# Supplementary material for: Optimization of black-box models with uncertain climatic inputs—Application to sunflower ideotype design
Source: PLoS One. 2017 May 25;12(5):e0176815. doi: 10.1371/journal.pone.0176815 (PMC5444610; doi:10.1371/journal.pone.0176815)
Supplement: S1 Dataset and Code — The dataset used throughout this manuscript and the R code used to call the SUNFLO model and run the proposed algorithm are provided in a single archive file. (TGZ) [file pone.0176815.s001.tgz]

Archive with 218 entries (210 files):
- supplementary
- supplementary/data
- supplementary/data/yield_simulated
- supplementary/data/yield_simulated/yield_10_phenotypes.csv
- supplementary/data/yield_simulated/yield_10_phenotypes_2.csv
- supplementary/data/climate
- supplementary/data/climate/86139002_1990.txt
- supplementary/data/climate/51183001_1987.txt
- supplementary/data/climate/21473001_1993.txt
- supplementary/data/climate/31069001_2010.txt
- supplementary/data/climate/51183001_1977.txt
- supplementary/data/climate/84007004_2002.txt
- supplementary/data/climate/31069001_2006.txt
- supplementary/data/climate/86139002_1977.txt
- supplementary/data/climate/51183001_1995.txt
- supplementary/data/climate/84007004_1987.txt
- supplementary/data/climate/21473001_1980.txt
- supplementary/data/climate/86139002_1987.txt
- supplementary/data/climate/86139002_1983.txt
- supplementary/data/climate/31069001_1990.txt
- supplementary/data/climate/84007004_2006.txt
- supplementary/data/climate/51183001_1997.txt
- supplementary/data/climate/51183001_1975.txt
- supplementary/data/climate/84007004_2000.txt
- supplementary/data/climate/21473001_2007.txt
- supplementary/data/climate/86139002_2007.txt
- supplementary/data/climate/86139002_1993.txt
- supplementary/data/climate/84007004_1978.txt
- supplementary/data/climate/86139002_2000.txt
- supplementary/data/climate/31069001_1984.txt
- supplementary/data/climate/51183001_2001.txt
- supplementary/data/climate/51183001_2002.txt
- supplementary/data/climate/21473001_1977.txt
- supplementary/data/climate/84007004_1985.txt
- supplementary/data/climate/51183001_2012.txt
- supplementary/data/climate/31069001_1998.txt
- supplementary/data/climate/84007004_2005.txt
- supplementary/data/climate/51183001_1988.txt
- supplementary/data/climate/86139002_2003.txt
- supplementary/data/climate/31069001_1988.txt
- supplementary/data/climate/21473001_1990.txt
- supplementary/data/climate/86139002_1995.txt
- supplementary/data/climate/86139002_1996.txt
- supplementary/data/climate/86139002_1998.txt
- supplementary/data/climate/31069001_2011.txt
- supplementary/data/climate/51183001_2007.txt
- supplementary/data/climate/31069001_2012.txt
- supplementary/data/climate/31069001_2008.txt
- supplementary/data/climate/31069001_2004.txt
- supplementary/data/climate/84007004_1997.txt
- supplementary/data/climate/21473001_1975.txt
- supplementary/data/climate/21473001_2008.txt
- supplementary/data/climate/84007004_1996.txt
- supplementary/data/climate/84007004_1986.txt
- supplementary/data/climate/51183001_1993.txt
- supplementary/data/climate/21473001_1995.txt
- supplementary/data/climate/31069001_2000.txt
- supplementary/data/climate/51183001_1985.txt
- supplementary/data/climate/21473001_1991.txt
- supplementary/data/climate/31069001_1989.txt
- supplementary/data/climate/84007004_2004.txt
- supplementary/data/climate/51183001_2011.txt
- supplementary/data/climate/51183001_1992.txt
- supplementary/data/climate/31069001_1991.txt
- supplementary/data/climate/86139002_1976.txt
- supplementary/data/climate/31069001_2007.txt
- supplementary/data/climate/84007004_2009.txt
- supplementary/data/climate/86139002_1992.txt
- supplementary/data/climate/51183001_2009.txt
- supplementary/data/climate/51183001_2005.txt
- supplementary/data/climate/51183001_1986.txt
- supplementary/data/climate/21473001_2006.txt
- supplementary/data/climate/84007004_1990.txt
- supplementary/data/climate/84007004_2011.txt
- supplementary/data/climate/31069001_1980.txt
- supplementary/data/climate/86139002_1981.txt
- supplementary/data/climate/84007004_2007.txt
- supplementary/data/climate/86139002_2009.txt
- supplementary/data/climate/31069001_2001.txt
- supplementary/data/climate/51183001_1976.txt
- supplementary/data/climate/31069001_1982.txt
- supplementary/data/climate/86139002_1975.txt
- supplementary/data/climate/31069001_1977.txt
- supplementary/data/climate/86139002_2004.txt
- supplementary/data/climate/31069001_1978.txt
- supplementary/data/climate/31069001_1976.txt
- supplementary/data/climate/51183001_2003.txt
- supplementary/data/climate/84007004_1984.txt
- supplementary/data/climate/86139002_2005.txt
- supplementary/data/climate/21473001_1985.txt
- supplementary/data/climate/21473001_1979.txt
- supplementary/data/climate/31069001_1993.txt
- supplementary/data/climate/51183001_1999.txt
- supplementary/data/climate/84007004_1989.txt
- supplementary/data/climate/21473001_2010.txt
- supplementary/data/climate/21473001_2002.txt
- supplementary/data/climate/21473001_2011.txt
- supplementary/data/climate/86139002_1978.txt
- supplementary/data/climate/21473001_2003.txt
- supplementary/data/climate/86139002_1979.txt
- supplementary/data/climate/84007004_1983.txt
- supplementary/data/climate/31069001_2003.txt
- supplementary/data/climate/84007004_1995.txt
- supplementary/data/climate/21473001_2012.txt
- supplementary/data/climate/86139002_1991.txt
- supplementary/data/climate/31069001_1987.txt
- supplementary/data/climate/84007004_1979.txt
- supplementary/data/climate/86139002_1999.txt
- supplementary/data/climate/51183001_1984.txt
- supplementary/data/climate/86139002_1988.txt
- supplementary/data/climate/21473001_1992.txt
- supplementary/data/climate/51183001_1978.txt
- supplementary/data/climate/21473001_1987.txt
- supplementary/data/climate/51183001_1989.txt
- supplementary/data/climate/31069001_1995.txt
- supplementary/data/climate/86139002_1994.txt
- supplementary/data/climate/21473001_1994.txt
- supplementary/data/climate/51183001_1981.txt
- supplementary/data/climate/84007004_1982.txt
- supplementary/data/climate/21473001_2001.txt
- supplementary/data/climate/21473001_1996.txt
- supplementary/data/climate/51183001_2006.txt
- supplementary/data/climate/21473001_1983.txt
- supplementary/data/climate/21473001_2000.txt
- supplementary/data/climate/31069001_1979.txt
- supplementary/data/climate/21473001_1981.txt
- supplementary/data/climate/31069001_1997.txt
- supplementary/data/climate/51183001_1991.txt
- supplementary/data/climate/84007004_1976.txt
- supplementary/data/climate/51183001_1996.txt
- supplementary/data/climate/31069001_1983.txt
- supplementary/data/climate/84007004_1999.txt
- supplementary/data/climate/51183001_1983.txt
- supplementary/data/climate/51183001_2004.txt
- supplementary/data/climate/86139002_1986.txt
- supplementary/data/climate/84007004_2012.txt
- supplementary/data/climate/86139002_2002.txt
- supplementary/data/climate/84007004_2003.txt
- supplementary/data/climate/86139002_2001.txt
- supplementary/data/climate/51183001_1998.txt
- supplementary/data/climate/86139002_1997.txt
- supplementary/data/climate/21473001_1976.txt
- supplementary/data/climate/84007004_1994.txt
- supplementary/data/climate/51183001_1994.txt
- supplementary/data/climate/84007004_1980.txt
- supplementary/data/climate/84007004_1975.txt
- supplementary/data/climate/21473001_1989.txt
- supplementary/data/climate/84007004_1991.txt
- supplementary/data/climate/31069001_1975.txt
- supplementary/data/climate/31069001_2005.txt
- supplementary/data/climate/31069001_1986.txt
- supplementary/data/climate/86139002_1982.txt
- supplementary/data/climate/21473001_1998.txt
- supplementary/data/climate/31069001_1994.txt
- supplementary/data/climate/84007004_2008.txt
- supplementary/data/climate/21473001_2009.txt
- supplementary/data/climate/21473001_2004.txt
- supplementary/data/climate/31069001_2002.txt
- supplementary/data/climate/51183001_1980.txt
- supplementary/data/climate/21473001_1984.txt
- supplementary/data/climate/31069001_1985.txt
- supplementary/data/climate/51183001_2008.txt
- supplementary/data/climate/31069001_1992.txt
- supplementary/data/climate/86139002_2006.txt
- supplementary/data/climate/31069001_2009.txt
- supplementary/data/climate/84007004_1998.txt
- supplementary/data/climate/86139002_2011.txt
- supplementary/data/climate/51183001_2000.txt
- supplementary/data/climate/31069001_1996.txt
- supplementary/data/climate/86139002_1989.txt
- supplementary/data/climate/51183001_1979.txt
- supplementary/data/climate/21473001_1978.txt
- supplementary/data/climate/86139002_2010.txt
- supplementary/data/climate/84007004_1981.txt
- supplementary/data/climate/21473001_2005.txt
- supplementary/data/climate/21473001_1999.txt
- supplementary/data/climate/84007004_1993.txt
- supplementary/data/climate/86139002_1985.txt
- supplementary/data/climate/21473001_1988.txt
- supplementary/data/climate/86139002_1980.txt
- supplementary/data/climate/84007004_1992.txt
- supplementary/data/climate/86139002_1984.txt
- supplementary/data/climate/84007004_1988.txt
- supplementary/data/climate/21473001_1997.txt
- supplementary/data/climate/21473001_1986.txt
- supplementary/data/climate/21473001_1982.txt
- supplementary/data/climate/86139002_2012.txt
- supplementary/data/climate/86139002_2008.txt
- supplementary/data/climate/84007004_1977.txt
- supplementary/data/climate/84007004_2001.txt
- supplementary/data/climate/51183001_1982.txt
- supplementary/data/climate/51183001_1990.txt
- supplementary/data/climate/31069001_1981.txt
- supplementary/data/climate/51183001_2010.txt
- supplementary/data/climate/31069001_1999.txt
- supplementary/data/climate/84007004_2010.txt
- supplementary/README.txt
- supplementary/software
- supplementary/software/R
- supplementary/software/R/rdata
- supplementary/software/R/details
- supplementary/software/R/details/ComputeDistanceDTW.R
- supplementary/software/R/details/Kmeans.R
- supplementary/software/R/details/climates_cluster.R
- supplementary/software/R/details/ComputeYBaseOmega.R
- supplementary/software/R/details/reduce.Pareto.R
- supplementary/software/R/details/climates.R
- supplementary/software/R/details/generic_functions.R
- supplementary/software/R/details/DistancesNormalisation.R
- supplementary/software/R/details/sunflo_function.R
- supplementary/software/R/details/compare_reconstruction.R
- supplementary/software/R/details/bounds.R
- supplementary/software/R/details/KONLINE.R
- supplementary/software/R/details/mopsorestart.R
- supplementary/software/R/details/KmeansWeightOptim.R
- supplementary/software/R/post_mopso_2steps.R
- supplementary/software/R/optim_config.R
- supplementary/software/R/optim_pb.R
