# Supplementary material for: Optimization of black-box models with uncertain climatic inputs—Application to sunflower ideotype design
Source: PLoS One. 2017 May 25;12(5):e0176815. doi: 10.1371/journal.pone.0176815 (PMC5444610; doi:10.1371/journal.pone.0176815)
Supplement: S1 Dataset and Code — The dataset used throughout this manuscript and the R code used to call the SUNFLO model and run the proposed algorithm are provided in a single archive file. (TGZ) [file pone.0176815.s001.tgz › supplementary/data/yield_simulated/yield_10_phenotypes.csv]

27.6205753103649 28.5743875636482 29.325257148421 22.5821655510314 22.2506275505896 21.040301072393 31.5308394087718 24.2423943040427 19.0771765188946 23.7531069725601 26.7362142800222 18.4798790196849 25.7979290202818 29.0404748925488 28.0152577614727 23.5018688952525 19.3121655864303 27.688273962333 21.8138934459123 18.372548660152 16.9170299225427 22.3372821865743 33.2875006626753 28.057690405…
27.9860489416321 27.506376194881 27.1219631098896 21.8905626441105 21.7946835913435 19.6745807174089 29.1960962733329 22.8115355227148 18.4810561828195 23.7165385197262 26.0733115306571 17.6020684706127 24.3586084820498 26.2058944009728 25.3557188004236 23.7128418277973 20.1383009712515 25.6193699896276 23.2294751509988 17.1963462624172 16.6212879743095 20.4545285085833 30.5550922421076 26.880053…
29.7394868508783 27.2765371355135 28.0912117342773 23.3401821431111 22.5669891331891 21.6450971777618 28.6020748232777 23.3749593659707 19.6902455835975 24.0501048744415 27.2713184564453 18.2223196259318 25.3836381064873 26.7857152952148 26.2653051404348 24.3514281057185 19.4820246787133 26.4288866644159 24.5484313086583 17.9143955290202 17.5101920175324 21.2833292354294 31.4440386227185 27.54045…
28.7692795015962 25.5445030182424 26.7522252170671 23.2606949028556 22.19420637438 21.1684913201435 26.6735664572617 22.8449310877748 19.2140361268366 24.5437585518482 26.7433130513623 18.4404043802882 25.4500845267642 26.960042669638 24.4626474740592 24.120386989509 20.7308311883549 27.0525726731834 24.654425037884 17.2831494016268 17.5342466892457 20.2672177475457 28.9134873786196 27.6944278451…
27.6796808201262 26.8463036650145 28.2146847376519 22.3702097018118 21.4162136687698 20.5504928854279 29.7057350675459 23.666383102718 18.8675854312549 24.168667706595 26.1361706205987 17.7077232375532 24.9612412226256 27.4986585774641 26.4198889754328 23.3286371566157 19.6289263754467 26.8646955151777 22.6498944783511 17.6117226692113 16.7606334486163 20.8659575786108 31.1998187374192 27.5494988…
27.2342649618775 27.2131627443994 26.5621146078924 22.1490706303777 21.4470238397724 20.1744197299033 28.773737741376 22.3740649330303 18.665186357851 23.8064596080228 25.781297548448 17.7011015509803 25.1800806209087 27.468742935623 26.0909911645119 23.0593107347309 19.6572517863902 26.5527702092759 21.965353154823 16.9611340352262 16.7439413690571 20.1812445992817 30.6323133371377 26.7246520146…
27.4643238728841 27.2471794810372 26.7628235165497 22.4740891759486 21.4116288623157 20.1773748664354 28.2975958940839 22.2757336239222 18.7392439727189 24.6052925492189 26.0399932086254 18.0037102186369 24.6956639930647 26.5714389705388 25.3428153249509 23.5570344599459 20.6202098441034 26.0619788843471 23.6182958555347 17.2370389813352 16.5737776326904 20.1086426415467 30.1539703358142 26.94383…
30.1134446298297 26.7073209359626 28.443248537172 24.1669972780398 22.9864885907737 22.6049411286347 28.1346317578423 23.5845868696617 20.0126859344846 25.413884444086 27.6831317268568 18.8564015752748 27.3258794255694 27.4937360380942 25.4596568352542 24.4420760069847 21.3035647540678 28.5776525582853 25.356389033328 18.0667082886798 18.7603562640429 22.3794053635875 30.246528180997 28.819629915…
28.8187528954745 28.1318152231674 30.2337248557814 22.8643371512158 21.8211037994484 21.539619925778 30.0990179819433 24.2161059184994 19.4012642934529 24.2853403675321 26.7862418987437 18.5859161381183 25.402035764481 27.8886363040085 26.9896229209705 24.4678503557106 20.0138947430954 27.5308423559245 23.7832881624932 18.3309296650803 17.6302342028136 22.5232311929804 31.8096139677195 29.1242033…
28.3988854102794 27.6561694478091 27.6754914011432 22.4308744339386 21.664693502709 20.143698346954 29.8655904569762 22.6889820054329 18.9881117057755 24.2105967676349 26.235839561421 17.678465673998 24.8318407983916 26.7082655038293 26.1168345370179 23.7335837791367 20.0579781116331 25.8576000431715 23.5393859395666 17.3666248209352 16.4885710648888 21.0338694003245 30.9639392220948 27.579455639…
