# Supplementary material for: Optimization of black-box models with uncertain climatic inputs—Application to sunflower ideotype design
Source: PLoS One. 2017 May 25;12(5):e0176815. doi: 10.1371/journal.pone.0176815 (PMC5444610; doi:10.1371/journal.pone.0176815)
Supplement: S1 Dataset and Code — The dataset used throughout this manuscript and the R code used to call the SUNFLO model and run the proposed algorithm are provided in a single archive file. (TGZ) [file pone.0176815.s001.tgz › supplementary/data/yield_simulated/yield_10_phenotypes_2.csv]

31.8219830220606 27.7877947892943 29.3452379028071 24.4845278233663 24.067427099322 22.913403405108 31.5669975322492 24.4365082138315 20.4581688447823 25.4336595462585 28.7551215479425 19.6943949088474 28.2411921631802 28.7640343176442 26.7887590377439 25.5120283801138 21.1926595206279 29.4157008562766 25.6726012021132 18.8916454047029 19.2326553937326 22.9938186942061 31.5567759214331 29.1126215…
30.7024749401704 25.9223730935735 29.0030571668311 25.4576217136894 24.3232213074635 23.496772880779 27.5140193862921 25.0377688900234 20.9802703316215 26.392352914422 29.0018184713596 20.4633780015877 28.3360639878161 28.9332240740765 25.1625524838335 25.2682008146088 21.5697509095056 28.9342912714838 27.910785712361 19.3547264377554 20.027124744877 23.4008431279238 29.7141213051911 29.407552446…
31.7869216263896 27.7526588982172 29.3833345947024 25.1471656977357 24.3920893109974 23.2031544887872 30.648625664447 24.5147353979126 20.4015056620517 25.9753879263863 28.9234840242767 19.9185355843148 28.5900998335078 29.553374072388 26.7294439918483 25.6710778511444 21.4704981622253 29.3854175373655 26.0598498768209 19.0619397091717 19.679925119502 23.0138673788258 31.2922262113466 29.38383083…
31.849469474958 28.0204846038176 29.3968464765011 24.7909270463595 24.3120821620203 23.0570580642558 31.4840563771085 24.5261935662146 20.4437855619526 25.5531157787866 28.8758327594363 19.8086730675577 28.2482450908113 29.874345607745 26.8684661431496 25.6148512079151 21.2335059407592 29.4858665483594 25.786139874919 18.9655006633159 19.3843760492468 22.9971684166655 31.6172264195189 29.11231430…
30.8679794633204 27.045407114095 29.0824496306296 25.2183811227909 24.2728841033849 23.6474175757502 29.4823329702404 24.5879402770785 20.5952815312984 26.4815276498653 29.1456398689906 19.984920047219 28.5637822886811 29.6491966754724 26.1517203094051 25.2938156319169 21.6477027533345 29.078532387351 27.2767887200917 18.8523883173272 20.1743412286125 23.0989507322913 30.7460186155269 29.42042394…
31.3384461875392 27.474737573479 29.2962667004308 25.3260386257137 24.4318740443255 23.5206656536402 30.1888274778774 24.4924287267224 20.5258879106655 26.264156557421 29.1171770425814 19.8945035929918 28.689183084928 29.5758049621593 26.5067644691914 25.5074615361904 21.6437684944137 29.1076734210788 26.8058677770339 19.0779340432224 19.734134501485 23.1603493868488 31.092783404375 29.2780576520…
30.716680763833 25.9442156939795 28.9834230573118 25.4710996762773 24.4589915072839 23.50629037309 27.5508530692845 25.0318567988732 20.9844709736312 26.4068808792825 29.1606818420885 20.2489196904591 28.3570497014068 28.9580401406587 25.3036933627655 25.2876220726184 21.5198200874442 28.9650747941847 27.8496155187242 19.4673829975199 20.0450987393858 23.4218474643347 29.7395813997724 29.42753604…
30.7678113437837 26.710231421728 28.8773241414648 25.4325518886025 24.4071522806396 23.6517687618988 28.261089832747 24.7546502831892 20.6840224140908 26.4623729993402 29.2839393082685 20.2983266129397 28.6156146925019 29.2319346551021 25.7446705278738 25.5249954888612 21.7265852279576 29.0273893535593 27.9081935168484 19.0193840016659 20.1537849743128 23.4927087951672 30.1596571726964 29.3865231…
30.6968905369349 26.1242042054871 28.970200148519 25.5129842446346 24.3481045726617 23.5597588216352 27.7993442467672 25.0173922551065 20.8562564097299 26.4947887634156 29.1812403347187 20.1912236217401 28.4584408353568 29.1011702548089 25.4904017269581 25.4005706287534 21.5784677285293 28.9690391889722 27.8550119253669 19.439069790948 20.0885069268632 23.4109305523356 29.9139339768232 29.3761940…
30.9609203167471 26.9865037367005 29.1509043032879 25.3344694275039 24.5574061955366 23.4483926695519 29.1392577381484 24.7324453100535 20.782839613359 26.4894893817442 29.2342861421021 20.0378348892435 28.6194539707208 29.6886974635872 25.9124162893453 25.4239084929312 21.5036090575178 29.0118727390052 27.9508024549283 19.3512433684378 19.9981492851114 23.2814292434549 30.5818211754916 29.368783…
