# Supplementary material for: Optimization of black-box models with uncertain climatic inputs—Application to sunflower ideotype design
Source: PLoS One. 2017 May 25;12(5):e0176815. doi: 10.1371/journal.pone.0176815 (PMC5444610; doi:10.1371/journal.pone.0176815)
Supplement: S1 Dataset and Code — The dataset used throughout this manuscript and the R code used to call the SUNFLO model and run the proposed algorithm are provided in a single archive file. (TGZ) [file pone.0176815.s001.tgz › supplementary/data/climate/21473001_1980.txt]

JourJ	Annee	Mois	Jour	Tmin	Tmax	ETP	RAD	Pluie
1	1980	1	1	0.1	3.5	0.19	2.4244	0
2	1980	1	2	-1.9	1.1	0.19	2.4244	0
3	1980	1	3	-0.1	3.8	0.19	2.4244	2.4
4	1980	1	4	-1.5	5.2	0.19	2.4244	3.2
5	1980	1	5	1.3	7.5	0.19	2.4244	2.2
6	1980	1	6	3.4	7	0.19	2.4244	2.7
7	1980	1	7	3	8	0.19	2.4244	1
8	1980	1	8	-1.4	2.9	0.19	2.4244	0
9	1980	1	9	-0.1	1.2	0.19	2.4244	0.2
10	1980	1	10	0.1	3.7	0.19	2.4244	0
11	1980	1	11	-1.3	0	0.31	3.971	0
12	1980	1	12	-4	-2.5	0.31	3.971	0
13	1980	1	13	-6.9	-2.6	0.31	3.971	0
14	1980	1	14	-9	-0.8	0.31	3.971	0
15	1980	1	15	-6.4	2.3	0.31	3.971	0
16	1980	1	16	-5.8	-1.6	0.31	3.971	0
17	1980	1	17	-5.2	-0.4	0.31	3.971	0
18	1980	1	18	-6.1	-0.6	0.31	3.971	0
19	1980	1	19	-4.8	2.4	0.31	3.971	0
20	1980	1	20	-2.6	3	0.31	3.971	1.2
21	1980	1	21	-3	4.7	0.16	4.5562	8.7
22	1980	1	22	2.9	8.6	0.16	4.5562	3.5
23	1980	1	23	2	9.2	0.16	4.5562	8.5
24	1980	1	24	3.8	10.1	0.16	4.5562	4.8
25	1980	1	25	0.9	7.2	0.16	4.5562	0
26	1980	1	26	0.6	5.1	0.16	4.5562	0
27	1980	1	27	-2.1	1.8	0.16	4.5562	0
28	1980	1	28	-4.5	1	0.16	4.5562	0
29	1980	1	29	-5.5	6.2	0.16	4.5562	0
30	1980	1	30	-2	8.3	0.16	4.5562	3.3
31	1980	1	31	6.2	9.8	0.16	4.5562	17.3
32	1980	2	1	3.8	6.4	0.72	4.807	0.5
33	1980	2	2	2.7	7.3	0.72	4.807	4.9
34	1980	2	3	5	8.8	0.72	4.807	30.6
35	1980	2	4	6.5	12.4	0.72	4.807	3.6
36	1980	2	5	8.9	13	0.72	4.807	0.7
37	1980	2	6	6.6	11.4	0.72	4.807	3
38	1980	2	7	5.3	9.4	0.72	4.807	0.6
39	1980	2	8	0	11	0.72	4.807	0
40	1980	2	9	1.3	14.3	0.72	4.807	0
41	1980	2	10	7.1	9.5	0.72	4.807	1.2
42	1980	2	11	2.8	9.4	0.48	6.4372	0
43	1980	2	12	-0.1	8.1	0.48	6.4372	0
44	1980	2	13	-0.9	8.2	0.48	6.4372	0.2
45	1980	2	14	1.5	8.6	0.48	6.4372	0
46	1980	2	15	-1.2	6.5	0.48	6.4372	0
47	1980	2	16	-1	7	0.48	6.4372	11.4
48	1980	2	17	6.1	9.5	0.48	6.4372	0.2
49	1980	2	18	1.4	10	0.48	6.4372	0
50	1980	2	19	-1.9	10.6	0.48	6.4372	0
51	1980	2	20	0.2	11.5	0.48	6.4372	0
52	1980	2	21	-0.9	11	0.74	7.1896	0
53	1980	2	22	0.3	9.3	0.74	7.1896	4.9
54	1980	2	23	5.5	7.4	0.74	7.1896	15.3
55	1980	2	24	5.9	11.4	0.74	7.1896	1.1
56	1980	2	25	5	13.2	0.74	7.1896	0
57	1980	2	26	4.1	13.4	0.74	7.1896	0
58	1980	2	27	-1	9	0.74	7.1896	0
59	1980	2	28	-2.3	3.6	0.74	7.1896	0
61	1980	3	1	0.9	7.5	1.24	8.569	0
62	1980	3	2	0.8	4.5	1.24	8.569	0
63	1980	3	3	2.3	7	1.24	8.569	0
64	1980	3	4	-1.8	7.9	1.24	8.569	0
65	1980	3	5	-2.8	12	1.24	8.569	0.4
66	1980	3	6	4.6	9.1	1.24	8.569	11.9
67	1980	3	7	5.5	10	1.24	8.569	2.8
68	1980	3	8	2.6	8.2	1.24	8.569	2.2
69	1980	3	9	3.9	9.5	1.24	8.569	0
70	1980	3	10	2.6	10.6	1.24	8.569	3.4
71	1980	3	11	4.7	6.2	1.17	6.3954	1
72	1980	3	12	0	8.9	1.17	6.3954	0.5
73	1980	3	13	4.5	7.4	1.17	6.3954	2.5
74	1980	3	14	1.6	5.1	1.17	6.3954	2.3
75	1980	3	15	4	5.5	1.17	6.3954	0
76	1980	3	16	2.9	6.3	1.17	6.3954	0
77	1980	3	17	4.5	8.3	1.17	6.3954	0
78	1980	3	18	1.9	14.1	1.17	6.3954	0
79	1980	3	19	2.5	14.3	1.17	6.3954	1.6
80	1980	3	20	3.9	5.4	1.17	6.3954	9.3
81	1980	3	21	3.1	8.3	1.8	9.9484	0.6
82	1980	3	22	4.3	10.2	1.8	9.9484	0.1
83	1980	3	23	4.2	8.5	1.8	9.9484	0.3
84	1980	3	24	0.9	12.3	1.8	9.9484	0
85	1980	3	25	0.1	9	1.8	9.9484	4.1
86	1980	3	26	3.2	12.6	1.8	9.9484	6.9
87	1980	3	27	8.4	14.4	1.8	9.9484	4.6
88	1980	3	28	8.7	16	1.8	9.9484	8.1
89	1980	3	29	8	13.9	1.8	9.9484	0.3
90	1980	3	30	2.8	12.6	1.8	9.9484	0
91	1980	3	31	5.9	14.9	1.8	9.9484	4
92	1980	4	1	10.9	15.7	2.8	12.7908	1
93	1980	4	2	7	12	2.8	12.7908	0.2
94	1980	4	3	2	10.2	2.8	12.7908	0.2
95	1980	4	4	2.8	7	2.8	12.7908	0.8
96	1980	4	5	0.6	8.6	2.8	12.7908	0
97	1980	4	6	1.3	9.6	2.8	12.7908	0
98	1980	4	7	1.5	13	2.8	12.7908	0
99	1980	4	8	4.3	10.2	2.8	12.7908	0.2
100	1980	4	9	2.1	8.9	2.8	12.7908	0.1
101	1980	4	10	1.2	10.9	2.8	12.7908	0
102	1980	4	11	0.7	14.7	3.08	15.8422	0
103	1980	4	12	2.2	17.9	3.08	15.8422	0
104	1980	4	13	2.2	18.5	3.08	15.8422	0
105	1980	4	14	5	19.3	3.08	15.8422	0
106	1980	4	15	9	13.4	3.08	15.8422	0
107	1980	4	16	9.8	19.6	3.08	15.8422	0.8
108	1980	4	17	10.9	16.6	3.08	15.8422	0
109	1980	4	18	9.2	15.9	3.08	15.8422	0.7
110	1980	4	19	7.9	16.4	3.08	15.8422	1.2
111	1980	4	20	0.8	8.1	3.08	15.8422	7.8
112	1980	4	21	3.6	8.4	2.79	14.5046	1.2
113	1980	4	22	4.2	9.3	2.79	14.5046	0
114	1980	4	23	3.4	11.3	2.79	14.5046	0
115	1980	4	24	4.2	10.4	2.79	14.5046	0
116	1980	4	25	6.4	10.9	2.79	14.5046	0
117	1980	4	26	6.4	13.5	2.79	14.5046	0.4
118	1980	4	27	6	12.6	2.79	14.5046	1.3
119	1980	4	28	2.6	16	2.79	14.5046	0
120	1980	4	29	6	17.1	2.79	14.5046	0
121	1980	4	30	7	19.9	2.79	14.5046	0
122	1980	5	1	9.1	19	2.38	12.4564	1.9
123	1980	5	2	9.7	17.4	2.38	12.4564	2.6
124	1980	5	3	8.4	10.8	2.38	12.4564	1.3
125	1980	5	4	7.3	14.9	2.38	12.4564	0
126	1980	5	5	4.9	14	2.38	12.4564	0
127	1980	5	6	6.3	15.3	2.38	12.4564	1
128	1980	5	7	9.8	16.6	2.38	12.4564	0.9
129	1980	5	8	9.7	13.6	2.38	12.4564	9.2
130	1980	5	9	7	12.1	2.38	12.4564	0
131	1980	5	10	6	17.5	2.38	12.4564	0
132	1980	5	11	6.1	22.1	4.47	22.6138	0
133	1980	5	12	9.4	24.9	4.47	22.6138	0
134	1980	5	13	10.3	23.5	4.47	22.6138	9
135	1980	5	14	10.9	18.5	4.47	22.6138	0
136	1980	5	15	7.9	18	4.47	22.6138	0
137	1980	5	16	5.7	16.1	4.47	22.6138	0
138	1980	5	17	6.2	18.9	4.47	22.6138	0
139	1980	5	18	7.3	19.1	4.47	22.6138	0
140	1980	5	19	10	20.9	4.47	22.6138	0
141	1980	5	20	6.9	21.8	4.47	22.6138	0
142	1980	5	21	10.9	16.7	3.25	19.8968	0
143	1980	5	22	10.9	20.3	3.25	19.8968	14
144	1980	5	23	9.6	19.8	3.25	19.8968	0
145	1980	5	24	8.4	17.2	3.25	19.8968	0
146	1980	5	25	8	20.1	3.25	19.8968	0
147	1980	5	26	7.7	22.5	3.25	19.8968	0
148	1980	5	27	11	18.1	3.25	19.8968	22.3
149	1980	5	28	11.8	18.3	3.25	19.8968	8.5
150	1980	5	29	10.5	16.2	3.25	19.8968	5.7
151	1980	5	30	8.9	15.6	3.25	19.8968	1.3
152	1980	5	31	3.9	15.2	3.25	19.8968	4.6
153	1980	6	1	8.9	15.4	3.69	18.6428	2
154	1980	6	2	9.7	19	3.69	18.6428	0
155	1980	6	3	10.2	22.2	3.69	18.6428	0
156	1980	6	4	12.9	24.3	3.69	18.6428	0
157	1980	6	5	13.9	26	3.69	18.6428	0
158	1980	6	6	15	25.3	3.69	18.6428	0
159	1980	6	7	14.5	21.4	3.69	18.6428	0
160	1980	6	8	12.1	20.5	3.69	18.6428	0.1
161	1980	6	9	12.4	20.9	3.69	18.6428	6
162	1980	6	10	12.6	22	3.69	18.6428	0.5
163	1980	6	11	11.3	22	3.42	16.3856	0
164	1980	6	12	11.9	25.8	3.42	16.3856	3.2
165	1980	6	13	16	25.9	3.42	16.3856	0.2
166	1980	6	14	15	23.7	3.42	16.3856	16.6
167	1980	6	15	13.4	22.2	3.42	16.3856	0
168	1980	6	16	10.3	20.9	3.42	16.3856	1.5
169	1980	6	17	13	19.1	3.42	16.3856	3.3
170	1980	6	18	11.1	20.9	3.42	16.3856	1.9
171	1980	6	19	13.1	18.9	3.42	16.3856	2
172	1980	6	20	12	19.2	3.42	16.3856	0
173	1980	6	21	12.1	16.6	2.78	14.421	0
174	1980	6	22	10.5	18.5	2.78	14.421	0.7
175	1980	6	23	10.1	18.9	2.78	14.421	4.2
176	1980	6	24	9.1	18.4	2.78	14.421	3.5
177	1980	6	25	10.3	17.7	2.78	14.421	1.7
178	1980	6	26	11.4	17	2.78	14.421	9.2
179	1980	6	27	10.1	18.4	2.78	14.421	0.3
180	1980	6	28	9.8	16.2	2.78	14.421	4.7
181	1980	6	29	12.8	17.9	2.78	14.421	1.6
182	1980	6	30	7	20.6	2.78	14.421	0
183	1980	7	1	12.5	17.1	2.51	12.0802	2.7
184	1980	7	2	11.3	16.1	2.51	12.0802	2.1
185	1980	7	3	8.8	19	2.51	12.0802	0
186	1980	7	4	8.8	21.3	2.51	12.0802	0.7
187	1980	7	5	13.9	22.8	2.51	12.0802	0
188	1980	7	6	14.2	23	2.51	12.0802	0
189	1980	7	7	14.3	22.6	2.51	12.0802	2.5
190	1980	7	8	12.5	19.4	2.51	12.0802	3.8
191	1980	7	9	12.5	18.2	2.51	12.0802	4.3
192	1980	7	10	12.4	15.3	2.51	12.0802	0.7
193	1980	7	11	11.8	15.8	2.81	13.1252	0
194	1980	7	12	11.9	18.6	2.81	13.1252	0
195	1980	7	13	11.8	15.1	2.81	13.1252	1
196	1980	7	14	13.9	24.8	2.81	13.1252	3.6
197	1980	7	15	14.6	18.3	2.81	13.1252	6.9
198	1980	7	16	13.1	18.6	2.81	13.1252	0
199	1980	7	17	8.8	20.4	2.81	13.1252	0
200	1980	7	18	9.8	20.8	2.81	13.1252	0
201	1980	7	19	14.1	25.2	2.81	13.1252	0.4
202	1980	7	20	15	18.9	2.81	13.1252	5.6
203	1980	7	21	11.9	18.6	4.62	25.5398	0.3
204	1980	7	22	6.7	22.9	4.62	25.5398	0
205	1980	7	23	9.7	27.4	4.62	25.5398	0
206	1980	7	24	14.5	29.9	4.62	25.5398	0
207	1980	7	25	18	31.2	4.62	25.5398	0
208	1980	7	26	16.1	25.7	4.62	25.5398	0
209	1980	7	27	16.1	23.3	4.62	25.5398	0
210	1980	7	28	16.3	28.8	4.62	25.5398	0
211	1980	7	29	15.1	25.9	4.62	25.5398	0.1
212	1980	7	30	14.1	24.1	4.62	25.5398	0
213	1980	7	31	11.2	26.9	4.62	25.5398	0
214	1980	8	1	16	29.7	4.5	20.691	0
215	1980	8	2	16.3	32	4.5	20.691	0
216	1980	8	3	18.8	30.9	4.5	20.691	0
217	1980	8	4	17.4	29.2	4.5	20.691	0
218	1980	8	5	14.2	25.1	4.5	20.691	0
219	1980	8	6	12.4	27.3	4.5	20.691	0
220	1980	8	7	14.1	29.7	4.5	20.691	12.7
221	1980	8	8	17	24.1	4.5	20.691	1.3
222	1980	8	9	14	25.5	4.5	20.691	0
223	1980	8	10	16	27.4	4.5	20.691	0
224	1980	8	11	15.7	27	3.19	14.421	0.3
225	1980	8	12	15.9	20.1	3.19	14.421	0.4
226	1980	8	13	14.4	19.2	3.19	14.421	0.9
227	1980	8	14	15.1	28.6	3.19	14.421	0
228	1980	8	15	15.8	23.9	3.19	14.421	1.8
229	1980	8	16	15.6	22.6	3.19	14.421	0
230	1980	8	17	15	21.9	3.19	14.421	0
231	1980	8	18	14.4	26.6	3.19	14.421	0
232	1980	8	19	16.1	26	3.19	14.421	0
233	1980	8	20	15.2	27.1	3.19	14.421	0
234	1980	8	21	13.6	29	3.52	18.81	0
235	1980	8	22	16.3	23.5	3.52	18.81	0
236	1980	8	23	8.3	18.4	3.52	18.81	0
237	1980	8	24	9.3	21.1	3.52	18.81	0
238	1980	8	25	9.1	24.1	3.52	18.81	0
239	1980	8	26	14	23.1	3.52	18.81	4.8
240	1980	8	27	16.1	21	3.52	18.81	5.9
241	1980	8	28	14.4	25	3.52	18.81	0
242	1980	8	29	14.2	25.6	3.52	18.81	0.8
243	1980	8	30	16.9	23.3	3.52	18.81	2
244	1980	8	31	12.7	19.1	3.52	18.81	0.2
245	1980	9	1	10.6	19.8	2.92	17.2216	0
246	1980	9	2	9.1	22.8	2.92	17.2216	0
247	1980	9	3	8.9	26.7	2.92	17.2216	0
248	1980	9	4	12.6	26.8	2.92	17.2216	0
249	1980	9	5	14.4	20	2.92	17.2216	4.4
250	1980	9	6	8.2	20.3	2.92	17.2216	0
251	1980	9	7	10	23.4	2.92	17.2216	0
252	1980	9	8	10.9	27.3	2.92	17.2216	11.4
253	1980	9	9	12.3	20	2.92	17.2216	0.3
254	1980	9	10	11.7	18.8	2.92	17.2216	4.7
255	1980	9	11	14	20.1	2.68	16.6782	0
256	1980	9	12	9.4	25.7	2.68	16.6782	1.1
257	1980	9	13	12.5	20.4	2.68	16.6782	0
258	1980	9	14	7	21.2	2.68	16.6782	0
259	1980	9	15	7.9	23.3	2.68	16.6782	0
260	1980	9	16	10.2	24.9	2.68	16.6782	0.1
261	1980	9	17	12.6	23.3	2.68	16.6782	0
262	1980	9	18	9.2	22.6	2.68	16.6782	0
263	1980	9	19	11.4	26.1	2.68	16.6782	0
264	1980	9	20	13.1	27.3	2.68	16.6782	4.6
265	1980	9	21	14	17.4	1.48	10.868	35.1
266	1980	9	22	14.9	22.2	1.48	10.868	0
267	1980	9	23	10.7	22.5	1.48	10.868	0
268	1980	9	24	10.9	23.5	1.48	10.868	0
269	1980	9	25	14.3	24.2	1.48	10.868	0
270	1980	9	26	11.9	20.8	1.48	10.868	0
271	1980	9	27	10.9	19.4	1.48	10.868	0
272	1980	9	28	9	20	1.48	10.868	0
273	1980	9	29	10.8	16.4	1.48	10.868	0
274	1980	9	30	11	16	1.48	10.868	0
275	1980	10	1	10.5	20.7	1.13	8.987	0
276	1980	10	2	9.6	18	1.13	8.987	0.2
277	1980	10	3	7.7	19.3	1.13	8.987	0
278	1980	10	4	8.9	17.3	1.13	8.987	0
279	1980	10	5	5	17.7	1.13	8.987	0
280	1980	10	6	6.6	17.6	1.13	8.987	0
281	1980	10	7	9.5	18.1	1.13	8.987	6.6
282	1980	10	8	9.5	15	1.13	8.987	2.5
283	1980	10	9	5.4	10.4	1.13	8.987	0.2
284	1980	10	10	-0.3	11.8	1.13	8.987	5.3
285	1980	10	11	6.9	12.2	0.6	6.1446	12.1
286	1980	10	12	5.8	8.1	0.6	6.1446	5.5
287	1980	10	13	7	10.9	0.6	6.1446	0
288	1980	10	14	1.9	7.1	0.6	6.1446	1
289	1980	10	15	5.7	13.7	0.6	6.1446	0.2
290	1980	10	16	8.7	20.2	0.6	6.1446	20.4
291	1980	10	17	8.9	11	0.6	6.1446	0
292	1980	10	18	7.5	11.4	0.6	6.1446	0.7
293	1980	10	19	3.8	10.6	0.6	6.1446	0
294	1980	10	20	-1.2	13.3	0.6	6.1446	0
295	1980	10	21	2	12.8	0.55	8.6526	0
296	1980	10	22	0.2	14.7	0.55	8.6526	2.6
297	1980	10	23	9	14.4	0.55	8.6526	2.3
298	1980	10	24	9.6	12.1	0.55	8.6526	3.1
299	1980	10	25	7.6	10	0.55	8.6526	0.3
300	1980	10	26	2	12.7	0.55	8.6526	0
301	1980	10	27	2.7	16.1	0.55	8.6526	0
302	1980	10	28	2.9	18.2	0.55	8.6526	0
303	1980	10	29	7.6	17.3	0.55	8.6526	0
304	1980	10	30	7.1	13.4	0.55	8.6526	0
305	1980	10	31	2.9	11.2	0.55	8.6526	0
306	1980	11	1	1.3	9.7	0.55	4.5562	0
307	1980	11	2	-1.2	4.8	0.55	4.5562	0
308	1980	11	3	-3.9	2.4	0.55	4.5562	0
309	1980	11	4	-1.8	1.3	0.55	4.5562	0
310	1980	11	5	-1.7	2.9	0.55	4.5562	0
311	1980	11	6	-1.1	1.4	0.55	4.5562	0.5
312	1980	11	7	-2.7	4	0.55	4.5562	0.2
313	1980	11	8	1.4	8.7	0.55	4.5562	1.4
314	1980	11	9	6.1	10.5	0.55	4.5562	1.6
315	1980	11	10	0.7	2.3	0.55	4.5562	0
316	1980	11	11	-4.1	5	0.14	4.4726	0.3
317	1980	11	12	-3.3	3.9	0.14	4.4726	2.3
318	1980	11	13	-2.4	7	0.14	4.4726	0
319	1980	11	14	-3.8	2	0.14	4.4726	0.3
320	1980	11	15	-0.9	7.7	0.14	4.4726	3.3
321	1980	11	16	6.7	11.8	0.14	4.4726	0
322	1980	11	17	5.3	14.1	0.14	4.4726	10
323	1980	11	18	7.8	12.4	0.14	4.4726	1.2
324	1980	11	19	5.9	12.8	0.14	4.4726	0
325	1980	11	20	1.9	6.5	0.14	4.4726	0
326	1980	11	21	1.6	15	0.03	4.3054	0
327	1980	11	22	0.8	10.9	0.03	4.3054	0
328	1980	11	23	1.6	13.4	0.03	4.3054	0
329	1980	11	24	0.4	5.8	0.03	4.3054	0
330	1980	11	25	1	11.8	0.03	4.3054	6.5
331	1980	11	26	5	6.9	0.03	4.3054	6.4
332	1980	11	27	1	4.2	0.03	4.3054	0.2
333	1980	11	28	-1.6	3.3	0.03	4.3054	1.4
334	1980	11	29	-1.7	2.1	0.03	4.3054	0
335	1980	11	30	-0.7	1.4	0.03	4.3054	0
336	1980	12	1	-4.8	-1	0.05	3.9292	0
337	1980	12	2	-7.5	-3	0.05	3.9292	1.4
338	1980	12	3	-5.4	3	0.05	3.9292	1.2
339	1980	12	4	-1	2.8	0.05	3.9292	0
340	1980	12	5	1.2	6.1	0.05	3.9292	8.9
341	1980	12	6	2.2	6	0.05	3.9292	2.9
342	1980	12	7	-0.8	2	0.05	3.9292	0.2
343	1980	12	8	-4.3	-1.1	0.05	3.9292	0
344	1980	12	9	-9.3	-4.7	0.05	3.9292	0
345	1980	12	10	-9.1	-1.7	0.05	3.9292	0
346	1980	12	11	-7.7	2.2	0	2.926	0
347	1980	12	12	-7.7	-2.6	0	2.926	0
348	1980	12	13	-6	6.3	0	2.926	0.7
349	1980	12	14	3	10.2	0	2.926	3.1
350	1980	12	15	5.3	9.5	0	2.926	0.6
351	1980	12	16	1.4	6	0	2.926	0
352	1980	12	17	-1.4	4.3	0	2.926	4.2
353	1980	12	18	-1.2	5.9	0	2.926	6.5
354	1980	12	19	0	1.8	0	2.926	0.4
355	1980	12	20	-1.2	6	0	2.926	5.2
356	1980	12	21	3.5	5.7	0	3.2604	4.2
357	1980	12	22	2	4.1	0	3.2604	3.7
358	1980	12	23	3	9.8	0	3.2604	0
359	1980	12	24	6	10	0	3.2604	0
360	1980	12	25	4.9	7.3	0	3.2604	0.2
361	1980	12	26	2	4.1	0	3.2604	1.6
362	1980	12	27	-0.1	2	0	3.2604	1.6
363	1980	12	28	-2.1	2	0	3.2604	0
364	1980	12	29	-5.6	1.8	0	3.2604	0
365	1980	12	30	-4.5	0.1	0	3.2604	0
366	1980	12	31	-3.1	1.8	0	3.2604	0.5
