# Supplementary material for: Optimization of black-box models with uncertain climatic inputs—Application to sunflower ideotype design
Source: PLoS One. 2017 May 25;12(5):e0176815. doi: 10.1371/journal.pone.0176815 (PMC5444610; doi:10.1371/journal.pone.0176815)
Supplement: S1 Dataset and Code — The dataset used throughout this manuscript and the R code used to call the SUNFLO model and run the proposed algorithm are provided in a single archive file. (TGZ) [file pone.0176815.s001.tgz › supplementary/data/climate/86139002_1983.txt]

JourJ	Annee	Mois	Jour	Tmin	Tmax	ETP	RAD	Pluie
1	1983	1	1	-3	7	0.6	1	0.5
2	1983	1	2	-1.5	9.8	0	1	2.2
3	1983	1	3	6.4	10.4	0.2	1	1.1
4	1983	1	4	9.1	12	0.6	0.7	14.1
5	1983	1	5	8.9	12.1	0	0.8	1.7
6	1983	1	6	7.3	10.4	0.5	3.8	2.8
7	1983	1	7	2.8	10	0	6.4	0.9
8	1983	1	8	3.7	10	0	5.6	0.4
9	1983	1	9	-1	8.1	0.2	5.4	0
10	1983	1	10	-0.7	8.6	0.3	7	0
11	1983	1	11	-2	4.3	0.3	1.9	0.3
12	1983	1	12	0	5.8	0.2	4.6	0.3
13	1983	1	13	0.9	7.5	0.1	1.5	1.9
14	1983	1	14	-1	9	0.7	1.1	5.4
15	1983	1	15	6	9.8	0.2	2.4	0.5
16	1983	1	16	7.2	9.7	0.5	2.5	0.2
17	1983	1	17	5.4	7.4	0.3	1.7	0
18	1983	1	18	4	7.8	0.6	2.3	0
19	1983	1	19	3	5.7	0	7.1	0
20	1983	1	20	-1.9	3.9	0	5.1	0
21	1983	1	21	-4.1	4.3	0	7.9	0.3
22	1983	1	22	-3.5	5	0	7.6	0
23	1983	1	23	-4	10.3	0	8.3	0
24	1983	1	24	-2.3	12.3	0.4	7.1	0
25	1983	1	25	5	12.3	1.5	4.1	0
26	1983	1	26	6	15.3	1.3	5.4	0
27	1983	1	27	6	13.4	1.3	5.2	0.6
28	1983	1	28	6.4	10.8	1	2.2	2.5
29	1983	1	29	7	12.2	0.3	3.3	4.4
30	1983	1	30	7.6	10.5	0.5	4.9	5
31	1983	1	31	3.5	10.6	1.2	2.1	2.5
32	1983	2	1	4.4	10.8	0	2.5	2.3
33	1983	2	2	1.2	9.7	0.5	10.1	0.4
34	1983	2	3	1.5	9.1	0.5	6.6	1.1
35	1983	2	4	4.5	8	0.5	3	3.5
36	1983	2	5	5.9	11	0	2.9	1
37	1983	2	6	4	7.6	1.4	5.7	1.5
38	1983	2	7	2	4.7	0.8	4.9	0.3
39	1983	2	8	-0.5	2.4	0.5	2.4	0
40	1983	2	9	-1.5	0.4	0.5	4.8	0
41	1983	2	10	-3.2	0.4	0.9	6.4	0.1
42	1983	2	11	-3.3	-0.9	0.8	3.4	0
43	1983	2	12	-3.4	-0.4	1.1	4.6	0
44	1983	2	13	-2.9	0.1	1	3.9	0.4
45	1983	2	14	-6.5	1.9	0.2	10.1	0
46	1983	2	15	-4.4	1.8	1	5.8	0
47	1983	2	16	-2.5	0.1	0.8	3.8	0
48	1983	2	17	-4.5	3.9	1.1	6.7	0
49	1983	2	18	-4.4	5	0.8	11.5	0
50	1983	2	19	-3	11.6	0.8	12.4	0
51	1983	2	20	-4	10.4	1.4	12.6	0
52	1983	2	21	-1.1	6.8	1.6	11.6	0
53	1983	2	22	-2.5	9	1.2	10.3	0.5
54	1983	2	23	3.5	9.8	0.9	1.9	7.7
55	1983	2	24	6.5	13	2.6	7.5	11.7
56	1983	2	25	7	13.4	1.4	3.1	20.4
57	1983	2	26	9.5	11.8	1.7	4.8	4.6
58	1983	2	27	4.5	10	1	4.9	2.8
59	1983	2	28	6.8	10	1	6.4	1.3
60	1983	3	1	4	9.2	1.1	8.2	0
61	1983	3	2	1.2	9.9	1.3	10.7	0
62	1983	3	3	0.1	11.7	1.2	14.1	0
63	1983	3	4	0.5	14.2	1.8	12	0
64	1983	3	5	2.7	7	0.9	5.2	0.3
65	1983	3	6	-1	9	1.3	12.6	0.3
66	1983	3	7	-1.1	11.8	1.5	15.1	0
67	1983	3	8	0.6	18.5	1.6	15.5	0
68	1983	3	9	2.9	16.9	1.8	12.2	0.3
69	1983	3	10	4.9	8.4	0.7	4.5	0.2
70	1983	3	11	4.5	8.4	0.7	4.6	0.2
71	1983	3	12	2.2	14.4	2.1	14.6	0
72	1983	3	13	2	17.6	2.3	12.7	0.7
73	1983	3	14	8.5	14.4	1.4	6.7	7.1
74	1983	3	15	5.1	10.3	1.5	10.7	1.4
75	1983	3	16	1.5	11.4	1.8	14.9	0.3
76	1983	3	17	2	13	0.6	4.7	0
77	1983	3	18	7.5	12	0.8	4.7	0.3
78	1983	3	19	9.5	11	0.7	4.1	0
79	1983	3	20	5.5	14.7	2	14.6	0.2
80	1983	3	21	7.9	11.8	1.4	7.5	2
81	1983	3	22	5.6	11.1	0.6	3.8	1.4
82	1983	3	23	5.4	11	0.2	4.8	11.9
83	1983	3	24	7.2	10.8	1.8	7.2	7.9
84	1983	3	25	0.5	8.9	1.8	12.9	1.5
85	1983	3	26	2.5	8.8	2.3	14.5	7.3
86	1983	3	27	4.5	11.3	1.4	10.3	2.9
87	1983	3	28	1.5	7.5	0.3	5.3	0.3
88	1983	3	29	-0.8	9.1	1.7	13.7	1.1
89	1983	3	30	1.9	12.6	1.1	9.1	2
90	1983	3	31	5.9	11.6	1.5	9.5	3.3
91	1983	4	1	-0.5	9.8	1.2	10.4	1.5
92	1983	4	2	0.9	8.4	1	5.8	0.8
93	1983	4	3	0.5	7	1.6	13.3	2.5
94	1983	4	4	-1	12.2	1.6	13.9	4.5
95	1983	4	5	3.7	10.6	1.6	9.1	26
96	1983	4	6	5.5	11.9	2.3	12.5	9.1
97	1983	4	7	5.5	12.5	0.2	3.2	31
98	1983	4	8	9.4	14	0.3	3.1	44
99	1983	4	9	12	16.6	1.7	8.6	1.5
100	1983	4	10	9	16.3	2	13	3.8
101	1983	4	11	5.5	11.8	2.3	14.3	1.9
102	1983	4	12	3.5	9	1.9	13.6	0
103	1983	4	13	0.5	10.4	2	20.4	0
104	1983	4	14	0.5	13.3	2.3	21	0.2
105	1983	4	15	3.2	16.2	3	23.5	0
106	1983	4	16	5	19.2	4.3	15.8	0
107	1983	4	17	9.5	17.2	4.3	12.3	1.5
108	1983	4	18	9.2	12.6	0.9	4	8.6
109	1983	4	19	1.4	11.7	1.5	13.9	1
110	1983	4	20	4	16	1.6	6.3	16.9
111	1983	4	21	5.5	11	1.4	8.5	12.2
112	1983	4	22	6	17	3.4	14	0
113	1983	4	23	7	13	2.1	13.6	1.5
114	1983	4	24	3	14.7	1.8	11.3	11.1
115	1983	4	25	4.6	14.6	2.5	19.7	0.4
116	1983	4	26	6.4	15.9	2.9	21.4	5.5
117	1983	4	27	4	12.6	1.3	10.9	7.2
118	1983	4	28	3	13.6	1.3	10.1	5.3
119	1983	4	29	2.5	18	2.6	20.9	3.8
120	1983	4	30	7.5	16.5	1.9	11.4	2.7
121	1983	5	1	8.6	13.9	2.9	18	14.7
122	1983	5	2	6.8	13.2	1.4	8.5	7
123	1983	5	3	4.8	14.8	1.6	9.8	3.8
124	1983	5	4	4.8	17.2	1.2	10.8	0.2
125	1983	5	5	6.6	23.7	4.4	26.5	0.5
126	1983	5	6	11.1	17.2	1.9	10.2	1.4
127	1983	5	7	9.8	15	2.1	12.2	6.5
128	1983	5	8	8	15.1	2.7	16.8	3.3
129	1983	5	9	9.4	15.2	2	10.3	4.2
130	1983	5	10	7	13	3	18	16.3
131	1983	5	11	7	13.3	3	18.5	4.6
132	1983	5	12	7.5	12.7	1.5	10	7
133	1983	5	13	6.5	16	2.8	20.7	1.4
134	1983	5	14	5	18.8	3.6	22.4	6.5
135	1983	5	15	9	16	3.3	20.5	0
136	1983	5	16	7	14.3	2.1	14	4.1
137	1983	5	17	4.4	14.7	2.1	17.2	5.3
138	1983	5	18	8.4	14.2	2.7	14.8	11.9
139	1983	5	19	7.5	14.8	2.7	17.4	11.8
140	1983	5	20	6.9	12.8	1.9	9.7	4.3
141	1983	5	21	6.5	14.8	2.8	19	3.7
142	1983	5	22	5.5	15.3	2.6	19.7	1.3
143	1983	5	23	5.1	14	1.5	10.8	10.1
144	1983	5	24	6.1	15.2	2.1	12.1	0.2
145	1983	5	25	6.4	17.6	3.3	19.6	0
146	1983	5	26	5.1	18.1	2.7	17.7	0
147	1983	5	27	7.3	15.9	3.9	26.2	0
148	1983	5	28	5.6	18	3.5	24.8	0.2
149	1983	5	29	6.5	17.6	3.1	20.4	0
150	1983	5	30	7.6	22.6	4.5	24.3	5.6
151	1983	5	31	11.5	24.1	4.2	20.3	6.5
152	1983	6	1	13	20.8	3.6	19.2	0.4
153	1983	6	2	10	20.9	3.8	21.3	0
154	1983	6	3	12.5	27	4.8	25.5	0
155	1983	6	4	15	29.6	5.2	26.1	0
156	1983	6	5	14.3	28.8	5.1	25.5	0
157	1983	6	6	14.3	29.6	4.7	23.1	0
158	1983	6	7	17.4	31.5	5.2	24.6	0
159	1983	6	8	16.7	24.5	4	18	0.2
160	1983	6	9	13.5	24.1	4.9	23.8	0
161	1983	6	10	11.6	24.4	4.8	27.8	0
162	1983	6	11	12	25	4.9	26.6	0
163	1983	6	12	12	22.6	4.9	27.6	0.7
164	1983	6	13	10.1	20.2	5	29.3	0.1
165	1983	6	14	8.6	21.5	3.6	22.4	0
166	1983	6	15	7.5	19.8	3.7	21.5	0
167	1983	6	16	7.6	20.6	5.2	26.8	0.4
168	1983	6	17	11.6	20.6	6.5	27.7	0
169	1983	6	18	7	18.8	4.8	25.1	0.2
170	1983	6	19	8	23	4.5	23.4	0
171	1983	6	20	11.9	23	4	19.1	0
172	1983	6	21	14.5	22.2	3.3	13.7	2.6
173	1983	6	22	14.8	21.2	2.9	10.4	0.8
174	1983	6	23	14.9	22.2	3.8	15.3	0.2
175	1983	6	24	13.7	25	4.4	19.9	1.5
176	1983	6	25	16	22.3	3.1	13.7	1.3
177	1983	6	26	13.7	22.2	4.6	20.4	1.2
178	1983	6	27	13.4	20.3	2.6	11.6	0
179	1983	6	28	11.6	20.2	4.7	24	0
180	1983	6	29	12	20	4.3	19	0
181	1983	6	30	10	21.8	3.3	8.7	1.3
182	1983	7	1	10.4	22.8	3.9	23.3	0
183	1983	7	2	9.6	25	5	28.3	0
184	1983	7	3	14	27.3	6	25.7	0
185	1983	7	4	15.8	26.9	4.6	19.2	0
186	1983	7	5	13.6	25.1	3.2	15.8	7.4
187	1983	7	6	13.7	25.2	3.2	16.4	0.7
188	1983	7	7	14.5	24.5	3.3	15.7	0
189	1983	7	8	12.5	30	5.1	27.2	0
190	1983	7	9	16.4	32	5.8	27.4	0
191	1983	7	10	17.5	33.6	5.7	26.8	0
192	1983	7	11	18.4	34	6	26.2	0
193	1983	7	12	19.5	33.6	6.3	26.2	0
194	1983	7	13	19	31.8	6.1	26.1	0
195	1983	7	14	16.5	29.6	5.6	26.1	0
196	1983	7	15	14	31	5.9	29	0
197	1983	7	16	13.5	31.2	5.5	25	22.2
198	1983	7	17	17	27.5	4.2	16.9	0
199	1983	7	18	16.4	29.6	5	23.7	8
200	1983	7	19	16.1	28.4	4.5	23.3	0
201	1983	7	20	18.1	29.5	4.8	22.2	0
202	1983	7	21	18.6	30.1	5.6	20.6	0
203	1983	7	22	20	27.8	4.9	21.9	1
204	1983	7	23	15.2	27.8	4.3	18.5	0.3
205	1983	7	24	14.1	26.6	4	20.5	7.8
206	1983	7	25	17.1	28	4.5	18.5	2.4
207	1983	7	26	16.5	29.5	4.6	18.4	17.9
208	1983	7	27	18.6	25.4	2.7	9.7	0
209	1983	7	28	18.9	26.5	7.1	32.1	0
210	1983	7	29	17	26	4.8	22.9	0
211	1983	7	30	17.5	33	6.3	24.8	0
212	1983	7	31	19.1	25.1	1.7	6	1.1
213	1983	8	1	18	23.5	3.4	14.6	0
214	1983	8	2	12.4	19.9	3	14	0.6
215	1983	8	3	9	21	3.8	24.5	0
216	1983	8	4	8.5	23.4	4.6	26.1	0
217	1983	8	5	10.6	25	4.4	23.7	0
218	1983	8	6	11.6	23.5	4.7	25.8	0
219	1983	8	7	11.5	22.2	4.1	22.2	0
220	1983	8	8	13	27.9	4	19.8	0
221	1983	8	9	17.4	30.2	5.1	20.6	1.7
222	1983	8	10	13	27	3.1	17.3	0
223	1983	8	11	18	23.6	2.7	10.9	9
224	1983	8	12	15.8	24.5	3.6	13.4	0.4
225	1983	8	13	14.6	25	3.8	19.1	0
226	1983	8	14	11.5	24.5	4.2	24	0
227	1983	8	15	11.5	27	4.2	23.5	0
228	1983	8	16	13.7	24.1	2.8	13.4	0
229	1983	8	17	13.6	25.3	3.3	19.4	0
230	1983	8	18	14	30.5	2.9	15.2	0
231	1983	8	19	17.6	23.3	2.2	8.4	9.2
232	1983	8	20	13.4	24	2.5	13.1	12.5
233	1983	8	21	14	24.2	3	17	2.1
234	1983	8	22	14.5	22.9	2.3	12.1	2.8
235	1983	8	23	13.9	25	3.4	17.4	19.8
236	1983	8	24	14.7	24.8	3.4	15.8	5.6
237	1983	8	25	17	21.2	1.4	5.1	1.2
238	1983	8	26	17	25	2.8	11.2	0.1
239	1983	8	27	17	27	3.5	16.5	40
240	1983	8	28	17	21.6	1.9	7.3	0.1
241	1983	8	29	15.4	19.6	2	8.2	0.3
242	1983	8	30	14.5	25.5	3.2	18.3	0.2
243	1983	8	31	15.5	19.1	0.8	4.1	10.5
244	1983	9	1	16.6	22	2.1	10.5	6
245	1983	9	2	10.6	21	2.1	11.8	1.6
246	1983	9	3	12.2	19	3	16.4	0
247	1983	9	4	11	21.1	3.3	13.5	0
248	1983	9	5	15.1	22.2	2.1	9.8	0
249	1983	9	6	16.5	22	2.2	10.1	0.3
250	1983	9	7	10.4	21.1	2.9	20.6	0
251	1983	9	8	10	26.6	3.6	15.9	3.9
252	1983	9	9	15.4	20.1	1.4	7.4	8.5
253	1983	9	10	12.5	18.5	2.5	15.1	9.4
254	1983	9	11	9	17.1	2.4	15.2	0
255	1983	9	12	8.7	17.7	2.5	16.2	0
256	1983	9	13	9.8	19.6	2.2	13.5	0.2
257	1983	9	14	9.2	23	3	18.5	0.1
258	1983	9	15	15.5	20	2	8.4	7.5
259	1983	9	16	11.6	17	1.9	10.9	9.7
260	1983	9	17	7	18	2.1	16.2	0.3
261	1983	9	18	8.6	20.2	2.8	18.5	0
262	1983	9	19	13	15.7	0.4	2.5	10.4
263	1983	9	20	6	17.1	1	10.7	0.2
264	1983	9	21	8.6	22.1	1.3	9.1	2.2
265	1983	9	22	8.6	20.9	2.2	17.3	0.2
266	1983	9	23	11.6	28.5	2.7	16.4	0
267	1983	9	24	14	27.2	2.8	16.7	0.3
268	1983	9	25	12.8	27	2.3	15.7	0.2
269	1983	9	26	14	23	2.5	14.7	0
270	1983	9	27	8.4	23.1	2	16.9	0.3
271	1983	9	28	8.5	24.7	1.9	15.7	0.3
272	1983	9	29	10.4	25.3	2.3	15.5	0
273	1983	9	30	12.5	24	1.8	14	0.3
274	1983	10	1	13.1	20.8	1.6	9	0.6
275	1983	10	2	14	23.6	2.3	13.8	0.3
276	1983	10	3	12	26	2.3	14.5	0
277	1983	10	4	16.1	26	3.3	14.1	0.3
278	1983	10	5	11.5	22.5	1.9	8.8	0.2
279	1983	10	6	12.5	19.9	1.7	13.9	0.2
280	1983	10	7	7.4	20.5	1.3	12.6	0
281	1983	10	8	12	18.4	1.5	7.1	0
282	1983	10	9	8.4	16.2	1.2	5.3	0
283	1983	10	10	12	18.4	1.7	6.7	1.5
284	1983	10	11	10.6	16.5	1.3	11.6	0.2
285	1983	10	12	4	17.9	1.4	13.6	0
286	1983	10	13	7.1	23.2	3	11.7	4.7
287	1983	10	14	10.3	17.2	1.5	8	4.4
288	1983	10	15	8	17.5	1.8	8.5	30.2
289	1983	10	16	9.2	14.5	1.2	8.7	4.4
290	1983	10	17	4.5	14	0.8	11.5	0
291	1983	10	18	7	14.6	0.6	4.9	0.3
292	1983	10	19	10.6	16	1	4.8	0.3
293	1983	10	20	9.8	14.9	0.5	3.2	0
294	1983	10	21	7.6	13.2	1.7	10.5	0
295	1983	10	22	3.5	13.3	1.6	12.6	0
296	1983	10	23	1	18	0.7	11.9	0.3
297	1983	10	24	-0.7	15	0.8	11.4	0.3
298	1983	10	25	0.4	10.2	0.7	11.1	0.3
299	1983	10	26	0.2	16.2	0.7	11.2	0.2
300	1983	10	27	2	18	0.6	10.8	0.3
301	1983	10	28	3.5	11.2	0.2	2.4	0.5
302	1983	10	29	4	10	1.5	8.2	0
303	1983	10	30	1	10.1	0.8	9.2	0
304	1983	10	31	2.1	11.8	0.6	3.1	0.3
305	1983	11	1	5.5	14.1	0.2	3.9	0
306	1983	11	2	9.2	14.2	0.6	8.7	0.3
307	1983	11	3	4.3	17.7	0.5	9.1	0.3
308	1983	11	4	5.6	18.3	0.4	8.6	0.3
309	1983	11	5	5.5	18.8	0.3	8.5	0.3
310	1983	11	6	5	17.5	0.4	8.8	0.2
311	1983	11	7	7.5	19.2	2.1	11.6	0
312	1983	11	8	11.9	20	1.6	6	0.2
313	1983	11	9	9.4	19.4	1.1	6.3	0
314	1983	11	10	8	18	0.8	7.2	0
315	1983	11	11	8	18	0.4	7.7	0.4
316	1983	11	12	4.5	7	0.5	2.5	0
317	1983	11	13	4.5	6.6	0.7	4.4	0
318	1983	11	14	3	6.4	1.2	3.2	0
319	1983	11	15	-2.5	7	0.3	7.6	0
320	1983	11	16	-4.3	7.4	0.7	7.7	0
321	1983	11	17	0.1	8.6	0.6	7.7	0.2
322	1983	11	18	0.9	6.5	0.3	6.9	0
323	1983	11	19	-2.5	4.5	0.3	7.2	0
324	1983	11	20	-2.5	0.5	0.7	2.3	0
325	1983	11	21	-3	2.1	0.2	6.7	0
326	1983	11	22	-1.8	5.1	0.2	7.1	0
327	1983	11	23	-3	8	0.6	5.3	0.3
328	1983	11	24	-1	13.2	0	1.9	0.6
329	1983	11	25	7.2	14.8	0	1.8	14
330	1983	11	26	12	16.2	0.1	0.9	33.2
331	1983	11	27	9.8	12.1	0.3	4.4	0.2
332	1983	11	28	6.7	12.1	1	3.7	1.2
333	1983	11	29	7.5	12.6	0.2	1.4	3.1
334	1983	11	30	8.8	11.2	0.2	4.3	0
335	1983	12	1	0.4	6	0	6.9	0
336	1983	12	2	-3.5	4.6	0.1	6.4	0
337	1983	12	3	-3.5	1.7	0	6.3	0
338	1983	12	4	-4.2	3.1	0	6.1	0
339	1983	12	5	-5	4.7	0	6.3	0
340	1983	12	6	-4.4	3.1	0.2	1.7	0
341	1983	12	7	-0.5	1.1	0.1	1.8	0
342	1983	12	8	-4.4	2.4	0.3	4.7	0.7
343	1983	12	9	-1.6	10.2	0.9	1.4	6.5
344	1983	12	10	4.5	7	0.7	2.1	0
345	1983	12	11	-2	4	0.7	2.9	0
346	1983	12	12	0	3.9	0	0.8	2
347	1983	12	13	-0.3	2.4	0.3	2.7	0
348	1983	12	14	-5.4	8.5	0.6	5.9	0
349	1983	12	15	4.4	13.9	1.4	3.1	0.2
350	1983	12	16	1.6	8	0.5	1.5	8.2
351	1983	12	17	3	7.6	0.4	3.1	0
352	1983	12	18	2.9	8.9	0.9	1.8	7.5
353	1983	12	19	4.6	9	0.4	2.1	6.4
354	1983	12	20	6	12.9	0.3	3.1	2.8
355	1983	12	21	5.1	10.3	0.6	3	3.1
356	1983	12	22	5.2	13.8	0.4	0.8	19.2
357	1983	12	23	8.2	14.8	0	0.9	4
358	1983	12	24	7.8	15.7	0.9	4.9	0
359	1983	12	25	8.5	11.9	0.9	3.6	0.1
360	1983	12	26	8	11.2	0.3	1.6	1.1
361	1983	12	27	-1	10.9	0	5.5	0.3
362	1983	12	28	-0.5	11.5	0	5.8	0.3
363	1983	12	29	1.5	12.1	0	5.7	0.3
364	1983	12	30	1.4	8.2	0.2	1.6	0.3
365	1983	12	31	4.5	4.8	0.2	2.1	0.3
