# Supplementary material for: Optimization of black-box models with uncertain climatic inputs—Application to sunflower ideotype design
Source: PLoS One. 2017 May 25;12(5):e0176815. doi: 10.1371/journal.pone.0176815 (PMC5444610; doi:10.1371/journal.pone.0176815)
Supplement: S1 Dataset and Code — The dataset used throughout this manuscript and the R code used to call the SUNFLO model and run the proposed algorithm are provided in a single archive file. (TGZ) [file pone.0176815.s001.tgz › supplementary/data/climate/84007004_2006.txt]

JourJ	Annee	Mois	Jour	Tmin	Tmax	ETP	RAD	Pluie
1	2006	1	1	2.5	11.7	0.1	6.37	0
2	2006	1	2	0.4	8.5	0.1	6.64	0
3	2006	1	3	4.7	8.2	1.6	7.86	0
4	2006	1	4	2	6.4	0.7	7.7	0
5	2006	1	5	-4.8	4.5	0.1	2.9	8
6	2006	1	6	2.6	9.7	0.6	2.42	0
7	2006	1	7	4.2	6.3	0.4	1.68	1.5
8	2006	1	8	4	11.1	0.4	5.61	0
9	2006	1	9	-1.9	7.1	0.1	4.7	0
10	2006	1	10	-2	9.2	0	7.77	0.5
11	2006	1	11	-4.6	7.7	0	8.87	0
12	2006	1	12	-3.4	9.7	0.2	7.2	0
13	2006	1	13	-4.4	10.9	0	8.43	0
14	2006	1	14	-3.4	10.1	0	8.95	0
15	2006	1	15	-4.8	10.3	0.3	7.59	0
16	2006	1	16	4.8	7.7	1	1.13	6
17	2006	1	17	3.7	9.6	0.3	3.19	1
18	2006	1	18	5.4	11.8	0.5	6.07	0
19	2006	1	19	8.5	13.9	1.5	9.47	0
20	2006	1	20	-0.3	14.2	0.2	8.45	0
21	2006	1	21	1.5	13.3	1	8.93	0
22	2006	1	22	5.4	10.3	1.7	9.74	0
23	2006	1	23	2	7.5	1	9.77	0
24	2006	1	24	-2	7.7	0.5	4.19	0
25	2006	1	25	-3.2	11.2	0.2	9.86	0
26	2006	1	26	-3.2	7.6	0.5	7.5	0
27	2006	1	27	-0.3	2	0.1	1.29	24
28	2006	1	28	0	12.9	0.6	3.23	18
29	2006	1	29	2.6	4.4	0.3	2.1	9.5
30	2006	1	30	2.8	7.7	0.7	3.98	0
31	2006	1	31	0.1	11.6	0.6	9.85	0
32	2006	2	1	-1.4	12.1	0.5	10.21	0
33	2006	2	2	-2.6	6.3	0.3	9.38	0
34	2006	2	3	-4	6.9	0.4	10.07	0
35	2006	2	4	-0.7	4.3	1	8.75	0
36	2006	2	5	-2	3	1.2	10.6	0
37	2006	2	6	0.5	7.2	1.5	9.89	0
38	2006	2	7	4.3	10	1.9	11.64	0
39	2006	2	8	2.9	10.1	1.5	11.59	0
40	2006	2	9	4.9	10.6	1.7	11.06	0
41	2006	2	10	2.6	8.1	2.2	13.08	0
42	2006	2	11	0.5	8.3	1.5	12.92	0
43	2006	2	12	-1.3	10	1.2	12.15	0
44	2006	2	13	2.6	10	1.4	10.34	0
45	2006	2	14	-2.1	13.2	0.7	11.06	0
46	2006	2	15	-1	9.6	0.3	3.99	8
47	2006	2	16	7.2	16.2	1.1	8.08	0
48	2006	2	17	2.3	15.2	1.1	11.38	0
49	2006	2	18	8.9	15.5	1.5	10.95	0
50	2006	2	19	6.6	14.1	1.3	4.09	9
51	2006	2	20	2.7	13.9	1	13.37	0
52	2006	2	21	-0.3	14	0.9	11.37	3.5
53	2006	2	22	5.1	11.1	0.8	6.91	0
54	2006	2	23	4.6	10	1.8	12.4	0
55	2006	2	24	3.4	8.4	1.5	9.75	0
56	2006	2	25	0	13	1.1	11.96	0
57	2006	2	26	-1.8	14	1.4	14.89	0
58	2006	2	27	0.9	6.7	2.4	15.4	0
59	2006	2	28	0.9	9.2	2.3	16.45	0
60	2006	3	1	-1.8	9.8	1.4	14.38	0
61	2006	3	2	-2.7	9.7	1.1	10.69	0
62	2006	3	3	5.1	15.3	1.7	9.19	0
63	2006	3	4	8.7	17.6	2.1	11.5	3
64	2006	3	5	3	6.2	2.7	15.87	0
65	2006	3	6	2.9	8.7	3.3	18.09	0
66	2006	3	7	2	10.3	2.5	16.42	0
67	2006	3	8	4.5	13.3	1.3	7.5	0
68	2006	3	9	6.9	19.7	2.3	14.68	0.5
69	2006	3	10	5	14.3	2.3	11.78	1
70	2006	3	11	4.2	11.6	2.1	13.76	0
71	2006	3	12	1.8	5	3.6	18.61	0
72	2006	3	13	-2.4	6.7	3.2	19.03	0
73	2006	3	14	0	12	2.9	18.91	0
74	2006	3	15	-2.4	15.8	1.8	15.32	0
75	2006	3	16	3.6	15.7	2.5	18.92	0
76	2006	3	17	0.3	14.9	1.6	13.8	0
77	2006	3	18	3.8	12.8	1.1	5.67	4
78	2006	3	19	7	10.4	0.6	3.51	0.5
79	2006	3	20	7.8	14.9	1.2	4.64	1.5
80	2006	3	21	9.8	13.9	0.9	4.25	4
81	2006	3	22	9.6	18.4	2	13.15	0
82	2006	3	23	4.2	18.5	2.5	20.5	2.5
83	2006	3	24	9.5	18.9	2.5	15.27	3.5
84	2006	3	25	11	21.4	3.1	20.25	0
85	2006	3	26	7.6	22.1	2.8	18.35	0
86	2006	3	27	12.5	20.8	2.8	14.89	1
87	2006	3	28	12.1	19.3	3.2	18.49	0.5
88	2006	3	29	6.7	19.1	2.6	17.82	0
89	2006	3	30	6.9	20.5	2.5	16.42	0
90	2006	3	31	11.3	24	3.5	20.51	0
91	2006	4	1	9.6	21.8	2.8	17.62	0
92	2006	4	2	7	22.7	3.3	22.18	0
93	2006	4	3	6.5	18.1	4.1	24.82	0
94	2006	4	4	5.4	19.7	3.5	22.82	0
95	2006	4	5	8.5	20	3.3	15.2	0
96	2006	4	6	5.1	13.8	4.5	25.58	0
97	2006	4	7	2.5	19.9	3.3	24.51	0
98	2006	4	8	3.1	20.5	3.1	23.58	0
99	2006	4	9	12.2	17.2	1.6	5.58	0
100	2006	4	10	6.8	12.8	1.9	10.04	5
101	2006	4	11	5.8	13.3	4.9	25.03	0
102	2006	4	12	7.1	16.3	4.9	26.19	0
103	2006	4	13	8.3	18.1	5	26	0
104	2006	4	14	11.4	23.3	4.8	25.73	0
105	2006	4	15	10.6	20	2.7	11.33	0.5
106	2006	4	16	7.2	22.9	3.4	21.75	0
107	2006	4	17	12.6	22.3	5.6	24.52	0
108	2006	4	18	12.6	20	6.5	26.52	0
109	2006	4	19	10.6	23.4	5	26.67	0
110	2006	4	20	6.6	22.9	3.6	23.34	0
111	2006	4	21	7.3	22.4	3.8	24.25	0
112	2006	4	22	6.6	23.6	4	26.45	0
113	2006	4	23	7.8	25.5	4.2	25.75	0
114	2006	4	24	7.6	24.7	3.8	22.14	1
115	2006	4	25	12.7	26.8	4.8	24.27	0
116	2006	4	26	9.5	26.1	5.3	25.38	0
117	2006	4	27	14.4	23.5	7	27.81	0
118	2006	4	28	14	19.6	6.6	27.42	0
119	2006	4	29	11.4	17.8	7.6	28.75	0
120	2006	4	30	7.8	18.8	6.7	28.91	0
121	2006	5	1	4.6	21.7	4.3	27.06	0
122	2006	5	2	13.2	23	4.3	20.91	0
123	2006	5	3	7.4	26.8	4.6	26.35	0
124	2006	5	4	9.1	27.3	5	27.52	0
125	2006	5	5	12.8	27.6	4.9	24.61	0
126	2006	5	6	12.8	23	3.3	16.07	1.5
127	2006	5	7	12.2	23.3	3.9	20.99	6
128	2006	5	8	10	20.3	2.7	11.93	13
129	2006	5	9	5.6	19.6	4.7	28.69	0.5
130	2006	5	10	10	19.5	5.6	27.72	0
131	2006	5	11	8.7	22.9	5.1	30.71	0
132	2006	5	12	7.6	23	3.5	18.87	0
133	2006	5	13	9.1	22	2.9	16.2	0
134	2006	5	14	8.4	26.5	5.3	29.22	0
135	2006	5	15	14.1	25.2	5	25.23	1.5
136	2006	5	16	11.7	27.2	5.2	27.82	0
137	2006	5	17	11.2	31.5	5.6	29.11	0
138	2006	5	18	15.9	24.5	3.7	15.25	4
139	2006	5	19	12.8	25.2	6.4	31.19	0
140	2006	5	20	10.9	24.9	4	20.86	0
141	2006	5	21	13.9	27.9	5.2	25.33	0
142	2006	5	22	15.2	26.8	5.7	24.44	1
143	2006	5	23	12.8	24.4	5.9	25.61	0
144	2006	5	24	13	23	7.7	32.76	0
145	2006	5	25	11.6	27	6.5	30.99	0
146	2006	5	26	17	27.8	8.7	31.92	0
147	2006	5	27	18.9	29.5	8.9	32.18	0
148	2006	5	28	19.6	31.5	7.8	29.99	0
149	2006	5	29	18.4	30.5	8.1	30.49	0
150	2006	5	30	12	18.9	8.1	33.74	0
151	2006	5	31	10.6	16.5	7.8	31.92	0
152	2006	6	1	10.2	19.8	8	32.44	0
153	2006	6	2	9.8	19.5	8.2	33.46	0
154	2006	6	3	10.8	23	8.5	33.55	0
155	2006	6	4	14.6	25.1	8.5	29.78	0
156	2006	6	5	15.3	26.7	8.4	31.79	0
157	2006	6	6	16.2	26.8	8.9	33.36	0
158	2006	6	7	14.6	28	6.8	32.11	0
159	2006	6	8	11.6	27.1	6	31.91	0
160	2006	6	9	9.9	27.9	6.1	32.5	0
161	2006	6	10	10.8	28.6	6.2	32.26	0
162	2006	6	11	9.7	29.9	6	31.79	0
163	2006	6	12	12.8	28.6	6.1	31.27	0
164	2006	6	13	11.9	30.1	6.3	31.74	0
165	2006	6	14	10.2	30	6.2	33.49	0
166	2006	6	15	11.1	31.1	5.9	29.33	0
167	2006	6	16	16.5	32.7	6.1	25.66	0
168	2006	6	17	19.1	28.7	3.6	13.44	7
169	2006	6	18	15.9	31.9	5.8	25.99	0
170	2006	6	19	16.2	31.7	6.1	27.88	0
171	2006	6	20	20	31	4	13.95	0
172	2006	6	21	19.8	32.7	4.7	17	0
173	2006	6	22	21.1	32.7	6.8	25.7	0
174	2006	6	23	20.1	33.1	7.9	31.19	0
175	2006	6	24	17.6	32.5	6.7	30	0
176	2006	6	25	17.3	32.8	6.4	28.1	0
177	2006	6	26	19.4	34.7	7.4	31.87	0
178	2006	6	27	19.1	33.9	6.6	27.8	0
179	2006	6	28	21.5	35.1	6.7	25.69	0
180	2006	6	29	21.3	34.5	8.7	31.54	0
181	2006	6	30	22.9	34	9.5	32.82	0
182	2006	7	1	22.2	37	7.9	31.53	0
183	2006	7	2	17.5	38.2	7.3	31.14	0
184	2006	7	3	19	34.2	7.2	31.63	0
185	2006	7	4	17.4	34	6.9	31.1	0
186	2006	7	5	18.2	35	7	28.9	8
187	2006	7	6	18.6	29.5	5.9	25.4	0
188	2006	7	7	17.6	30.6	8.1	32.03	0
189	2006	7	8	20.9	31.6	8.5	32.07	0
190	2006	7	9	17	31.1	4	15.92	0
191	2006	7	10	20.6	35.9	7.8	31.61	0
192	2006	7	11	18.6	36.7	7	29.46	0
193	2006	7	12	19.8	37.8	7.1	27.38	9
194	2006	7	13	19.8	36.7	6.6	25.73	4.5
195	2006	7	14	18.9	35.1	6.8	29.17	1
196	2006	7	15	18.7	36.4	6.2	25.13	2.5
197	2006	7	16	19.7	36.5	6.9	29.55	0
198	2006	7	17	20.5	35.8	6.2	25.55	0
199	2006	7	18	21.6	33.8	6.8	28.6	0
200	2006	7	19	21.6	34.6	6.6	27.1	0
201	2006	7	20	19.8	35	6.5	26.94	0
202	2006	7	21	18.3	38	6.9	29.42	0
203	2006	7	22	20	37.3	6.1	24.32	0
204	2006	7	23	21.6	36.3	7.9	29	0
205	2006	7	24	24.9	38.1	7.9	29.77	0
206	2006	7	25	21.3	36.5	6.9	27.87	0
207	2006	7	26	21.7	37.1	6.7	27.1	0
208	2006	7	27	20.6	36.2	6.9	28.58	1
209	2006	7	28	20	33.8	6.1	23.71	0
210	2006	7	29	20.1	32.7	7.6	29.56	0
211	2006	7	30	23.6	36.7	7.5	27.68	0
212	2006	7	31	21.4	38.1	6.9	26.89	0
213	2006	8	1	22	33.5	7.4	27.65	0
214	2006	8	2	20.6	30.6	7.6	31.02	0
215	2006	8	3	19.9	27.2	7.4	29.7	0
216	2006	8	4	17.7	25.5	6.7	26.34	0
217	2006	8	5	18.9	27.2	8.5	29.44	0
218	2006	8	6	18.4	28.1	8.5	29.1	0
219	2006	8	7	19.8	29	9.1	28.98	0
220	2006	8	8	21.1	30.3	8.7	28.63	0
221	2006	8	9	19.7	28.7	8.5	28.77	0
222	2006	8	10	19.4	29.1	8	28.55	0
223	2006	8	11	18.2	27.8	6.9	24.37	0
224	2006	8	12	16.7	24	5	21.06	0
225	2006	8	13	12.7	25.4	4.6	22.08	0
226	2006	8	14	11.6	27.5	4.9	26.57	0
227	2006	8	15	11.5	27.2	3.1	12.7	20.5
228	2006	8	16	16	27.4	4.3	20.85	0.5
229	2006	8	17	20.8	28.5	5.8	21.58	6.5
230	2006	8	18	13.4	28.4	4.9	24.8	0
231	2006	8	19	17.7	30	5.5	26.17	0
232	2006	8	20	19	29.4	5.9	26.4	0
233	2006	8	21	18.5	28.9	6.6	27.08	0
234	2006	8	22	18.7	28.7	6.6	26.96	0
235	2006	8	23	17.6	31.3	6	26.83	0
236	2006	8	24	17.4	29.5	4.2	17.7	0
237	2006	8	25	16.2	27.1	4.8	21.06	0
238	2006	8	26	15.2	29	5	22.98	0
239	2006	8	27	17.9	26	6.3	25.28	0
240	2006	8	28	17.3	26.6	4.3	15.86	0
241	2006	8	29	17.3	25.3	4.7	18.25	0
242	2006	8	30	14.4	23.9	6.6	25.33	0
243	2006	8	31	15	28	5.4	25.09	0
244	2006	9	1	10.3	29.3	4.3	24.51	0
245	2006	9	2	14.5	26.6	3.4	17.34	0
246	2006	9	3	14.5	33.9	4.8	23.5	0
247	2006	9	4	16.3	33.8	4.7	21.47	0
248	2006	9	5	17	31.3	4.4	21.77	0
249	2006	9	6	18.7	28.3	3.3	15.29	0
250	2006	9	7	20.1	28.4	3	12.53	0
251	2006	9	8	18.1	28.5	4.8	21.81	0
252	2006	9	9	16.9	31.3	4.3	19.76	0
253	2006	9	10	16.5	31.4	4.2	20.9	0
254	2006	9	11	15	30.1	3.6	17.07	0
255	2006	9	12	14	30.3	3.8	19.05	0
256	2006	9	13	14.6	30	3.6	13.55	46.5
257	2006	9	14	15	26.9	3.2	15.9	24.5
258	2006	9	15	16.3	20.8	1.9	10.56	12
259	2006	9	16	15.3	23.4	2.5	14.18	1
260	2006	9	17	14.7	25.8	4.1	20.92	0
261	2006	9	18	17.4	25.1	4.5	17.93	0
262	2006	9	19	17.4	25.1	4.9	20.26	0
263	2006	9	20	13.8	27.5	3.4	20.13	0
264	2006	9	21	14.5	27.1	3.3	18.71	0
265	2006	9	22	13.9	28	2.9	14.68	0
266	2006	9	23	17.4	29	3.4	14.1	8
267	2006	9	24	16.8	20.9	1.1	3.25	57
268	2006	9	25	13.2	21.8	3	16.92	0
269	2006	9	26	15.8	22	4.8	19.79	0
270	2006	9	27	15.6	23.9	3.7	19.33	0
271	2006	9	28	10.8	25	2.2	14.85	0
272	2006	9	29	11.8	25.3	2.1	13.49	0
273	2006	9	30	17	24.6	2	9.18	0
274	2006	10	1	20.8	25.2	2.4	9.32	0
275	2006	10	2	16.7	25.7	2	10.33	0
276	2006	10	3	18.4	23.4	2.3	4.8	1
277	2006	10	4	10.3	20.9	2.5	17.18	0
278	2006	10	5	12	20.5	3.2	17.94	0
279	2006	10	6	9.8	22.9	2.2	16.03	0.5
280	2006	10	7	13.9	21.5	3.1	16.27	0
281	2006	10	8	9.5	23.9	2.1	15.81	0
282	2006	10	9	10	24.6	2	15.87	0
283	2006	10	10	8.9	24.5	1.9	15.39	0
284	2006	10	11	10.2	21.3	1.3	7.59	12.5
285	2006	10	12	13.9	22.5	1.8	10.82	0
286	2006	10	13	9.2	22.9	1.8	15.07	0
287	2006	10	14	9.2	23.9	1.7	14.44	0
288	2006	10	15	10	23.2	1.5	12.73	0
289	2006	10	16	10.1	22.9	1.6	14.1	0.5
290	2006	10	17	6.7	22.2	1.5	12.57	0
291	2006	10	18	11	21.1	1.7	8.4	30.5
292	2006	10	19	14.6	21.1	2.1	7.6	2
293	2006	10	20	12.6	22.4	1.7	12.77	7.5
294	2006	10	21	12.3	23.4	1.4	11.52	0
295	2006	10	22	12.8	22.2	1.5	9.29	0
296	2006	10	23	18	22.9	1.8	5.22	2
297	2006	10	24	14.5	23.3	1.6	12.08	0
298	2006	10	25	9.3	24.8	1.5	11.23	0
299	2006	10	26	14.7	26.9	2.5	12.28	0
300	2006	10	27	12.3	26.4	1.4	11.4	0
301	2006	10	28	11.6	26.1	1.5	11.35	0
302	2006	10	29	17.5	24.2	3.3	11.42	0
303	2006	10	30	16.3	22	2.3	12.42	0
304	2006	10	31	8.4	16.8	0.5	3.9	0
305	2006	11	1	10.3	17.1	2.4	12.38	0
306	2006	11	2	6.6	12.6	3	12.75	0
307	2006	11	3	3.9	11.8	1.8	12.54	0
308	2006	11	4	4.2	13.8	1.1	11.4	0
309	2006	11	5	0.8	14.1	0.9	11.72	0
310	2006	11	6	0.8	16.3	0.6	10.55	0
311	2006	11	7	2.1	18.3	0.6	8.9	0
312	2006	11	8	7	22	1	9.56	0
313	2006	11	9	6.3	20.7	1	10.35	0
314	2006	11	10	11.5	16.4	1.4	10.1	0
315	2006	11	11	4.6	16.8	0.4	7.14	0
316	2006	11	12	11.1	16.5	1.6	10.35	0
317	2006	11	13	10.9	16.2	2.2	10.55	0
318	2006	11	14	5	19.5	0.5	9.72	0
319	2006	11	15	6.5	19.5	0.6	3.63	0
320	2006	11	16	14.7	19.4	1.4	4.18	0.5
321	2006	11	17	14	17.8	0.5	0.7	79.5
322	2006	11	18	10.7	17.4	0.5	7.34	0
323	2006	11	19	5.1	17.5	0.3	7.76	1.5
324	2006	11	20	6.8	14.2	0.5	9.58	1
325	2006	11	21	5.1	16.3	0.4	4.43	0.5
326	2006	11	22	4.9	11.8	0.7	9.64	0
327	2006	11	23	4.9	16.3	0.6	3.95	0
328	2006	11	24	9.4	19.3	0.6	5.01	0
329	2006	11	25	16.2	20.1	1.6	4.84	0
330	2006	11	26	14.3	20.7	1	6.26	0
331	2006	11	27	9	20.1	0.5	5.53	0
332	2006	11	28	8.7	17.2	0.5	2.53	7
333	2006	11	29	11.3	15.2	1	7.99	0
334	2006	11	30	8.6	15.5	0.4	6.21	0
335	2006	12	1	7	16.8	0.2	7.71	0
336	2006	12	2	6.4	15.5	0.4	3.14	19.5
337	2006	12	3	11.9	17	0.4	5.24	0
338	2006	12	4	10.4	15.9	0.3	4.26	0
339	2006	12	5	7.2	19	0.3	5.86	0.5
340	2006	12	6	10.2	15.6	1.3	2.09	0
341	2006	12	7	7.4	12.4	0.7	3.74	0
342	2006	12	8	7.1	14.3	0.2	0.66	17
343	2006	12	9	3.7	11.4	0	6.98	0
344	2006	12	10	5.3	10.2	0.5	8.09	0
345	2006	12	11	-1.4	11.1	0	7.78	0
346	2006	12	12	-1.2	9.2	0	5.58	0
347	2006	12	13	0.1	11.3	0	7.59	0
348	2006	12	14	-1.7	12.9	0	7.95	0
349	2006	12	15	-0.3	9.1	0.2	3.04	0
350	2006	12	16	2.1	12.9	0	3.21	1.5
351	2006	12	17	7.2	12.5	0.4	4.58	0
352	2006	12	18	5.1	8	1.2	7.57	0
353	2006	12	19	2.9	7.5	1	4.14	0
354	2006	12	20	-0.9	7.8	0.1	7.62	0
355	2006	12	21	1.1	6.8	0.4	7.66	0
356	2006	12	22	-3.2	7.9	0	7.52	0
357	2006	12	23	-2.4	7.1	0	6.89	0
358	2006	12	24	-3.5	5.5	0	7.19	0
359	2006	12	25	-1.5	5.8	0.1	7.87	0
360	2006	12	26	-4.7	8	0	8.54	0
361	2006	12	27	-3.5	8.4	0	6.51	0
362	2006	12	28	-3.1	5.5	0	7.35	0.5
363	2006	12	29	-0.7	9.3	0	6.19	0
364	2006	12	30	0.9	16.1	0	6.68	0
365	2006	12	31	2.8	15.7	0	7.36	0
