# Supplementary material for: Optimization of black-box models with uncertain climatic inputs—Application to sunflower ideotype design
Source: PLoS One. 2017 May 25;12(5):e0176815. doi: 10.1371/journal.pone.0176815 (PMC5444610; doi:10.1371/journal.pone.0176815)
Supplement: S1 Dataset and Code — The dataset used throughout this manuscript and the R code used to call the SUNFLO model and run the proposed algorithm are provided in a single archive file. (TGZ) [file pone.0176815.s001.tgz › supplementary/data/climate/84007004_2000.txt]

JourJ	Annee	Mois	Jour	Tmin	Tmax	ETP	RAD	Pluie
1	2000	1	1	-2.5	9.1	0	6.2	0
2	2000	1	2	-1	11.9	0	6.98	0
3	2000	1	3	-2.9	9.2	0.1	4	0
4	2000	1	4	1	13.6	0.2	6.07	0
5	2000	1	5	-0.8	14.7	0.1	6.4	0
6	2000	1	6	2.1	12.1	0.2	3.47	0
7	2000	1	7	-0.1	14.4	0.2	6.18	0.5
8	2000	1	8	-0.2	12.2	0	5.9	0
9	2000	1	9	2.4	10.3	0.2	3.61	2
10	2000	1	10	5.4	9.3	0.7	7.13	0
11	2000	1	11	-0.7	9.2	0.1	6.57	0
12	2000	1	12	-1.9	11.2	0	6.78	0
13	2000	1	13	0.4	6.5	0	1.68	0
14	2000	1	14	-1.7	12	0.1	7.09	0.5
15	2000	1	15	3.8	10.3	0.8	3.52	0
16	2000	1	16	1.8	5.5	0.9	7.31	0
17	2000	1	17	1.4	7.6	1.3	7.42	0
18	2000	1	18	5.8	9.2	2	8.18	0
19	2000	1	19	5.9	8.9	2.5	8.33	0
20	2000	1	20	2	8.4	1.5	8.1	0
21	2000	1	21	3.3	7.7	2.4	8.74	0
22	2000	1	22	4.7	9.5	1.6	8.52	0
23	2000	1	23	0.8	8.6	1.1	8.97	0
24	2000	1	24	3.3	6.6	1.5	9.55	0
25	2000	1	25	-0.6	2	0.8	3.32	0
26	2000	1	26	-3.2	6.8	0.5	8.51	0
27	2000	1	27	-5.2	3.2	0.1	3.52	1
28	2000	1	28	-3.4	10.6	0.3	8.19	0
29	2000	1	29	-3.2	12.9	0.4	7.12	0
30	2000	1	30	-0.4	17.5	0.7	8.63	0
31	2000	1	31	10	16.6	1.8	6.43	0
32	2000	2	1	0.7	15.1	0.4	8.22	1.5
33	2000	2	2	7.6	12.1	0.3	2.53	3.5
34	2000	2	3	8.1	11.4	2.5	10.19	0
35	2000	2	4	5.3	14.7	1.5	10.29	0
36	2000	2	5	-2	13.7	0.4	8.17	0
37	2000	2	6	6	11.4	0.6	2.47	0
38	2000	2	7	4.5	16.5	0.8	9.78	0.5
39	2000	2	8	5.4	18.8	0.9	9.41	0
40	2000	2	9	9.7	13.5	2.6	11.38	0
41	2000	2	10	6.6	16.9	1.6	11.71	0
42	2000	2	11	3.6	11.5	1.3	10.13	0
43	2000	2	12	5.1	11.3	2	11.72	0
44	2000	2	13	4.8	15	1.8	9.59	0
45	2000	2	14	8.3	15.8	2	12.51	0
46	2000	2	15	7.9	18.2	1.8	12.28	0
47	2000	2	16	6.9	13.4	1.3	5.28	0
48	2000	2	17	3	11.1	1.2	6.27	0
49	2000	2	18	4.1	10.9	0.9	5.97	0
50	2000	2	19	5.5	15.9	1.6	11.92	0
51	2000	2	20	5.4	8.8	2.9	14	0
52	2000	2	21	2.4	11.1	2.6	14.02	0
53	2000	2	22	-0.7	12.1	1.3	10.14	0
54	2000	2	23	-2.9	13.6	1.8	14	0
55	2000	2	24	-0.2	17.4	1.5	13.6	0
56	2000	2	25	0.7	18.5	1.3	13.85	0
57	2000	2	26	4	20.6	1.5	13.69	0
58	2000	2	27	4.6	16.7	1	10.72	0
59	2000	2	28	4.5	17.9	1.5	12.82	0
60	2000	2	29	7.9	13.4	0.9	3.04	1
61	2000	3	1	10	16.4	2.3	6.38	0
62	2000	3	2	5.8	11.6	3.4	16.1	0
63	2000	3	3	0.5	16.9	1.8	15.53	0.5
64	2000	3	4	6.5	13.4	2.8	13.1	1
65	2000	3	5	4	12.5	4.1	17.23	0
66	2000	3	6	-1.3	17.3	1.9	16.15	0
67	2000	3	7	5.8	16.7	1.6	11.71	0
68	2000	3	8	2.8	19.8	2.9	16.84	0
69	2000	3	9	13.2	24.4	5.2	17.13	0
70	2000	3	10	14	19.6	5.1	16.68	0
71	2000	3	11	8.9	23.9	4.1	17.91	0
72	2000	3	12	11.2	21	3.5	17.3	0
73	2000	3	13	3.7	19.8	1.8	13.57	0
74	2000	3	14	7.9	21.1	3.7	17.44	0
75	2000	3	15	10.8	14.9	6	18.73	0
76	2000	3	16	6.1	16.3	5.4	17.84	0
77	2000	3	17	9.4	17.2	5.8	18.63	0
78	2000	3	18	10.2	15.5	5.5	18.29	0
79	2000	3	19	8.1	15.6	3.3	10.05	0
80	2000	3	20	7.5	13.6	2	7.79	0
81	2000	3	21	2.3	17.6	2.2	18.31	0
82	2000	3	22	2	18.1	2.5	18.92	0
83	2000	3	23	4.6	17.9	2.1	7.21	0
84	2000	3	24	11.5	19.1	2.6	13.26	0
85	2000	3	25	5.8	19.3	2.4	18.31	1
86	2000	3	26	9.1	17.3	2.9	16.51	0
87	2000	3	27	6.6	15.6	2.6	15.59	0
88	2000	3	28	4.3	16.8	3	20.18	0
89	2000	3	29	1.4	15.4	2.2	15.88	0
90	2000	3	30	-0.6	17.2	2.3	19.1	0
91	2000	3	31	5.8	10.4	0.6	2.3	23
92	2000	4	1	3.3	16.7	2.4	19.34	0
93	2000	4	2	6.4	19.2	3.2	14.86	2.5
94	2000	4	3	11	18.7	3.5	8.99	0
95	2000	4	4	12.1	18.8	4.1	20.48	0
96	2000	4	5	5.4	18.8	3	18.03	0
97	2000	4	6	7.5	13.9	4.2	21.75	0
98	2000	4	7	6.8	19.7	3.8	22.6	0
99	2000	4	8	3.8	19.3	2.8	19.52	0
100	2000	4	9	8.2	10.6	0.7	2.76	17
101	2000	4	10	8.4	16.8	2.3	14.49	0
102	2000	4	11	10.8	20	3.3	18.79	0
103	2000	4	12	9.3	17.6	3.1	16.88	0
104	2000	4	13	8.7	19.6	3	16.94	0
105	2000	4	14	9.9	20	3.8	15.6	6.5
106	2000	4	15	8.8	19.7	4	24.75	0
107	2000	4	16	10.4	18.1	3.1	8.45	23.5
108	2000	4	17	8.7	18.2	3.3	17.49	0
109	2000	4	18	9	21.3	4.4	25.87	0
110	2000	4	19	5.3	19.9	4.4	26.09	0
111	2000	4	20	10.2	24.2	4.5	24.62	0
112	2000	4	21	6.6	25.5	4	24.9	0
113	2000	4	22	9	24.9	4.2	23.37	0
114	2000	4	23	10.4	17.2	1.1	2.68	13.5
115	2000	4	24	5	19.1	3.8	27.12	0
116	2000	4	25	6	22.8	4	26.04	0
117	2000	4	26	8.9	23.1	4	22.46	0
118	2000	4	27	9.6	21.7	2.6	8.56	16
119	2000	4	28	10.7	15.4	1.4	6.18	13
120	2000	4	29	6.1	21.6	3.7	25.08	0
121	2000	4	30	6.3	22.9	3.9	25.37	0
122	2000	5	1	9.4	26.8	4.4	25.97	0
123	2000	5	2	10.8	28.2	4.4	24.15	0
124	2000	5	3	11.3	25.9	4.7	26.25	0
125	2000	5	4	10.1	25.5	3.9	21.56	0
126	2000	5	5	11.7	25.8	3.5	16.63	0
127	2000	5	6	15	23.1	2.5	10.33	0
128	2000	5	7	11.1	21.3	2.1	10.7	2.5
129	2000	5	8	11.8	25.3	3.8	20.4	0
130	2000	5	9	11.6	22.4	2.3	11.8	2.5
131	2000	5	10	16.1	22.8	2.1	7.38	21.5
132	2000	5	11	15.5	23.4	4.8	25.03	0
133	2000	5	12	11.8	25.9	4.5	25.18	0.5
134	2000	5	13	13.6	27.1	4.9	24.38	0
135	2000	5	14	12.4	26.7	5.2	28.79	0
136	2000	5	15	12.3	28.1	5.3	28.78	0
137	2000	5	16	12.3	28	5.3	28.04	0
138	2000	5	17	11.1	25	3.5	17.89	0
139	2000	5	18	15.3	25.3	5.7	27.22	0
140	2000	5	19	13.3	22.2	6.3	30.43	0
141	2000	5	20	12.8	22.7	6.8	30.67	0
142	2000	5	21	9	26.3	5.2	29.15	0
143	2000	5	22	14.6	22.8	6.9	30.39	0
144	2000	5	23	12	26.5	6.1	30.53	0
145	2000	5	24	10	27.9	5.4	29.62	0
146	2000	5	25	11.6	28.8	5.3	26.79	0
147	2000	5	26	14	28.3	5.5	26.88	24
148	2000	5	27	12.5	22.7	5	26.22	0
149	2000	5	28	12	22.7	2.9	14.02	0
150	2000	5	29	15.6	24.6	5.4	26.21	0
151	2000	5	30	12.3	28.4	4.9	24.11	0
152	2000	5	31	15.7	26	6	27.34	0
153	2000	6	1	16.8	29.9	6.4	29.54	0
154	2000	6	2	13.7	29.4	5.9	29.94	0
155	2000	6	3	14.5	30.2	6	29.42	0
156	2000	6	4	13.8	30.8	6	30.03	0
157	2000	6	5	15.7	28.2	5.1	23.26	0
158	2000	6	6	16.5	22.2	7.6	26.16	0
159	2000	6	7	16.5	26.1	8.6	31.38	0
160	2000	6	8	15.2	29.6	6.5	29.53	0
161	2000	6	9	15.5	30.1	6.3	28.94	0
162	2000	6	10	14.9	27.2	2.8	8.64	38
163	2000	6	11	14.7	20.2	3.3	12.04	0
164	2000	6	12	15.4	24	5.4	18.96	0
165	2000	6	13	17.1	28.1	4.3	18.22	4.5
166	2000	6	14	16.6	28.3	4.3	19.36	8
167	2000	6	15	18	30.2	8.2	30.68	0
168	2000	6	16	20.7	29.8	9.3	32.08	0
169	2000	6	17	19	31.4	7.6	31.2	0
170	2000	6	18	16.6	31.3	6.4	28.87	0
171	2000	6	19	14	30.2	6.2	31.04	0
172	2000	6	20	13.6	29.4	6.4	31.91	0
173	2000	6	21	13.2	28.9	6	30.59	0
174	2000	6	22	14.2	28.8	5.9	30.38	0
175	2000	6	23	19.7	27.9	7.8	30.91	0
176	2000	6	24	16.6	27.5	7.7	31.59	0
177	2000	6	25	16.7	24.5	7.6	32.08	0
178	2000	6	26	15.2	27.1	7.9	32.38	0
179	2000	6	27	15.5	31.2	6.3	27.65	0
180	2000	6	28	17.1	31.9	5.9	23.9	0
181	2000	6	29	19.6	29.8	8	30.69	0
182	2000	6	30	19.2	32	7.3	30.91	0
183	2000	7	1	18	30.1	5.3	22.12	0
184	2000	7	2	15.7	34.3	6.4	28.1	0
185	2000	7	3	18.5	32.3	4.9	19.97	0
186	2000	7	4	18.7	30.4	6.8	30.21	0
187	2000	7	5	16.8	31.2	6.7	30.67	0
188	2000	7	6	15	33.7	6.2	28.09	0
189	2000	7	7	17	33.2	6.6	28.21	0
190	2000	7	8	19.2	25.2	8.3	31.27	0
191	2000	7	9	15.8	27.6	6.6	30.8	0
192	2000	7	10	15.8	19.7	0.9	3.67	5.5
193	2000	7	11	11.5	23.9	5	24.28	0
194	2000	7	12	13.6	22.2	5.9	23.85	0
195	2000	7	13	14.2	27.1	6.4	29.29	0
196	2000	7	14	17.4	25.1	4.8	19.07	0
197	2000	7	15	15.7	23.4	7.2	28.41	0
198	2000	7	16	13.4	23.4	7.5	31.24	0
199	2000	7	17	13.8	27.9	6.3	29.29	0
200	2000	7	18	11.7	30.7	5.8	29.37	0
201	2000	7	19	12.7	28.5	6.8	27.95	0
202	2000	7	20	18.4	30	8.2	30.63	0
203	2000	7	21	19.3	33.4	7	29.48	0
204	2000	7	22	13.8	31.2	5.8	26.89	0
205	2000	7	23	14.6	31.2	4.5	15.59	1
206	2000	7	24	18	29.4	4.2	17.02	0
207	2000	7	25	15.4	31.5	5.7	24.53	51.5
208	2000	7	26	16.3	31.6	5.8	28.52	0
209	2000	7	27	16.4	32.6	6	28.7	1
210	2000	7	28	19.9	28.7	6.9	28.02	0
211	2000	7	29	18.1	28.2	7.2	29.09	0
212	2000	7	30	18.1	28	7.9	29.85	0
213	2000	7	31	18.5	33.5	6.7	29	0
214	2000	8	1	15.6	31.9	5.8	27.91	0
215	2000	8	2	17.7	30.1	5.2	23.93	0.5
216	2000	8	3	19.1	22.8	2.1	5.52	0
217	2000	8	4	17.7	26.8	7.1	28.67	0
218	2000	8	5	17.9	24.4	6.6	24.68	0
219	2000	8	6	16.7	27.7	7.3	26.03	0
220	2000	8	7	19.5	29	7.8	27.04	0
221	2000	8	8	19.6	32.3	5.9	24.84	0
222	2000	8	9	17.8	33.2	5.5	24.42	0
223	2000	8	10	16.6	32.9	5.5	25.58	0
224	2000	8	11	16.6	31.5	5.4	25.54	0
225	2000	8	12	19.6	29.9	3.7	14.13	0
226	2000	8	13	17.7	33.4	5.4	24.28	0
227	2000	8	14	18	35.7	5.5	24.36	0
228	2000	8	15	22.2	35.2	6.6	25.56	0
229	2000	8	16	20.4	36.6	6.1	25.5	0
230	2000	8	17	21.3	32.5	4.9	18.58	0.5
231	2000	8	18	19	34.1	5.6	23.99	0
232	2000	8	19	17.7	35.5	5.6	22.94	0
233	2000	8	20	16.9	34.3	5.5	24.25	0
234	2000	8	21	20.3	30.4	3.6	12.02	0
235	2000	8	22	15	31	5.3	24.34	0
236	2000	8	23	14.2	33.9	5	23.9	0
237	2000	8	24	18.6	32.9	4	16.58	0
238	2000	8	25	19.2	36.5	4.7	18.8	0
239	2000	8	26	17.4	36.5	4.7	18.19	0
240	2000	8	27	20.6	28.4	6.5	22.81	0
241	2000	8	28	18.6	28.5	5.6	21.8	0
242	2000	8	29	15.6	32.7	4.9	23.36	0.5
243	2000	8	30	17	24.3	2.2	6.79	9.5
244	2000	8	31	17.2	25.6	3.5	16.53	2.5
245	2000	9	1	16.5	30	4.9	23.07	0
246	2000	9	2	14.5	26.4	4.4	22.05	0
247	2000	9	3	15.9	24.5	4.9	20.62	0
248	2000	9	4	16.1	23.3	6.9	22.84	0
249	2000	9	5	14.9	25.7	5.9	22.72	0
250	2000	9	6	13.3	28.9	4.2	21.3	0
251	2000	9	7	16.3	26.4	5.5	19.24	0
252	2000	9	8	16.6	28.7	4.9	21.89	0
253	2000	9	9	11.3	29.8	4	21.52	0
254	2000	9	10	10.7	31	3.9	21.28	0
255	2000	9	11	12	30.6	3.9	20.89	0
256	2000	9	12	13.1	29.3	3.1	15.55	2
257	2000	9	13	16.7	29.9	3.6	18.25	0
258	2000	9	14	15.8	29.7	3.3	16.91	0
259	2000	9	15	19.2	29.3	3.4	15.3	0
260	2000	9	16	19	30.7	3.7	15.62	0
261	2000	9	17	16.3	26.5	5.2	20.52	0
262	2000	9	18	13.1	27.5	3.5	18.81	0
263	2000	9	19	15.3	28.1	3.7	12.78	37
264	2000	9	20	14.2	22.7	1.6	6.35	5
265	2000	9	21	11.3	22.2	3.5	19.25	0
266	2000	9	22	15.6	26.5	4.2	19.17	0
267	2000	9	23	10.7	27.3	2.9	18.56	0
268	2000	9	24	10.7	27.1	2.8	18.21	0
269	2000	9	25	13.1	26.4	2.6	16.34	0
270	2000	9	26	14.8	26.4	2.5	15.18	0
271	2000	9	27	13.8	25.7	2	12.91	2
272	2000	9	28	15.8	26.1	2.5	15.48	10
273	2000	9	29	16.2	19.7	0.6	2.41	14
274	2000	9	30	14.2	21.1	2.6	16.32	0
275	2000	10	1	10.4	22.2	2.4	17.03	0
276	2000	10	2	9.5	19.3	2.3	11.71	1
277	2000	10	3	13	19.4	4.1	16.92	0
278	2000	10	4	13	22.1	3.2	15.62	0
279	2000	10	5	9.8	23.4	2.5	13.05	0
280	2000	10	6	14	17.9	4.9	16.14	0
281	2000	10	7	10.8	17.1	4.4	15.38	0
282	2000	10	8	10.3	19.1	3.2	13.67	0
283	2000	10	9	10.8	21.9	2.3	14.11	7.5
284	2000	10	10	12	18.3	1.8	11.05	0.5
285	2000	10	11	10.6	19	0.8	2.41	2
286	2000	10	12	11.1	17.4	0.4	2.14	11
287	2000	10	13	10.9	12.3	0	1.4	121
288	2000	10	14	10.6	17.8	1.1	7.83	6
289	2000	10	15	12.7	15.2	0.7	2.78	24
290	2000	10	16	11.3	18.1	1	6.76	2
291	2000	10	17	9.1	20.1	1.6	13.7	0
292	2000	10	18	7.8	20.2	1.4	13.26	0
293	2000	10	19	7.6	21	1.2	10.78	0
294	2000	10	20	9.4	21.3	1.4	8.69	0
295	2000	10	21	11.8	23	1.8	10.11	0
296	2000	10	22	10.7	23.6	1.3	8.07	0
297	2000	10	23	10.4	21.2	0.9	4.94	0
298	2000	10	24	10.5	22.5	1.2	10.34	0
299	2000	10	25	10.1	22	1.1	10.3	0
300	2000	10	26	13.2	20.3	1.1	7.95	0
301	2000	10	27	11.5	18.6	1.3	11.12	0
302	2000	10	28	5.8	22	1	10.69	0
303	2000	10	29	9.9	20.2	0.8	6.18	0
304	2000	10	30	8.7	19	0.5	2.49	4.5
305	2000	10	31	9.3	16	0.8	5.73	3
306	2000	11	1	3.5	17.4	0.8	9.74	0
307	2000	11	2	8.8	15.8	0.4	1.29	1.5
308	2000	11	3	11.7	15.9	1	3.35	7.5
309	2000	11	4	2.5	15.1	0.6	8.44	0
310	2000	11	5	1	16.1	0.7	8.41	36
311	2000	11	6	10.7	15.5	1	4.26	3.5
312	2000	11	7	7.8	14.1	1.1	8	0.5
313	2000	11	8	4.7	13.9	0.7	8.12	2.5
314	2000	11	9	5.9	14.5	0.7	9.43	0
315	2000	11	10	3.6	14.8	0.5	9.52	0
316	2000	11	11	-0.4	16	0.5	9.45	0
317	2000	11	12	8.8	16.4	1.6	2.51	0
318	2000	11	13	14.9	18.5	1.5	3.08	6
319	2000	11	14	7.8	14.7	0.5	6.68	5
320	2000	11	15	2.6	9.7	0.2	4.28	0
321	2000	11	16	3.2	10.9	0.4	4.56	0
322	2000	11	17	8.7	12.1	2.1	7.92	0.5
323	2000	11	18	6.8	11.6	1.7	8.19	0
324	2000	11	19	0.1	10.1	0.1	4.63	9
325	2000	11	20	7.4	10.3	0.2	1.98	3.5
326	2000	11	21	3.8	13	0.3	7.37	0
327	2000	11	22	6.6	15.9	0.8	3.96	9.5
328	2000	11	23	9.4	14.7	0.2	0.57	26.5
329	2000	11	24	7	13.1	0.7	7.91	0
330	2000	11	25	0.8	13.8	0.2	7.81	0
331	2000	11	26	5	15.6	0.4	6.97	1
332	2000	11	27	6.1	12.6	0.4	3.93	0
333	2000	11	28	3.8	17.5	0.3	6.4	0
334	2000	11	29	6.6	16.7	0.4	4.39	0
335	2000	11	30	11.6	14.6	0.6	1.59	2.5
336	2000	12	1	8.7	17.6	0.6	4.54	0
337	2000	12	2	12.5	14	0.7	1.54	13
338	2000	12	3	9.3	14.3	0.7	6.35	0
339	2000	12	4	1.2	15.2	0.1	6.42	0.5
340	2000	12	5	3.4	15.4	0.5	3.56	0
341	2000	12	6	9.6	14.8	0.7	2.03	0
342	2000	12	7	13	17.2	1.9	1.73	0
343	2000	12	8	15.1	17.1	1.6	2.57	0.5
344	2000	12	9	7.6	15.7	0.4	3.76	0
345	2000	12	10	2.7	13.1	0	5.85	0
346	2000	12	11	2	11.7	0	5.35	0.5
347	2000	12	12	3.1	11.7	0.1	3.08	0
348	2000	12	13	5.9	15.1	0.2	4.67	0
349	2000	12	14	3.3	10.7	0.1	2.82	0
350	2000	12	15	7.1	13.1	0.6	4.87	0
351	2000	12	16	-1.3	11.7	0.2	6.21	0
352	2000	12	17	-0.7	11.6	0.1	5.76	0
353	2000	12	18	0.4	12.8	0	6.23	0
354	2000	12	19	-0.2	13.9	0	5.96	0.5
355	2000	12	20	1.2	14.2	0.4	3.03	0
356	2000	12	21	8.3	13.5	0.8	3.07	0
357	2000	12	22	6.5	14.9	1	5.66	0
358	2000	12	23	4	12	1.4	4.12	0
359	2000	12	24	8.7	11.1	1	0.98	72
360	2000	12	25	8.1	14	0.3	4.1	0
361	2000	12	26	3.4	14.5	0.2	4.45	1
362	2000	12	27	4.4	10.6	0.2	3.25	0
363	2000	12	28	2.9	10.2	0.3	6.3	1
364	2000	12	29	2.6	10.2	0.4	6.52	0.5
365	2000	12	30	0.6	5.9	0.9	3.04	1
366	2000	12	31	1.9	6.1	1.1	7.13	0
