# Supplementary material for: Optimization of black-box models with uncertain climatic inputs—Application to sunflower ideotype design
Source: PLoS One. 2017 May 25;12(5):e0176815. doi: 10.1371/journal.pone.0176815 (PMC5444610; doi:10.1371/journal.pone.0176815)
Supplement: S1 Dataset and Code — The dataset used throughout this manuscript and the R code used to call the SUNFLO model and run the proposed algorithm are provided in a single archive file. (TGZ) [file pone.0176815.s001.tgz › supplementary/data/climate/21473001_2007.txt]

JourJ	Annee	Mois	Jour	Tmin	Tmax	ETP	RAD	Pluie
1	2007	1	1	6.6	11.9	1.1	3.44	7.4
2	2007	1	2	4.1	8.3	1.1	2.22	5.2
3	2007	1	3	2.7	8.5	0.6	5.85	0
4	2007	1	4	2.9	7.8	0.4	1.48	4.6
5	2007	1	5	3.6	8.9	0.3	1.87	0
6	2007	1	6	6.8	11.2	0.7	3.64	2.8
7	2007	1	7	6.3	11.3	0.5	3.84	1.2
8	2007	1	8	4.9	11.7	0.3	2.64	3.6
9	2007	1	9	8.9	13.3	0.6	1.89	0.2
10	2007	1	10	7	13.3	0.6	3.97	0.2
11	2007	1	11	3.1	11.1	0.6	4.54	0.2
12	2007	1	12	6.4	11.9	0.9	4.01	0.2
13	2007	1	13	7.1	10.9	0.3	1.76	0.6
14	2007	1	14	6.3	13.2	1.1	5.18	0
15	2007	1	15	-0.4	4.1	0	1.46	0.2
16	2007	1	16	3.4	7.9	0.2	1.58	0.6
17	2007	1	17	5.8	12.6	0.8	3.76	0.8
18	2007	1	18	9.8	13.6	1.2	0.74	2.4
19	2007	1	19	11.9	13.9	1	2.21	0.2
20	2007	1	20	11.2	13.9	1.6	2.84	1.2
21	2007	1	21	4.2	10.3	1.2	4.85	0
22	2007	1	22	-0.5	5.3	0.4	2.05	17.4
23	2007	1	23	-3.4	0.9	0.1	1.59	11.4
24	2007	1	24	-6	-1.7	0.6	6.15	0
25	2007	1	25	-9.3	-1.3	0.5	7.55	0
26	2007	1	26	-9.2	-1	0.5	8.42	0
27	2007	1	27	-9.5	0.3	0.2	4.99	0.2
28	2007	1	28	-4	1.3	0.2	4.44	0
29	2007	1	29	-3	3.4	0.3	4.72	0
30	2007	1	30	-2	8.3	0.4	8.63	0
31	2007	1	31	1.1	2.1	0.2	1.64	0
32	2007	2	1	0.6	6.7	0.3	3.38	0
33	2007	2	2	3.6	9.4	0.5	6.73	0
34	2007	2	3	5.7	10.5	1.8	8.67	0
35	2007	2	4	0.1	11.9	1.5	9.89	0
36	2007	2	5	-4.3	9.6	0.3	5.44	1.8
37	2007	2	6	2.8	5.9	0.5	2.78	0.2
38	2007	2	7	0.9	7.5	0.3	2.46	3
39	2007	2	8	3.9	10.6	1.2	4	7.8
40	2007	2	9	0	11.4	0.6	9.98	0.6
41	2007	2	10	4.9	6.8	0.3	1.62	8.4
42	2007	2	11	5.2	12.6	1.5	6.69	9.2
43	2007	2	12	6.8	11	1.5	3.16	0
44	2007	2	13	6.4	11.1	1.9	4.93	0.4
45	2007	2	14	0.2	9	0.1	1.6	8.4
46	2007	2	15	4.8	12.5	1.5	11.73	0
47	2007	2	16	-2.7	12.6	0.6	11.07	0
48	2007	2	17	-1.8	16.5	1.2	10.17	0
49	2007	2	18	3.9	16.6	1.7	10.25	0
50	2007	2	19	5.2	13.9	1.1	10.97	0
51	2007	2	20	0	10.8	0.6	6.01	0
52	2007	2	21	-1.9	11.5	0.4	6.27	1.4
53	2007	2	22	3.8	13.6	1	8.84	0
54	2007	2	23	0.2	15.2	0.9	9.05	4
55	2007	2	24	6.8	12.8	1.7	8.41	9
56	2007	2	25	6.3	12.2	2.1	7.73	3.6
57	2007	2	26	5.5	10	1.2	4.95	2.2
58	2007	2	27	1.2	11.3	0.7	6.25	0.8
59	2007	2	28	8.4	14.2	2.3	7.67	0.6
60	2007	3	1	8.5	10.1	1.2	2.56	17.4
61	2007	3	2	5.1	12	1.3	9.2	10.2
62	2007	3	3	8.5	14.3	2.3	10.85	0.2
63	2007	3	4	0.9	15.9	1.2	12.64	0
64	2007	3	5	5.5	13.8	2.1	11.28	0
65	2007	3	6	0	13.2	1	5.62	4.4
66	2007	3	7	6.9	13.4	2	12.88	0.4
67	2007	3	8	7.3	12.8	2.9	12.32	0
68	2007	3	9	-0.4	11.7	1.2	7.57	3.2
69	2007	3	10	0.5	11.5	1.8	15.72	0
70	2007	3	11	-0.4	14.1	2.1	16.81	0
71	2007	3	12	0.1	16	1.8	16.52	0
72	2007	3	13	-0.4	18.9	2	16.25	0
73	2007	3	14	3.8	16.5	2.4	15.82	0
74	2007	3	15	3.6	16.7	1.8	15.67	0
75	2007	3	16	4	16.6	2.4	15.45	0
76	2007	3	17	1.3	13.2	1.4	8.68	0
77	2007	3	18	6.6	10.4	1	2.91	6
78	2007	3	19	1.1	5.3	1	7.92	1.6
79	2007	3	20	0.2	5	1.4	10.8	3.6
80	2007	3	21	0.9	7.3	1.7	10.96	0.6
81	2007	3	22	1.5	4.7	1	6.1	0.8
82	2007	3	23	2	4.3	0.8	4.45	0.8
83	2007	3	24	2.3	4.4	0.5	3.88	3.2
84	2007	3	25	-0.7	10	1.3	13.39	0
85	2007	3	26	-0.5	13.9	1.6	19.12	0
86	2007	3	27	-0.6	16.9	2	16.62	0
87	2007	3	28	0.9	16.8	2	19.12	0
88	2007	3	29	0.3	13.8	1	10.38	10.8
89	2007	3	30	3.1	9.4	0.9	6.05	3.6
90	2007	3	31	0	9.7	1.2	11.2	0
91	2007	4	1	1.4	15.5	1.9	14.94	0
92	2007	4	2	4.6	19.6	3	18.24	0
93	2007	4	3	8.7	17.7	4.3	17.82	0
94	2007	4	4	4.2	8.7	1.8	6.3	0
95	2007	4	5	3.8	15.7	3.6	21.64	0
96	2007	4	6	3.1	19.1	3.5	22.47	0
97	2007	4	7	3.3	21	3.2	21.19	0
98	2007	4	8	4.9	17.7	3.3	22.15	0
99	2007	4	9	2.1	20.7	2.5	21.13	0
100	2007	4	10	5.9	20.1	3.9	23.13	0
101	2007	4	11	7.3	22	3.9	22.91	0
102	2007	4	12	7.6	23.3	3.5	19.93	0
103	2007	4	13	11.8	23.5	3.4	17.3	0
104	2007	4	14	8.2	23.7	2.7	21.1	0
105	2007	4	15	8.9	27.3	4.1	22.81	0
106	2007	4	16	12.1	26.8	5.7	24.3	0
107	2007	4	17	10.8	26.1	5.2	23.26	0
108	2007	4	18	8.8	16.8	4	21.36	0
109	2007	4	19	4.9	20	4.2	25.3	0
110	2007	4	20	5.5	21.7	4.4	25.29	0
111	2007	4	21	7.6	23	4.4	25.48	0
112	2007	4	22	7.9	25.1	4.1	25.1	0
113	2007	4	23	9	26.3	4.3	22.77	0
114	2007	4	24	8.2	26.6	4.4	25.4	0
115	2007	4	25	9.7	27.5	4.6	24.61	0
116	2007	4	26	11.4	27.2	4.2	19.39	1.6
117	2007	4	27	11.9	23.7	3.6	23.1	0.2
118	2007	4	28	10.1	25	3.8	23.32	0
119	2007	4	29	10.5	24.9	4.6	23.19	0
120	2007	4	30	10.8	23.6	4.1	20.02	0
121	2007	5	1	9.6	23	4.4	24.31	0
122	2007	5	2	7.6	13.6	1.5	8.55	1.2
123	2007	5	3	8.3	19	3.3	22.41	0
124	2007	5	4	7.2	22.2	4.1	20.45	0.6
125	2007	5	5	11.5	18.6	3.4	12.97	3.2
126	2007	5	6	10.6	21	4.7	27.11	0
127	2007	5	7	8.7	17	1.8	10.27	0
128	2007	5	8	13.1	19.2	2.4	10.83	7
129	2007	5	9	13.5	17.7	3	11	0
130	2007	5	10	8.5	25.6	4.6	23.48	0
131	2007	5	11	13.1	19.3	4.6	18.59	0
132	2007	5	12	14.1	22.6	5.8	23.7	0
133	2007	5	13	10.4	26.9	4.9	19.17	11.8
134	2007	5	14	10	12.8	0.5	2.78	17.4
135	2007	5	15	8.7	15.9	3.3	18.56	0.2
136	2007	5	16	8.9	16.2	2.2	11.35	8.8
137	2007	5	17	10.7	18.6	1.6	8.71	1.2
138	2007	5	18	13.1	19.8	2.7	13.21	0.2
139	2007	5	19	8	24.7	3.6	26.62	0
140	2007	5	20	16	25.5	4.1	16.45	0
141	2007	5	21	12.2	26.2	4.2	21.92	0
142	2007	5	22	12.5	27.7	5	28.1	0
143	2007	5	23	15.9	26.4	5.4	28.45	1.8
144	2007	5	24	15.3	28.4	5.2	26.53	0
145	2007	5	25	12.8	30.2	5.6	28.07	2
146	2007	5	26	14.3	25.4	3.7	17.44	4.8
147	2007	5	27	11.8	16.2	2.4	11.69	1.6
148	2007	5	28	8.8	15.5	2.7	15.33	7
149	2007	5	29	7.7	15.6	3.4	14.22	0
150	2007	5	30	2.6	19.8	3.1	27.51	2.6
151	2007	5	31	9.3	19.7	2.5	16.14	9
152	2007	6	1	10.2	19	3.6	19.72	0
153	2007	6	2	12.9	22.8	4.2	18.25	0
154	2007	6	3	11.5	24	4.1	24.75	0
155	2007	6	4	12.9	26.3	4.6	24.17	0
156	2007	6	5	14.7	27.1	5.6	27.95	0
157	2007	6	6	15.6	26.2	5	24	0
158	2007	6	7	14.6	26.7	3.6	17.9	1.2
159	2007	6	8	17.3	25.3	3.2	14.8	27.6
160	2007	6	9	15.5	28.2	4.9	25.18	0
161	2007	6	10	16.9	28.9	5.1	22.23	1.2
162	2007	6	11	17.2	22.9	2.3	10.67	8.2
163	2007	6	12	16.6	25.1	3.4	16.27	14.6
164	2007	6	13	14	26.8	4.5	25.6	0
165	2007	6	14	16.2	23.5	2.6	9.86	14.2
166	2007	6	15	15.5	21.2	2.8	12.39	1.2
167	2007	6	16	11.5	23.6	4.7	23.06	0.4
168	2007	6	17	9.9	25.9	3.4	19.1	3.4
169	2007	6	18	15.7	27.7	4.5	20.36	0.2
170	2007	6	19	14	31.4	5.6	28.58	1.2
171	2007	6	20	17.9	25	5.4	22.19	7.4
172	2007	6	21	15.5	22.2	3.1	12.37	10.4
173	2007	6	22	12.4	22.2	4.2	20.94	1.8
174	2007	6	23	14	22.9	5.3	20.45	0.4
175	2007	6	24	12.1	25.6	4.6	25.32	6.6
176	2007	6	25	14.6	20	3.5	13.41	5.2
177	2007	6	26	11.6	18.3	3	12.72	4.8
178	2007	6	27	11.5	17.8	3.8	17.29	0
179	2007	6	28	10.5	18.8	3.1	12.02	0
180	2007	6	29	8.5	22.3	3.8	18.31	0
181	2007	6	30	11.7	24.7	4.5	25.51	0
182	2007	7	1	12.2	25	2.7	13.17	21.2
183	2007	7	2	14	22.3	4	15.44	0.4
184	2007	7	3	11.5	15.7	2.2	6.62	6.6
185	2007	7	4	12.2	19.9	4.1	21.69	4.8
186	2007	7	5	11.1	18	2.9	12.61	0
187	2007	7	6	13.8	24.4	4.8	19.58	0
188	2007	7	7	11.3	26.8	4.7	22.94	0
189	2007	7	8	14.1	22.9	2.8	12.56	10.8
190	2007	7	9	12.2	18.6	2.9	15.44	4.8
191	2007	7	10	10.6	15	1.9	10.93	1.6
192	2007	7	11	11.9	21.7	4.1	20.42	0
193	2007	7	12	10.5	24.7	4.3	21.36	0
194	2007	7	13	12	28	5.3	29.95	0
195	2007	7	14	14.3	30	6	25.85	0
196	2007	7	15	13.6	32.7	8.3	29.83	0
197	2007	7	16	15.3	32.3	8	24.83	0.4
198	2007	7	17	17.3	27.5	5.4	24.35	2.6
199	2007	7	18	17.7	28.1	4.9	20.18	11.6
200	2007	7	19	17.5	25.6	4.1	20.69	1
201	2007	7	20	17.4	24.2	3.8	14.88	3.8
202	2007	7	21	11.6	23.5	3.4	17.25	0.4
203	2007	7	22	10.9	23.8	4.6	26.37	0
204	2007	7	23	13.6	23.9	3	9.41	16.2
205	2007	7	24	13.4	22.6	3.2	12.6	0.6
206	2007	7	25	13	25.8	4.5	25.86	0
207	2007	7	26	12.4	27.9	5.2	27.5	0
208	2007	7	27	18.1	26.8	6.5	26.26	0
209	2007	7	28	15.2	26.2	5.2	22.14	0
210	2007	7	29	16.4	24.4	3.8	12.48	32.6
211	2007	7	30	12.5	21.1	4.9	26.07	0
212	2007	7	31	9	21.4	4.7	28.76	0
213	2007	8	1	9.9	27.8	4.9	27.73	11.2
214	2007	8	2	16.4	24.4	5.3	21.41	0.8
215	2007	8	3	14.4	23.2	4.3	21.73	0
216	2007	8	4	13.3	26.8	5.2	27.48	0
217	2007	8	5	14	30.2	5.1	27.29	0
218	2007	8	6	14.9	26.2	2.8	13.1	17.6
219	2007	8	7	15.2	21.6	3.5	14.81	2.6
220	2007	8	8	11.6	20.5	2.7	13.85	6.8
221	2007	8	9	12.5	14.3	1.1	3.77	17
222	2007	8	10	12.5	17.2	0.6	3.97	5.6
223	2007	8	11	15.8	24.7	3.9	18.9	0.2
224	2007	8	12	14.8	25.6	3.8	22.45	0
225	2007	8	13	13.2	24.9	3	15.87	0.4
226	2007	8	14	13.5	25.3	3.6	20.18	0.2
227	2007	8	15	16.1	30.9	5.6	21.2	12.6
228	2007	8	16	14.5	22.3	4.2	19.56	3.6
229	2007	8	17	13.4	22	4.4	21.93	0
230	2007	8	18	9	23.2	3.6	23.18	0
231	2007	8	19	10.4	22.7	3.2	18.93	3.2
232	2007	8	20	12.7	18	2.5	11.09	5.2
233	2007	8	21	10.3	18.3	2.1	13.44	1.2
234	2007	8	22	10.4	17.7	1.2	7.32	0.4
235	2007	8	23	14	22.7	3.4	15.89	0.4
236	2007	8	24	11.6	25.6	3.6	22.17	0
237	2007	8	25	14.6	28.7	4.5	22.69	0
238	2007	8	26	16.4	27.5	4.1	14.43	0
239	2007	8	27	19.4	28.9	5.9	21.72	0
240	2007	8	28	15.4	22	2.8	12.89	12.8
241	2007	8	29	14.4	17.7	1.7	6.06	2.8
242	2007	8	30	11.9	21.6	4.8	23.51	0
243	2007	8	31	12	21.4	3.4	15.61	0
244	2007	9	1	11.4	19	1.4	7.34	0
245	2007	9	2	11.7	23.2	3	17.44	0
246	2007	9	3	11.5	20.1	2.5	9.66	0.4
247	2007	9	4	9.6	17.7	3.6	16.48	0
248	2007	9	5	7.3	17.3	3.5	21.17	0
249	2007	9	6	9.4	18.2	1.8	8.46	1
250	2007	9	7	12.3	18.3	2.8	14.02	0
251	2007	9	8	10.2	22.3	3.8	22.46	0
252	2007	9	9	10.1	20.8	2.9	13.1	0
253	2007	9	10	9	21.7	3.4	21.3	0
254	2007	9	11	9.8	18.1	3.1	13.62	0
255	2007	9	12	9.2	21	3.8	21.66	0
256	2007	9	13	9	24	3.1	21.1	0
257	2007	9	14	10	25.4	3.2	17.84	0
258	2007	9	15	12.3	23.6	3.8	19.64	0
259	2007	9	16	10.1	25.5	3.3	20.32	0
260	2007	9	17	9.4	22.8	1.7	8.32	14.2
261	2007	9	18	11.8	17.1	3.2	13.75	0.2
262	2007	9	19	5.7	17.3	2.6	18.27	0
263	2007	9	20	4.4	19.4	2.3	19.75	0
264	2007	9	21	5.2	21.6	2	18.23	0.2
265	2007	9	22	6.8	23.1	1.7	12.16	0.6
266	2007	9	23	13.4	22.9	2.6	13.81	0.2
267	2007	9	24	14.8	23.1	3.4	11.99	2.2
268	2007	9	25	7.8	17.3	2.2	13.32	0.2
269	2007	9	26	6.1	14.1	1.2	7.46	11
270	2007	9	27	8.5	10.5	0.5	3.52	17.2
271	2007	9	28	9.5	12.3	0.4	2.49	3
272	2007	9	29	5.2	16.5	1.3	14.34	0.2
273	2007	9	30	9	20.1	1.5	10.57	0.2
274	2007	10	1	9.8	23.3	1.8	14.46	0.4
275	2007	10	2	14.8	23	2.2	9.68	12.8
276	2007	10	3	11.5	23	1.7	11.06	0
277	2007	10	4	11.5	21.9	1.5	10.34	0.6
278	2007	10	5	12.7	21.5	1.7	12.12	0
279	2007	10	6	13.9	21.2	2.4	11.71	0
280	2007	10	7	8.1	20.4	1.8	15.65	0.2
281	2007	10	8	6	20.3	1.7	11.49	0.2
282	2007	10	9	8.8	17.2	1.9	13.01	11
283	2007	10	10	11.2	13.7	0.8	3.88	0.6
284	2007	10	11	7.7	16.9	1.8	14.5	0
285	2007	10	12	5.8	17.1	1.4	12.14	0
286	2007	10	13	8.9	16.9	1.9	13.13	0
287	2007	10	14	5.5	15.7	0.7	6.13	0.2
288	2007	10	15	4.3	20.1	1.3	12.31	0.2
289	2007	10	16	6.7	19.8	1.7	11.95	0
290	2007	10	17	6.6	20.6	1.6	8.78	0.4
291	2007	10	18	6.4	13.7	2	12.58	0
292	2007	10	19	3.7	10.9	1.9	12.4	0
293	2007	10	20	0.9	10.9	1.9	13.76	0
294	2007	10	21	0.7	10.7	1.7	11.95	0
295	2007	10	22	3.4	9.3	1.7	12.39	0
296	2007	10	23	2.1	10	1.5	11.79	0
297	2007	10	24	3.1	8.1	1.1	4.76	0
298	2007	10	25	3.8	11.4	1.4	9.59	0
299	2007	10	26	4.5	10	0.9	5.44	0
300	2007	10	27	6.1	10.8	1.1	5.14	0
301	2007	10	28	-0.5	11.2	0.6	9.68	0
302	2007	10	29	1.1	15.5	0.9	7.27	0.2
303	2007	10	30	7.6	12.6	2	8.45	0
304	2007	10	31	4.8	12.7	1.7	11.24	0
305	2007	11	1	4.2	15.6	2.5	11.01	0
306	2007	11	2	2.6	13.7	0.8	10.53	0
307	2007	11	3	6.9	14.3	0.7	3.42	0
308	2007	11	4	10.4	14.4	2.4	6.67	0
309	2007	11	5	3.5	12	1.5	9.61	0
310	2007	11	6	3	11.3	1.2	6.18	0
311	2007	11	7	-0.3	11.5	0.9	7.73	0
312	2007	11	8	7.2	12.3	1.2	4.38	2.4
313	2007	11	9	1.3	7.2	1.1	4.6	0.6
314	2007	11	10	-1.8	9.7	0.1	2.01	0.8
315	2007	11	11	7.5	10.2	0.9	3.67	4
316	2007	11	12	0.7	8.1	0.7	6.7	0
317	2007	11	13	-3	7.1	0.5	5.37	2.2
318	2007	11	14	2.8	6.3	1	3.64	0.2
319	2007	11	15	-0.9	3.7	1.1	6.85	0
320	2007	11	16	-1.9	3.3	1.1	7.78	0
321	2007	11	17	-4	5.3	0.6	8.59	0
322	2007	11	18	-2.5	1.2	0.4	4.94	0.6
323	2007	11	19	-4.6	6.1	0.1	2.84	1
324	2007	11	20	4.6	14.6	1.6	2.31	2.4
325	2007	11	21	7.5	10.5	0.2	1.51	29.2
326	2007	11	22	8.6	11.4	0.1	1.31	4.4
327	2007	11	23	7.1	10	0.4	1.94	4.4
328	2007	11	24	3.2	6.3	0.8	1.77	0
329	2007	11	25	-1.9	4.4	0	1.77	0
330	2007	11	26	-0.1	7.9	0.5	3.81	0.8
331	2007	11	27	-2.1	7.5	0.5	7.38	0
332	2007	11	28	-0.1	6.9	0.9	7.08	0
333	2007	11	29	-0.5	4.3	0.5	2.85	0
334	2007	11	30	2	10.1	0.6	4.38	0
335	2007	12	1	3.6	6.9	0.1	1.29	0.8
336	2007	12	2	4	11	0.8	1.62	14.8
337	2007	12	3	6.1	10.1	1.1	3.63	4.2
338	2007	12	4	5.2	9.4	0.5	2.5	0
339	2007	12	5	6.4	11.9	0.9	6.61	0.4
340	2007	12	6	5.3	11.4	0.3	3.57	4.6
341	2007	12	7	6.8	12.2	0.8	1.93	10.6
342	2007	12	8	4.8	7.1	0.9	2.92	3.8
343	2007	12	9	4.5	9.9	0.9	4.01	4.8
344	2007	12	10	6.1	8.3	0.9	0.83	1.8
345	2007	12	11	2.3	7.6	0.8	3.4	1.2
346	2007	12	12	-1	6.2	0.4	3.57	0
347	2007	12	13	1.6	7.2	1	3.92	0
348	2007	12	14	-0.5	3.1	0.8	5.97	0
349	2007	12	15	-3	1.6	1.1	6.31	0
350	2007	12	16	-4.8	1.5	0.7	5.85	0
351	2007	12	17	-3.7	0.9	0.8	3.09	0
352	2007	12	18	-5.5	-0.5	0.6	5.46	0
353	2007	12	19	-8.4	-3.7	0	1.92	0
354	2007	12	20	-8	-4.5	0	1.43	0
355	2007	12	21	-6.5	-4.1	0.1	2.18	0
356	2007	12	22	-6.5	-3	0.2	3.03	0
357	2007	12	23	-7.5	2.9	0.2	6.38	0
358	2007	12	24	-9.8	-2.2	0	5.17	0
359	2007	12	25	-7.4	-3.2	0.1	1.93	1
360	2007	12	26	-4.9	0	0.1	1.96	3.6
361	2007	12	27	-0.7	0.7	0	1.69	0
362	2007	12	28	-0.2	1.1	0.1	1.33	0
363	2007	12	29	-1.9	5.4	0.2	1.83	1
364	2007	12	30	0.9	6.2	0.3	2.05	0.2
365	2007	12	31	1.2	4.9	0.3	2.19	0
