# Supplementary material for: Optimization of black-box models with uncertain climatic inputs—Application to sunflower ideotype design
Source: PLoS One. 2017 May 25;12(5):e0176815. doi: 10.1371/journal.pone.0176815 (PMC5444610; doi:10.1371/journal.pone.0176815)
Supplement: S1 Dataset and Code — The dataset used throughout this manuscript and the R code used to call the SUNFLO model and run the proposed algorithm are provided in a single archive file. (TGZ) [file pone.0176815.s001.tgz › supplementary/data/climate/86139002_1993.txt]

JourJ	Annee	Mois	Jour	Tmin	Tmax	ETP	RAD	Pluie
1	1993	1	1	-1.8	0.4	0	1.3	0
2	1993	1	2	-3.3	2.1	0.3	4.1	0
3	1993	1	3	-7.7	-1.6	0	7.4	0
4	1993	1	4	-8.1	7.6	0.2	4.8	0
5	1993	1	5	2.3	8.4	1.2	1.8	0
6	1993	1	6	5.6	13.1	0.9	3	0
7	1993	1	7	7	10.7	0.8	1.9	0
8	1993	1	8	9.5	12.9	0.2	1.8	1
9	1993	1	9	9.7	11.8	0.3	2.6	1.5
10	1993	1	10	8.1	10.8	0	3.3	11.5
11	1993	1	11	8.9	13.4	0.1	1.1	12
12	1993	1	12	4.8	13.3	0.5	2.7	2.5
13	1993	1	13	4	16.2	0.4	4.3	3.5
14	1993	1	14	8	13.2	0.3	4.1	0
15	1993	1	15	6.6	15.1	0.3	5.5	0
16	1993	1	16	6.3	13.8	0.3	6.5	0
17	1993	1	17	6.3	13.3	0.6	6.7	0
18	1993	1	18	5.8	8.6	0.1	1.5	0
19	1993	1	19	6.5	10.3	0	1.8	0
20	1993	1	20	6.7	12.3	0.2	3.2	0
21	1993	1	21	9.2	12.1	0.3	2.2	0
22	1993	1	22	5.9	12.9	0.1	4.3	0.5
23	1993	1	23	11.2	12.7	0.3	2	1
24	1993	1	24	10.1	11.6	0.1	1.9	3.5
25	1993	1	25	7	11.1	0.5	4.4	0
26	1993	1	26	0.9	7.8	0	6.4	0
27	1993	1	27	4	11.9	0	4.1	0
28	1993	1	28	6.7	11.2	0.3	5.1	0
29	1993	1	29	4.1	11.9	0.3	7.1	0
30	1993	1	30	2.7	11.2	0.3	8	0
31	1993	1	31	0.4	8	0.2	3.2	0.5
32	1993	2	1	3.1	10.2	0.4	6.3	0
33	1993	2	2	-3.2	7.8	0.7	6	0
34	1993	2	3	0.1	3.3	0.3	5.9	0
35	1993	2	4	-1.6	6.2	0.6	6.1	0
36	1993	2	5	-2.9	13	0.7	0.4	0
37	1993	2	6	-1.2	8.5	0.5	0.1	0.5
38	1993	2	7	-1.7	5.6	0.3	0	0
39	1993	2	8	3.1	7.5	0.6	5.9	0
40	1993	2	9	3.4	9	0.6	7.6	0
41	1993	2	10	-0.4	12.9	0.9	7.1	0
42	1993	2	11	-0.1	15.4	1	9.3	0.5
43	1993	2	12	1.7	16	0.9	10.3	0
44	1993	2	13	-1	14.8	0.8	10.6	0
45	1993	2	14	-2.5	13.8	0.9	10.9	0
46	1993	2	15	-0.7	13.5	1.3	11.1	0
47	1993	2	16	0.5	11.3	0.6	7.7	0
48	1993	2	17	3.3	8	0.3	5.1	0
49	1993	2	18	5.4	11.2	1	10.9	0
50	1993	2	19	2.7	8.6	0.6	3	0
51	1993	2	20	2.6	10	0.9	9.2	0
52	1993	2	21	3.7	10	1.4	5.8	0
53	1993	2	22	0.4	6.4	1.2	9.2	0
54	1993	2	23	-0.7	5.7	1.3	8.9	0
55	1993	2	24	-4.7	3.6	1.5	13.5	0
56	1993	2	25	-4.8	5.7	0.8	11.2	0
57	1993	2	26	-3.2	4.9	0.5	3.3	8
58	1993	2	27	1.6	4.2	0.5	1.8	2
59	1993	2	28	-2.6	2.4	1.3	9.8	0
60	1993	3	1	-0.7	4.2	1.7	8.5	0
61	1993	3	2	0.7	3.7	0.7	3.2	0
62	1993	3	3	0.8	6	0.7	3.8	0
63	1993	3	4	-0.3	5.7	1.6	10.9	0
64	1993	3	5	-2.5	6.9	1.5	14.1	0
65	1993	3	6	-2.1	10.4	1.3	14.5	0
66	1993	3	7	2.6	8.6	1.1	5.8	0
67	1993	3	8	1.6	12.4	2.5	16.4	0
68	1993	3	9	0.2	13	1.5	10	0
69	1993	3	10	4.6	15.3	2.1	15.1	0
70	1993	3	11	1.2	16.1	1.8	13.6	0
71	1993	3	12	7.1	16.8	2.8	14.7	0
72	1993	3	13	7.1	17.1	2.9	13.7	0
73	1993	3	14	7.9	16.8	2.6	14.7	0
74	1993	3	15	3.2	17.8	1.6	11.8	0
75	1993	3	16	8	18.1	2.1	13.4	0
76	1993	3	17	4.7	18.3	1.9	15.7	0
77	1993	3	18	3.6	22.2	2.2	16.9	0
78	1993	3	19	7.5	16	2.2	9.9	0
79	1993	3	20	5.4	19.6	2.4	15.8	0
80	1993	3	21	8.8	14	0.8	3.3	1.5
81	1993	3	22	11	13.1	0.8	3.4	1.5
82	1993	3	23	6.6	10.7	1.1	5.1	0
83	1993	3	24	4.5	11.6	2.8	15.5	0
84	1993	3	25	0.6	11.8	2.4	15.6	0
85	1993	3	26	-1.1	9.7	2.4	19.4	0
86	1993	3	27	-3.6	11.2	2	19.4	0
87	1993	3	28	-0.4	13.8	2.2	19	0
88	1993	3	29	0.8	12.4	1.2	8.7	1.5
89	1993	3	30	5.3	18.1	2	14	0
90	1993	3	31	3.5	20.4	2.7	17.5	5
91	1993	4	1	7.5	12.3	2.5	12.3	0
92	1993	4	2	0.7	12.2	2	16.3	0.5
93	1993	4	3	1.2	11.6	1.3	10.3	3.5
94	1993	4	4	2.6	12.4	2	17	1
95	1993	4	5	4.8	12.3	0.2	3.9	14.5
96	1993	4	6	9.5	13.8	1.1	7.4	0.5
97	1993	4	7	11.2	13.9	1.1	5.9	0.5
98	1993	4	8	8.3	17.9	2.1	14.1	0
99	1993	4	9	9.7	16.2	2.1	10.2	0.5
100	1993	4	10	2.9	15.3	2.1	15.2	2
101	1993	4	11	6.8	13.3	2.3	14.3	3
102	1993	4	12	3	11.2	1.4	9.7	3.5
103	1993	4	13	3.5	11.1	1.2	8.3	4.5
104	1993	4	14	5.8	13.9	2.2	15	4
105	1993	4	15	5.7	11.1	1.4	6.2	0
106	1993	4	16	4.3	14.8	3.1	22.1	0
107	1993	4	17	6.2	13.6	1.8	11.4	0
108	1993	4	18	5.9	14.1	1.4	8.9	0
109	1993	4	19	3.2	21.8	3.2	23.9	0
110	1993	4	20	7.4	25	4.4	23.6	0
111	1993	4	21	9.5	21.7	3.9	17.5	2
112	1993	4	22	9.7	14.9	2.3	13	1
113	1993	4	23	5.8	19.7	2.2	11.7	20
114	1993	4	24	7.4	10.1	1.1	5.9	6
115	1993	4	25	2	13.7	1.5	11.1	0.5
116	1993	4	26	5.7	16.8	3	17.9	0
117	1993	4	27	6.7	13.2	1	6.6	3.5
118	1993	4	28	11.3	18.3	1.7	7.8	10.5
119	1993	4	29	7.2	18.5	2.9	19.4	9.5
120	1993	4	30	10.8	13.4	1.2	6.2	15
121	1993	5	1	9.7	15.5	1.5	8.8	0
122	1993	5	2	10.6	14.7	1.2	5.1	0
123	1993	5	3	9.4	17	2.5	14.1	0
124	1993	5	4	6.6	17.5	3.3	21.3	0
125	1993	5	5	9.4	19.8	4.6	25.8	0
126	1993	5	6	6.6	18	4.5	26.5	0
127	1993	5	7	6.1	12.8	2	12.2	0
128	1993	5	8	9.3	15.1	1.9	9.9	6
129	1993	5	9	4.9	19.5	2.9	20.4	0
130	1993	5	10	8.6	22.6	3.2	17.1	7
131	1993	5	11	12.4	18.1	2.5	12.5	2
132	1993	5	12	6.6	20.8	3.9	26.3	0
133	1993	5	13	9.2	17.4	2.9	17.9	0
134	1993	5	14	7.9	17.9	2.5	16.7	1.5
135	1993	5	15	7	15.1	3	18.7	0.5
136	1993	5	16	5	21.7	4	25.2	0
137	1993	5	17	11.4	24.7	4.7	20.4	5.5
138	1993	5	18	11.9	16.4	1.9	10.3	2.5
139	1993	5	19	7.5	16.5	2.5	16.2	0
140	1993	5	20	9.5	13.3	1.2	6.1	16
141	1993	5	21	6.4	17.7	3.8	26.1	0
142	1993	5	22	6.1	21.4	3.5	22	2
143	1993	5	23	13.2	26.1	4.5	21.4	0
144	1993	5	24	15.2	23.9	4	17.9	0
145	1993	5	25	15.4	23.6	2.6	11.6	0.5
146	1993	5	26	14.7	19.2	1.2	5	20.5
147	1993	5	27	11.3	17.5	1.6	11.4	15.5
148	1993	5	28	11.9	19.3	3.7	19.8	0
149	1993	5	29	8	24.2	4	23.2	0.5
150	1993	5	30	13.1	18.5	3.6	18.5	4.5
151	1993	5	31	10.6	20.4	3.8	21.9	0
152	1993	6	1	8.7	25.8	4.9	28.1	2.5
153	1993	6	2	12.8	17.1	3.1	16.2	4
154	1993	6	3	11.1	17.2	2.2	11.8	0.5
155	1993	6	4	8.8	21.5	3.6	21.9	0
156	1993	6	5	12.6	25.1	5.1	28	0
157	1993	6	6	13.9	28.7	5.1	26.4	0
158	1993	6	7	15.2	28.8	5.1	26	0
159	1993	6	8	17.4	29.3	5	22.7	0
160	1993	6	9	15.6	27.2	5.5	26.8	5
161	1993	6	10	14.3	23.5	2.7	11.9	36.5
162	1993	6	11	11.8	16.1	3	15.5	5.5
163	1993	6	12	10.3	17	3	14.8	4
164	1993	6	13	10.9	18.5	2	9.2	0
165	1993	6	14	11.8	16.3	1.4	7.4	6
166	1993	6	15	13.3	20.3	2.6	13.5	0
167	1993	6	16	12	22.8	3.9	21.7	0
168	1993	6	17	12.6	22.5	3.2	16.5	0
169	1993	6	18	10.2	28.2	5.2	29.6	0
170	1993	6	19	14	27.3	3.9	20.3	0
171	1993	6	20	15	24.6	4.1	19.1	0
172	1993	6	21	14.2	19.8	2.5	11.6	0.5
173	1993	6	22	13	23.2	3.1	15.4	15.5
174	1993	6	23	12.3	23.1	4.7	26.4	0
175	1993	6	24	10.2	24	4.4	25.7	0
176	1993	6	25	10.5	24.1	4.5	25.1	0
177	1993	6	26	10.7	26.6	5.3	28.9	0
178	1993	6	27	11.6	27	5.2	27.6	0
179	1993	6	28	14.8	26.2	6.2	29	12
180	1993	6	29	14.9	23.9	3.4	16.1	0
181	1993	6	30	12.6	23.5	3.1	16.5	28.5
182	1993	7	1	13.5	22.8	3.7	19.4	0
183	1993	7	2	13.2	23.8	3.5	19	0
184	1993	7	3	15.9	26.7	4.8	23.7	0
185	1993	7	4	14.9	28.9	5.4	27	0
186	1993	7	5	18.3	25.5	3.7	12.5	0
187	1993	7	6	10.4	20.7	4.9	24.2	0
188	1993	7	7	9.4	24.9	5.3	29.3	0
189	1993	7	8	10.8	25.7	5	28.2	0
190	1993	7	9	11	28	5	25.4	0.5
191	1993	7	10	11.5	20.7	4.7	24.3	0
192	1993	7	11	8.1	19.1	3.8	22.3	2.5
193	1993	7	12	9.2	19.7	3.4	18.7	0
194	1993	7	13	8.7	21.3	3.2	18.3	1
195	1993	7	14	11.3	25.6	4.7	24.9	0
196	1993	7	15	15.3	28.9	5.3	26.3	0
197	1993	7	16	14.6	27.6	5.1	25.1	0
198	1993	7	17	17.4	26.1	4.2	19	0.5
199	1993	7	18	12.1	23.9	3.5	17.1	0
200	1993	7	19	13.8	20.2	3.7	18.5	3.5
201	1993	7	20	13.4	20.4	2.3	10.2	9.5
202	1993	7	21	12.2	20.1	2.8	14	0
203	1993	7	22	10	19.5	2	11.9	1.5
204	1993	7	23	15.8	24.4	2.8	13.2	0
205	1993	7	24	12.3	28.2	3.9	19.7	0
206	1993	7	25	13.3	21.6	4.4	21.5	0
207	1993	7	26	9.7	21.9	3.9	21.3	0
208	1993	7	27	10.8	24.1	4	21.2	0
209	1993	7	28	12.3	27.9	5	26.1	0
210	1993	7	29	11.3	31.1	4.8	23.9	1
211	1993	7	30	14.6	23.7	2.3	9.4	7.5
212	1993	7	31	12.7	21.7	3.6	19.3	0
213	1993	8	1	10.9	24.2	4.4	24.5	0
214	1993	8	2	9.7	25.9	4.6	25.8	0
215	1993	8	3	9.7	25.2	3.6	20.6	0
216	1993	8	4	11.6	28	4.7	25.2	0
217	1993	8	5	14.9	26	4.9	25.1	0
218	1993	8	6	11.4	25.8	5.3	25.9	0
219	1993	8	7	12.1	29.5	4.9	22.1	7
220	1993	8	8	14.2	25.5	4.6	22.4	0
221	1993	8	9	10	21.8	2.9	18.5	1.5
222	1993	8	10	16.6	23.1	3.2	13.2	0
223	1993	8	11	14.5	24.5	3.3	15.5	0
224	1993	8	12	15.8	25.1	3.6	16.6	0
225	1993	8	13	12.8	27.1	3.9	19.7	10.5
226	1993	8	14	17.3	25.5	4.3	19.6	0
227	1993	8	15	15.2	24.3	4.3	20.7	0
228	1993	8	16	11.5	28.6	4.6	23.6	0
229	1993	8	17	15.3	30.6	5.5	23.3	0
230	1993	8	18	15.5	31.5	5.4	23.4	0
231	1993	8	19	14.4	29.8	4.5	20.4	0
232	1993	8	20	12.9	31.3	4.5	23.1	0
233	1993	8	21	15.6	33	4.2	15.1	0
234	1993	8	22	17.6	24.8	3.4	14.6	5.5
235	1993	8	23	13.7	20.3	2.4	13	0
236	1993	8	24	12.1	17.7	2.8	13	2.5
237	1993	8	25	11.1	22.2	4.7	22.1	0
238	1993	8	26	9.7	22.3	4.7	20.2	2
239	1993	8	27	12.2	15.1	1.1	4.3	3.5
240	1993	8	28	9.3	20.1	3.2	18.3	0
241	1993	8	29	8.7	21.8	3.7	22.2	0
242	1993	8	30	6	23.5	3.4	22.6	0
243	1993	8	31	9.5	23.3	3.7	19.5	0
244	1993	9	1	9.8	23	4.4	21.7	0
245	1993	9	2	9.9	24.4	4	21.8	0
246	1993	9	3	10.6	24	3.5	20.5	0
247	1993	9	4	10.3	21	3.6	21.3	0
248	1993	9	5	5.8	21.2	3	20	0
249	1993	9	6	10	21.1	2.8	12	0
250	1993	9	7	9.8	21.3	1.2	8.4	7
251	1993	9	8	15.3	22.5	3	13.4	0.5
252	1993	9	9	13.1	21	2.3	11.7	6.5
253	1993	9	10	13.1	17.9	1.8	10	11.5
254	1993	9	11	13.6	20.7	2.4	11.2	12
255	1993	9	12	12.7	18.6	1.8	8.1	6.5
256	1993	9	13	11.2	15.2	1.4	5	25
257	1993	9	14	12.4	17.6	2	9.7	3.5
258	1993	9	15	12	17.6	1.9	9.3	6.5
259	1993	9	16	9.8	18.5	2.3	15.1	0
260	1993	9	17	7.1	17.3	1.6	12.1	0
261	1993	9	18	12.3	19.5	1.7	9.5	0
262	1993	9	19	9.9	24.2	2.1	15.1	0
263	1993	9	20	11.9	25.9	2.4	15.4	6.5
264	1993	9	21	13.8	20.5	1.8	11.1	24
265	1993	9	22	13.3	18	1.3	8	0
266	1993	9	23	12.2	18.2	1.9	12.9	0
267	1993	9	24	11.4	16.1	1.4	6.5	0
268	1993	9	25	10.4	16.3	1.4	8.4	7
269	1993	9	26	6.5	14.3	1	7.8	9
270	1993	9	27	6.8	12.9	0.8	7.2	6
271	1993	9	28	8.2	14.8	1.1	8.6	0
272	1993	9	29	6.3	17.2	1.3	10	0.5
273	1993	9	30	6.7	16.2	1.3	11.9	5
274	1993	10	1	11.1	15	1.2	5	24
275	1993	10	2	10.1	15.9	1.6	10	6.5
276	1993	10	3	8.1	15.3	0.8	6.4	9
277	1993	10	4	12.4	16.2	0	2.5	6.5
278	1993	10	5	12.3	15.2	0.5	3	11
279	1993	10	6	9.8	15.3	1.1	8.4	11
280	1993	10	7	9.7	15.4	1.3	8.9	0.5
281	1993	10	8	8.8	15.4	1.2	7.5	3
282	1993	10	9	8.6	17.3	1.8	11.6	0
283	1993	10	10	7.5	19.4	1	8.3	3
284	1993	10	11	13.2	20.8	1.3	6.3	10
285	1993	10	12	10.2	18.6	1.8	11.4	0
286	1993	10	13	10	17.5	1	4.5	10.5
287	1993	10	14	11.5	15.9	2.1	9.9	10.5
288	1993	10	15	8.4	13.8	1	9.4	0
289	1993	10	16	7.1	11.9	0.5	3.5	0.5
290	1993	10	17	7.8	9.2	0.1	1.9	1
291	1993	10	18	7.7	12	0.9	6.6	0
292	1993	10	19	8.3	13.6	0.8	6.1	1
293	1993	10	20	5.9	11.4	0.2	2.2	2
294	1993	10	21	2.4	11	0.7	7.2	0
295	1993	10	22	4.7	10.3	1.1	5.6	0
296	1993	10	23	4.9	6.3	0.3	1.1	6
297	1993	10	24	4.3	6.3	0	1.1	0
298	1993	10	25	4.8	7.1	0.6	3.3	0
299	1993	10	26	6	10.5	1.2	7.1	0
300	1993	10	27	5.6	9.8	1.1	7.5	0
301	1993	10	28	3.7	11.4	0.5	3.6	0
302	1993	10	29	3.8	17.4	0.6	9.5	0
303	1993	10	30	3.2	6.5	0.2	3.1	0
304	1993	10	31	4.6	9.4	0.5	6	0
305	1993	11	1	5.1	10.2	0.3	4.1	0
306	1993	11	2	8.3	19.7	0.5	7.9	0.5
307	1993	11	3	13.6	17.4	0.6	4.3	0
308	1993	11	4	7.5	18.1	0.5	6.6	0.5
309	1993	11	5	4.8	13.2	0.2	3.7	0
310	1993	11	6	5.4	7.6	0	1.3	0
311	1993	11	7	4.5	8.3	0.2	1.9	0
312	1993	11	8	6.6	12.9	0.3	3.8	1
313	1993	11	9	7.7	12.7	0.3	3.8	0
314	1993	11	10	7.6	11.7	0.2	1.5	5.5
315	1993	11	11	5.2	12.3	0.3	6.9	0
316	1993	11	12	1.9	12.7	0.2	7.6	0.5
317	1993	11	13	2.5	13.6	0.6	3.1	5
318	1993	11	14	7.5	12.4	0.1	5.7	0
319	1993	11	15	2.2	9.3	0	8.2	0
320	1993	11	16	0.4	4.9	0.2	3.3	0
321	1993	11	17	-0.3	7.1	0	7.7	0
322	1993	11	18	-2	6.3	0	8.4	0
323	1993	11	19	-1.4	4.7	0	7.4	0
324	1993	11	20	-3.8	1.9	0	8	0
325	1993	11	21	-5.7	1.5	0	7.1	0
326	1993	11	22	-6.7	1.9	0	7.3	0
327	1993	11	23	-5.8	1.6	0	7.3	0
328	1993	11	24	-4.6	11.5	0.1	6.4	0
329	1993	11	25	-2.9	10	0	5.8	0
330	1993	11	26	-1.1	1.6	0.1	2.6	0
331	1993	11	27	-1.4	-0.5	0.1	1.8	0
332	1993	11	28	-2.7	-0.7	0.1	1.6	0
333	1993	11	29	-3.1	5.4	0.3	1.9	4.5
334	1993	11	30	-0.6	8.5	0	1.5	7.5
335	1993	12	1	4.1	9.2	0.1	2.8	0.5
336	1993	12	2	3.8	10.9	0	1.7	0.5
337	1993	12	3	8.1	10.9	0.1	2.1	0
338	1993	12	4	7.3	9.9	0.1	1.3	0.5
339	1993	12	5	1.6	7.4	0	4.7	0
340	1993	12	6	3.2	6.3	0.1	3.1	0
341	1993	12	7	1.2	11.1	0	0.9	17.5
342	1993	12	8	7.4	12.1	0	1.3	5
343	1993	12	9	9.6	12	0.4	2.6	0
344	1993	12	10	9.6	12.6	0.2	1.2	9
345	1993	12	11	5.7	9.5	0.2	4.2	0
346	1993	12	12	3.6	10.6	0	1.6	2
347	1993	12	13	8.4	10.2	0.1	0.9	8.5
348	1993	12	14	5.1	6.5	0.5	1.3	0.5
349	1993	12	15	1.7	9.3	0.6	1.6	14
350	1993	12	16	5.6	9.3	0.6	3.4	1
351	1993	12	17	6.8	11.9	0.4	3.6	0
352	1993	12	18	7.6	11.9	0.5	2.5	2.5
353	1993	12	19	9.5	13.5	0	0.9	11
354	1993	12	20	12	13.1	0.2	0.8	9.5
355	1993	12	21	5	9.3	0.5	5	0.5
356	1993	12	22	2	9.9	0.6	1.7	5
357	1993	12	23	5.2	9	0.6	1.9	15
358	1993	12	24	2.6	6.7	0.9	4.7	3
359	1993	12	25	2.6	9.5	0.7	2.1	12.5
360	1993	12	26	-0.4	4.6	0.2	3.6	0
361	1993	12	27	-3.4	-0.2	0.1	2.3	0
362	1993	12	28	-3.9	5.4	0.1	1.6	0
363	1993	12	29	2.5	11.6	0	1.3	6
364	1993	12	30	8	12.5	0	4	10
365	1993	12	31	7.6	11.9	0	0.7	20.5
