# Supplementary material for: Optimization of black-box models with uncertain climatic inputs—Application to sunflower ideotype design
Source: PLoS One. 2017 May 25;12(5):e0176815. doi: 10.1371/journal.pone.0176815 (PMC5444610; doi:10.1371/journal.pone.0176815)
Supplement: S1 Dataset and Code — The dataset used throughout this manuscript and the R code used to call the SUNFLO model and run the proposed algorithm are provided in a single archive file. (TGZ) [file pone.0176815.s001.tgz › supplementary/data/climate/84007004_1978.txt]

JourJ	Annee	Mois	Jour	Tmin	Tmax	ETP	RAD	Pluie
1	1978	1	1	6.1	12	0.3	7.3	0
2	1978	1	2	4.5	13.3	0.6	2.4	0.8
3	1978	1	3	6.7	12.3	0.2	7.2	0
4	1978	1	4	6.1	10.1	1.2	7.3	0.1
5	1978	1	5	2.3	5.9	1	7.6	0
6	1978	1	6	-2.1	7.4	0	6.4	0
7	1978	1	7	-4.3	6.8	0.2	5.4	0
8	1978	1	8	-2.6	9.7	0	7	0
9	1978	1	9	-3	9.1	0	6.1	0
10	1978	1	10	-2.2	12.7	0.2	6.9	0
11	1978	1	11	-1.1	9.4	0.1	1.7	2.3
12	1978	1	12	0.8	6	1.6	5	5.1
13	1978	1	13	2.7	5.7	0.7	1.9	0
14	1978	1	14	3.5	5.8	0.8	2.2	10.5
15	1978	1	15	1.4	9.9	0.9	4.1	27.6
16	1978	1	16	5.2	7.6	0.7	2.1	28.2
17	1978	1	17	5	6.7	0.3	2.6	12.2
18	1978	1	18	0.4	6.7	0.2	4.1	0
19	1978	1	19	-0.1	4.7	0.5	3.8	5.4
20	1978	1	20	1.8	7.9	0.6	5.2	0
21	1978	1	21	4.1	6.5	1.4	7.7	0
22	1978	1	22	-2.5	5.3	0.7	4.5	0
23	1978	1	23	3	8.5	0.6	8.6	1.7
24	1978	1	24	3.7	11	0.3	3.1	2
25	1978	1	25	1.3	13	0.4	8.5	0
26	1978	1	26	0.4	13.5	0.2	8.2	0
27	1978	1	27	-1.7	12.3	0.3	8	1.8
28	1978	1	28	6.3	12.3	0.3	2.3	2.8
29	1978	1	29	0.2	9.4	0.3	6.9	0
30	1978	1	30	-1.3	8.9	0.6	8.2	0
31	1978	1	31	1.8	8.3	0.6	9.5	2.5
32	1978	2	1	1.8	5.1	0.3	2.2	10.1
33	1978	2	2	1.6	12.1	0.8	10.7	0
34	1978	2	3	4.7	7.9	1.6	8.4	0
35	1978	2	4	2.1	7	0.8	10.2	0
36	1978	2	5	0.2	9.1	1.1	7.1	1.3
37	1978	2	6	-0.7	10	0.5	10.5	0
38	1978	2	7	3.1	8.2	1.2	10.3	0
39	1978	2	8	2.6	7	0.9	10.8	0
40	1978	2	9	-2.1	7	0.9	2.2	11.8
41	1978	2	10	1.1	2.3	0.2	2	45.6
42	1978	2	11	-0.7	1.2	0.8	5.6	0
43	1978	2	12	-3.2	3	0.5	11.6	0
44	1978	2	13	-3.8	5.3	0.8	9	0
45	1978	2	14	-2.1	4.6	1.2	11.6	0
46	1978	2	15	-0.7	5.1	1	10.9	0.7
47	1978	2	16	0.8	6	0.5	3.6	0
48	1978	2	17	0.8	16	0.7	9	0.1
49	1978	2	18	4.7	12.9	0.7	10.4	0
50	1978	2	19	5.9	13.1	0.4	4.3	0.1
51	1978	2	20	4.3	16.3	0.9	11	0
52	1978	2	21	1.8	9.5	0.4	3.7	1.4
53	1978	2	22	3.3	13.1	1.2	7.3	0
54	1978	2	23	4.4	16.9	1.9	7.2	0
55	1978	2	24	14.2	16.8	2.2	5.2	0
56	1978	2	25	12.6	14.8	1.5	4.9	10
57	1978	2	26	10	18.1	1.3	10.5	0.6
58	1978	2	27	7.4	14.4	1.4	5.3	2.1
59	1978	2	28	7.9	17	1.3	12.3	0
60	1978	3	1	7.3	16	1.2	5.4	4.8
61	1978	3	2	4.6	15.3	0.9	7	0
62	1978	3	3	6.4	15	2.2	5.1	4.6
63	1978	3	4	8.5	13	1.1	5	2.3
64	1978	3	5	8.9	10.9	2.5	12.3	0
65	1978	3	6	5.4	10.7	2.7	15.2	0
66	1978	3	7	4.8	12	2.4	15.4	0
67	1978	3	8	6.1	15	3	13.8	0
68	1978	3	9	8	17.8	4.5	16.8	0
69	1978	3	10	5.8	20.2	3.5	16.1	0
70	1978	3	11	10.7	21.5	1.9	15.9	0
71	1978	3	12	4.8	20.2	2.3	14	0
72	1978	3	13	9.5	13.9	2.5	14.3	0
73	1978	3	14	0.6	12.3	1	9.8	0
74	1978	3	15	1.8	15.3	1.6	13.3	0
75	1978	3	16	5.9	13.9	1.2	5	2.4
76	1978	3	17	2.7	11.9	1.7	11.3	0
77	1978	3	18	2.8	10.5	2.6	17.5	0
78	1978	3	19	2.5	12.3	2.4	18.6	0
79	1978	3	20	2.9	16.7	1.7	5.4	0
80	1978	3	21	10	13.6	3.4	13.7	0.3
81	1978	3	22	1.5	13.3	2.3	18.8	1.8
82	1978	3	23	7.1	16	1.5	9.8	0
83	1978	3	24	2.3	12	1.5	10.1	0
84	1978	3	25	3.7	15.8	2.2	13.9	0
85	1978	3	26	6.2	15.4	2.2	13.6	0
86	1978	3	27	3.5	18.3	2.5	17.5	0
87	1978	3	28	4.1	19	2.5	19.6	0
88	1978	3	29	6.3	20	2.8	15.9	2.4
89	1978	3	30	10	12.2	1.2	3.3	10.3
90	1978	3	31	7.8	15.5	2.4	18.5	0
91	1978	4	1	4.1	15.1	1.5	11.5	0
92	1978	4	2	6.2	17	2.4	14.5	1.9
93	1978	4	3	5.3	16.9	3	20.2	0
94	1978	4	4	8.8	19.2	2.6	17.5	1.6
95	1978	4	5	3.8	18.5	2.3	17.9	0
96	1978	4	6	7.3	12	1.3	6	3.8
97	1978	4	7	7.8	16.2	4.2	19.5	0
98	1978	4	8	7.5	15.5	3.5	19.6	0
99	1978	4	9	2.9	18	2.4	16.6	0
100	1978	4	10	6.8	17	2.5	14.5	1
101	1978	4	11	7.3	13.7	2.2	13.3	0
102	1978	4	12	2.4	11.9	3.3	17.5	0
103	1978	4	13	3.5	14.9	3.7	22.6	1.1
104	1978	4	14	4.6	11.1	1.9	10.2	0.3
105	1978	4	15	4.5	9.4	4.4	19.7	0
106	1978	4	16	5.5	13	4.4	22.3	0
107	1978	4	17	4.1	13.6	3.8	24	0
108	1978	4	18	3	12.3	0.9	5.7	14.2
109	1978	4	19	4.2	17.8	2.6	18.9	1.2
110	1978	4	20	9.1	17.2	2.4	12.9	2.1
111	1978	4	21	7.9	16.8	4.3	24.1	0
112	1978	4	22	8	18.8	3	20.8	0
113	1978	4	23	5.9	18.7	2.8	21.4	0
114	1978	4	24	8.3	15.8	1.5	6.4	14.5
115	1978	4	25	9.2	13	0.9	5.2	1.4
116	1978	4	26	7.9	12	0.5	2.9	32.5
117	1978	4	27	3.7	16.8	2	18.2	0
118	1978	4	28	4.1	19.8	2.4	21.1	0
119	1978	4	29	7.7	16.2	1.7	7.4	3.8
120	1978	4	30	11.9	16.3	1.6	5.5	24.1
121	1978	5	1	10.9	15.5	1.6	8.5	0
122	1978	5	2	8.6	18.3	3.5	24.1	0
123	1978	5	3	6.3	19.5	3.3	18.8	0
124	1978	5	4	7.3	24	3.8	21.5	7.4
125	1978	5	5	13.3	17.4	2.3	8.4	0
126	1978	5	6	11	17.5	2.8	13.7	4.7
127	1978	5	7	6.8	16.6	3.8	21.6	0
128	1978	5	8	10.1	20	4.6	24.1	0
129	1978	5	9	12.2	20.8	4.8	20.4	4.5
130	1978	5	10	12.1	21.6	5.4	24.7	0
131	1978	5	11	13.3	21.1	7	26.2	0
132	1978	5	12	10.9	19	3.3	15	1.9
133	1978	5	13	9.3	16.5	4.2	22.6	0
134	1978	5	14	7.2	19.3	4	25.4	0
135	1978	5	15	7.2	21.3	4	24.6	0
136	1978	5	16	7.5	19	1.8	11.7	0.3
137	1978	5	17	11.3	22.1	3.3	17.6	0
138	1978	5	18	8.9	22	3.1	16.5	13.7
139	1978	5	19	12.4	22.2	3.5	21.3	0
140	1978	5	20	9.3	23.7	3.7	23.3	2.5
141	1978	5	21	13.3	15.8	0.5	3.1	45.2
142	1978	5	22	12.2	15.1	1.1	6	3.5
143	1978	5	23	9.3	17.5	3.5	19.7	0
144	1978	5	24	11.2	20.3	5.2	24.9	0
145	1978	5	25	12.9	19.9	4.8	21.6	0
146	1978	5	26	11.4	20.5	3.4	17.1	0.6
147	1978	5	27	12.7	22.8	3.1	15.2	6.2
148	1978	5	28	12.5	22.4	3.9	21.8	0
149	1978	5	29	9.3	25	4.1	26.3	0
150	1978	5	30	10.5	26.4	4.2	22.7	0.8
151	1978	5	31	10.9	24.2	4.2	25.8	0
152	1978	6	1	11.2	24.2	4	25	0
153	1978	6	2	10.5	26.6	4.4	26.5	0
154	1978	6	3	10.8	27.5	4.5	26	0
155	1978	6	4	13.1	25.4	4.3	22.6	0
156	1978	6	5	13	26.7	4.7	25.4	0
157	1978	6	6	14.3	27.3	4.8	22.4	0
158	1978	6	7	14.3	27	4.2	18.3	0
159	1978	6	8	17	28.7	4.2	19.4	0
160	1978	6	9	17.8	29	5.1	23.9	0
161	1978	6	10	18.8	28.7	4.8	19.7	0.5
162	1978	6	11	17.1	24.3	7.1	25.2	0
163	1978	6	12	15	25.2	6.3	26.8	0
164	1978	6	13	16	24.7	5.5	25	0
165	1978	6	14	11.1	23.7	2.9	13.3	0.2
166	1978	6	15	15.4	21.9	2.4	11.4	0
167	1978	6	16	8.9	19.7	2.6	12.5	5.2
168	1978	6	17	7.7	19.8	3.5	23.7	0
169	1978	6	18	9.1	23.2	3.8	23.9	0
170	1978	6	19	9.1	25.3	4.3	27.1	0
171	1978	6	20	10.8	27	5.2	26.9	0
172	1978	6	21	16.9	26.9	5.6	26.9	0
173	1978	6	22	11.3	27	5.1	25.7	0
174	1978	6	23	12.7	23.5	3.7	18.8	2.3
175	1978	6	24	12.3	22.1	4.7	24.7	4.3
176	1978	6	25	11.8	22	4.2	24.6	0
177	1978	6	26	9.8	21.2	4.3	21.3	0
178	1978	6	27	11.2	20.1	5.4	26	0
179	1978	6	28	11.9	22.2	6.5	28	0
180	1978	6	29	15	26.7	5.1	26.6	0
181	1978	6	30	13.7	19.4	1.7	7.4	1.4
182	1978	7	1	14.4	21.2	2.5	10.3	1.3
183	1978	7	2	14	26	6.1	27	0
184	1978	7	3	17.5	28	5.3	24.9	8.5
185	1978	7	4	16.4	18	0.9	5.1	8.7
186	1978	7	5	10.2	22.6	3.8	22.4	0
187	1978	7	6	13	23	4.5	23.3	0
188	1978	7	7	12.8	21.7	6	27.3	0
189	1978	7	8	13.4	24.4	5.8	27.4	0
190	1978	7	9	12.2	27.7	4.9	25.5	0
191	1978	7	10	14.3	29.4	5	26.3	0
192	1978	7	11	14.6	27.1	4.1	22	0
193	1978	7	12	11.7	29.6	4.6	26	0
194	1978	7	13	13.9	32.7	4.7	24.9	0
195	1978	7	14	16	32.7	5.4	24.5	0
196	1978	7	15	20.5	29.8	6.9	27	0
197	1978	7	16	17.6	32.7	5.6	26.5	0
198	1978	7	17	15.9	34.2	5.3	25.6	0
199	1978	7	18	18.4	29.1	4.3	20.4	0
200	1978	7	19	16.7	24.6	5.8	24.2	0
201	1978	7	20	16.7	27.1	6.3	26.5	0
202	1978	7	21	16.1	25.3	6.4	26	0
203	1978	7	22	16	28	5.4	27	0
204	1978	7	23	13.4	30	4.8	25.5	0
205	1978	7	24	15	31.9	5	25	0
206	1978	7	25	14.9	30.8	4.8	24.8	0
207	1978	7	26	16.1	27.6	2.9	12.8	0
208	1978	7	27	15.6	31	4.6	24.7	0
209	1978	7	28	16	30.2	4.6	23.6	0
210	1978	7	29	16.7	31.2	4.4	23.2	0
211	1978	7	30	15.4	30.7	4.5	23.5	0
212	1978	7	31	17.4	26.8	3.1	11.6	0
213	1978	8	1	16.6	26.6	4.6	22.6	0
214	1978	8	2	12.9	28.4	3.7	21.1	2.3
215	1978	8	3	14.7	29.1	4	18.9	0
216	1978	8	4	19.3	31.8	4.8	23.1	0
217	1978	8	5	16.6	32.5	4.5	23	0
218	1978	8	6	17.1	30.6	4.6	23	2.1
219	1978	8	7	16.3	20.7	0.9	4.6	13
220	1978	8	8	9.3	23	4.1	25	0
221	1978	8	9	10.5	23	4	24.4	0
222	1978	8	10	13	24.6	5.3	24.9	0
223	1978	8	11	14.9	25.1	5.2	25.2	0
224	1978	8	12	13.8	27.6	4.2	23.8	0
225	1978	8	13	12	28.2	3.8	19.8	0
226	1978	8	14	16.2	28.2	4.5	24.3	0
227	1978	8	15	12.8	27	3.3	17	0
228	1978	8	16	15.6	28.1	3.6	17.4	2.5
229	1978	8	17	16.4	26.1	5.2	23.8	0
230	1978	8	18	16.6	29.2	4.1	22.9	0
231	1978	8	19	13.6	28.8	3.8	22.1	0
232	1978	8	20	15.8	29.9	4.2	21.3	0
233	1978	8	21	16.7	30.3	3.9	19.9	0
234	1978	8	22	17.1	29.8	3.6	19.3	0
235	1978	8	23	18.3	29.7	3.8	18.2	2
236	1978	8	24	16.3	29.2	3.6	20.2	0
237	1978	8	25	16.9	29.9	4.1	19.8	0
238	1978	8	26	19.4	27.1	6	21.6	0
239	1978	8	27	14.5	24.8	5	21.1	0
240	1978	8	28	15.3	26.3	4.3	21.4	0
241	1978	8	29	13	26.9	3.2	19.1	0
242	1978	8	30	15.8	26.4	4.7	20.1	0
243	1978	8	31	15.2	20.3	5.8	22.2	0
244	1978	9	1	12.9	24.2	4.9	21.4	0
245	1978	9	2	13	23.8	4.2	21.2	0
246	1978	9	3	12.1	26	3.1	20.4	0
247	1978	9	4	11.9	26.7	2.6	15.3	27.9
248	1978	9	5	17	24	2.6	11.7	0
249	1978	9	6	14.5	23.1	2.2	12.6	0
250	1978	9	7	14.9	20	2.1	9.6	0.2
251	1978	9	8	17.6	26.7	4.2	19.1	0
252	1978	9	9	19	27.6	5.3	19.5	0
253	1978	9	10	20.1	27.3	5	19.8	0
254	1978	9	11	19.2	30.8	5.4	20.1	0
255	1978	9	12	17.2	21.5	6.6	19.5	0
256	1978	9	13	13.8	25.3	3.1	19.6	0
257	1978	9	14	8	25.9	2.8	19	0
258	1978	9	15	11.8	26.4	4.7	18.6	0
259	1978	9	16	17.2	28.8	3.3	18.7	0
260	1978	9	17	10.3	29.8	2.7	18	0
261	1978	9	18	11.4	30.6	4	17.6	0
262	1978	9	19	16.2	24.7	6	18.7	0
263	1978	9	20	13.9	22	4.8	18	0
264	1978	9	21	11.5	22.9	3.7	17.5	0
265	1978	9	22	13.4	25.8	2.7	16.7	0
266	1978	9	23	12	25.7	3.4	15.1	0
267	1978	9	24	11.5	28	2.4	16.6	0
268	1978	9	25	13	25.4	2.3	14.6	0
269	1978	9	26	14.6	24.9	2.7	12.7	0
270	1978	9	27	15	20.3	3.9	17.2	0
271	1978	9	28	12.3	20	2.9	15.3	0
272	1978	9	29	9.4	24.5	2.3	16.7	0
273	1978	9	30	9	20.8	2.3	12.3	0
274	1978	10	1	6	15.9	3	16.9	0
275	1978	10	2	8.6	14.9	3.1	11.8	0
276	1978	10	3	10.9	14.1	3.1	6.8	1
277	1978	10	4	10.4	15.4	3.8	11.6	0
278	1978	10	5	11.2	16.8	3.3	9.8	0
279	1978	10	6	5.3	22.1	1.4	14.9	0
280	1978	10	7	4.5	24.1	1.4	14.1	0
281	1978	10	8	6	24	1.4	14.2	0
282	1978	10	9	8.9	23.2	1.7	12.5	0
283	1978	10	10	7.8	22.8	1.3	11.7	0
284	1978	10	11	7.1	24	1.1	12.7	0
285	1978	10	12	5.8	24.3	1.1	12.6	0
286	1978	10	13	7.1	24.9	1.1	12.4	0
287	1978	10	14	7.8	24	1	12.4	0
288	1978	10	15	7.2	24	1.4	12.5	0
289	1978	10	16	12.6	21	1.9	10.3	0
290	1978	10	17	12.1	19.7	2.2	8.9	3.7
291	1978	10	18	7.3	12.5	2.1	8.5	1
292	1978	10	19	9.1	15	2.3	11	0
293	1978	10	20	10.1	13.5	3.7	11.1	0
294	1978	10	21	9.6	15.9	3.5	11.8	0
295	1978	10	22	9	16.9	2.3	12.1	0
296	1978	10	23	10.8	19	1.8	12.5	0
297	1978	10	24	4.4	21	0.6	11.3	0
298	1978	10	25	4.6	17.3	1.2	11.8	0
299	1978	10	26	12.6	18.7	3	11	0
300	1978	10	27	13.3	19.4	1.7	11.3	0
301	1978	10	28	6.1	17.2	0.6	10.2	0
302	1978	10	29	2.1	18.1	0.4	10.5	0
303	1978	10	30	1.8	18.8	0.3	10.5	0
304	1978	10	31	1	19.8	0.3	9.8	0
305	1978	11	1	6	17.2	0.6	7.7	0
306	1978	11	2	6.8	17.2	0.7	8.7	0
307	1978	11	3	3.1	15.4	0.7	10.3	0
308	1978	11	4	4.3	15.4	0.5	8.2	0
309	1978	11	5	5.6	16	0.4	9.1	0
310	1978	11	6	1.7	17	0.3	9.5	0
311	1978	11	7	-0.2	17	0.1	9.7	0
312	1978	11	8	-1	16.9	0.2	9.9	0
313	1978	11	9	-2.2	15.8	0.1	9.3	0
314	1978	11	10	-1	14.9	0.5	7.7	0.9
315	1978	11	11	7.5	17.3	0.8	7.4	0
316	1978	11	12	4.8	19.1	0.4	8	0
317	1978	11	13	6.8	17.5	0.6	7.8	0
318	1978	11	14	3.4	18	0	8.7	0
319	1978	11	15	0.1	17.8	0	8.6	0
320	1978	11	16	1	13	0.7	6.3	0
321	1978	11	17	6.9	13.2	0.3	8.7	0
322	1978	11	18	-0.1	13.7	0	7.5	0
323	1978	11	19	1.3	15.3	0.2	7.6	0
324	1978	11	20	2	12.4	0.7	4.7	0
325	1978	11	21	1.3	15.2	0.4	7.1	0
326	1978	11	22	2.2	14.1	0	7.6	0
327	1978	11	23	-1	13	0	7.8	0
328	1978	11	24	-2.2	12.2	0.2	5.7	0
329	1978	11	25	1.1	12.8	0.4	6.4	2
330	1978	11	26	3.8	7	1.5	7.2	0
331	1978	11	27	1	5	2.3	5.1	0
332	1978	11	28	0.4	4.1	1.9	6.9	0
333	1978	11	29	0.1	3	0.6	6.5	0
334	1978	11	30	-0.2	4.8	1	7.5	0
335	1978	12	1	0.1	6	0.3	7.2	0
336	1978	12	2	-5.5	4.9	0.6	4.1	0
337	1978	12	3	-1.8	5.9	0.3	1.7	10.2
338	1978	12	4	4.8	7.9	0.2	1.8	3.6
339	1978	12	5	3	10.9	0	7.8	0
340	1978	12	6	-0.4	12	0	7	0
341	1978	12	7	-2.6	9.8	0.8	1.8	0.7
342	1978	12	8	7.9	13.1	0.5	1.4	0.6
343	1978	12	9	7.2	14.7	0.1	5.4	0
344	1978	12	10	1	15.5	0	7	0
345	1978	12	11	6.1	17.3	0.3	6	14.4
346	1978	12	12	5.8	16.3	0.3	5.3	0.1
347	1978	12	13	4.2	13.5	0.3	4.3	6.2
348	1978	12	14	3.9	13.2	0.2	5.6	0
349	1978	12	15	4.5	12.3	0.3	5.2	2.2
350	1978	12	16	6.8	12.8	0.5	4.4	0
351	1978	12	17	1	11.5	0	7.1	0
352	1978	12	18	1	6.8	0.6	4.9	0
353	1978	12	19	-0.4	6.8	0.2	5.5	0
354	1978	12	20	-2.1	9.8	0.8	5.1	31.1
355	1978	12	21	5.3	11.3	0.2	2.1	18.3
356	1978	12	22	5.6	7.1	1.4	3.4	0
357	1978	12	23	2.9	9.8	0.3	5.6	0
358	1978	12	24	2.6	12.7	0.3	2.4	0.4
359	1978	12	25	4	10	0.6	4	0.2
360	1978	12	26	-0.1	12.9	0.2	6.8	0
361	1978	12	27	4	14.4	0	1.3	0.1
362	1978	12	28	5.8	18	0	6.5	0
363	1978	12	29	4.1	13.7	0	2	3.3
364	1978	12	30	7.8	16.2	0.9	4.6	0
365	1978	12	31	8.1	17.1	0.4	6.7	0
