# Supplementary material for: Optimization of black-box models with uncertain climatic inputs—Application to sunflower ideotype design
Source: PLoS One. 2017 May 25;12(5):e0176815. doi: 10.1371/journal.pone.0176815 (PMC5444610; doi:10.1371/journal.pone.0176815)
Supplement: S1 Dataset and Code — The dataset used throughout this manuscript and the R code used to call the SUNFLO model and run the proposed algorithm are provided in a single archive file. (TGZ) [file pone.0176815.s001.tgz › supplementary/data/climate/86139002_2000.txt]

JourJ	Annee	Mois	Jour	Tmin	Tmax	ETP	RAD	Pluie
1	2000	1	1	7.1	9.4	0	2.63	0.5
2	2000	1	2	7.2	9.8	0.1	2.35	0
3	2000	1	3	6	10.3	0	4.63	0
4	2000	1	4	4.9	10.5	0	1.26	2
5	2000	1	5	6.5	10	0	3.34	0
6	2000	1	6	4.6	10.9	0	5.49	0
7	2000	1	7	3.2	8.3	0	2.38	1
8	2000	1	8	4.9	10.9	0	1.31	11.5
9	2000	1	9	4.6	7.7	0	4.31	0
10	2000	1	10	-0.6	1.7	0	2.99	0
11	2000	1	11	-2.2	-0.2	0.1	2.05	0
12	2000	1	12	-0.8	1	0	1	0
13	2000	1	13	-1.6	4	0.1	2.67	0
14	2000	1	14	0	8.8	0.1	5.19	0
15	2000	1	15	-0.1	7.9	0.4	6.48	0
16	2000	1	16	0.8	2.7	0.6	2.31	0
17	2000	1	17	-0.5	4.5	0	1.63	0
18	2000	1	18	1.3	6.3	0	1.49	0
19	2000	1	19	4.1	5.2	0.6	2.28	0
20	2000	1	20	0.5	5.9	0.2	7.69	0
21	2000	1	21	1.3	5	0.4	1.96	0
22	2000	1	22	3	6	0.6	2.19	0.5
23	2000	1	23	-0.2	4.7	0.3	2.95	0
24	2000	1	24	-0.7	2.8	0.3	3.19	0
25	2000	1	25	-4.8	-0.1	0.3	8.81	0
26	2000	1	26	-4.9	5.4	0.4	8.38	0
27	2000	1	27	-4.7	7.4	0.1	6.47	0
28	2000	1	28	0.6	8.4	0.1	8.06	0
29	2000	1	29	3.4	10.5	0	1.44	1
30	2000	1	30	9.2	11.9	0.5	3.8	0
31	2000	1	31	8	9.6	0.4	2.7	0
32	2000	2	1	3.6	11	0.2	3.82	2.5
33	2000	2	2	5.1	12.4	0	2.11	3
34	2000	2	3	0.6	7.6	0.1	6.68	0
35	2000	2	4	-0.7	12.6	0.2	9.63	0
36	2000	2	5	1.7	15.3	0.6	8.28	0
37	2000	2	6	5.8	10.7	0.3	5.2	2
38	2000	2	7	6.4	11.4	0.2	2.41	3
39	2000	2	8	10.2	11.9	0.2	1.63	6
40	2000	2	9	3.3	11.2	0.4	7.5	0
41	2000	2	10	2.8	10.9	0.5	4.64	6
42	2000	2	11	0.8	7.9	0.5	11.2	0
43	2000	2	12	-2.2	8.3	0.3	9.41	0.5
44	2000	2	13	5.8	8.5	0.4	2.84	1
45	2000	2	14	6.4	11.1	0.3	3.29	1.5
46	2000	2	15	8	11.2	0.3	4.7	0
47	2000	2	16	4.8	9	0.9	6.9	1
48	2000	2	17	2.2	10.2	0.5	7.87	1.5
49	2000	2	18	6.7	11.4	0	2.56	0.5
50	2000	2	19	6.3	11.3	0.9	8.63	0
51	2000	2	20	0	8.4	0.7	12.87	0
52	2000	2	21	-2	8.2	0.7	11.77	0
53	2000	2	22	-1.7	11.7	0.9	13.18	0
54	2000	2	23	0.5	10	0.7	4.32	1.5
55	2000	2	24	7.5	12.9	0.8	4.66	0
56	2000	2	25	8.2	13.2	1	6.78	1.5
57	2000	2	26	6.6	14.1	0.9	9.4	0
58	2000	2	27	2	18.7	1.4	11.69	0
59	2000	2	28	8	11.3	1.1	3.06	4.5
60	2000	2	29	6	10.2	0.9	3.23	25
61	2000	3	1	7	11.2	1.7	8.97	1
62	2000	3	2	-0.9	10.2	1.3	14.68	0
63	2000	3	3	6.3	10.7	1.2	4.04	8.5
64	2000	3	4	3.6	8.7	1.8	15.66	0
65	2000	3	5	-1.5	8.8	1.5	16.46	0
66	2000	3	6	-2.1	12.7	1.5	16.6	0
67	2000	3	7	-0.6	14.1	1.6	16.48	0
68	2000	3	8	0.2	16.5	1.5	16.29	0
69	2000	3	9	1.5	17.8	1.7	17.13	0
70	2000	3	10	6.7	16.7	1.7	14	0
71	2000	3	11	4.7	16.9	1.8	15.5	0
72	2000	3	12	6.2	14.4	2.5	17.37	0
73	2000	3	13	2.8	15	2.4	17.51	0
74	2000	3	14	3.5	18.4	1.9	15.2	0
75	2000	3	15	3.6	11.8	2.4	16.58	0
76	2000	3	16	1.1	13.2	2.1	17.91	0
77	2000	3	17	1.8	12.9	1.9	13.22	0
78	2000	3	18	5.5	9.5	1.9	6.13	0
79	2000	3	19	1.8	10.4	2.3	13.5	0
80	2000	3	20	4	12.9	3.2	18.72	0
81	2000	3	21	1.4	17.1	2.5	19.47	0
82	2000	3	22	4.1	18.1	2.6	18.88	0
83	2000	3	23	8.4	15.5	2	8.71	8.5
84	2000	3	24	8.1	14.7	2.3	11.66	2
85	2000	3	25	7.4	12.2	1.8	8.74	5
86	2000	3	26	4	10.1	1.6	9.39	2.5
87	2000	3	27	1.4	10.6	1.6	10.74	1.5
88	2000	3	28	1.2	9.9	1.6	11.54	0.5
89	2000	3	29	3.4	7.4	1.2	5.63	0
90	2000	3	30	0.5	11.4	1.7	14.46	0
91	2000	3	31	-0.4	11.5	1.6	14.66	0.5
92	2000	4	1	3.1	13.4	2.2	15.44	0
93	2000	4	2	2.7	18.2	2.6	12.48	0
94	2000	4	3	9.8	14.3	2.5	9.11	3
95	2000	4	4	6.8	10.8	1.3	4.74	3
96	2000	4	5	3.5	5.4	0.9	4.12	0
97	2000	4	6	2.5	8.3	1.5	8.38	0
98	2000	4	7	0.2	13.7	3.5	24.63	0
99	2000	4	8	3.4	18.4	3.5	23.13	0
100	2000	4	9	5.6	11.5	1.5	9.94	0.5
101	2000	4	10	7.8	15.6	2.6	14.44	0
102	2000	4	11	4.4	13	2.9	17.72	6
103	2000	4	12	1.8	10.4	2.1	14.3	9.5
104	2000	4	13	3.7	12.4	2.7	17.49	11.5
105	2000	4	14	5.4	17.7	2	7.63	20.5
106	2000	4	15	5.5	12.4	3.2	18.4	6
107	2000	4	16	2.4	15	1.7	9.83	8
108	2000	4	17	5.9	13.8	2.9	18.16	2
109	2000	4	18	6.9	15.6	2.7	14.36	4.5
110	2000	4	19	4.3	15.8	2.6	19.36	0
111	2000	4	20	11.5	21.4	3.7	17.19	0
112	2000	4	21	9	20.4	3.2	18.52	4.5
113	2000	4	22	10.8	15.2	0.9	4.6	23
114	2000	4	23	9.3	15.1	3.1	18.86	2
115	2000	4	24	4.5	16.8	3	20.86	0
116	2000	4	25	10.9	21.5	4	19.65	7.5
117	2000	4	26	9.2	15.7	2.2	11.63	6.5
118	2000	4	27	7	10.7	0.3	3.03	13
119	2000	4	28	8.1	15.1	2.5	14.67	2.5
120	2000	4	29	1.9	18.9	3.4	26.08	0
121	2000	4	30	8.7	21.7	3.9	23.77	0
122	2000	5	1	9.7	23.4	4.4	26.06	0
123	2000	5	2	12.5	20.3	3.4	16.68	0
124	2000	5	3	12.7	18.7	2.9	15.31	0
125	2000	5	4	12.7	23.4	4.2	22.34	4.5
126	2000	5	5	12.6	23.7	3.9	20.44	0.5
127	2000	5	6	11.3	21.6	2.9	15.93	0
128	2000	5	7	9.5	22.9	3.9	24.07	5
129	2000	5	8	11.4	24.2	4	22.93	0.5
130	2000	5	9	12.5	23.1	3.2	17.53	1.5
131	2000	5	10	12.6	21.7	3.4	18.96	3.5
132	2000	5	11	13.7	18.4	2.1	10.68	0.5
133	2000	5	12	10.5	23.3	4.3	25.15	12
134	2000	5	13	9.8	24.3	4.7	29.13	0
135	2000	5	14	10	25.3	4.8	29.18	0
136	2000	5	15	12.1	27.7	5.2	29.04	0
137	2000	5	16	14.4	22.2	2.9	12.99	8.5
138	2000	5	17	10.2	18.2	4	23.84	0
139	2000	5	18	8.5	16.1	3.1	17.72	2
140	2000	5	19	6.5	15.7	2.8	17	0
141	2000	5	20	10.6	17.7	2.1	10.75	0
142	2000	5	21	8.3	18.1	3.8	22.45	1
143	2000	5	22	4.5	18.5	3.6	24.22	0
144	2000	5	23	5.7	20.8	4.2	28.21	0
145	2000	5	24	6.5	22.1	4.3	25.39	1
146	2000	5	25	13.5	19.4	4.2	21.48	0
147	2000	5	26	5.8	20	2.9	16.32	1
148	2000	5	27	7.1	17.1	3.9	22.28	5.5
149	2000	5	28	10.2	17.2	4.7	24.92	0
150	2000	5	29	4.7	17.6	3.3	22.07	3
151	2000	5	30	11.4	16.9	1.6	9.83	10.5
152	2000	5	31	12.7	18.9	3.5	18.79	0.5
153	2000	6	1	12.1	26	4.3	23.16	0
154	2000	6	2	15.8	24.3	4	20.08	1.5
155	2000	6	3	15.1	23.5	3.6	18.46	0.5
156	2000	6	4	12.5	17.7	2	10.16	4.5
157	2000	6	5	12.2	18.2	2.4	11.17	2.5
158	2000	6	6	7.8	19.7	4.1	25.66	0
159	2000	6	7	7.4	21.2	4.2	25.76	0
160	2000	6	8	9.5	26.9	6	32.25	0
161	2000	6	9	13.7	21.9	3.3	14.1	23.5
162	2000	6	10	11.2	15.9	2.2	9.72	0
163	2000	6	11	9.6	19.5	3.8	20.76	0
164	2000	6	12	7.9	22.3	4.3	26.56	0
165	2000	6	13	13.2	25.6	4.8	25.33	0
166	2000	6	14	14.8	27.2	5.4	26.61	0
167	2000	6	15	14.3	28	5.8	30.29	0
168	2000	6	16	14	28.6	6	30.48	0
169	2000	6	17	14.5	27.1	7	31.67	0
170	2000	6	18	13.5	31.3	7.1	31.28	0
171	2000	6	19	15.8	30.9	6.7	30.62	0
172	2000	6	20	15	27.3	6.4	28.89	4
173	2000	6	21	17.2	23.5	4.6	19.33	0
174	2000	6	22	13	21.9	5.1	24.33	0
175	2000	6	23	12.4	20.2	3.2	13.93	0
176	2000	6	24	11.4	19.7	4	19.46	0
177	2000	6	25	11.9	16.2	1.8	9.17	6.5
178	2000	6	26	12.5	23.7	6.4	31.48	0.5
179	2000	6	27	11.7	26.6	6.4	28.5	0
180	2000	6	28	15.6	22.4	3.8	17.03	0
181	2000	6	29	15.2	22.7	3.2	13.88	0
182	2000	6	30	14	25.4	4.8	25.04	0
183	2000	7	1	14.3	25.1	3.9	18.69	0.5
184	2000	7	2	14.7	26.2	3.8	16.08	0
185	2000	7	3	12.6	27.1	4.5	22.42	16.5
186	2000	7	4	14.2	23.1	5.3	25.5	1.5
187	2000	7	5	13.4	24	4.8	23.97	1.5
188	2000	7	6	11.7	28.9	5.2	24.06	0
189	2000	7	7	17.1	23.9	4.9	19.05	0
190	2000	7	8	11.3	21.5	4.5	22.07	0
191	2000	7	9	11.1	17.3	1.1	7.03	29.5
192	2000	7	10	12.9	19.7	4.2	22.14	7
193	2000	7	11	10.2	19.7	3.5	16.97	3
194	2000	7	12	7.4	20.1	3.9	22.35	1
195	2000	7	13	13.2	17.8	2	8.97	1
196	2000	7	14	13.1	20.8	3	11.94	1
197	2000	7	15	11.8	20.6	4	19.46	0
198	2000	7	16	8.5	20.2	4.1	24.45	0
199	2000	7	17	7.6	22.6	4.8	29.57	0
200	2000	7	18	9.2	24.3	5.4	30.05	0
201	2000	7	19	10.5	24.2	5.1	25.06	0
202	2000	7	20	11.7	26	6.3	30.34	0
203	2000	7	21	12.8	27.4	6.7	30.24	0
204	2000	7	22	15.8	28.6	6	23.06	0
205	2000	7	23	16.5	24	2.5	10.83	7.5
206	2000	7	24	15.2	23.9	4.3	19.07	0
207	2000	7	25	10.6	21.1	1.5	7.47	5
208	2000	7	26	14.6	23.1	3.6	17.39	4.5
209	2000	7	27	14.2	21.7	2.4	11.13	2.5
210	2000	7	28	15.3	23.4	4.6	22.04	0.5
211	2000	7	29	13.5	23.4	4.1	20.34	0
212	2000	7	30	11.1	26.4	4.1	22.25	0
213	2000	7	31	12	28.4	5.4	29.3	0
214	2000	8	1	12.7	31.6	5.4	25.63	0
215	2000	8	2	12.8	24.5	4.8	23.39	0
216	2000	8	3	12.4	22.8	4.1	20.37	1
217	2000	8	4	12.5	20.5	2.7	13.61	1
218	2000	8	5	13.4	24.1	4.8	23.27	0
219	2000	8	6	12.6	24	3.8	19.55	0
220	2000	8	7	14.2	27	4.4	21.92	0
221	2000	8	8	14.5	26.8	3.4	15.91	0
222	2000	8	9	13.8	30.3	4.9	25.68	0
223	2000	8	10	13.4	31.7	5.2	26.84	0
224	2000	8	11	14.7	32.3	5.5	24.16	0
225	2000	8	12	17.9	29	4.7	18.49	0
226	2000	8	13	14.7	27.6	4.4	21.04	0
227	2000	8	14	15.6	27.9	4.4	20.15	0
228	2000	8	15	17.4	25.9	5.3	25.63	0
229	2000	8	16	10.2	27.9	4.7	26.02	0
230	2000	8	17	13.8	27	4.6	22.25	0
231	2000	8	18	13.7	27.6	3.9	17.46	0
232	2000	8	19	15.6	28.4	4.2	17.42	9
233	2000	8	20	15.4	21.6	2.1	9.21	0
234	2000	8	21	11	20.7	2.2	10.74	0
235	2000	8	22	8.2	26.8	4.4	23.84	0
236	2000	8	23	13.7	31.8	4.8	21.96	0
237	2000	8	24	13.4	33.7	4.9	23.71	0
238	2000	8	25	17.4	34.3	4.7	17.65	0.5
239	2000	8	26	15.3	24.4	3.1	12.23	15.5
240	2000	8	27	13.4	23.6	3.6	17.71	0
241	2000	8	28	11.1	21.2	2.5	13.86	0
242	2000	8	29	10	24.6	3.5	18.84	0
243	2000	8	30	13.1	19.2	1.4	5.69	31
244	2000	8	31	14.1	24.4	3.8	20.28	0
245	2000	9	1	14.8	20.3	3.4	14.92	1
246	2000	9	2	12.7	20.5	3.1	14.29	0.5
247	2000	9	3	12.1	21.3	2.8	16.24	3
248	2000	9	4	8.6	20	3.4	22.86	0
249	2000	9	5	6.1	22.6	3.1	22.21	0
250	2000	9	6	10.9	22.3	2.7	13.75	0
251	2000	9	7	14	24.4	3.7	20.8	0
252	2000	9	8	10.7	26.4	3.7	22.43	0
253	2000	9	9	14.3	29.6	4.5	22.41	0
254	2000	9	10	13.3	30.7	3.9	22.16	0
255	2000	9	11	13.9	31.8	4.2	21.49	0
256	2000	9	12	16	23.9	2.6	11.93	0
257	2000	9	13	14.5	22.1	2.3	11.77	0
258	2000	9	14	12.1	23.6	2.5	13.99	0
259	2000	9	15	10.1	26.4	3.4	17.81	0
260	2000	9	16	9.1	22.1	2.6	15.97	0
261	2000	9	17	8.6	22.6	2.7	19.02	0
262	2000	9	18	8	20.9	2	11.27	1.5
263	2000	9	19	10.9	14.7	0.5	3.14	21.5
264	2000	9	20	9.6	18.5	2.4	15.39	0
265	2000	9	21	8.9	19.8	1.8	10.5	0
266	2000	9	22	9.1	25	2.8	19.24	0
267	2000	9	23	12	27.4	3.2	18.11	0
268	2000	9	24	14.5	18.9	1.5	5.18	0.5
269	2000	9	25	12	24.5	2.6	17.81	0
270	2000	9	26	11.2	24.8	2.6	14.63	0
271	2000	9	27	13.1	21.1	2.1	11.95	0.5
272	2000	9	28	14.7	17.1	0.6	2.79	10
273	2000	9	29	12.5	17.6	1.6	8.7	2
274	2000	9	30	9.7	17.4	1.6	9.96	4
275	2000	10	1	7.6	17.5	1.4	10.23	2
276	2000	10	2	9.4	16.9	2.1	12.44	0
277	2000	10	3	10.5	24.9	2.2	15.55	0.5
278	2000	10	4	10.2	18.9	1	6.78	4
279	2000	10	5	9.3	17.5	1.6	11.96	1
280	2000	10	6	6.5	15.2	1.7	14.09	0
281	2000	10	7	4.3	16.5	1.3	13.11	0
282	2000	10	8	9.3	14.3	0.8	4.39	9.5
283	2000	10	9	7.6	14.6	0.9	7.69	14
284	2000	10	10	7.2	14.1	1	8.21	41
285	2000	10	11	9.9	14.7	1.6	10.39	7
286	2000	10	12	8.7	14.1	1.2	8.64	0.5
287	2000	10	13	7.9	15.9	1	10.48	0.5
288	2000	10	14	7.8	11.1	0.4	3.5	0.5
289	2000	10	15	8.9	11.3	0.1	1.88	8
290	2000	10	16	9.6	12.5	0.3	2.56	11
291	2000	10	17	3.8	15.6	0.8	11.28	0.5
292	2000	10	18	7.4	16.7	0.5	8.12	6.5
293	2000	10	19	13.2	15.8	0.3	2.58	3
294	2000	10	20	12.4	16.9	0.5	2.39	10
295	2000	10	21	13.1	16.7	0.5	3.35	4
296	2000	10	22	12.7	20.3	1.2	10.2	0
297	2000	10	23	11.4	18.9	0.9	6.29	0
298	2000	10	24	7.4	18.4	0.9	11.73	0
299	2000	10	25	8.4	17.6	0.7	6.08	2.5
300	2000	10	26	10.1	14.7	1.1	6.52	0
301	2000	10	27	4.9	13.7	0.8	5.41	0
302	2000	10	28	8.7	16.7	1.5	10.48	3.5
303	2000	10	29	9	14.4	1.4	6.87	1.5
304	2000	10	30	7.3	12.8	1.3	2.51	16.5
305	2000	10	31	7.2	14.6	1.2	8.5	4
306	2000	11	1	6.7	13.8	0.9	5.61	18
307	2000	11	2	9.4	14.3	1.9	5.49	6
308	2000	11	3	3.7	11.1	0.7	6.39	3
309	2000	11	4	5.6	11.7	0.8	8.25	0
310	2000	11	5	4.3	12.5	1.1	5.74	34
311	2000	11	6	7.1	10.8	1.1	3.46	23
312	2000	11	7	7.5	10	1	4.16	16
313	2000	11	8	6.9	10.7	0.8	4.07	0.5
314	2000	11	9	4	11.3	0.5	7.14	6
315	2000	11	10	4.1	10.1	0.4	6.22	0.5
316	2000	11	11	5	12.4	1.2	8.85	0
317	2000	11	12	8.1	12.7	1.2	1.94	22
318	2000	11	13	7.6	11.9	0.5	4.13	5.5
319	2000	11	14	5.1	10.4	0.4	5.61	6.5
320	2000	11	15	4.5	11.2	0.4	6.75	0
321	2000	11	16	4.9	8.5	0.3	2.44	3
322	2000	11	17	1.2	11	0.2	7.71	0.5
323	2000	11	18	2.8	12.4	0.2	3.58	5
324	2000	11	19	8.9	12.8	0.7	3.9	5.5
325	2000	11	20	4.5	9.1	0.4	3.61	5
326	2000	11	21	3.2	11.7	0	1.17	19
327	2000	11	22	9.5	12.1	0.2	3.19	6
328	2000	11	23	7	11.7	0.4	2.66	0.5
329	2000	11	24	2.2	10.1	0	4.9	1
330	2000	11	25	7.2	13.5	0.3	1.43	31
331	2000	11	26	6.3	11.2	0.2	4.89	1
332	2000	11	27	8.1	14.6	0.1	1.37	5
333	2000	11	28	9.8	15.1	0.3	4.08	0
334	2000	11	29	11.6	15.8	1.1	3.4	1
335	2000	11	30	8.6	13.4	0.2	3.78	0
336	2000	12	1	11.2	13.4	1.5	1.62	5.5
337	2000	12	2	8.2	11.2	0.3	0.84	16.5
338	2000	12	3	5.3	10.6	0.2	5.75	0
339	2000	12	4	5	12.8	1.1	4	4.5
340	2000	12	5	9.2	14.2	1.6	1.82	8.5
341	2000	12	6	11.1	14.8	0.9	4.02	1.5
342	2000	12	7	9	18.4	1.5	2.3	11
343	2000	12	8	10	14.2	0.6	5.7	0
344	2000	12	9	7.2	12.1	0.4	4.83	4
345	2000	12	10	8.1	14.1	0.6	2.82	1
346	2000	12	11	7.9	14.3	0.4	3.17	0
347	2000	12	12	9.1	13.8	0.9	3.87	1
348	2000	12	13	9.3	12.6	0.4	3.58	0.5
349	2000	12	14	7.9	10.4	0.3	1.59	6
350	2000	12	15	2.3	8.8	0	4.73	1.5
351	2000	12	16	-0.2	9	0	2.18	0.5
352	2000	12	17	2.8	9.3	0	3.84	1.5
353	2000	12	18	7.2	11.9	0.3	3.74	0.5
354	2000	12	19	7	12.9	0.3	3	0
355	2000	12	20	3.9	12.4	0	5.21	0
356	2000	12	21	2.7	14	0	5.52	0
357	2000	12	22	4.3	14.2	0.3	5.46	0
358	2000	12	23	3	12.4	0.3	3.69	0
359	2000	12	24	2.7	9.4	0.2	1.81	1
360	2000	12	25	5.7	9.5	0	1.63	6
361	2000	12	26	5.6	10	0	2.57	28
362	2000	12	27	7.4	9.9	0.3	2.52	8
363	2000	12	28	-0.2	5.2	0	3.85	0
364	2000	12	29	-0.4	6.9	0	5.11	0.5
365	2000	12	30	-0.3	4.6	0	5.93	0
366	2000	12	31	-4.6	6.8	0	4.3	3
