# Supplementary material for: Optimization of black-box models with uncertain climatic inputs—Application to sunflower ideotype design
Source: PLoS One. 2017 May 25;12(5):e0176815. doi: 10.1371/journal.pone.0176815 (PMC5444610; doi:10.1371/journal.pone.0176815)
Supplement: S1 Dataset and Code — The dataset used throughout this manuscript and the R code used to call the SUNFLO model and run the proposed algorithm are provided in a single archive file. (TGZ) [file pone.0176815.s001.tgz › supplementary/data/climate/84007004_1985.txt]

JourJ	Annee	Mois	Jour	Tmin	Tmax	ETP	RAD	Pluie
1	1985	1	1	0	7.3	0.6	7.3	0
2	1985	1	2	-2.1	5.5	0.1	6.1	0
3	1985	1	3	-0.5	1.3	0.2	7.5	0
4	1985	1	4	-2.8	4.5	0.7	7.4	0
5	1985	1	5	-7.2	-4.8	1	8.1	0
6	1985	1	6	-10	-5	0.4	7.8	0
7	1985	1	7	-12.8	-5.7	0.5	2.9	0
8	1985	1	8	-11.5	-6.2	0.8	5.8	0
9	1985	1	9	-10	-3.5	0.7	8	0
10	1985	1	10	-7.6	1.3	0.5	7.8	0
11	1985	1	11	-4.4	0	1.1	3.2	0
12	1985	1	12	-4.6	0.1	0.8	4.6	0
13	1985	1	13	-6.4	0.4	1.3	4.7	0
14	1985	1	14	-6.4	-4.2	1	3.1	0
15	1985	1	15	-9.3	-2.8	0.2	6.5	0
16	1985	1	16	-9.8	-2	0.4	6.9	0
17	1985	1	17	-11	6.5	0.9	6.1	0.2
18	1985	1	18	1.4	11.5	0.4	2	4.8
19	1985	1	19	3.2	8.5	0.2	8.3	0.2
20	1985	1	20	-0.4	9.3	0.5	5.3	0
21	1985	1	21	0	11.3	0	0.8	1
22	1985	1	22	8.7	14.5	0.4	1.1	0
23	1985	1	23	9.3	14	0.7	2.7	2.4
24	1985	1	24	1.8	7.1	0.4	9.3	0
25	1985	1	25	-0.8	10.6	0.5	7.4	3
26	1985	1	26	3	12.4	0.1	3.9	11.5
27	1985	1	27	1.9	9.2	0.1	9.7	0
28	1985	1	28	-0.5	12.2	0.6	7.5	0
29	1985	1	29	0.9	13.2	0.4	10.1	0
30	1985	1	30	-0.1	15.4	1	8.8	0
31	1985	1	31	1.7	15	0.8	8.6	0
32	1985	2	1	9.5	14.7	2.5	7.3	0
33	1985	2	2	10.6	18.2	3	10.7	0
34	1985	2	3	11	15.3	2.3	10.8	0
35	1985	2	4	4	15.5	0.4	10.2	0
36	1985	2	5	4.4	14.7	0.6	6.6	0
37	1985	2	6	0.4	17.6	0.7	10.3	0
38	1985	2	7	2	15.6	0.3	8.6	0
39	1985	2	8	5.2	12.5	0.5	3	0
40	1985	2	9	9	12.2	0.4	2.2	4.3
41	1985	2	10	5.3	15.2	0.9	8.6	0
42	1985	2	11	0.9	12.5	0.3	10.4	0.6
43	1985	2	12	2.9	6.4	0.7	3	5.4
44	1985	2	13	4.8	14.5	0.9	10.4	0.2
45	1985	2	14	2.4	11.5	0.8	4.5	0
46	1985	2	15	6.4	15.4	1.1	6.2	0.4
47	1985	2	16	3.1	7.5	0.4	4.3	0
48	1985	2	17	4.3	11	1.2	5.7	10.7
49	1985	2	18	1.5	4.2	1.2	5.9	3.1
50	1985	2	19	-2.5	3.4	1.5	10.6	0
51	1985	2	20	-3	6.5	1.3	9.5	0
52	1985	2	21	-3.2	9.6	1	11.9	0
53	1985	2	22	-2.7	9.5	1.3	13.1	0
54	1985	2	23	-2.2	10.3	0.6	12.1	0
55	1985	2	24	-3.1	13.2	0.8	13.2	0
56	1985	2	25	-0.6	9.2	1	5.4	0
57	1985	2	26	1.1	13.5	1.4	8.9	0
58	1985	2	27	4.1	11.2	0.6	3.5	0.3
59	1985	2	28	6.3	15.2	1.1	8.6	0
60	1985	3	1	4.2	10.7	0.4	2.5	16.2
61	1985	3	2	5.4	12.6	1.7	9.7	0
62	1985	3	3	4.3	16	2	14.1	0
63	1985	3	4	8.2	11.7	1	1.9	33.6
64	1985	3	5	3.9	5.8	0.3	1.4	32.4
65	1985	3	6	3.4	11.5	1.7	13.4	0.7
66	1985	3	7	5.4	7.2	1	3	8.7
67	1985	3	8	4.1	9.7	1.7	6.6	0
68	1985	3	9	6.2	11.3	3.1	13.4	0.3
69	1985	3	10	4.8	12.3	2.8	16.3	0
70	1985	3	11	8.2	10.1	3.6	11.4	0
71	1985	3	12	1	6.6	1.4	4.8	4.4
72	1985	3	13	3	10.6	2.7	15	0
73	1985	3	14	4.2	11.4	2.8	15.9	0
74	1985	3	15	4.3	10.7	2.7	17.4	0
75	1985	3	16	-0.7	12.7	2.3	12.8	0
76	1985	3	17	-0.5	8.7	2.4	15.1	0
77	1985	3	18	1.1	6	3.3	16.7	0
78	1985	3	19	0.8	9.5	2.6	16.7	1.3
79	1985	3	20	1.8	11	2.1	14.3	0
80	1985	3	21	-0.1	8.5	1.1	5.7	4.9
81	1985	3	22	1.8	14.1	1.5	9.3	0.9
82	1985	3	23	2.4	14.4	1.7	14.9	0
83	1985	3	24	1.1	16.1	1.8	16.5	0.5
84	1985	3	25	0.8	15.5	2	13.3	17
85	1985	3	26	3.5	17.7	2.2	17.5	0
86	1985	3	27	7.2	16	3.2	16.2	0
87	1985	3	28	4.4	10.1	4	21.3	0
88	1985	3	29	3.8	15.6	2.7	20.6	0
89	1985	3	30	2.6	14.4	2.2	11.1	0
90	1985	3	31	9.8	18.4	2.7	17.1	0
91	1985	4	1	4.8	20.5	2.7	20.2	0.1
92	1985	4	2	7.2	22.4	3.4	20.2	0
93	1985	4	3	12.8	23.2	3.6	20.5	0
94	1985	4	4	7.2	20.5	3.2	17.9	0
95	1985	4	5	12.3	16.1	2.3	5.4	3
96	1985	4	6	8.7	18.3	2.8	19.6	1.7
97	1985	4	7	3	20.5	2.9	19.1	0
98	1985	4	8	13.2	19.2	1.6	6.7	0
99	1985	4	9	7.2	21	3	19.4	3.8
100	1985	4	10	5.8	18	3.1	21.9	0
101	1985	4	11	4.5	17	3.4	18.7	1
102	1985	4	12	5.1	15.4	3.3	18.5	0
103	1985	4	13	4.8	19.8	3.3	19.6	0
104	1985	4	14	6.8	17	3.9	21.1	0
105	1985	4	15	6.7	14.8	5.1	24	0
106	1985	4	16	9.3	18.3	6.8	24.6	0
107	1985	4	17	12	20.9	5.3	24.4	0
108	1985	4	18	8.9	19.4	3.5	23.6	0
109	1985	4	19	4.7	20.9	2.9	21.3	0
110	1985	4	20	6.7	21.8	3.5	23.6	0
111	1985	4	21	3.9	18.6	2.5	9.7	1
112	1985	4	22	11.6	18.9	2.6	11.9	2
113	1985	4	23	7.8	20.5	2.9	17.2	0
114	1985	4	24	8.3	16.2	3.1	14.4	0
115	1985	4	25	7.8	20.3	3.9	17.9	1.3
116	1985	4	26	10	18.8	5.2	24.9	0
117	1985	4	27	7.6	20.2	4.5	25.5	0
118	1985	4	28	9	13.4	6	25.9	0
119	1985	4	29	6.2	16.2	4.7	26.4	0
120	1985	4	30	7.8	22.1	4.7	26.1	0
121	1985	5	1	11.8	22.2	4.7	24.6	0
122	1985	5	2	7.8	25	5.3	25.7	0
123	1985	5	3	8.3	17	4.9	21.6	0.9
124	1985	5	4	8.6	16.6	3.8	20.9	0
125	1985	5	5	8.5	19.4	3.7	21.6	0
126	1985	5	6	10.4	12.6	1.1	4.4	28.1
127	1985	5	7	5.7	12.6	1.7	8.9	5.4
128	1985	5	8	7.4	11.5	0.5	3.6	1.7
129	1985	5	9	9.3	20.3	4.5	25.5	1.7
130	1985	5	10	8.9	14.2	2.8	17.8	0
131	1985	5	11	7.9	8.8	0.4	3.2	48.6
132	1985	5	12	5.7	18.3	3.9	28.4	0.2
133	1985	5	13	10.2	15.5	1.4	7.4	1.2
134	1985	5	14	8.9	19.3	3.1	20.5	0
135	1985	5	15	7.1	21	3.9	25.7	0
136	1985	5	16	12.1	18.7	2.2	11.3	14.5
137	1985	5	17	8.8	18	1.8	10.5	0.1
138	1985	5	18	10.4	19.9	3.2	20.6	0
139	1985	5	19	9.7	21.3	4	24.1	1.5
140	1985	5	20	13.5	22.7	4	19.5	0
141	1985	5	21	12.8	21.8	3.7	20.1	0
142	1985	5	22	8.8	21.4	4.6	27.7	0
143	1985	5	23	10.9	22.3	3.7	20.4	0
144	1985	5	24	12.7	23.6	3.6	16.1	0
145	1985	5	25	13	26.8	4.9	26.5	0
146	1985	5	26	12.8	26.3	4.4	25.7	0
147	1985	5	27	12.4	25.5	3.7	17.6	0.3
148	1985	5	28	12.8	25.5	4.7	25.9	0
149	1985	5	29	15.1	23.5	5.8	27.9	0
150	1985	5	30	14.9	26.4	5.2	28.5	0
151	1985	5	31	11.6	28.8	4.8	27	0
152	1985	6	1	12.2	28.2	4.7	26.1	0.5
153	1985	6	2	16.4	24.8	3.1	15.3	0
154	1985	6	3	14.2	24.8	2.5	14.3	2.2
155	1985	6	4	14.4	25.5	3.3	16.4	0.5
156	1985	6	5	14	25.5	4.5	23.2	0
157	1985	6	6	16.3	25	4	20.8	0
158	1985	6	7	17.1	27.6	5	23.4	0
159	1985	6	8	13.6	21.3	5.3	26.7	0
160	1985	6	9	10.4	21.8	5.8	30	0
161	1985	6	10	8.3	23.5	4.9	26.7	0
162	1985	6	11	12.8	22.7	6	29	0
163	1985	6	12	9.1	25.3	5.1	28.6	0
164	1985	6	13	15.4	26.7	4.4	21.3	2.7
165	1985	6	14	15	27.2	3.8	16.8	0.3
166	1985	6	15	16	24.3	7.1	28.5	0
167	1985	6	16	14.7	17	3	8.4	0.2
168	1985	6	17	12.2	23.2	6.4	29.8	0
169	1985	6	18	13.7	27	5.6	26.9	0
170	1985	6	19	16.5	20.5	1.7	5.9	7.9
171	1985	6	20	11	22.2	5.2	28.8	0
172	1985	6	21	13	25.7	4.8	25.2	10
173	1985	6	22	14.6	22.7	3.4	18.5	3.2
174	1985	6	23	10.4	20.5	3	17.5	0.9
175	1985	6	24	10	24.6	4.7	27.5	0
176	1985	6	25	15.9	26.3	6.5	30	0
177	1985	6	26	16.8	30.6	6.4	25.7	0.6
178	1985	6	27	17.3	24.5	7.3	29.3	0
179	1985	6	28	14.7	25.9	6.2	29.9	0
180	1985	6	29	12.3	28.7	5	27.5	0
181	1985	6	30	12.4	29	5.1	26.9	0
182	1985	7	1	15.2	31.6	5.2	25.8	0
183	1985	7	2	16.3	33	5.9	27.8	0
184	1985	7	3	17.7	34	5.1	21	0.1
185	1985	7	4	20.7	28.7	4.2	17.7	0.3
186	1985	7	5	16.9	29.4	6.4	26.4	0
187	1985	7	6	21	29.6	7.4	28.3	0
188	1985	7	7	19.8	30.8	6.4	29	0
189	1985	7	8	19.1	32	5.4	23.9	0
190	1985	7	9	19.4	29.5	4.9	16.5	0
191	1985	7	10	21	29	8.1	27.7	0
192	1985	7	11	17.8	30	5.9	28.5	0
193	1985	7	12	15.1	30.5	5.3	27.5	0
194	1985	7	13	14.4	30.9	5.3	27.5	0
195	1985	7	14	15.9	31	5.4	26.4	0
196	1985	7	15	16.6	30.7	4.1	18.7	0.3
197	1985	7	16	19.3	31.6	5.3	22.1	0
198	1985	7	17	19.4	31.2	5.9	28.3	0
199	1985	7	18	16.4	31	5.2	25.3	0
200	1985	7	19	18.6	32.1	5.4	25.7	0
201	1985	7	20	17.9	30	6.3	24.4	0
202	1985	7	21	18.3	27.2	8.6	28.7	0
203	1985	7	22	18.7	33	6	28.5	0
204	1985	7	23	15.3	33.8	5.9	27.5	0
205	1985	7	24	19.3	35	5.8	26.7	0
206	1985	7	25	18.1	33.6	5.3	25.3	0
207	1985	7	26	16.8	32.6	5.5	26.5	0
208	1985	7	27	16.5	31.7	5	24.5	0
209	1985	7	28	15.9	30.2	5.1	24.3	0
210	1985	7	29	19.8	28.5	3.5	15.3	0
211	1985	7	30	17	22.6	2.5	9.9	0.4
212	1985	7	31	12.1	26.3	5.6	27.5	0
213	1985	8	1	16.7	27.7	5.9	24.6	0
214	1985	8	2	17	28.2	5.7	27.3	0
215	1985	8	3	13.2	31	5.2	24.8	0
216	1985	8	4	19.6	27	5.5	26.8	0
217	1985	8	5	14.1	28.7	3.6	15.2	62.2
218	1985	8	6	13.8	21.2	4.6	23.5	0
219	1985	8	7	13.2	21.6	5.8	27	0
220	1985	8	8	14.6	29	5	26.5	0
221	1985	8	9	13.2	28.5	4.6	25.6	0
222	1985	8	10	16.9	26.2	3.1	12.5	0
223	1985	8	11	14.7	26.2	3.5	20.4	0
224	1985	8	12	15.2	28.7	4.1	22.4	0
225	1985	8	13	14.9	30.4	4.5	24.2	0
226	1985	8	14	15.3	30.5	4.5	24.2	0
227	1985	8	15	14.1	30.5	4.4	23.9	0.1
228	1985	8	16	18.4	30.9	5.3	21.5	0
229	1985	8	17	19.4	27.8	7.2	25.2	0
230	1985	8	18	19	30	5.6	24.9	0
231	1985	8	19	14	31.6	4.6	22.9	0
232	1985	8	20	20.8	29.5	6.1	24.9	0
233	1985	8	21	16.5	31.5	4.5	23.8	0
234	1985	8	22	17.2	32.5	4.3	18.2	0
235	1985	8	23	21.8	31.2	4.8	22.1	0
236	1985	8	24	17	28.5	4.2	20.8	41.8
237	1985	8	25	15.3	17	0.5	3.3	13.6
238	1985	8	26	12.3	20.7	4.5	22.7	0
239	1985	8	27	14	23	5.3	24.2	0
240	1985	8	28	14.3	25.5	4.6	23.8	0
241	1985	8	29	12.8	28.4	3.7	22.7	0
242	1985	8	30	10.8	28.8	3.5	22.2	0
243	1985	8	31	12.1	27.5	3.1	18.1	0
244	1985	9	1	17.1	28.5	3.6	17.3	0
245	1985	9	2	18.1	28.8	3.8	21.7	0
246	1985	9	3	16.1	26.1	2.4	11	0
247	1985	9	4	17	24	5.9	22.5	0
248	1985	9	5	16.2	29.7	5	22.1	0
249	1985	9	6	19.3	25	6.2	21.7	0
250	1985	9	7	13.8	24.5	5.1	21.1	0
251	1985	9	8	14.3	29	5.8	21.6	0
252	1985	9	9	18.4	26	7.2	21.4	0
253	1985	9	10	15.7	27.6	3	18.2	0
254	1985	9	11	12.8	27.1	2.8	18.1	0
255	1985	9	12	11.8	28.5	2.9	18.8	0
256	1985	9	13	15.9	30	3.4	12.9	0
257	1985	9	14	16.1	23.1	3.8	18.6	0
258	1985	9	15	10.7	24	3.2	13.7	0
259	1985	9	16	13.9	22	4.8	19.8	0
260	1985	9	17	14.2	26.7	3	19.2	0
261	1985	9	18	9.7	29	2.8	18.2	0
262	1985	9	19	11.8	28	2.5	16.5	0
263	1985	9	20	15.8	30.1	2.7	16.5	0
264	1985	9	21	13.2	30.2	2.7	16.5	0
265	1985	9	22	13	31.9	2.7	16.9	0
266	1985	9	23	12.6	30.4	2.6	16.6	0
267	1985	9	24	12.8	29.3	2.4	16.4	0
268	1985	9	25	14.1	28.5	2.4	14.3	0
269	1985	9	26	14.4	28.6	2.2	14.9	0
270	1985	9	27	14.3	29.2	2.3	15.1	0
271	1985	9	28	13.3	30	2.2	15.4	0
272	1985	9	29	11.2	30.8	2.5	16.5	0
273	1985	9	30	10.2	28.5	2.1	16.4	0
274	1985	10	1	13.7	27.5	1.7	11.1	0
275	1985	10	2	13.3	26.5	1.6	12.9	0
276	1985	10	3	11.6	28.3	1.8	13.4	0
277	1985	10	4	13.4	28.8	2	14	0
278	1985	10	5	11.9	23.1	1.1	4.7	16.5
279	1985	10	6	14.8	20.5	1.3	7.5	0.3
280	1985	10	7	12.2	24.5	1.5	13.4	0
281	1985	10	8	13	21.6	2.4	14.7	0
282	1985	10	9	11.4	20.8	3.4	15.3	0
283	1985	10	10	14	21.5	2.3	14.7	0
284	1985	10	11	7.4	25.3	1.3	13.8	0
285	1985	10	12	7.4	25.5	2	13.6	0
286	1985	10	13	16	23	3.1	13.9	0
287	1985	10	14	11.7	20.7	2.4	13.1	0
288	1985	10	15	12.9	21.1	3.9	13.2	0
289	1985	10	16	12.7	20	1.6	12.2	0
290	1985	10	17	7.2	18.5	1.3	7.5	0
291	1985	10	18	8.7	21	1	6.6	0.1
292	1985	10	19	8.4	19.4	0.9	11.5	0
293	1985	10	20	6.9	21.5	0.9	11	0
294	1985	10	21	8.9	17.3	0.9	4.8	0
295	1985	10	22	9.6	19	0.8	8.8	0
296	1985	10	23	4.9	19.7	0.7	11.2	0
297	1985	10	24	6.8	17.5	0.8	5.1	0
298	1985	10	25	5.1	16.4	1	5.8	0
299	1985	10	26	9.6	17.7	1.3	4.5	11.2
300	1985	10	27	10.7	18.3	1.4	5.1	0
301	1985	10	28	7.7	17.8	0.7	9.5	0
302	1985	10	29	5.1	13.5	0.6	10	0
303	1985	10	30	3.2	12.3	1	6.3	0
304	1985	10	31	6.2	19	0.5	9.2	0
305	1985	11	1	8.4	16.9	0.5	6.7	0.5
306	1985	11	2	5.5	15	0.6	11.1	0
307	1985	11	3	0.5	9.6	0.5	4.3	0.8
308	1985	11	4	3	17	0.9	6.1	0.1
309	1985	11	5	14	19.4	1.7	4.1	2.8
310	1985	11	6	10.1	14.5	1.8	9.9	0
311	1985	11	7	7.2	15.7	1.1	10.7	0
312	1985	11	8	3.3	17.4	1	6.3	0
313	1985	11	9	6.8	18.8	0.7	4.1	0
314	1985	11	10	6.9	20.6	0.9	7.1	0
315	1985	11	11	7.8	10.5	1.8	9.9	0
316	1985	11	12	3.5	5.7	0.9	1.4	20.7
317	1985	11	13	1.9	6.7	0.8	8.6	0
318	1985	11	14	2.8	8.2	0.7	9.7	0
319	1985	11	15	-1.7	8.4	0.2	5.8	0
320	1985	11	16	-0.4	7.6	0.6	8.8	0
321	1985	11	17	1	6.4	1.6	8.5	0
322	1985	11	18	1.2	5.5	1	6.7	0
323	1985	11	19	-0.2	1.5	1.1	1.9	0.1
324	1985	11	20	-1.2	1.4	1.5	3.3	0
325	1985	11	21	1	3.6	2.4	4.4	0
326	1985	11	22	0.2	4.7	1.3	6.6	0
327	1985	11	23	0.7	6.8	1.2	7.8	0
328	1985	11	24	2.5	8	0.7	7.9	0
329	1985	11	25	-1.9	5.3	0.3	7	0
330	1985	11	26	0.6	6.3	0.3	4.9	0
331	1985	11	27	-3.3	5.8	0.1	6.7	0
332	1985	11	28	-3.7	10.2	0	7.5	0
333	1985	11	29	-2.8	10.4	0.2	5.2	0
334	1985	11	30	0.6	15.9	0	6.1	0
335	1985	12	1	3.6	14.2	0.5	2.1	0
336	1985	12	2	9	15.1	0.7	2.1	0
337	1985	12	3	6.3	14.9	0.4	4.6	0
338	1985	12	4	3.2	14.5	0.7	3.4	0
339	1985	12	5	10.2	15.5	1.2	2.7	4.5
340	1985	12	6	9.7	13.5	0.3	2.9	0.5
341	1985	12	7	0	11.5	0.5	5.4	0
342	1985	12	8	9.2	14	0.5	1.4	4.8
343	1985	12	9	8.6	10.8	0	0.3	29.7
344	1985	12	10	6.2	10.2	0.9	7.6	0
345	1985	12	11	3.7	6.7	0.7	6.9	0
346	1985	12	12	2.2	5.7	0.7	6.7	0
347	1985	12	13	1	6.3	0	6.5	0
348	1985	12	14	-3.4	10.4	0.2	6.7	0
349	1985	12	15	-1.3	11.9	0.6	6.9	0
350	1985	12	16	8.2	13	0.9	7.1	0
351	1985	12	17	7.2	16.2	0.6	7.2	0
352	1985	12	18	3.8	9.2	0.8	7.3	0
353	1985	12	19	5.3	10	1.1	5.6	0
354	1985	12	20	5.9	11.6	0.3	7.9	0
355	1985	12	21	-4.9	8.5	0	7.3	0
356	1985	12	22	-2	13.7	0	4.4	12.3
357	1985	12	23	8	9.8	0	0.6	10.4
358	1985	12	24	0.6	9.7	0.3	1.3	1.7
359	1985	12	25	8.2	12.7	0.3	0.5	1.7
360	1985	12	26	7	11.4	0	3.9	0.3
361	1985	12	27	0.1	12.1	0	5.4	1.2
362	1985	12	28	7.6	14.3	0.3	2	0.2
363	1985	12	29	4.5	10.5	0	4.1	0
364	1985	12	30	-0.3	2.5	1	6.7	0
365	1985	12	31	-1	1.6	0.8	4.2	0
