# Supplementary material for: Optimization of black-box models with uncertain climatic inputs—Application to sunflower ideotype design
Source: PLoS One. 2017 May 25;12(5):e0176815. doi: 10.1371/journal.pone.0176815 (PMC5444610; doi:10.1371/journal.pone.0176815)
Supplement: S1 Dataset and Code — The dataset used throughout this manuscript and the R code used to call the SUNFLO model and run the proposed algorithm are provided in a single archive file. (TGZ) [file pone.0176815.s001.tgz › supplementary/data/climate/84007004_2005.txt]

JourJ	Annee	Mois	Jour	Tmin	Tmax	ETP	RAD	Pluie
1	2005	1	1	7.8	14.9	1.1	8.01	0
2	2005	1	2	6.6	16	1.1	7.03	0
3	2005	1	3	6.8	10.6	1.6	8.16	0
4	2005	1	4	-2.1	11.7	0	7.92	0
5	2005	1	5	-3.9	11.4	0	7.64	0
6	2005	1	6	-1.8	15.1	0.2	8.02	0
7	2005	1	7	0.8	15.8	0.1	7.75	0
8	2005	1	8	3	12.6	0.4	2.78	0
9	2005	1	9	-0.9	12.5	0.1	6.74	0
10	2005	1	10	2	10.5	0.1	1.25	0
11	2005	1	11	2.5	14.2	0.1	7.62	0
12	2005	1	12	2.6	11.1	0.3	3.77	0.5
13	2005	1	13	1.5	12.7	0.5	8.67	0
14	2005	1	14	2.8	11	0.5	8.82	0
15	2005	1	15	-2	9.2	0.2	5.13	0
16	2005	1	16	4	12.3	0.5	4.45	0
17	2005	1	17	0.9	11.4	0.2	5.78	0
18	2005	1	18	2.2	12.2	0.8	2.61	0
19	2005	1	19	3.2	9.3	1.1	8.87	0
20	2005	1	20	5.8	16	1	8.44	0
21	2005	1	21	9.9	16.4	1.3	9.42	0
22	2005	1	22	7.9	16.7	1.1	9.17	0
23	2005	1	23	2.8	8.6	0.3	1.45	0.5
24	2005	1	24	1.5	5.1	1.7	7.92	0.5
25	2005	1	25	-0.8	2.2	1.8	10.15	0
26	2005	1	26	-1.6	2.7	1.9	9.48	0
27	2005	1	27	-2.3	2.2	1.6	9.99	0
28	2005	1	28	-3	3.7	1.4	10.01	0
29	2005	1	29	-1.5	3	2	10.56	0
30	2005	1	30	-3.7	2.3	1.9	10.78	0
31	2005	1	31	-0.4	7.6	1.6	10.96	0
32	2005	2	1	4.6	11.3	2.7	11.25	0
33	2005	2	2	3.4	8.1	2.1	9.42	0
34	2005	2	3	5.5	10.4	2.2	11.51	0
35	2005	2	4	-1.2	12.9	0.7	11.16	0
36	2005	2	5	3.7	8	0.5	1.9	0
37	2005	2	6	5.7	11.6	1.5	4.91	0
38	2005	2	7	2.2	13.7	1.1	10.55	0
39	2005	2	8	0.4	12.9	0.8	7.85	0
40	2005	2	9	-2.4	15.3	0.8	11.67	0
41	2005	2	10	-2.3	16.1	0.8	11.88	0
42	2005	2	11	2.4	14.8	0.8	6.6	0
43	2005	2	12	4.7	14.1	0.7	4.31	0
44	2005	2	13	8.4	13.9	1.9	8.16	0.5
45	2005	2	14	2.5	8	2.3	12.89	0
46	2005	2	15	2.1	6.7	2.5	13.81	0
47	2005	2	16	1.5	6.1	2.5	13.37	0
48	2005	2	17	0.6	5.3	2.3	13.72	0
49	2005	2	18	0.9	6.8	2.1	9.97	0
50	2005	2	19	-0.2	9.7	1.7	11.22	0
51	2005	2	20	1.7	7.4	2.1	13.06	0
52	2005	2	21	0.6	6.2	1.8	13.2	0
53	2005	2	22	-1	7.5	1.5	14.36	0
54	2005	2	23	-2.7	7	1.5	14.27	0
55	2005	2	24	-6	7	1	12.35	0
56	2005	2	25	-7.3	9.4	1.1	15.31	0
57	2005	2	26	-6.4	9.4	1.5	15.16	0
58	2005	2	27	-0.1	6.7	2.8	15.62	0
59	2005	2	28	-4	1.1	2.2	8.51	0
60	2005	3	1	-5.8	6.6	1.4	15.96	0
61	2005	3	2	-9.5	10.9	1.2	16.53	0
62	2005	3	3	-2.2	12.4	1.3	13.03	1.5
63	2005	3	4	-3.6	8.4	1.6	16.7	0.5
64	2005	3	5	-1.1	8.8	1.4	11.17	0
65	2005	3	6	-0.1	8.1	2.7	18.1	0
66	2005	3	7	-1.9	5.7	3.2	18.17	0
67	2005	3	8	2.1	9.6	3	18.12	0
68	2005	3	9	5.2	10.9	3.9	18.61	0
69	2005	3	10	4	12.7	3.3	18.81	0
70	2005	3	11	-2.6	14.5	1.6	15.75	0
71	2005	3	12	-1.1	15	2.2	18.89	0
72	2005	3	13	4.9	14.8	3	19.91	0
73	2005	3	14	-1.5	16.7	1.8	16.87	0
74	2005	3	15	2.3	20.8	2.2	18.42	0
75	2005	3	16	2	21.1	2.2	18.36	0
76	2005	3	17	1.7	24.4	2.5	19.22	0
77	2005	3	18	2.3	20.9	2.2	19.03	0
78	2005	3	19	7.2	20	2.1	14.58	0
79	2005	3	20	6.5	19.3	2.2	16.93	0
80	2005	3	21	7.6	18.3	2	12.56	0
81	2005	3	22	10.6	17.8	2	8.36	0
82	2005	3	23	6.8	21.4	2.5	15.87	0
83	2005	3	24	11.5	16.1	1.3	5.35	9.5
84	2005	3	25	8.7	20.1	2	12.69	0
85	2005	3	26	12	14	0.5	2.59	4.5
86	2005	3	27	10.3	21.2	2.8	17.11	0
87	2005	3	28	8.1	22.1	3.2	20.4	0
88	2005	3	29	6.4	21.7	2.6	17.32	0
89	2005	3	30	9.8	20.2	3.2	16.72	0
90	2005	3	31	10	19.9	4.2	22.77	0
91	2005	4	1	5.4	22.7	3.2	21.82	0
92	2005	4	2	8.1	19.8	3.7	19.72	0
93	2005	4	3	7.9	20	3.1	17.34	0
94	2005	4	4	3.2	20.1	2.9	19.55	0
95	2005	4	5	3.6	21.4	3.1	22.9	0
96	2005	4	6	5.2	19.9	3.1	22.17	0
97	2005	4	7	8.8	17.4	2	8.88	5
98	2005	4	8	10.1	16.6	2	8.73	7.5
99	2005	4	9	4.9	9.9	3.6	14.34	0
100	2005	4	10	5.4	13.5	6.5	24.86	0
101	2005	4	11	8.5	16.2	6.1	24.45	0
102	2005	4	12	9.2	18.2	5.1	23.77	0
103	2005	4	13	9.2	20.9	4.4	24.1	0
104	2005	4	14	4.9	22.1	3.7	23.5	0
105	2005	4	15	8.2	13.3	0.9	2.7	68.5
106	2005	4	16	4.1	7.3	0.7	5.07	7.5
107	2005	4	17	4.9	9.7	1.2	6.68	0
108	2005	4	18	6.8	21	3.2	17.99	1.5
109	2005	4	19	7.6	18.2	3.6	21.24	0
110	2005	4	20	5.3	16.9	4.3	27.19	0
111	2005	4	21	9.8	18.7	5.4	26.93	0
112	2005	4	22	5.7	20.6	3.7	24.39	4.5
113	2005	4	23	10.5	18.2	2.2	9.01	0
114	2005	4	24	10.8	17	1.6	7.46	22
115	2005	4	25	8.2	20.7	3.7	22.99	0.5
116	2005	4	26	5.9	23.8	4.3	27.98	0
117	2005	4	27	7.8	25	4.4	27.2	0
118	2005	4	28	10.8	27.8	4.5	24.63	0
119	2005	4	29	10.4	31.1	5	26.93	0
120	2005	4	30	10.8	26.9	4.9	27.68	0
121	2005	5	1	9.2	24.7	4.2	24.77	0
122	2005	5	2	10.5	27.3	4.3	20.97	0
123	2005	5	3	13.4	25.5	4.2	22.73	2.5
124	2005	5	4	11.7	23.5	5.6	30.24	0
125	2005	5	5	12.8	20	6.7	30.92	0
126	2005	5	6	11.6	20.3	7.1	31.03	0
127	2005	5	7	12.2	22.7	6.4	31.04	0
128	2005	5	8	13	21.4	6.6	31.93	0
129	2005	5	9	10.2	21.6	5.2	26.66	0
130	2005	5	10	12.3	22.1	3.7	17.73	0
131	2005	5	11	12.2	23.9	5.6	28.26	0
132	2005	5	12	10.9	20.6	2.8	14.04	1
133	2005	5	13	11.6	25	4.7	25.01	11
134	2005	5	14	13.3	23	3.9	19.76	10.5
135	2005	5	15	9.5	24.4	5	29.41	11
136	2005	5	16	11	21.7	3.9	22.44	0.5
137	2005	5	17	10.3	16.6	1.2	5.98	14
138	2005	5	18	12.1	18.1	7	31.57	0
139	2005	5	19	11.6	24.5	6.5	31.64	0
140	2005	5	20	9.3	26.3	5.3	30.46	0
141	2005	5	21	10.9	24.1	4.4	22.09	0
142	2005	5	22	12.9	25.1	4.2	19.08	0
143	2005	5	23	12.6	21.8	6.6	32.01	0
144	2005	5	24	13.1	25.8	6.6	30.58	0
145	2005	5	25	11.4	28.4	5.5	29.24	0
146	2005	5	26	11.4	29.9	5.8	31	0
147	2005	5	27	12.2	30.1	5.9	30.53	0
148	2005	5	28	12.7	30.5	6	31.13	0
149	2005	5	29	13.8	30.1	6	30.5	0
150	2005	5	30	14.5	27.3	4.9	18.61	0
151	2005	5	31	15.5	24.3	8.6	27.97	0
152	2005	6	1	16.4	27.1	8.4	31.26	0
153	2005	6	2	16.1	29.8	6.7	31.05	0
154	2005	6	3	15.2	29.7	6.1	29.81	0
155	2005	6	4	16.8	27.6	6	24.89	0
156	2005	6	5	17.2	26	8.5	31.73	0
157	2005	6	6	16.7	26.3	8.2	31.34	0
158	2005	6	7	17.6	25	9.2	31.72	0
159	2005	6	8	12.8	22.5	7	26.12	0
160	2005	6	9	14.1	23.8	7.2	28.82	0
161	2005	6	10	9.1	26.1	5.8	32.48	0
162	2005	6	11	10	25.6	5.2	29.52	0
163	2005	6	12	17.2	27.3	6.1	27.7	0
164	2005	6	13	13.7	28	5.5	27.13	10.5
165	2005	6	14	15.3	25.4	4.2	20.27	0.5
166	2005	6	15	16.5	29	6.5	28.36	0
167	2005	6	16	20.3	28.9	8.8	31.34	0
168	2005	6	17	20.6	32.8	8.1	31.2	0
169	2005	6	18	20.9	34.1	7.4	30.88	0
170	2005	6	19	18.1	35.8	7.1	30.55	7
171	2005	6	20	18.1	34.7	6.9	31.11	0
172	2005	6	21	19.3	34	5.4	22.34	0
173	2005	6	22	18.9	34	6.6	29.48	0
174	2005	6	23	20.2	32.7	6.6	28.72	0
175	2005	6	24	18.7	32.8	7	30.56	0
176	2005	6	25	21.3	33.2	7.1	30.49	0
177	2005	6	26	16.6	36.4	7	31.54	0
178	2005	6	27	17.7	35.4	6.8	29.63	0
179	2005	6	28	20.1	36.3	6.3	24.31	0
180	2005	6	29	20.4	34.8	7.2	28.94	0
181	2005	6	30	19.9	31.5	7.7	31.97	0
182	2005	7	1	20.3	26.4	8.8	32.33	0
183	2005	7	2	19.6	30.8	9.4	32.15	0
184	2005	7	3	21	35.5	7.9	31.63	0
185	2005	7	4	18.4	28.6	3.4	11.79	10
186	2005	7	5	17.4	25.4	8.3	32.95	0
187	2005	7	6	15.6	30.6	6.7	27.98	0
188	2005	7	7	18	26.4	6.9	28.07	0
189	2005	7	8	15.9	25.3	7.4	29.98	0
190	2005	7	9	15.7	27.2	7.2	30.38	0
191	2005	7	10	16.8	28	7.5	29.75	0
192	2005	7	11	20	31	8.9	30.28	0
193	2005	7	12	20.5	32.5	8.3	31.41	0
194	2005	7	13	20.9	33.4	7.4	30.6	0
195	2005	7	14	18.3	32.7	6.7	30.57	0
196	2005	7	15	16.6	32.9	6.4	29.11	0
197	2005	7	16	17.2	33.6	6.3	28.4	0
198	2005	7	17	16.4	36.5	6.7	29.94	0
199	2005	7	18	20.3	29.3	4.5	17.06	0
200	2005	7	19	17.5	31	7.3	31.42	0
201	2005	7	20	19.9	31.4	9	31.61	0
202	2005	7	21	20.3	30.7	8.9	31.06	0
203	2005	7	22	21.1	30.9	8.9	30.91	0
204	2005	7	23	19.9	29.9	6	22.02	0
205	2005	7	24	18.9	32	6.4	28.28	0
206	2005	7	25	20.2	31.3	6.4	28.08	0
207	2005	7	26	18	33.7	6.3	28.28	0
208	2005	7	27	18	32.5	6.3	28.3	0
209	2005	7	28	18.1	34	6.2	27.2	0
210	2005	7	29	21.2	30.3	3.3	11.43	0
211	2005	7	30	21	32.4	7.2	26.39	0
212	2005	7	31	20.2	30.2	7.7	30.01	0
213	2005	8	1	18	28.6	5.2	17.27	0
214	2005	8	2	19	26.4	6.9	25.87	0
215	2005	8	3	18.4	28.2	8.8	29.35	0
216	2005	8	4	20.9	28.5	9.6	29.39	0
217	2005	8	5	19.4	31.7	8.8	29.62	0
218	2005	8	6	21.5	31.4	8.3	27.63	0
219	2005	8	7	19.9	27.3	7.8	27.34	0
220	2005	8	8	17.3	28.2	7.9	30.25	0
221	2005	8	9	11.4	30	5.2	26.22	0
222	2005	8	10	17.4	31.3	4.9	20.9	2.5
223	2005	8	11	19	25.8	4.3	15.86	0
224	2005	8	12	18.5	32	7.3	28.65	0
225	2005	8	13	18.1	30.9	6.7	27.78	0
226	2005	8	14	16.5	31.7	6.2	25.25	0
227	2005	8	15	17.5	25.7	7.9	28.46	0
228	2005	8	16	15.6	28.7	6.5	28.18	0
229	2005	8	17	12.9	32	5	24.71	0
230	2005	8	18	18.5	30.4	4.7	20.39	0
231	2005	8	19	15	32.3	5.2	24.69	0
232	2005	8	20	17.4	28.4	6.3	24.88	0
233	2005	8	21	17.6	21.6	5.7	19.56	0
234	2005	8	22	17.3	24.8	5	15.92	0
235	2005	8	23	17.6	28.3	6.9	24.81	0
236	2005	8	24	18	29.6	5.8	25.21	0
237	2005	8	25	15.5	30.7	4.9	24.06	0
238	2005	8	26	18.2	29	4.5	19.47	0
239	2005	8	27	15.4	20.4	1.4	5.15	14
240	2005	8	28	15.1	27.3	5.3	25.16	0
241	2005	8	29	15.6	30.7	4.9	24.42	0
242	2005	8	30	15.8	32.7	4.8	23.79	0
243	2005	8	31	16.2	32.4	4.8	23.47	0
244	2005	9	1	15.7	33.1	4.7	22.97	0
245	2005	9	2	17.5	33	4.6	22.17	0
246	2005	9	3	18.4	33.3	4.9	22.8	0
247	2005	9	4	18.2	32.1	4.6	21.75	0
248	2005	9	5	18.7	25.5	2	7.51	4.5
249	2005	9	6	17.5	24	1.8	4.36	35
250	2005	9	7	15.5	24.5	2.1	10.04	2.5
251	2005	9	8	17.2	23.4	1.4	4.78	45
252	2005	9	9	15.6	26.3	3.6	20.3	0
253	2005	9	10	14.9	23.1	2.1	11.04	6
254	2005	9	11	15.9	23	2.8	13.52	5.5
255	2005	9	12	11.3	25.8	3.4	21.11	0
256	2005	9	13	13.3	26.8	3.6	21.81	0
257	2005	9	14	13.6	26.3	4.2	21.39	0
258	2005	9	15	18.4	28	4.8	21.46	0
259	2005	9	16	14	29.6	3.8	21.35	0
260	2005	9	17	13.8	16.8	4.7	18.67	0
261	2005	9	18	11.1	17.4	3.7	14.06	0.5
262	2005	9	19	11.6	17.9	2.5	8.67	0
263	2005	9	20	12.9	20.9	4.6	20.87	0
264	2005	9	21	13	23.9	3.6	20.22	0
265	2005	9	22	8.8	24.6	2.6	18.45	0
266	2005	9	23	10.2	23.9	2.5	17.35	0
267	2005	9	24	13.8	24.9	2.5	15.46	0
268	2005	9	25	15.2	25.3	2.7	15.39	3.5
269	2005	9	26	16	25.8	2.9	17.52	0
270	2005	9	27	14.8	23.8	1.8	9.99	0
271	2005	9	28	14.5	27	2.9	17.08	0
272	2005	9	29	12.9	23	3.4	16.87	0
273	2005	9	30	14.5	21.8	5	18.41	0
274	2005	10	1	11	21.9	2.1	12.46	0
275	2005	10	2	12.2	18.2	3.4	17.4	0
276	2005	10	3	12.5	16.8	3.8	14.92	0
277	2005	10	4	12.3	20.4	2.7	15.1	0
278	2005	10	5	6.5	22	2.1	17.23	0
279	2005	10	6	9.5	21.3	1.7	11.87	0
280	2005	10	7	7.8	21.9	1.8	15	0
281	2005	10	8	7.6	22.7	1.8	16.17	0
282	2005	10	9	8.2	25.1	2	16.19	0
283	2005	10	10	10.8	23.9	2	14.99	0.5
284	2005	10	11	8.8	22.9	1.8	10.89	0
285	2005	10	12	15	19.6	1.5	3.4	0
286	2005	10	13	14.6	24.4	2.3	12.05	0
287	2005	10	14	13	24.9	2	10.48	0
288	2005	10	15	15.4	22.1	1.4	3.79	7
289	2005	10	16	12.7	22.6	1.5	10.73	0
290	2005	10	17	12	23.1	1.4	11.36	0
291	2005	10	18	15.7	21.8	1.8	6.21	51
292	2005	10	19	13.4	20.6	1.1	7.58	0
293	2005	10	20	14.3	20.9	1.3	9.14	0
294	2005	10	21	14.6	19.6	1.3	5.81	0
295	2005	10	22	15.2	22.4	1.5	8.09	4
296	2005	10	23	14.6	19.1	1.1	5.95	0.5
297	2005	10	24	8.6	22.4	1.2	12.68	0
298	2005	10	25	13.2	22.4	1.3	10.52	0
299	2005	10	26	10.2	22.6	1.1	10.45	0.5
300	2005	10	27	11.2	23.7	1.4	12.47	0
301	2005	10	28	10.4	23	1.2	10.01	0
302	2005	10	29	11	22.2	1.2	10.17	0
303	2005	10	30	11.5	23.1	1.2	6.69	0
304	2005	10	31	10.1	21.5	1	5.46	29
305	2005	11	1	11	20.5	1	10.68	0
306	2005	11	2	8.2	19.4	0.7	7.67	0
307	2005	11	3	12.9	22.3	1.1	9.28	0
308	2005	11	4	14.2	19.6	1	3.35	26.5
309	2005	11	5	11.9	15.5	2.1	10.05	0
310	2005	11	6	9.3	16.3	1.4	11.17	0
311	2005	11	7	2.6	17.6	0.5	10.87	0
312	2005	11	8	3.5	19.7	0.6	10.56	0
313	2005	11	9	10	17.1	0.5	1.78	8
314	2005	11	10	10.9	15.2	1.2	8.83	0
315	2005	11	11	4.8	18.8	0.6	10.06	0.5
316	2005	11	12	7.5	16	0.5	3.44	3.5
317	2005	11	13	13.5	18.5	1.3	2.98	1
318	2005	11	14	10.5	13.8	0.7	3.96	6.5
319	2005	11	15	8.2	16.1	0.6	7.36	1.5
320	2005	11	16	6.6	16.4	0.6	8.76	0
321	2005	11	17	6.5	9.2	1.6	9.75	0
322	2005	11	18	4.1	9.5	1.3	9.87	0
323	2005	11	19	2.6	8.1	0.7	8.47	0
324	2005	11	20	-1.7	10.7	0.2	8.95	0
325	2005	11	21	-0.8	10.2	0.9	9.18	0
326	2005	11	22	4.3	9.4	1.3	8.37	0
327	2005	11	23	1.2	4.5	1.2	2.16	0
328	2005	11	24	-0.1	4.2	1.1	8.84	0
329	2005	11	25	0.8	4.6	0.3	2.55	0.5
330	2005	11	26	-0.3	8.1	0.2	5.61	0
331	2005	11	27	-4.1	7.6	0.1	6.43	0.5
332	2005	11	28	-4.5	8	0	8.03	1.5
333	2005	11	29	1	7.7	0.2	2.82	1
334	2005	11	30	0.8	7.3	0.3	8.35	0
335	2005	12	1	-3.6	11.6	0	8.81	0
336	2005	12	2	1.4	14.5	0	0.77	13.5
337	2005	12	3	3	13.1	0.1	6.39	0
338	2005	12	4	3.9	15.1	0.2	7.48	0.5
339	2005	12	5	5	12.4	0.3	4.64	0.5
340	2005	12	6	0.8	10.7	0.1	6	0
341	2005	12	7	-0.2	10.3	0	7.84	0.5
342	2005	12	8	0.1	6.4	0.1	2.09	4.5
343	2005	12	9	3.2	8.4	0.5	7.47	0
344	2005	12	10	3.1	7.1	0.7	7.57	0
345	2005	12	11	-1	6.2	0.2	7.53	0
346	2005	12	12	-1.2	3.9	0.6	2.53	0
347	2005	12	13	1.6	6.3	0.9	6.66	0
348	2005	12	14	3.3	5.4	1.3	7.5	0
349	2005	12	15	2.8	7.4	1.2	7.64	0
350	2005	12	16	5.4	11.3	1.1	7.16	0
351	2005	12	17	4.6	8	1.5	7.06	0
352	2005	12	18	1.8	5.5	1.2	7.95	0
353	2005	12	19	-2.5	6.4	0.3	7.08	0
354	2005	12	20	-2.8	7.1	0	7.34	0
355	2005	12	21	-2.1	4.8	0.1	7.38	0
356	2005	12	22	-3.8	5.5	0.1	7.28	0
357	2005	12	23	-1.7	7.4	0.2	7.06	0
358	2005	12	24	-2.5	6.2	0.1	2.28	0
359	2005	12	25	3.5	7.4	0.5	3.68	0
360	2005	12	26	2.6	6.7	0.8	7.64	0
361	2005	12	27	0	6	0.9	7.84	0
362	2005	12	28	-2.9	3	0.3	7.26	0
363	2005	12	29	-5.4	2.6	0.3	7.32	0
364	2005	12	30	-5.9	1.3	0.2	3.83	0
365	2005	12	31	-1.3	3.8	0.1	1.89	3.5
