# Supplementary material for: Optimization of black-box models with uncertain climatic inputs—Application to sunflower ideotype design
Source: PLoS One. 2017 May 25;12(5):e0176815. doi: 10.1371/journal.pone.0176815 (PMC5444610; doi:10.1371/journal.pone.0176815)
Supplement: S1 Dataset and Code — The dataset used throughout this manuscript and the R code used to call the SUNFLO model and run the proposed algorithm are provided in a single archive file. (TGZ) [file pone.0176815.s001.tgz › supplementary/data/climate/86139002_2003.txt]

JourJ	Annee	Mois	Jour	Tmin	Tmax	ETP	RAD	Pluie
1	2003	1	1	7.7	14.1	0	1.08	19
2	2003	1	2	9.9	14.5	1.5	2.39	10
3	2003	1	3	7.5	12.2	0.7	2.57	22
4	2003	1	4	2.2	7.2	0.3	5.24	0
5	2003	1	5	-4.5	2.4	0	7.3	0
6	2003	1	6	-4	1.1	0.7	6.46	0
7	2003	1	7	-5	-1.9	0.6	4.07	0
8	2003	1	8	-4.6	-2	0.8	4.53	0
9	2003	1	9	-6.5	-3.3	0.7	3.66	0
10	2003	1	10	-7.8	1	0.5	5.88	0
11	2003	1	11	-7.3	-2.4	0.4	5.82	0
12	2003	1	12	-7.6	-0.9	0.6	7.06	0
13	2003	1	13	-8.6	2	0.4	2.86	0
14	2003	1	14	0.1	6.8	0.4	3.17	0
15	2003	1	15	-5.3	6.2	0	7.29	0
16	2003	1	16	1.7	3	0.2	2.09	0
17	2003	1	17	-4.1	3.4	0.1	3.09	4
18	2003	1	18	-2.2	7.1	0.2	3.53	0
19	2003	1	19	3.8	10.5	0.8	3.88	0.5
20	2003	1	20	5.7	8.6	0.8	1.96	13
21	2003	1	21	5.3	9.4	0.8	3.49	11
22	2003	1	22	4.8	10.8	0.7	6.01	2
23	2003	1	23	1.1	7.8	0.5	4.24	0
24	2003	1	24	-1.3	6.6	0.1	8.01	0
25	2003	1	25	-2.8	6.7	0	7.39	0
26	2003	1	26	4.3	9.4	0.2	2.52	0.5
27	2003	1	27	7.7	11.7	0.4	4.98	0
28	2003	1	28	5.8	9.2	0.8	8.49	0
29	2003	1	29	1.5	7.2	0.7	6.01	0
30	2003	1	30	0.5	4	0.8	2.12	3
31	2003	1	31	-0.7	3	0.7	5.28	0
32	2003	2	1	-3.8	1.4	0.2	2.36	3
33	2003	2	2	-0.6	9.6	0.3	5.4	1.5
34	2003	2	3	5.8	10.2	0.6	1.55	22.5
35	2003	2	4	1.5	6.1	0.6	8.62	0
36	2003	2	5	-0.6	5.5	0.5	5.37	0
37	2003	2	6	-3.8	5.1	0.2	11.36	0
38	2003	2	7	-0.1	8.1	0.8	5.52	0
39	2003	2	8	2.6	11.8	0.5	9.69	0
40	2003	2	9	-0.6	10.8	0.7	6.66	0.5
41	2003	2	10	-1	5.9	0.3	3.01	0
42	2003	2	11	0.4	8.5	0.4	5.52	0
43	2003	2	12	2.6	7.6	0.6	4.46	0
44	2003	2	13	-2.3	-0.4	0.6	2.8	0
45	2003	2	14	-3.7	-1.4	0.7	4.33	0
46	2003	2	15	-2.7	2.1	0.7	9.05	0
47	2003	2	16	-4.8	1.7	0.8	12.31	0
48	2003	2	17	-4.7	1.1	0.9	9.95	0
49	2003	2	18	-6.8	3.5	0.7	13.43	0
50	2003	2	19	-4.8	4.9	0.4	3.51	1.5
51	2003	2	20	-1.1	9	0.5	5.76	0
52	2003	2	21	-2	12.7	1	13.27	0
53	2003	2	22	-0.1	13.5	1.1	10.86	0.5
54	2003	2	23	7.8	14.4	1.7	9.95	0
55	2003	2	24	2.7	14.6	1.5	12.47	0
56	2003	2	25	4.6	14	1.5	7.59	0
57	2003	2	26	6	14.5	1.9	8.48	1
58	2003	2	27	7.1	13.4	1.4	8.28	0
59	2003	2	28	6.6	10.7	0.9	5.74	0
60	2003	3	1	8.8	11.5	0.7	3.21	16.5
61	2003	3	2	6.7	11.5	1.6	11.15	0.5
62	2003	3	3	3.8	10.6	0.5	3.75	6.5
63	2003	3	4	8.2	13.2	1	6.49	0
64	2003	3	5	5.6	16.5	1.5	12.35	2
65	2003	3	6	5.1	12.5	1.5	12.97	0
66	2003	3	7	-0.1	11.9	1.1	11.71	0
67	2003	3	8	3.4	13.1	1.5	15.77	0
68	2003	3	9	1.4	16.3	1.7	16.65	0
69	2003	3	10	0.7	20.1	1.7	15.75	0
70	2003	3	11	9.4	20.2	3	14.89	0
71	2003	3	12	6.4	13.2	1.4	8.74	0
72	2003	3	13	4.4	12.7	2.8	16.58	0
73	2003	3	14	2.3	11.5	2.9	18.73	0
74	2003	3	15	1.3	11.9	2.9	18.66	0
75	2003	3	16	0.2	12.8	2.3	18.56	0
76	2003	3	17	0.1	15	2.4	19.24	0
77	2003	3	18	0.4	13.9	2.5	18.58	0
78	2003	3	19	0.1	16.5	2.1	18.73	0
79	2003	3	20	2.5	16.1	2.4	18.81	0
80	2003	3	21	1.6	12.2	1.5	10.72	0
81	2003	3	22	2.7	18.1	2.7	18.82	0
82	2003	3	23	2.3	18.6	2.5	19.02	0
83	2003	3	24	5.3	20.3	2.9	19.15	0
84	2003	3	25	4.9	20.6	2.6	19.12	0
85	2003	3	26	4.4	19.7	2.5	18.86	0
86	2003	3	27	9	17.7	2.2	10.17	0
87	2003	3	28	10	14.5	1.4	6.47	0.5
88	2003	3	29	10.4	15.7	1.7	9.49	0.5
89	2003	3	30	7.4	20.3	2.4	15.2	6
90	2003	3	31	7.9	17.7	2.8	18.02	0
91	2003	4	1	3.2	17.3	2.3	16.82	0.5
92	2003	4	2	5.8	11.6	2.7	14.35	0
93	2003	4	3	2	11.1	3.2	17.33	0
94	2003	4	4	-0.1	12.8	3.4	23.25	0
95	2003	4	5	2.1	14.3	2.6	17.61	0
96	2003	4	6	4	10.7	2.7	14.65	0
97	2003	4	7	0.4	10.7	3.7	24.02	0
98	2003	4	8	-1.5	11.4	3.6	23.22	0
99	2003	4	9	1.1	8.6	1.9	6.36	1.5
100	2003	4	10	-1.9	9.3	2.7	23.36	0
101	2003	4	11	-0.2	8.6	1.2	8.64	3.5
102	2003	4	12	5.8	15.6	2.9	18.36	0
103	2003	4	13	6.4	20.3	3.2	13.88	0
104	2003	4	14	9.7	20.1	4	18.23	0
105	2003	4	15	8.5	22.2	3.6	18.17	0
106	2003	4	16	7.7	22.8	4	23.89	0
107	2003	4	17	7.8	24.8	3.8	21.76	0
108	2003	4	18	7.1	23.4	4.6	24.81	0
109	2003	4	19	5.4	18.1	4.5	25.85	0
110	2003	4	20	8.6	15.7	1.9	8.47	2
111	2003	4	21	7.3	18.2	3	18.33	0
112	2003	4	22	4.6	21.7	3.8	24.35	0.5
113	2003	4	23	9	24.7	4.5	24.11	0
114	2003	4	24	8.4	21.6	3.5	20.71	0
115	2003	4	25	12.7	24.5	4.5	20.48	0.5
116	2003	4	26	11.1	16.5	3	14.18	10.5
117	2003	4	27	10.1	18.8	3.3	15.68	0
118	2003	4	28	12.9	23.2	4.6	18.3	10
119	2003	4	29	11	18.4	2.8	16.17	2
120	2003	4	30	10.2	15.6	3	15.72	0.5
121	2003	5	1	7.5	18.2	3.1	16.39	0
122	2003	5	2	10.4	16.2	3.6	16.42	0.5
123	2003	5	3	5.7	18.6	3.7	24.89	0
124	2003	5	4	5.1	26.5	4.7	25.75	12.5
125	2003	5	5	10.9	12.1	0.3	2.3	10
126	2003	5	6	8.7	11.2	0.9	4.62	1.5
127	2003	5	7	8.9	19.6	3.9	21.44	3
128	2003	5	8	9.8	17.2	2.4	14.34	4
129	2003	5	9	11	16.9	2.4	12.03	0
130	2003	5	10	6.3	18.4	4.1	28.45	0
131	2003	5	11	7.9	19.5	3.5	20.56	0
132	2003	5	12	7.4	16.9	2.6	15.6	7
133	2003	5	13	6.7	15.6	4.1	26.44	0
134	2003	5	14	3.8	16	3.6	24.67	0
135	2003	5	15	3.9	18.3	3.7	25	0
136	2003	5	16	4	19.8	3.4	22.05	0.5
137	2003	5	17	10.5	15.3	1.7	7.2	5.5
138	2003	5	18	11.6	16	1	5.77	3
139	2003	5	19	12	17.5	3	13.14	6
140	2003	5	20	9	16.3	3.8	21.79	1
141	2003	5	21	9.8	15.4	2.1	10.73	0
142	2003	5	22	12.2	19.2	2.8	13.52	0
143	2003	5	23	6.8	24.9	4.8	29.03	1
144	2003	5	24	10.9	15.4	2.8	14.61	5
145	2003	5	25	6.9	17.4	3.2	19.22	3.5
146	2003	5	26	6.8	18.8	4.6	28.11	0
147	2003	5	27	7.1	21.8	4.7	28.5	0
148	2003	5	28	9.8	24.9	5.3	29.59	0
149	2003	5	29	12.3	27.8	5.6	29.83	0
150	2003	5	30	12.9	30.1	5.7	29.92	0
151	2003	5	31	13.8	30.4	5.1	25.42	0
152	2003	6	1	14.8	21.5	3.2	15.6	0
153	2003	6	2	14	23.1	4.6	22.56	0
154	2003	6	3	14.5	24.7	4.1	20.14	42
155	2003	6	4	14	25	4.8	25.01	3
156	2003	6	5	13.4	23.3	3.9	19.85	0
157	2003	6	6	11.6	24.3	4.9	27.98	0
158	2003	6	7	11.3	28.6	5.5	30.98	0
159	2003	6	8	16.4	22.6	4.6	20.39	0
160	2003	6	9	10.3	26.9	5	27.59	0
161	2003	6	10	17.8	25.4	4.4	19.04	0
162	2003	6	11	12.3	28	4.8	24.25	0
163	2003	6	12	15.9	29.2	4.3	19.08	2.5
164	2003	6	13	16.7	29.6	5.3	23.68	0
165	2003	6	14	15.9	30.7	4.4	18.25	0
166	2003	6	15	18.4	29.7	4.1	17.03	2
167	2003	6	16	16.8	29.6	4.5	19.73	0
168	2003	6	17	17.6	25.2	5.5	23.41	0
169	2003	6	18	11.5	24.6	5.7	31.65	0
170	2003	6	19	10.8	29.5	5.6	30.11	0
171	2003	6	20	15.8	29.7	6.7	31.19	0
172	2003	6	21	15.5	32.2	7.5	32.03	0
173	2003	6	22	16.3	37.9	7.8	30.54	0
174	2003	6	23	16.5	25.6	3.7	14.87	2
175	2003	6	24	14.8	29.4	5.6	25.11	4
176	2003	6	25	15.8	31.4	6.1	26.68	0
177	2003	6	26	15.5	26.2	6.2	28.5	0
178	2003	6	27	12.7	25.9	4.2	18.98	0
179	2003	6	28	13.2	27	4.9	22.33	0
180	2003	6	29	13.6	33.4	6.5	26.97	4
181	2003	6	30	14.3	21	2.6	9.91	9.5
182	2003	7	1	12.7	20.1	4.2	19.99	11.5
183	2003	7	2	11.8	21.9	4.1	18.88	3
184	2003	7	3	13.2	23.9	5	24.56	0.5
185	2003	7	4	11.4	21.6	3.6	17.42	0
186	2003	7	5	11.9	23.8	4.3	21.46	0
187	2003	7	6	12.1	25.6	5.8	31.08	0
188	2003	7	7	12.6	28	5	24.47	0
189	2003	7	8	13.9	29.2	5.9	28.71	0
190	2003	7	9	15	29.6	5.9	27.42	0
191	2003	7	10	13.5	31.2	5.9	28.91	0
192	2003	7	11	16.2	32.6	5.8	24.12	0
193	2003	7	12	16.4	32.1	6.9	28.48	0
194	2003	7	13	17.7	34.3	7.5	30.58	0
195	2003	7	14	15.9	32.7	6.4	28.13	0
196	2003	7	15	17.5	33.1	6.5	26.43	36.5
197	2003	7	16	16.4	23.2	4.3	18.14	1
198	2003	7	17	14	23.6	4.4	21.01	1.5
199	2003	7	18	11.9	28.5	5.6	30.42	0
200	2003	7	19	14.3	31.9	6.1	29.17	0
201	2003	7	20	14.6	27	4.6	21.69	0
202	2003	7	21	16.1	26.5	5.4	24.66	0
203	2003	7	22	11.8	26.5	5.5	29.66	0
204	2003	7	23	13.1	25.6	5.2	25.59	1
205	2003	7	24	15.8	24.1	4.6	20.23	1
206	2003	7	25	11.7	23.2	2.8	12.38	4
207	2003	7	26	17.6	25.2	3.2	9.77	5
208	2003	7	27	16.2	22.9	4.1	18.32	2
209	2003	7	28	10.9	23	4.5	24.85	0
210	2003	7	29	10.2	23.3	3.2	17.74	0
211	2003	7	30	16	25.1	4.6	20.44	0.5
212	2003	7	31	11.2	25	3.8	20.44	0
213	2003	8	1	10.9	29.1	5.2	28.69	0
214	2003	8	2	15.3	33	6.3	28.09	0
215	2003	8	3	16.4	37	6.5	27.63	0
216	2003	8	4	18.4	39.2	6.3	26.4	0
217	2003	8	5	18.9	39.6	6.3	25.69	0
218	2003	8	6	21.3	39	6.5	24.03	0
219	2003	8	7	21.7	38.2	7.1	24.92	0
220	2003	8	8	21	37.7	6.3	24.74	0
221	2003	8	9	19.6	39.1	6.3	24.96	0
222	2003	8	10	19.3	38.5	6.2	23.26	0
223	2003	8	11	19.8	35.8	6.1	23.59	0
224	2003	8	12	18.6	37.6	5.9	24.53	0
225	2003	8	13	19.9	38.4	5.7	22.71	0
226	2003	8	14	20.2	27.8	5.2	19.02	0
227	2003	8	15	19.7	28	4	14.3	0
228	2003	8	16	15.3	27	2.5	9.59	0.5
229	2003	8	17	19	26	4	15.59	3
230	2003	8	18	14.9	27.9	4.9	23.46	0
231	2003	8	19	12.9	29.4	4.7	21.34	0
232	2003	8	20	16.2	24.9	3.4	11.66	0
233	2003	8	21	11.8	29	4.7	25.05	0
234	2003	8	22	12.4	30.9	5	24.78	0
235	2003	8	23	14.9	31.9	6	24.27	0
236	2003	8	24	17.9	30.7	5.4	19.61	2.5
237	2003	8	25	16	30.2	5.1	22.44	0
238	2003	8	26	13.8	30.3	4.3	20.39	0
239	2003	8	27	14.4	34.2	5.2	21.79	0
240	2003	8	28	15.6	27.5	3	11.3	0
241	2003	8	29	15.5	26.4	4.6	18.37	0
242	2003	8	30	13.3	21.9	3.1	16.04	3.5
243	2003	8	31	8.7	22.4	3.7	22.72	0
244	2003	9	1	8.1	23.8	3.5	18.73	0
245	2003	9	2	7.1	22.7	3.9	19.16	0
246	2003	9	3	7	23.7	4.8	23.61	0
247	2003	9	4	8.4	28.4	4.2	20.87	0.5
248	2003	9	5	15.1	25.6	3.4	14.75	4.5
249	2003	9	6	11.8	19.6	2	9.55	1
250	2003	9	7	10.2	20.9	2.5	11.58	1.5
251	2003	9	8	12.9	17.9	1.6	6.12	16
252	2003	9	9	12.5	22.1	3.5	15.42	1
253	2003	9	10	9.6	17.4	1.4	7.33	0
254	2003	9	11	11.2	22.1	2.5	14.75	1
255	2003	9	12	15	24.8	2.8	14.53	0
256	2003	9	13	13.3	25.1	3.4	17.52	0
257	2003	9	14	10.2	24.6	4.1	21.44	0
258	2003	9	15	7.8	27.5	3.3	20.8	0
259	2003	9	16	8.4	28	3.1	20.08	0
260	2003	9	17	9.8	29.4	3.2	19.07	0
261	2003	9	18	9.8	30.1	3.5	19.59	0
262	2003	9	19	11.6	30	4	19	0
263	2003	9	20	10.3	29.1	3.7	18.82	0
264	2003	9	21	14.3	29.7	4	17.88	1
265	2003	9	22	15.6	21.6	2.1	8.77	7
266	2003	9	23	9.5	18.2	2.5	15.93	0
267	2003	9	24	5.9	17.8	2.7	17.58	0
268	2003	9	25	4.5	22.4	2.5	18.76	0
269	2003	9	26	6.5	22.1	2.4	15.53	0
270	2003	9	27	8.9	22.6	2.5	16.66	0
271	2003	9	28	12.5	20.9	2.7	12.6	0
272	2003	9	29	8.3	20.5	1.9	12.94	0
273	2003	9	30	7.2	23.7	2.4	11.91	1
274	2003	10	1	14.1	24.2	2.7	13.27	3
275	2003	10	2	14.4	23.7	2.6	11.58	20
276	2003	10	3	13.7	17.9	1.4	5.33	13
277	2003	10	4	10.7	15.6	1.2	4.92	3
278	2003	10	5	7.2	13.1	2	12.73	0
279	2003	10	6	5.1	15.6	1.6	10.82	1
280	2003	10	7	10.8	15.5	1.2	4.45	1
281	2003	10	8	10.3	17.1	1.1	5.77	0
282	2003	10	9	13	17.8	1.4	7.35	0
283	2003	10	10	8.5	16.5	1.3	8.39	0
284	2003	10	11	5.8	18	1.7	15.14	0
285	2003	10	12	6.8	21.4	1.4	10.51	0
286	2003	10	13	12.4	20	1.1	5.56	1
287	2003	10	14	14	20.7	1.3	8.04	2
288	2003	10	15	10.7	18.9	1.7	10.67	0
289	2003	10	16	4.6	13.9	1.2	11.51	0
290	2003	10	17	2.8	16.2	0.9	10.02	0
291	2003	10	18	10.4	16.2	1.3	8.19	0
292	2003	10	19	7.2	12.2	0.4	2.11	8
293	2003	10	20	5.9	9.2	0.2	1.44	17.5
294	2003	10	21	2.9	11.2	0.7	6.73	7.5
295	2003	10	22	1.9	8.7	0.4	3.35	5
296	2003	10	23	2.3	8.9	0.7	5.47	0.5
297	2003	10	24	-1.1	6	0.8	11.22	0
298	2003	10	25	-0.7	11.3	0.7	10.58	0
299	2003	10	26	-1.1	10	0.5	10.61	0
300	2003	10	27	-1	9.7	0.6	8.81	0
301	2003	10	28	-1	4.5	0.2	2.67	3
302	2003	10	29	1.4	9.2	0.3	3.44	9
303	2003	10	30	4.4	12.7	0.4	2.27	24.5
304	2003	10	31	8.6	11.7	0.8	4.55	7
305	2003	11	1	7.3	11.9	0.7	4.26	0.5
306	2003	11	2	5.3	12	0.3	2.83	17
307	2003	11	3	10.3	15	1	6.1	2.5
308	2003	11	4	8.4	16.2	0.6	6.37	0
309	2003	11	5	5.3	18.9	0.9	9.82	0
310	2003	11	6	5.3	17	0.9	7.54	0
311	2003	11	7	3.4	10.6	0.8	9.4	0
312	2003	11	8	-0.1	11.1	0.3	9.05	5
313	2003	11	9	4.9	15.7	0.6	6.46	2
314	2003	11	10	4.7	15.6	0.3	6.15	0
315	2003	11	11	6.8	14.9	0.3	5.13	2.5
316	2003	11	12	7.9	15.2	0.4	5.35	0.5
317	2003	11	13	0.6	11.2	0	6.12	3.5
318	2003	11	14	6.7	13.5	0.5	4.01	3.5
319	2003	11	15	6.4	10	0.2	2.34	4
320	2003	11	16	6.4	8	0.2	0.94	1
321	2003	11	17	0.3	11.1	0	8.08	0
322	2003	11	18	4.3	11.8	0.2	5.32	0
323	2003	11	19	6.5	9.9	0.2	2.5	0
324	2003	11	20	2.8	13.6	0	7.11	0
325	2003	11	21	2.7	14.1	0	4.29	0
326	2003	11	22	9.8	16.4	0.9	4.1	0
327	2003	11	23	10.8	16.4	0.7	3.38	2
328	2003	11	24	7.5	12.3	0.2	2.54	8
329	2003	11	25	7.7	11.2	0.3	5.17	0
330	2003	11	26	6.9	8.5	0.4	1.58	12
331	2003	11	27	4.6	9.2	0.2	5.49	0
332	2003	11	28	-0.3	9.8	0	7.02	0
333	2003	11	29	1.7	12.4	0.2	1.46	7
334	2003	11	30	8.5	12.5	0	1.09	45.5
335	2003	12	1	3.8	8.7	0	2.77	1.5
336	2003	12	2	2	7.8	0	2.75	0.5
337	2003	12	3	2.9	8.1	0.1	1.87	10
338	2003	12	4	5.4	6.8	0.3	2.05	0
339	2003	12	5	0	6.1	0	5.49	0
340	2003	12	6	2.3	4.8	0.2	1.65	0
341	2003	12	7	0.6	6.7	0	5.74	0
342	2003	12	8	-1.6	10.7	0	5.56	0
343	2003	12	9	-1.1	11.2	0	6.32	0
344	2003	12	10	-3.6	7.9	0	7.04	0
345	2003	12	11	-0.1	11.2	0	1.62	2.5
346	2003	12	12	8.6	11.5	0	2.23	0
347	2003	12	13	9.9	13	0.1	3.11	1.5
348	2003	12	14	7	11.5	0.1	4.48	0
349	2003	12	15	3.6	8.7	0	5.8	0
350	2003	12	16	-1.3	5.6	0	5.94	0
351	2003	12	17	-0.4	6.9	0	5.91	0
352	2003	12	18	-0.8	11.9	0	5.7	0
353	2003	12	19	6.3	9.7	0.1	1.65	4.5
354	2003	12	20	6.2	11.3	0	1.12	27
355	2003	12	21	4.9	9	0	5.77	0
356	2003	12	22	1	4	0.4	3.99	0
357	2003	12	23	-0.4	8	0.2	2.33	1.5
358	2003	12	24	5.2	10.3	0	2.42	0.5
359	2003	12	25	7.3	9.2	0.3	1.72	0
360	2003	12	26	1.8	8.6	0	1.57	5
361	2003	12	27	6.2	10	0.3	3.61	9
362	2003	12	28	1.8	7.7	0.1	4.64	0
363	2003	12	29	-0.5	3.5	0.1	1.16	10
364	2003	12	30	-1	4.5	0	5.53	0
365	2003	12	31	-2.9	3.2	0	6.51	0
