# Supplementary material for: Optimization of black-box models with uncertain climatic inputs—Application to sunflower ideotype design
Source: PLoS One. 2017 May 25;12(5):e0176815. doi: 10.1371/journal.pone.0176815 (PMC5444610; doi:10.1371/journal.pone.0176815)
Supplement: S1 Dataset and Code — The dataset used throughout this manuscript and the R code used to call the SUNFLO model and run the proposed algorithm are provided in a single archive file. (TGZ) [file pone.0176815.s001.tgz › supplementary/data/climate/31069001_1988.txt]

JourJ	Annee	Mois	Jour	Tmin	Tmax	ETP	RAD	Pluie
1	1988	1	1	5.4	12.6	0.5	4.2636	0
2	1988	1	2	8.3	17.9	0.5	4.2636	0.8
3	1988	1	3	6.9	12.5	0.5	4.2636	2.2
4	1988	1	4	6.3	15.9	0.5	4.2636	0
5	1988	1	5	2.1	13.3	0.5	4.2636	0
6	1988	1	6	7.1	12	0.5	4.2636	0.4
7	1988	1	7	2.4	8.2	0.5	4.2636	2.6
8	1988	1	8	4.1	11.3	0.5	4.2636	13.8
9	1988	1	9	10	14.4	0.5	4.2636	0.2
10	1988	1	10	3.9	12.7	0.5	4.2636	0
11	1988	1	11	5.9	10.2	0.4	3.8456	0.4
12	1988	1	12	-0.9	11.1	0.4	3.8456	0
13	1988	1	13	6.3	12.9	0.4	3.8456	2.4
14	1988	1	14	6.8	9.1	0.4	3.8456	0
15	1988	1	15	2.4	12.1	0.4	3.8456	0
16	1988	1	16	3.3	15.2	0.4	3.8456	0
17	1988	1	17	10.6	15.2	0.4	3.8456	0
18	1988	1	18	7.7	13.9	0.4	3.8456	0
19	1988	1	19	10.9	13.3	0.4	3.8456	6
20	1988	1	20	6.4	11.9	0.4	3.8456	8.7
21	1988	1	21	4.7	9.1	0.55	5.7684	6.2
22	1988	1	22	5.7	12.6	0.55	5.7684	10.4
23	1988	1	23	4.7	10	0.55	5.7684	0
24	1988	1	24	7	13.2	0.55	5.7684	1.6
25	1988	1	25	8.2	14.4	0.55	5.7684	0.2
26	1988	1	26	1.9	15.2	0.55	5.7684	0.1
27	1988	1	27	8.8	14	0.55	5.7684	0
28	1988	1	28	10.3	14.8	0.55	5.7684	1
29	1988	1	29	4.7	9.9	0.55	5.7684	11.9
30	1988	1	30	1.8	8	0.55	5.7684	27.8
31	1988	1	31	3.6	8.6	0.55	5.7684	5.4
32	1988	2	1	6.1	12.4	1.2	7.0642	2.4
33	1988	2	2	6.3	13.9	1.2	7.0642	0
34	1988	2	3	-0.4	12.7	1.2	7.0642	0.5
35	1988	2	4	4.8	13.8	1.2	7.0642	16.8
36	1988	2	5	6.9	18	1.2	7.0642	1
37	1988	2	6	6.6	9.3	1.2	7.0642	1.4
38	1988	2	7	2.9	9.3	1.2	7.0642	1.1
39	1988	2	8	3	11.9	1.2	7.0642	14.9
40	1988	2	9	10.1	16.2	1.2	7.0642	4.1
41	1988	2	10	5.9	9.4	1.2	7.0642	4.4
42	1988	2	11	2.4	12.2	1	10.8262	2.4
43	1988	2	12	5.3	9.3	1	10.8262	3
44	1988	2	13	-1.6	12.2	1	10.8262	0
45	1988	2	14	2.9	13.7	1	10.8262	0
46	1988	2	15	8.7	13.5	1	10.8262	0
47	1988	2	16	7.9	14.2	1	10.8262	0
48	1988	2	17	0.1	14.9	1	10.8262	0
49	1988	2	18	3	9.5	1	10.8262	0
50	1988	2	19	-0.4	10	1	10.8262	0
51	1988	2	20	-1.3	13.1	1	10.8262	0
52	1988	2	21	-1	13.4	0.81	6.7716	0
53	1988	2	22	6.4	14.9	0.81	6.7716	0
54	1988	2	23	4	12.1	0.81	6.7716	0
55	1988	2	24	0.8	7	0.81	6.7716	0.4
56	1988	2	25	0.7	5.2	0.81	6.7716	0
57	1988	2	26	-2	3.4	0.81	6.7716	0
58	1988	2	27	-0.6	4.6	0.81	6.7716	0
59	1988	2	28	-0.1	3.8	0.81	6.7716	0.8
61	1988	3	1	-1.7	5.8	1.1	9.4886	5.9
62	1988	3	2	-3.8	6.3	1.1	9.4886	0
63	1988	3	3	-5.6	9.3	1.1	9.4886	0
64	1988	3	4	-1.4	8.5	1.1	9.4886	1
65	1988	3	5	0.2	6	1.1	9.4886	0.6
66	1988	3	6	-1.6	6.9	1.1	9.4886	0.4
67	1988	3	7	5.3	10.9	1.1	9.4886	1.8
68	1988	3	8	6	9.8	1.1	9.4886	2.2
69	1988	3	9	4.4	10.9	1.1	9.4886	0
70	1988	3	10	-1.7	12.4	1.1	9.4886	0
71	1988	3	11	3.1	12.3	1.6	12.3728	0
72	1988	3	12	3.6	10.9	1.6	12.3728	0
73	1988	3	13	-0.2	13.6	1.6	12.3728	0
74	1988	3	14	-1	13.9	1.6	12.3728	0
75	1988	3	15	2.2	16.5	1.6	12.3728	0.1
76	1988	3	16	6.7	13.5	1.6	12.3728	30.9
77	1988	3	17	8.9	12.6	1.6	12.3728	13.1
78	1988	3	18	11	12.8	1.6	12.3728	0.8
79	1988	3	19	7.9	18.2	1.6	12.3728	0
80	1988	3	20	8.6	18.3	1.6	12.3728	0
81	1988	3	21	8.9	15.2	1.65	11.6622	10.6
82	1988	3	22	5.6	14.6	1.65	11.6622	2.8
83	1988	3	23	8.7	16.3	1.65	11.6622	0
84	1988	3	24	6.5	14.6	1.65	11.6622	1.7
85	1988	3	25	10.6	15.6	1.65	11.6622	0.4
86	1988	3	26	9.9	14.5	1.65	11.6622	6.8
87	1988	3	27	5.2	12.9	1.65	11.6622	0.3
88	1988	3	28	0.8	13.1	1.65	11.6622	0
89	1988	3	29	6.3	16.6	1.65	11.6622	11.6
90	1988	3	30	5.9	11.7	1.65	11.6622	2.8
91	1988	3	31	4.9	10.5	1.65	11.6622	5.8
92	1988	4	1	5.2	12.3	1.8	12.1638	0.9
93	1988	4	2	1.9	14.9	1.8	12.1638	0
94	1988	4	3	9.7	12.3	1.8	12.1638	4.2
95	1988	4	4	9	17.2	1.8	12.1638	0
96	1988	4	5	9.6	13	1.8	12.1638	11
97	1988	4	6	8.7	17	1.8	12.1638	0
98	1988	4	7	9.6	13.8	1.8	12.1638	0.1
99	1988	4	8	3.2	19.2	1.8	12.1638	3.6
100	1988	4	9	9.9	14.8	1.8	12.1638	0.2
101	1988	4	10	4.5	18.2	1.8	12.1638	0
102	1988	4	11	7.2	18.8	2.5	15.2152	1.8
103	1988	4	12	10.9	16.2	2.5	15.2152	0.9
104	1988	4	13	9.7	14.8	2.5	15.2152	0
105	1988	4	14	5	19.2	2.5	15.2152	0.6
106	1988	4	15	12.2	20.3	2.5	15.2152	1.2
107	1988	4	16	12.4	19	2.5	15.2152	10.2
108	1988	4	17	12.3	18.5	2.5	15.2152	0
109	1988	4	18	12.3	19.8	2.5	15.2152	0
110	1988	4	19	12.7	15.2	2.5	15.2152	20.4
111	1988	4	20	9.8	18.4	2.5	15.2152	0
112	1988	4	21	5.7	21.2	2.2	14.0448	0
113	1988	4	22	8.6	20.2	2.2	14.0448	22.8
114	1988	4	23	10.4	12.1	2.2	14.0448	43.8
115	1988	4	24	9.7	11.3	2.2	14.0448	11.8
116	1988	4	25	9.8	16.3	2.2	14.0448	0.2
117	1988	4	26	5.7	18	2.2	14.0448	29.4
118	1988	4	27	10.6	16.2	2.2	14.0448	0.8
119	1988	4	28	7.7	16.9	2.2	14.0448	0
120	1988	4	29	6.6	14.1	2.2	14.0448	6.8
121	1988	4	30	7	17.8	2.2	14.0448	0
122	1988	5	1	8.8	21.1	2.7	14.9226	2.2
123	1988	5	2	9.7	20.9	2.7	14.9226	1.8
124	1988	5	3	7.9	20.1	2.7	14.9226	0
125	1988	5	4	9.8	18.7	2.7	14.9226	0
126	1988	5	5	12	20.8	2.7	14.9226	0
127	1988	5	6	11.4	24.4	2.7	14.9226	0
128	1988	5	7	16.8	22.9	2.7	14.9226	2.6
129	1988	5	8	14.4	19.5	2.7	14.9226	0.2
130	1988	5	9	13.2	17.6	2.7	14.9226	0
131	1988	5	10	12.4	16.8	2.7	14.9226	0.2
132	1988	5	11	10.4	19.8	2.1	11.9966	0
133	1988	5	12	12.2	21.2	2.1	11.9966	0
134	1988	5	13	14.2	17.5	2.1	11.9966	55
135	1988	5	14	13.8	16.7	2.1	11.9966	18
136	1988	5	15	13	17.7	2.1	11.9966	0.2
137	1988	5	16	12.8	20.4	2.1	11.9966	0.4
138	1988	5	17	13.2	18.8	2.1	11.9966	0
139	1988	5	18	10.5	21.6	2.1	11.9966	14.4
140	1988	5	19	12.2	18.4	2.1	11.9966	3.4
141	1988	5	20	9.6	18.5	2.1	11.9966	0
142	1988	5	21	6.8	21.6	3.19	17.765	0
143	1988	5	22	10.8	23.1	3.19	17.765	1.8
144	1988	5	23	14.5	20.5	3.19	17.765	1.4
145	1988	5	24	13.9	24.9	3.19	17.765	0
146	1988	5	25	15.3	22.6	3.19	17.765	12.2
147	1988	5	26	12.1	18.9	3.19	17.765	0.4
148	1988	5	27	11.4	17.8	3.19	17.765	0
149	1988	5	28	9.3	20	3.19	17.765	3.4
150	1988	5	29	10.9	17.8	3.19	17.765	0.4
151	1988	5	30	8.5	17.3	3.19	17.765	0.4
152	1988	5	31	7.9	21	3.19	17.765	2.6
153	1988	6	1	12.6	21.5	3.5	18.1412	1.4
154	1988	6	2	10.2	23.4	3.5	18.1412	0
155	1988	6	3	11.4	25.8	3.5	18.1412	4.6
156	1988	6	4	12.6	16.8	3.5	18.1412	1.8
157	1988	6	5	10	17.8	3.5	18.1412	3.2
158	1988	6	6	10.6	18	3.5	18.1412	6.8
159	1988	6	7	9.2	19.5	3.5	18.1412	0
160	1988	6	8	9.4	22.2	3.5	18.1412	0
161	1988	6	9	13.7	21.7	3.5	18.1412	0.2
162	1988	6	10	15.2	23.1	3.5	18.1412	4.8
163	1988	6	11	14	25.1	3.8	18.81	0
164	1988	6	12	11.9	23.7	3.8	18.81	0.8
165	1988	6	13	11.4	23.9	3.8	18.81	0
166	1988	6	14	14.8	23.6	3.8	18.81	8.8
167	1988	6	15	11.4	25.7	3.8	18.81	0
168	1988	6	16	14.6	21.1	3.8	18.81	3.2
169	1988	6	17	15.4	20.6	3.8	18.81	36.4
170	1988	6	18	14.7	23.1	3.8	18.81	8
171	1988	6	19	16.1	25.5	3.8	18.81	0
172	1988	6	20	13.2	27.3	3.8	18.81	0
173	1988	6	21	12.7	28.3	4.2	19.855	0
174	1988	6	22	15.1	28.7	4.2	19.855	0
175	1988	6	23	16.8	29.3	4.2	19.855	7.5
176	1988	6	24	17.8	26.3	4.2	19.855	0.1
177	1988	6	25	15.1	25.1	4.2	19.855	0
178	1988	6	26	13.4	23.2	4.2	19.855	0
179	1988	6	27	12.7	25.3	4.2	19.855	0
180	1988	6	28	16.2	25.7	4.2	19.855	0.2
181	1988	6	29	15.5	26.7	4.2	19.855	0
182	1988	6	30	17	23	4.2	19.855	17.4
183	1988	7	1	13.2	23.9	4.2	20.064	0.1
184	1988	7	2	13.1	26.4	4.2	20.064	15.4
185	1988	7	3	13.9	21.9	4.2	20.064	0
186	1988	7	4	11.8	25.7	4.2	20.064	0
187	1988	7	5	16	24.6	4.2	20.064	0
188	1988	7	6	13.2	26.2	4.2	20.064	0
189	1988	7	7	14.5	25.8	4.2	20.064	0
190	1988	7	8	14.9	27.3	4.2	20.064	0
191	1988	7	9	16.2	24.6	4.2	20.064	0
192	1988	7	10	13	29.9	4.2	20.064	0
193	1988	7	11	17	29.1	4.6	20.8164	0
194	1988	7	12	18.2	24.5	4.6	20.8164	0
195	1988	7	13	13.8	28.8	4.6	20.8164	0
196	1988	7	14	13.3	21	4.6	20.8164	0
197	1988	7	15	14.6	21.9	4.6	20.8164	0
198	1988	7	16	12.5	23.4	4.6	20.8164	0
199	1988	7	17	11.6	26.4	4.6	20.8164	0
200	1988	7	18	14.3	29.6	4.6	20.8164	0
201	1988	7	19	14.9	32.1	4.6	20.8164	8.4
202	1988	7	20	18.9	26.3	4.6	20.8164	0
203	1988	7	21	14.5	27.4	5.17	24.9964	0
204	1988	7	22	17.1	31.5	5.17	24.9964	0
205	1988	7	23	19.9	33.4	5.17	24.9964	38.6
206	1988	7	24	16.6	22.3	5.17	24.9964	0
207	1988	7	25	13.2	28.5	5.17	24.9964	0
208	1988	7	26	16.8	32.3	5.17	24.9964	0
209	1988	7	27	18.3	24.7	5.17	24.9964	0
210	1988	7	28	12.5	29.9	5.17	24.9964	0
211	1988	7	29	17.8	20.5	5.17	24.9964	0.4
212	1988	7	30	11.4	23.2	5.17	24.9964	0
213	1988	7	31	12	28.3	5.17	24.9964	0
214	1988	8	1	18	32.1	4.3	20.6074	0
215	1988	8	2	18.5	26.7	4.3	20.6074	3.2
216	1988	8	3	17.6	22.1	4.3	20.6074	5.4
217	1988	8	4	13.6	23.3	4.3	20.6074	0
218	1988	8	5	10.9	26.4	4.3	20.6074	0
219	1988	8	6	12.7	31.6	4.3	20.6074	0
220	1988	8	7	19.8	28.1	4.3	20.6074	0
221	1988	8	8	17.7	27.1	4.3	20.6074	0
222	1988	8	9	18.6	27.4	4.3	20.6074	0
223	1988	8	10	16.7	30.5	4.3	20.6074	0
224	1988	8	11	19.2	26.3	3.8	16.511	0.2
225	1988	8	12	18.1	27.8	3.8	16.511	0
226	1988	8	13	17.2	30	3.8	16.511	0
227	1988	8	14	19.2	33.8	3.8	16.511	0.2
228	1988	8	15	19.8	30.4	3.8	16.511	0
229	1988	8	16	20.4	27.7	3.8	16.511	0
230	1988	8	17	20.5	28.6	3.8	16.511	0
231	1988	8	18	19.8	30.8	3.8	16.511	0
232	1988	8	19	16.7	29.5	3.8	16.511	0.8
233	1988	8	20	15.9	24.1	3.8	16.511	1.2
234	1988	8	21	14.8	22	3.74	18.0576	5.9
235	1988	8	22	12.6	20.6	3.74	18.0576	0
236	1988	8	23	10.6	21.8	3.74	18.0576	0
237	1988	8	24	10.2	24.7	3.74	18.0576	0.2
238	1988	8	25	15.4	21.8	3.74	18.0576	0
239	1988	8	26	11.8	24.9	3.74	18.0576	0
240	1988	8	27	11.7	34	3.74	18.0576	0
241	1988	8	28	19.9	26.7	3.74	18.0576	0
242	1988	8	29	17.3	20.9	3.74	18.0576	0
243	1988	8	30	9.6	24.9	3.74	18.0576	0
244	1988	8	31	13.6	25.1	3.74	18.0576	0
245	1988	9	1	16.8	27.2	3.5	18.1412	16.4
246	1988	9	2	14.3	20	3.5	18.1412	1.2
247	1988	9	3	9.5	27.1	3.5	18.1412	0
248	1988	9	4	13.6	28	3.5	18.1412	0
249	1988	9	5	13.8	32.4	3.5	18.1412	0
250	1988	9	6	15.5	32.3	3.5	18.1412	0
251	1988	9	7	14.1	32.2	3.5	18.1412	0
252	1988	9	8	14.8	32.7	3.5	18.1412	0
253	1988	9	9	19.4	24.5	3.5	18.1412	0
254	1988	9	10	16.2	23.6	3.5	18.1412	0
255	1988	9	11	12.4	28.4	2.1	11.6204	0
256	1988	9	12	18.8	22.3	2.1	11.6204	0
257	1988	9	13	11.9	19.5	2.1	11.6204	2
258	1988	9	14	10	17.4	2.1	11.6204	0.8
259	1988	9	15	10.1	17.2	2.1	11.6204	4.8
260	1988	9	16	9.5	15.9	2.1	11.6204	1.4
261	1988	9	17	11.6	17.2	2.1	11.6204	0
262	1988	9	18	9.6	19.6	2.1	11.6204	0
263	1988	9	19	7.4	21.8	2.1	11.6204	0
264	1988	9	20	8.9	24.2	2.1	11.6204	0
265	1988	9	21	8.7	25.3	2.3	13.4178	0
266	1988	9	22	15.2	20.9	2.3	13.4178	0.4
267	1988	9	23	15	22.5	2.3	13.4178	0
268	1988	9	24	14.7	21.4	2.3	13.4178	0
269	1988	9	25	10.9	23.2	2.3	13.4178	0
270	1988	9	26	7.8	27.2	2.3	13.4178	0
271	1988	9	27	9	28.2	2.3	13.4178	0
272	1988	9	28	11.3	30.7	2.3	13.4178	0
273	1988	9	29	11.3	20.5	2.3	13.4178	2.6
274	1988	9	30	9.8	16.3	2.3	13.4178	0
275	1988	10	1	3.4	17.6	1.6	11.2442	0
276	1988	10	2	4	20.2	1.6	11.2442	0
277	1988	10	3	8.1	22.6	1.6	11.2442	0
278	1988	10	4	7	26.4	1.6	11.2442	0
279	1988	10	5	14.3	18.5	1.6	11.2442	0.6
280	1988	10	6	10.3	20.3	1.6	11.2442	0.4
281	1988	10	7	12.7	17.2	1.6	11.2442	2.4
282	1988	10	8	10.7	19.3	1.6	11.2442	0
283	1988	10	9	7.2	22.6	1.6	11.2442	0.2
284	1988	10	10	14.3	17.5	1.6	11.2442	0
285	1988	10	11	12.7	20.8	2.1	9.0288	0.2
286	1988	10	12	12	21.2	2.1	9.0288	0
287	1988	10	13	8	19.6	2.1	9.0288	0
288	1988	10	14	12.7	22.9	2.1	9.0288	0
289	1988	10	15	16.4	24.8	2.1	9.0288	0
290	1988	10	16	19.8	25.8	2.1	9.0288	0
291	1988	10	17	19.8	24	2.1	9.0288	0
292	1988	10	18	19.5	22.7	2.1	9.0288	0
293	1988	10	19	12.2	21.2	2.1	9.0288	18.6
294	1988	10	20	6.9	18.9	2.1	9.0288	0.2
295	1988	10	21	5.8	19.2	1.43	12.6654	0
296	1988	10	22	4.8	20.3	1.43	12.6654	0
297	1988	10	23	8.4	23.1	1.43	12.6654	0
298	1988	10	24	9.5	20.8	1.43	12.6654	0
299	1988	10	25	4.8	22.7	1.43	12.6654	0
300	1988	10	26	7.2	20.6	1.43	12.6654	0
301	1988	10	27	16.5	21.3	1.43	12.6654	0
302	1988	10	28	16.6	22.9	1.43	12.6654	0
303	1988	10	29	13.7	24.4	1.43	12.6654	0
304	1988	10	30	8.1	22.1	1.43	12.6654	0
305	1988	10	31	7.7	20.7	1.43	12.6654	0
306	1988	11	1	9.8	20.5	1	9.9066	0
307	1988	11	2	6.8	20.5	1	9.9066	0
308	1988	11	3	4.5	19.6	1	9.9066	0
309	1988	11	4	10	17.1	1	9.9066	0
310	1988	11	5	11.6	16.2	1	9.9066	0
311	1988	11	6	2.4	17.9	1	9.9066	0
312	1988	11	7	1.4	17.5	1	9.9066	0
313	1988	11	8	6.7	20.2	1	9.9066	0
314	1988	11	9	12.1	22.2	1	9.9066	0
315	1988	11	10	14.4	18.8	1	9.9066	0
316	1988	11	11	15.2	19.3	0.4	5.7266	0
317	1988	11	12	14.9	17.9	0.4	5.7266	2.4
318	1988	11	13	13.3	15.4	0.4	5.7266	0
319	1988	11	14	7.1	14.4	0.4	5.7266	0
320	1988	11	15	0	14.8	0.4	5.7266	0
321	1988	11	16	-0.8	16	0.4	5.7266	0
322	1988	11	17	6.4	19.3	0.4	5.7266	0
323	1988	11	18	3	14.6	0.4	5.7266	3
324	1988	11	19	8	13.2	0.4	5.7266	0
325	1988	11	20	3.7	10.2	0.4	5.7266	3.4
326	1988	11	21	1.4	6.1	0.1	7.733	0
327	1988	11	22	-5.3	2	0.1	7.733	0
328	1988	11	23	-7.5	4.4	0.1	7.733	0
329	1988	11	24	-6.6	6.2	0.1	7.733	0
330	1988	11	25	-6.7	10.5	0.1	7.733	0
331	1988	11	26	-4.4	12.6	0.1	7.733	0
332	1988	11	27	-5	9.3	0.1	7.733	0
333	1988	11	28	-3.2	9.5	0.1	7.733	0
334	1988	11	29	-1.1	12.8	0.1	7.733	0
335	1988	11	30	5	13.8	0.1	7.733	10
336	1988	12	1	6.8	11.9	0.5	3.3022	3
337	1988	12	2	8.1	12.2	0.5	3.3022	4.4
338	1988	12	3	7.7	11.9	0.5	3.3022	1.4
339	1988	12	4	7.7	14.3	0.5	3.3022	1
340	1988	12	5	11.9	15.9	0.5	3.3022	0.9
341	1988	12	6	6.3	9.6	0.5	3.3022	1.8
342	1988	12	7	2.1	5.9	0.5	3.3022	2.4
343	1988	12	8	1	7.6	0.5	3.3022	0.4
344	1988	12	9	3.4	9	0.5	3.3022	0.2
345	1988	12	10	6.6	10.1	0.5	3.3022	0
346	1988	12	11	7.9	9.2	0.2	3.344	0
347	1988	12	12	5.9	7.6	0.2	3.344	1
348	1988	12	13	2.2	7.4	0.2	3.344	0
349	1988	12	14	0.8	6.9	0.2	3.344	0
350	1988	12	15	0.9	4.3	0.2	3.344	0
351	1988	12	16	-0.3	4.6	0.2	3.344	0
352	1988	12	17	-0.3	5.6	0.2	3.344	0
353	1988	12	18	-2.6	7.2	0.2	3.344	0
354	1988	12	19	0.2	9.7	0.2	3.344	6.4
355	1988	12	20	5.1	8.3	0.2	3.344	0.1
356	1988	12	21	-1.5	6.9	0	5.1414	0
357	1988	12	22	-3.3	10.5	0	5.1414	0
358	1988	12	23	0	10.6	0	5.1414	0
359	1988	12	24	5.7	14	0	5.1414	0
360	1988	12	25	2.2	4.7	0	5.1414	0
361	1988	12	26	3.4	5.5	0	5.1414	0
362	1988	12	27	4.1	5.3	0	5.1414	0
363	1988	12	28	3.7	9.7	0	5.1414	0
364	1988	12	29	-2.2	11.7	0	5.1414	0
365	1988	12	30	-1	6	0	5.1414	0
366	1988	12	31	-1.6	0.7	0	5.1414	0
