# Supplementary material for: Optimization of black-box models with uncertain climatic inputs—Application to sunflower ideotype design
Source: PLoS One. 2017 May 25;12(5):e0176815. doi: 10.1371/journal.pone.0176815 (PMC5444610; doi:10.1371/journal.pone.0176815)
Supplement: S1 Dataset and Code — The dataset used throughout this manuscript and the R code used to call the SUNFLO model and run the proposed algorithm are provided in a single archive file. (TGZ) [file pone.0176815.s001.tgz › supplementary/data/climate/86139002_1995.txt]

JourJ	Annee	Mois	Jour	Tmin	Tmax	ETP	RAD	Pluie
1	1995	1	1	2.1	6	0.4	4.65	0.5
2	1995	1	2	-0.5	3.5	0.4	4.51	0.5
3	1995	1	3	-5	4.5	0	5.6	0
4	1995	1	4	-4.7	0.6	0	4.45	0
5	1995	1	5	-4.8	0.9	0.3	1.96	1.5
6	1995	1	6	-1.5	7.7	0	4.32	0
7	1995	1	7	0.1	6.7	0.1	4.87	0
8	1995	1	8	0.2	9.4	0.1	0.92	4.5
9	1995	1	9	2.7	8.1	0.1	4.23	0
10	1995	1	10	5.5	10.5	0.6	2.05	0
11	1995	1	11	7.4	13	0.9	4.14	1
12	1995	1	12	-0.2	5.4	0.4	5.06	0
13	1995	1	13	-1.5	5.9	0.2	4.2	0
14	1995	1	14	-2.7	5.7	0	5.02	0
15	1995	1	15	1.6	9.6	0.2	5.3	0
16	1995	1	16	-2.3	9	0.3	6.02	0
17	1995	1	17	4.9	11.9	1.7	4.43	7.5
18	1995	1	18	4.5	8.7	0.7	3.23	9
19	1995	1	19	2.9	9.5	1.1	1.92	5
20	1995	1	20	5.6	9.5	1	3.35	9
21	1995	1	21	3.5	11.3	0.5	1.75	41
22	1995	1	22	7.9	13.6	0.3	1.06	31.5
23	1995	1	23	5.8	9.4	0.4	1.45	3
24	1995	1	24	2.9	12.8	0.8	2.19	9.5
25	1995	1	25	6.2	13.7	0.2	1.26	0
26	1995	1	26	5.1	11.7	1.4	2.61	5.5
27	1995	1	27	1.2	11	0.7	2.95	2.5
28	1995	1	28	8	11.3	1	4.74	3
29	1995	1	29	7.3	11.7	0.5	3.11	9
30	1995	1	30	8	12.4	1	4.72	0
31	1995	1	31	1.1	11.7	0.4	5.99	0
32	1995	2	1	5	12.4	0.8	7.37	5
33	1995	2	2	6.2	10.6	0.5	7.02	0
34	1995	2	3	0.4	11.4	0.3	6.93	0
35	1995	2	4	5.4	11.7	0	1.2	0.5
36	1995	2	5	10.5	12.2	0.2	1.86	0
37	1995	2	6	8	9.6	0.2	2.31	0
38	1995	2	7	4.8	9.7	0.2	2.68	0
39	1995	2	8	7.6	11	0.3	1.73	9.5
40	1995	2	9	7.2	13.1	0.7	5.01	0.5
41	1995	2	10	8	10.7	0.8	3.75	2.5
42	1995	2	11	7.6	10.6	0.3	1.58	7
43	1995	2	12	4.7	13.4	0.4	6.61	1
44	1995	2	13	8.2	13.2	1.1	2.25	8
45	1995	2	14	3.8	13.1	0.6	6.8	9
46	1995	2	15	9.5	13.3	0.3	2.56	4.5
47	1995	2	16	7	12.4	1.3	7.65	3.5
48	1995	2	17	6.2	9.8	0.4	1.73	11
49	1995	2	18	2.5	11.2	0.9	9.04	0
50	1995	2	19	5.1	11	0.7	3.12	3
51	1995	2	20	8.6	16.6	1.7	10	0
52	1995	2	21	3.4	10.3	1	3.68	0
53	1995	2	22	-1.8	9.4	0.8	10.96	6.5
54	1995	2	23	1.3	10.5	0.9	7.31	5.5
55	1995	2	24	6.9	14	0.9	5.69	7.5
56	1995	2	25	7.5	13.3	1.3	6.82	13
57	1995	2	26	3	9.2	1.3	9.61	0
58	1995	2	27	-0.3	9.9	1.1	11.1	0
59	1995	2	28	4.3	9.9	1	5.07	0
60	1995	3	1	0.6	10.4	0.6	6.94	1
61	1995	3	2	2.9	10.6	1	8.57	17
62	1995	3	3	1.3	7.5	0.9	7.69	2
63	1995	3	4	0	8.5	1.2	9.7	1.5
64	1995	3	5	-0.1	10.1	0.4	2.72	3
65	1995	3	6	2	10.1	1.7	10.96	0
66	1995	3	7	0.1	9.6	1.2	8.8	14.5
67	1995	3	8	2.8	10.2	1.7	10.26	1.5
68	1995	3	9	1.6	11	1.3	10.77	0
69	1995	3	10	1.3	16.6	1.7	11.56	0
70	1995	3	11	7.7	16.6	2.1	11.07	0
71	1995	3	12	7.9	17.8	2	11.7	0
72	1995	3	13	7.5	14.3	2.3	12	0
73	1995	3	14	2.4	12.4	1.5	12.34	3.5
74	1995	3	15	5	10.6	1.5	9.31	1.5
75	1995	3	16	0.5	11.2	1.2	10.84	0.5
76	1995	3	17	6.9	11.9	0.4	3.41	11.5
77	1995	3	18	9.3	13.3	1.2	4.84	9.5
78	1995	3	19	6.7	10.9	0.5	1.94	23
79	1995	3	20	1.6	10.8	1.8	15.39	0
80	1995	3	21	-0.2	10.6	1.7	15.61	0
81	1995	3	22	0.1	13.7	2.3	16.87	0
82	1995	3	23	-1	18.4	2	16.98	0
83	1995	3	24	2	15	1.9	15.39	0
84	1995	3	25	7	12.5	1.7	10.1	0
85	1995	3	26	4.1	12.3	1.3	10.28	0
86	1995	3	27	6	13	2.4	6.59	0.5
87	1995	3	28	-1.6	10.2	1.4	8.54	6
88	1995	3	29	5.1	9.1	2.2	12.15	1.5
89	1995	3	30	-1.2	10.9	2.1	18.31	0
90	1995	3	31	-1	13.3	1.8	12.86	0
91	1995	4	1	7.4	13.1	1.1	5.74	0
92	1995	4	2	10.2	18.2	2.5	14.79	0
93	1995	4	3	5.7	22.6	2.7	18.46	0
94	1995	4	4	6.1	17.4	2.2	16.12	0
95	1995	4	5	9.1	14.3	1.3	6.56	0
96	1995	4	6	6.5	16.7	1.7	11.76	0
97	1995	4	7	11.4	17.3	1.8	8.19	0
98	1995	4	8	8.1	16	3.1	17.85	0
99	1995	4	9	3	13.5	3	19.67	0
100	1995	4	10	1.3	16.2	2.7	18.91	0
101	1995	4	11	3.9	17.8	3.1	20.02	0
102	1995	4	12	6.2	19.1	3.4	19.54	0
103	1995	4	13	5.1	15.2	3.4	19.03	0
104	1995	4	14	4.4	15.9	3.3	19.27	0
105	1995	4	15	4	15.6	2.4	14.74	0
106	1995	4	16	4.7	14.2	2.3	11.56	0
107	1995	4	17	2.5	12.2	1.5	9.11	0
108	1995	4	18	8.9	13.5	2.4	7.86	5.5
109	1995	4	19	3.7	10.9	1.7	9.69	5
110	1995	4	20	-1.2	13.2	2.3	18.56	0
111	1995	4	21	0.9	9.1	0.9	5.18	1
112	1995	4	22	4.5	12.4	2.7	14.1	1
113	1995	4	23	1.7	13.9	1.9	13.88	0.5
114	1995	4	24	5.3	8.2	0.4	2.83	2
115	1995	4	25	6.7	9.7	0.6	2.86	9
116	1995	4	26	7.8	11.3	0.2	2.68	0
117	1995	4	27	10	15	1.2	5.71	0
118	1995	4	28	8.1	19.1	2.5	14.13	0
119	1995	4	29	8.1	15.5	1.4	7.22	8.5
120	1995	4	30	10.1	18.6	3.1	17.5	0
121	1995	5	1	6.9	19	3.3	21.39	0
122	1995	5	2	6.6	23.6	3.7	22.27	0
123	1995	5	3	7.9	27	3.8	21.9	0
124	1995	5	4	8.8	26.8	4.1	22.65	0
125	1995	5	5	7.8	27	4.1	23.08	0
126	1995	5	6	10.1	26.7	3.8	19.72	0
127	1995	5	7	12	27.6	4	20.26	0
128	1995	5	8	10.1	27.5	4.4	21.84	0
129	1995	5	9	7.5	20.6	4	23.82	0
130	1995	5	10	6.8	20	3.3	19.4	0
131	1995	5	11	10	17.6	1.8	7.83	10
132	1995	5	12	6.8	12.4	1.7	7.43	2
133	1995	5	13	4.2	12.1	3	16.37	1.5
134	1995	5	14	1.4	14.8	3	19.93	0
135	1995	5	15	1.8	12.1	1.7	9.81	2
136	1995	5	16	8.8	14.4	0.8	4.5	10.5
137	1995	5	17	11.4	15.2	2.9	12.76	19
138	1995	5	18	8.3	14.4	2.1	10.14	4
139	1995	5	19	5.7	16.9	3.5	22.46	0
140	1995	5	20	4.9	17.5	3.5	21.19	0
141	1995	5	21	4.8	18.6	3.6	22.79	0
142	1995	5	22	7	21.7	3.8	20.62	0
143	1995	5	23	9.8	23.5	3.9	17.82	0
144	1995	5	24	12	17.6	2.7	9.61	14.5
145	1995	5	25	11.3	18.8	2.2	9.88	3.5
146	1995	5	26	8.7	20.7	3.6	21	0
147	1995	5	27	10	23.2	4.2	21.87	0
148	1995	5	28	10.7	25.8	4.2	18.75	0
149	1995	5	29	13.1	19.6	4.1	19.17	0
150	1995	5	30	8.2	19.1	3.4	17.94	1
151	1995	5	31	10.1	19.4	3.3	14	0.5
152	1995	6	1	8.8	18.8	3.6	18.89	0
153	1995	6	2	11.9	21.6	3.4	15.66	0
154	1995	6	3	9.5	17.9	2.1	10.1	1.5
155	1995	6	4	9.2	19.8	3.8	18.94	0
156	1995	6	5	7.4	19.7	3.8	21.34	0
157	1995	6	6	7.3	20.8	3.9	22.54	0
158	1995	6	7	7.5	24.4	4.2	23.56	0
159	1995	6	8	13.3	22.1	3.5	14.59	0
160	1995	6	9	7	21.1	4.2	23.08	0
161	1995	6	10	6.5	19.9	3.1	14.03	0
162	1995	6	11	8.7	16.5	1.9	8.01	0.5
163	1995	6	12	11.1	21.3	3.5	17.18	0
164	1995	6	13	10.2	18.6	3.7	18.5	0
165	1995	6	14	6.4	19.3	3	16.06	0
166	1995	6	15	6.9	20.1	3.2	17.06	0
167	1995	6	16	7.2	24.9	5	26.04	0
168	1995	6	17	7.7	23.5	4.1	18.88	3.5
169	1995	6	18	13.2	19.7	2	8.84	0.5
170	1995	6	19	13.9	25.4	4	19.45	0
171	1995	6	20	13.5	28	2.9	12.25	0
172	1995	6	21	17.4	28.2	3.6	14.12	0
173	1995	6	22	14.3	24	5.8	25.49	0
174	1995	6	23	9.7	20.1	5.3	25.71	0
175	1995	6	24	9.8	21.4	3.8	17.29	0
176	1995	6	25	8.7	26.1	4.8	22.42	0
177	1995	6	26	13.3	30.4	6.3	25.7	0
178	1995	6	27	16.7	30.7	6.4	25.92	0
179	1995	6	28	15.4	32.9	5.5	23.35	0
180	1995	6	29	16.9	32.8	5.7	24.01	0
181	1995	6	30	14.5	32.6	4.8	20.75	13.5
182	1995	7	1	18	28.8	4.4	17.56	5.5
183	1995	7	2	17.4	25	4.2	15.98	0
184	1995	7	3	14.9	21.3	3.4	13.55	9.5
185	1995	7	4	11	24.2	3.4	16.81	0
186	1995	7	5	11.9	25.6	4.6	21.73	0
187	1995	7	6	9.9	25.9	4.3	22.72	0
188	1995	7	7	13.3	28.7	5.3	24.29	0
189	1995	7	8	14.6	31.6	5.5	24.74	0
190	1995	7	9	15.3	34	5.7	23.47	0
191	1995	7	10	19.7	29.7	4.9	15.34	13
192	1995	7	11	17	24.1	3.2	12.25	0.5
193	1995	7	12	12.6	29	4.9	24.4	0
194	1995	7	13	15.9	29.1	4.4	17.47	1
195	1995	7	14	13.5	24	3.9	16.52	0
196	1995	7	15	15.2	22.4	2.4	9.88	8
197	1995	7	16	15.9	23.4	4.1	18.22	0.5
198	1995	7	17	11.8	23.3	3.6	18.76	0
199	1995	7	18	15.4	27.1	4.8	23.14	0
200	1995	7	19	15.9	32.5	6.1	24.57	0
201	1995	7	20	17.5	35.8	5.8	23.68	0
202	1995	7	21	20.5	31.4	5.6	20.75	0
203	1995	7	22	18	26.6	4.9	17.65	0
204	1995	7	23	10.7	26.7	5.7	24.35	0
205	1995	7	24	12.1	30.5	6.4	24.6	0
206	1995	7	25	17	35.6	6.6	22.07	0
207	1995	7	26	18.3	26.3	4.7	16.58	0
208	1995	7	27	15.7	24.6	4.2	15.74	0
209	1995	7	28	17.4	26.7	3.5	13.83	0
210	1995	7	29	16	30.4	5.1	21.49	0
211	1995	7	30	15.9	31.6	5.2	21.52	0
212	1995	7	31	17.3	31.2	3.6	11.42	10.5
213	1995	8	1	14.3	31.6	4.6	21.54	0
214	1995	8	2	16.5	33.2	4.5	19.17	0
215	1995	8	3	18.6	34.6	5.5	20.13	0
216	1995	8	4	17.2	34.6	5.7	21.45	2
217	1995	8	5	16.6	30.6	4.8	19.93	0.5
218	1995	8	6	15.6	23.6	2.7	10.01	1
219	1995	8	7	12.1	23.5	2.6	12.68	4
220	1995	8	8	15	19.9	2.4	6.87	0
221	1995	8	9	12.1	25.6	4.6	21.67	0
222	1995	8	10	14	28.8	3.7	14.5	0
223	1995	8	11	18.3	31.9	5.2	20.73	0
224	1995	8	12	17.8	27.2	4.7	18.95	0
225	1995	8	13	16	27.6	4.6	19.62	0
226	1995	8	14	12.8	26.2	4.8	20.59	0
227	1995	8	15	13.1	26.6	5.2	21.71	0
228	1995	8	16	11.5	29.8	5.2	21.21	0
229	1995	8	17	13.4	29.5	5.2	21	0
230	1995	8	18	12.9	29.3	4.6	20.56	0
231	1995	8	19	12.8	30.6	4	16.44	0
232	1995	8	20	15.9	32.5	4.5	17.49	0
233	1995	8	21	16.2	30.7	4.7	17	4
234	1995	8	22	16.3	29.6	4.6	18.05	0.5
235	1995	8	23	15.8	29.4	3.3	13.23	0
236	1995	8	24	15.7	25.2	4	15.08	0
237	1995	8	25	13.1	24	2.6	11.05	0
238	1995	8	26	17.3	26.2	4.4	18.92	0
239	1995	8	27	13.3	24.6	3	10.45	0
240	1995	8	28	11.4	21.9	4.4	17.95	0
241	1995	8	29	8.1	24	3.9	19.77	0
242	1995	8	30	14.9	22.5	4.2	14.98	0
243	1995	8	31	7.4	21.7	3.2	16.25	0
244	1995	9	1	11.3	22.5	3.8	17.01	0
245	1995	9	2	7.1	23.2	2.8	14.31	0
246	1995	9	3	12.8	21.7	3.7	15.26	0
247	1995	9	4	7.5	20.5	2.5	12.04	0
248	1995	9	5	11.8	21.1	2.6	10.96	3.5
249	1995	9	6	8.3	24	2.7	11.18	10.5
250	1995	9	7	14.7	21.3	3.3	8.45	16.5
251	1995	9	8	15.2	20.1	3.1	11.01	5.5
252	1995	9	9	12.6	21.7	2.4	12.37	0
253	1995	9	10	15.9	22.1	2.6	6.95	3
254	1995	9	11	12.1	20.7	2.8	12.7	0
255	1995	9	12	8.3	18.9	1.7	8.05	0
256	1995	9	13	6.7	20	1.8	11.05	6.5
257	1995	9	14	9.7	17.4	1.4	5.83	4
258	1995	9	15	11	18	1.9	8.24	11.5
259	1995	9	16	12.3	19.6	2.4	12.5	0
260	1995	9	17	9.4	16.9	0.9	5.07	6
261	1995	9	18	13	18.9	2.1	10.67	2.5
262	1995	9	19	10.4	15.5	0.1	1.96	16.5
263	1995	9	20	12.8	19.4	2.5	10.56	0.5
264	1995	9	21	9.2	18.2	2	13.29	0
265	1995	9	22	7.9	19.1	1.9	12.1	0
266	1995	9	23	9	20.8	2.2	13.95	0
267	1995	9	24	9.3	18.5	1.6	7.1	4
268	1995	9	25	7.1	15.8	2.1	12.99	0
269	1995	9	26	4.3	18.3	1.7	13.09	0
270	1995	9	27	11.6	16.5	1.1	4.05	4
271	1995	9	28	6.7	15.9	1.9	14.77	0
272	1995	9	29	3.6	16.9	1.4	12.14	0
273	1995	9	30	9.1	17.9	1.7	9.32	0.5
274	1995	10	1	13.6	19.4	1.4	6.31	0
275	1995	10	2	11.5	24.1	1.7	9.7	0.5
276	1995	10	3	15.6	21.4	1.4	4.71	0
277	1995	10	4	15.4	21.9	2	7.18	0.5
278	1995	10	5	11.3	19.4	2.1	11.85	0
279	1995	10	6	5.7	21.3	1.6	11.92	0
280	1995	10	7	10.2	23.9	2	11.54	0
281	1995	10	8	10.2	24.5	1.9	12.83	0
282	1995	10	9	11.5	26.9	2.4	12.29	0
283	1995	10	10	8.9	25.7	1.6	11.4	0
284	1995	10	11	9.9	25.5	1.9	11.49	0
285	1995	10	12	8.9	23.4	1.7	9.82	0
286	1995	10	13	7.9	23	1.7	11.25	0
287	1995	10	14	9.6	23.9	1.8	10.35	1.5
288	1995	10	15	12.6	21.4	1.6	8.86	0.5
289	1995	10	16	6.4	21.6	1.2	10.82	0
290	1995	10	17	8	23.8	1.5	10.93	0
291	1995	10	18	13.5	20.6	1.2	5.83	0
292	1995	10	19	8.4	18.7	1.4	9.05	0
293	1995	10	20	6.7	16.4	1.2	7.75	0
294	1995	10	21	8.7	16.1	1.3	4.95	0
295	1995	10	22	7.7	13.3	0.9	4.2	0
296	1995	10	23	5.4	20.4	1.3	7.54	0
297	1995	10	24	13	22.7	3.3	8.97	6
298	1995	10	25	12.5	18.4	1.4	6.86	0
299	1995	10	26	11	22.7	1.6	7.17	0
300	1995	10	27	14.4	20.9	1.6	4.84	0.5
301	1995	10	28	10.6	21.3	0.8	6.15	4
302	1995	10	29	10.4	17.1	0.5	3.9	6.5
303	1995	10	30	12.6	19.1	0.9	5.72	0.5
304	1995	10	31	9.5	15.8	0.7	5.54	0
305	1995	11	1	10.2	12.3	0.8	2.94	0
306	1995	11	2	5.8	12.6	0.8	7.62	0
307	1995	11	3	1.4	13	0.4	6.61	0
308	1995	11	4	5.6	10.5	1.4	7.91	0
309	1995	11	5	-1.7	7.8	1.5	8.7	0
310	1995	11	6	-2.1	11.4	1.2	8.43	0
311	1995	11	7	-2.7	15.4	0.8	7.98	0
312	1995	11	8	-0.6	12.4	0.8	7.65	0
313	1995	11	9	2.1	12.2	0.6	6.25	0
314	1995	11	10	5.1	16.4	0.6	1.93	1
315	1995	11	11	11.1	20.3	2.2	3.74	7
316	1995	11	12	8.6	12.7	0.4	2.13	26
317	1995	11	13	5.7	13.8	0.4	4.67	0.5
318	1995	11	14	3.5	11.2	0.1	3.64	1
319	1995	11	15	8.6	14.4	0.6	2.38	4.5
320	1995	11	16	11.5	13.6	0.1	0.83	21.5
321	1995	11	17	7	12.5	0.8	5.27	0
322	1995	11	18	-0.2	6.7	0.5	5.98	0
323	1995	11	19	-3.3	6.6	0.1	7.13	0
324	1995	11	20	-2.2	9.7	0.3	6.51	0
325	1995	11	21	2.6	13.6	0.7	4.04	13.5
326	1995	11	22	8.5	11.3	0.4	2.1	2
327	1995	11	23	7.2	12.8	0.3	3.03	0
328	1995	11	24	4.8	10.1	0.3	2.75	0
329	1995	11	25	8	13.8	0.8	3.85	18.5
330	1995	11	26	6.4	9.8	0.4	2.24	4.5
331	1995	11	27	4.6	10.7	0.6	5.05	0.5
332	1995	11	28	5.4	12	0.8	5.14	0
333	1995	11	29	1.3	10.5	0.4	4.51	0
334	1995	11	30	1.2	13.4	0.3	4.16	0
335	1995	12	1	6.8	11.1	0.3	2.35	2
336	1995	12	2	8.5	10.9	0.2	1.35	16.5
337	1995	12	3	9.1	12.5	0.1	1.19	4
338	1995	12	4	5.1	10.2	0.2	2.1	0
339	1995	12	5	0	1.9	0.7	2.27	0
340	1995	12	6	-1.6	2.9	0.2	4.68	0
341	1995	12	7	-1.5	2.2	0.3	2.26	0.5
342	1995	12	8	-3.3	3.4	0.1	1.96	0
343	1995	12	9	2.2	12	0.2	3.95	0
344	1995	12	10	1.3	8.4	0	4.68	0
345	1995	12	11	-1.2	3.2	0.1	3.67	0
346	1995	12	12	-0.9	4.5	0.1	2.27	0
347	1995	12	13	-0.9	2.1	0.2	4.32	0
348	1995	12	14	-2.5	-0.4	0.5	1.69	0
349	1995	12	15	-3.1	3	0.4	2.98	11.5
350	1995	12	16	1	8	0	0.39	14
351	1995	12	17	4.8	7.8	0	2.24	0.5
352	1995	12	18	3.1	8.8	0	1.67	0
353	1995	12	19	4	6.2	0	2.66	0
354	1995	12	20	2.4	10.9	0	4.58	0
355	1995	12	21	7.1	11.8	0	2.07	1
356	1995	12	22	9.6	13.6	0.9	2.57	6
357	1995	12	23	10.9	12.5	0.6	1.68	10.5
358	1995	12	24	10.5	13.1	0.3	1.36	33.5
359	1995	12	25	4.3	8.9	0	1	5.5
360	1995	12	26	-0.3	2.3	0	1.15	4.5
361	1995	12	27	-4.3	0.7	0	4.15	0
362	1995	12	28	-1.6	1.1	0.4	3.23	0
363	1995	12	29	-1.9	2.9	0.2	1.41	0.5
364	1995	12	30	1.8	13	0	3.53	9.5
365	1995	12	31	8.1	13	0.3	1.52	11.5
