# Supplementary material for: Optimization of black-box models with uncertain climatic inputs—Application to sunflower ideotype design
Source: PLoS One. 2017 May 25;12(5):e0176815. doi: 10.1371/journal.pone.0176815 (PMC5444610; doi:10.1371/journal.pone.0176815)
Supplement: S1 Dataset and Code — The dataset used throughout this manuscript and the R code used to call the SUNFLO model and run the proposed algorithm are provided in a single archive file. (TGZ) [file pone.0176815.s001.tgz › supplementary/data/climate/86139002_1998.txt]

JourJ	Annee	Mois	Jour	Tmin	Tmax	ETP	RAD	Pluie
1	1998	1	1	4.6	9.1	0.1	2.69	2
2	1998	1	2	5.3	11.1	0.2	3.04	19.5
3	1998	1	3	7.5	14.1	0.5	1.28	5
4	1998	1	4	6	11.7	0.9	2.68	6.5
5	1998	1	5	5.8	11.4	0.5	1.74	14
6	1998	1	6	7.6	12.3	0.1	1.63	1
7	1998	1	7	8.5	12.7	0.5	3.28	2
8	1998	1	8	6.3	13.3	0.2	4.26	0
9	1998	1	9	2.8	13.9	0.1	5.15	0
10	1998	1	10	5.1	14.2	0.4	4.84	0
11	1998	1	11	5	13.4	0.5	3.91	0
12	1998	1	12	10.2	13.5	1.1	2.73	0
13	1998	1	13	9.8	14.5	1.8	4.21	0.5
14	1998	1	14	5.7	11.5	0.5	5.36	0.5
15	1998	1	15	4.9	10.8	0	0.78	27
16	1998	1	16	7.1	10.4	0.4	2.42	3
17	1998	1	17	-0.5	6.8	0	5.02	0
18	1998	1	18	2.6	11.4	0	1.04	20.5
19	1998	1	19	6.3	10.8	0.5	4.91	0
20	1998	1	20	0.5	5.7	0.4	5.86	0
21	1998	1	21	-2.2	4.8	0.1	5.51	0
22	1998	1	22	-2.8	3.1	0.4	6.44	0
23	1998	1	23	-2.5	4.4	0.5	6.26	0
24	1998	1	24	-1.6	2	0.3	0.98	0
25	1998	1	25	-0.5	1.7	0.5	2.01	0
26	1998	1	26	-1.9	3.6	0.4	6.72	0.5
27	1998	1	27	-3.2	3.2	0.4	6.57	0
28	1998	1	28	-1.8	0.6	0.2	2.33	0
29	1998	1	29	-1.5	1.8	0.4	2.32	0
30	1998	1	30	-4.2	-0.3	0	2.07	0
31	1998	1	31	-2	0	0.1	1.32	0
32	1998	2	1	-2.8	4.2	0.3	6.15	0
33	1998	2	2	-3	-1.7	0.2	2.07	0
34	1998	2	3	-6.7	4	0.5	9.69	0
35	1998	2	4	-4	4.3	0.6	8.48	0
36	1998	2	5	-3.9	6.7	0.4	8.47	0
37	1998	2	6	-4.3	8.3	0.4	8.52	0
38	1998	2	7	-2	9	0.4	4.01	0.5
39	1998	2	8	-0.2	6.6	0.2	3.8	0
40	1998	2	9	-2.1	14.9	0.6	8.85	0.5
41	1998	2	10	4.6	14.6	1.1	8.51	0
42	1998	2	11	-0.4	15.5	0.6	8.86	0
43	1998	2	12	-0.2	15.5	0.5	9	0
44	1998	2	13	-0.8	18.9	0.6	9.33	0
45	1998	2	14	0.2	20.2	0.6	9.31	0
46	1998	2	15	0.7	23.6	0.9	9.63	0
47	1998	2	16	6.4	13.6	0.8	3.84	0
48	1998	2	17	3.4	10.9	0.7	5.68	0
49	1998	2	18	-0.3	16.7	0.9	10.01	0
50	1998	2	19	4.8	14.1	0.7	7.62	0
51	1998	2	20	2.6	20.9	1.3	9.3	0
52	1998	2	21	6.7	11.7	0.5	2.31	7
53	1998	2	22	4	10.5	1.1	7.05	1.5
54	1998	2	23	1.7	10.5	0.9	10.31	0
55	1998	2	24	5	10	0.2	2.54	0
56	1998	2	25	3.8	11.3	0.4	3.32	0
57	1998	2	26	4.6	13.1	0.7	6.63	0
58	1998	2	27	3.9	8.4	0.1	2.39	0.5
59	1998	2	28	7.2	11.3	0.9	5.49	1.5
60	1998	3	1	4.9	12.5	1.1	7.95	0
61	1998	3	2	4.7	12.4	1.1	8.75	0
62	1998	3	3	7	17.9	2.6	8.69	0
63	1998	3	4	11.3	16.7	2.5	4.51	5.5
64	1998	3	5	4.2	12.4	1.4	12.65	0
65	1998	3	6	3.7	14.5	1.4	11.83	0
66	1998	3	7	7.7	14.2	1	5.2	6
67	1998	3	8	8.7	12.9	0.8	3.19	16.5
68	1998	3	9	4.8	8.5	1.4	9.22	0
69	1998	3	10	-3.1	10.1	1.3	11.94	1
70	1998	3	11	5.4	10.3	1	5.14	1
71	1998	3	12	2.2	9.2	1.5	8.72	0
72	1998	3	13	-0.8	10.7	1.1	12.34	0
73	1998	3	14	6.3	10.9	1	5.8	0
74	1998	3	15	5.1	13.8	1.7	12.28	0
75	1998	3	16	3.8	11.6	1.3	9	0
76	1998	3	17	6.2	14.2	2.1	13.8	0
77	1998	3	18	4.2	11.4	1.6	10.47	0
78	1998	3	19	4.3	14.4	2.5	15.06	0
79	1998	3	20	3.3	13.1	2.7	15.32	0
80	1998	3	21	2.5	10.8	1.2	6.03	0
81	1998	3	22	1.1	12.4	2.7	16.25	0
82	1998	3	23	2.7	11.4	2	10.98	0
83	1998	3	24	1.3	9.9	2.2	16.21	0
84	1998	3	25	-2.7	11.8	1.4	11.02	0
85	1998	3	26	-0.3	14.8	1.8	14.01	0
86	1998	3	27	5.1	18.5	2	15.18	0
87	1998	3	28	6.7	21.3	2.3	11.69	0
88	1998	3	29	10.2	18.4	1.9	6.98	1.5
89	1998	3	30	10.9	13.5	0.7	3.77	1.5
90	1998	3	31	9.2	18.8	2.1	11.84	0
91	1998	4	1	10.9	16.1	2	10.42	7.5
92	1998	4	2	9.6	16.1	2.2	11.98	12
93	1998	4	3	7.4	11.1	0.1	1.76	14.5
94	1998	4	4	7.1	13	1.9	8.6	8
95	1998	4	5	6.8	13.5	2.2	13.77	5
96	1998	4	6	7.4	10.1	0.8	5.59	28.5
97	1998	4	7	5.7	12.6	1.8	12.15	4
98	1998	4	8	5	13	1.7	10.67	12.5
99	1998	4	9	4.2	10.1	1.6	10.13	6
100	1998	4	10	3	8.5	1.2	7.87	4
101	1998	4	11	1.5	9.1	1.2	7.74	2
102	1998	4	12	0.8	8	1.1	6.96	3
103	1998	4	13	-0.3	8.8	1.7	14.39	0
104	1998	4	14	-0.3	11.1	1.7	13.26	2.5
105	1998	4	15	4.8	10.3	1.8	9.44	3
106	1998	4	16	1.3	9.6	0.8	6.06	13
107	1998	4	17	5.6	8	1.5	6.09	0.5
108	1998	4	18	1.1	11	1.5	11.03	3
109	1998	4	19	2.6	13.2	1.2	9.14	1
110	1998	4	20	8.6	15.3	2.4	12.88	2
111	1998	4	21	4.4	21.1	2.4	16.86	0
112	1998	4	22	7.9	21.1	2.9	16.93	0
113	1998	4	23	10.6	16.2	2.7	14.07	0
114	1998	4	24	10	15.5	1.5	8.24	0.5
115	1998	4	25	11	14.9	0.6	4.03	13
116	1998	4	26	8.5	12.9	1.2	6.49	2.5
117	1998	4	27	6	13.5	2.4	16.13	0
118	1998	4	28	4.5	15.2	2.6	17.92	5.5
119	1998	4	29	8.6	14.9	1.9	10.05	4.5
120	1998	4	30	8	16	1.9	12.11	1
121	1998	5	1	8.9	13	1.1	4.98	0
122	1998	5	2	7.6	14.2	1.9	10.85	0
123	1998	5	3	7.1	10.2	0.6	3.5	0
124	1998	5	4	7.5	14.1	3.1	15.58	0
125	1998	5	5	4	16.4	2.7	17.77	0
126	1998	5	6	7.9	14.2	1.7	8.09	0
127	1998	5	7	3.2	22.4	3.4	22.58	0
128	1998	5	8	8.7	25.3	4.3	21.68	0
129	1998	5	9	13.7	25.8	5.1	23.02	0
130	1998	5	10	11.2	27.6	4.2	21.37	0
131	1998	5	11	14.4	27.4	4.9	20.31	0
132	1998	5	12	11.4	25.9	3.7	19.19	0
133	1998	5	13	12.8	27.4	3.5	16.12	0
134	1998	5	14	12.2	28.8	4.1	19.98	3
135	1998	5	15	13.3	27.4	4.7	21.54	0
136	1998	5	16	11.1	25.6	5.2	24.44	0
137	1998	5	17	11	24.5	4.9	24.5	0
138	1998	5	18	9.4	23.9	5.2	25.08	0
139	1998	5	19	10.4	25.4	5.5	24.82	0
140	1998	5	20	9.7	25.9	5.1	24.02	0
141	1998	5	21	11.3	24.8	4.7	22.78	0
142	1998	5	22	11.1	19	4.8	23.64	0
143	1998	5	23	6.4	19.2	4.7	25.14	0
144	1998	5	24	8.1	19.3	3	14.61	0
145	1998	5	25	9.5	21.6	3.4	17.85	0
146	1998	5	26	8.2	18.7	2.7	14.39	0
147	1998	5	27	9.9	16.9	2.1	11.58	12
148	1998	5	28	10.3	18.4	2.8	16.92	2
149	1998	5	29	6.8	19.9	3.3	19.32	0
150	1998	5	30	12.3	17	2.1	8.41	2
151	1998	5	31	7.2	17.8	2.6	15.53	1.5
152	1998	6	1	7.2	21.8	2	11.06	6
153	1998	6	2	14.5	19.9	3.8	17.66	0
154	1998	6	3	8.6	22.3	4.2	24.18	0
155	1998	6	4	9.4	25.3	3.9	20.21	15.5
156	1998	6	5	15.1	27.1	4.1	21.12	0.5
157	1998	6	6	16.4	22.7	2.5	10.28	2.5
158	1998	6	7	12.4	18.8	3.3	16.1	0
159	1998	6	8	10.9	20.2	3.2	16.69	0
160	1998	6	9	13	25.3	4.7	22.13	0
161	1998	6	10	13.8	19.9	4.2	19	5.5
162	1998	6	11	8.8	15.7	3.1	16.76	4
163	1998	6	12	7.3	17.3	3.6	20.7	0
164	1998	6	13	7.8	15.4	1.4	7.49	6
165	1998	6	14	10.7	17.9	2.7	14.42	9
166	1998	6	15	11.3	19.2	3.6	18.63	0.5
167	1998	6	16	7.7	19.9	3.6	20.94	0
168	1998	6	17	7.8	22	3.8	22.61	0
169	1998	6	18	9.1	26.4	4.3	23.96	0
170	1998	6	19	10.2	30	4.9	25.37	0
171	1998	6	20	13.3	32.9	6	26.25	0
172	1998	6	21	18.2	24.1	4.5	17.66	0
173	1998	6	22	10.8	24.8	4.5	23.6	0
174	1998	6	23	10	25.2	4.5	24.97	0
175	1998	6	24	11.4	26.7	5.1	25.51	1.5
176	1998	6	25	13.3	22.9	4.4	20.59	0
177	1998	6	26	8.9	23.2	4	21.23	0
178	1998	6	27	10.3	25	5.1	25.47	0
179	1998	6	28	9.4	24	4.6	24.94	0
180	1998	6	29	10.4	26.7	5.7	30.88	0
181	1998	6	30	10.4	23.4	4	20.42	0
182	1998	7	1	11.8	23.7	2.6	11.9	0.5
183	1998	7	2	14.7	23.9	3	13.88	18.5
184	1998	7	3	12.1	22	3.6	19.22	3.5
185	1998	7	4	11.7	25.7	5.4	28.74	0
186	1998	7	5	10.8	25.5	5.4	29.7	0
187	1998	7	6	10.3	27.3	5.5	29.65	0
188	1998	7	7	12.8	22.2	4	19.42	0
189	1998	7	8	12.7	23.7	4.6	22.92	0
190	1998	7	9	9.7	19.4	2.7	13.82	0
191	1998	7	10	14.2	22.2	3.3	14.39	2.5
192	1998	7	11	15.3	23.8	4.9	22.02	0
193	1998	7	12	13.9	25.1	4.4	19.37	0
194	1998	7	13	16.5	22.1	3.4	12.18	1.5
195	1998	7	14	9.1	21.9	4.6	25.5	0
196	1998	7	15	8.1	22.5	3.6	19.99	0
197	1998	7	16	13.8	20.8	2.4	9.64	0
198	1998	7	17	15.5	23.9	2.9	10.28	0
199	1998	7	18	14.6	26.8	4.1	19.77	0.5
200	1998	7	19	11.2	34.7	5.3	24.53	0
201	1998	7	20	19.3	36.8	5.6	17.73	0
202	1998	7	21	16.5	25.4	4.3	18.57	0
203	1998	7	22	9.9	28.1	4.5	22.97	0.5
204	1998	7	23	16.5	27.2	4.4	18.56	6.5
205	1998	7	24	17.4	25.7	3.7	16.92	5.5
206	1998	7	25	13	27	5.1	25.69	0
207	1998	7	26	12.1	28	3.8	17.28	0.5
208	1998	7	27	14.1	24.8	4.4	20.02	0
209	1998	7	28	12.9	20.2	2.2	10.23	0
210	1998	7	29	14.9	23.7	4.4	19.45	2.5
211	1998	7	30	13.8	23.7	3.8	17.27	1
212	1998	7	31	9.9	23.7	3.8	20.38	0
213	1998	8	1	11.6	24.4	3.3	16.66	11
214	1998	8	2	9.7	24.2	3.7	21.35	0
215	1998	8	3	10.8	25.9	4.6	24.25	0
216	1998	8	4	13.1	21.3	1.5	7.59	2
217	1998	8	5	11.1	26.3	5.1	27.61	0
218	1998	8	6	11.2	29.9	5.4	27.85	0
219	1998	8	7	12.7	32.5	5.6	27.01	0
220	1998	8	8	11.7	35.9	5.5	27.41	0
221	1998	8	9	14.3	37.2	5.7	25.82	0
222	1998	8	10	15.4	37.4	5.5	23.75	0
223	1998	8	11	17.1	35.1	5.5	23.17	0
224	1998	8	12	19.6	31.3	5	19.09	0
225	1998	8	13	12.8	27.6	5.3	25.96	0
226	1998	8	14	10.6	29.7	4.8	25.7	0
227	1998	8	15	11.2	32.3	4.5	22.03	0
228	1998	8	16	16.3	32.2	4.9	21.72	0
229	1998	8	17	15.2	31.7	5.2	23.06	0
230	1998	8	18	13.5	28.8	5.1	24.84	0
231	1998	8	19	14.3	29.2	4.2	20.07	0
232	1998	8	20	13.5	27.7	4.6	21.76	0
233	1998	8	21	13.9	20.9	2	9.39	2
234	1998	8	22	17	20.8	1.8	8.14	2.5
235	1998	8	23	15.6	26.4	4.5	22.89	0
236	1998	8	24	15	25.3	3.5	14.32	0.5
237	1998	8	25	11.2	27.4	3.9	22.54	0
238	1998	8	26	10.2	28.1	4.3	23.61	0
239	1998	8	27	11.5	23.1	4.1	19.7	0
240	1998	8	28	6.5	22.6	3.8	21.31	0
241	1998	8	29	7	22.9	3.9	22.9	0
242	1998	8	30	9.2	26.4	4.3	22.13	0
243	1998	8	31	10.2	30.7	3.6	16.24	0
244	1998	9	1	15.9	28.1	3.2	11.59	5
245	1998	9	2	17.5	26.7	2.9	9.04	0.5
246	1998	9	3	15.4	25.4	4	18.13	0
247	1998	9	4	13	23.8	2	7.59	10
248	1998	9	5	14.8	21.7	3.4	16.26	0
249	1998	9	6	12.8	26.9	4	20.47	0
250	1998	9	7	15.8	23	3.2	13.99	0.5
251	1998	9	8	13.4	20.3	1.4	7.57	1.5
252	1998	9	9	15.4	25.2	3.6	14.89	0
253	1998	9	10	16.4	24	3.7	14.66	0
254	1998	9	11	12.6	18.3	1.8	7.44	5.5
255	1998	9	12	7.9	15.4	1.7	10.09	5.5
256	1998	9	13	5.9	17.8	2.6	15.19	0
257	1998	9	14	6.9	19.5	2.6	15.5	0
258	1998	9	15	8.1	18.9	1	5.32	3
259	1998	9	16	13.5	20	2.5	11.54	0
260	1998	9	17	8.9	21	2	12.73	0
261	1998	9	18	8.5	23.6	2.9	18.89	0
262	1998	9	19	11	24.4	3.8	19.06	0
263	1998	9	20	11.1	24.5	4.1	18.8	0
264	1998	9	21	10.8	23	3.5	18.36	0
265	1998	9	22	8.7	24.6	2.8	17.43	0
266	1998	9	23	10.6	22.8	2.1	9.67	0
267	1998	9	24	11.5	22.2	2.1	10.76	0
268	1998	9	25	11.5	23	1.8	7.24	4
269	1998	9	26	14.6	21.9	3.2	12.66	8
270	1998	9	27	13.5	18.7	1.8	6.25	20.5
271	1998	9	28	14	20.7	2.1	10.31	0
272	1998	9	29	13.4	17.6	1.3	5.18	2
273	1998	9	30	12.1	18.5	2.5	13.01	5.5
274	1998	10	1	11.1	15.2	0.9	3.75	62
275	1998	10	2	12.1	14.6	0.7	3.08	4
276	1998	10	3	7.8	17.7	1.3	9.15	0
277	1998	10	4	10.3	14.6	1	5.54	0
278	1998	10	5	7	16.5	1.7	14.74	0
279	1998	10	6	5.9	15.8	1.6	13.61	0
280	1998	10	7	5.7	14	1	8.85	0
281	1998	10	8	9.5	11.7	0.6	2.87	8.5
282	1998	10	9	8.9	13.2	0.9	4.74	0
283	1998	10	10	8.8	15.5	0.8	3.98	3
284	1998	10	11	8.8	15.3	0.4	4.85	1
285	1998	10	12	8.6	16.2	1.2	9.41	0
286	1998	10	13	6.2	17.3	1.1	10.26	1
287	1998	10	14	12.4	18.4	1.1	6.11	1.5
288	1998	10	15	12.1	18.4	0.9	6.99	0
289	1998	10	16	13.4	20.8	1.6	12.07	0
290	1998	10	17	12.9	16.1	1.2	3.18	2.5
291	1998	10	18	5.4	16.2	1	9.35	0
292	1998	10	19	5.3	15.7	1	10.73	0
293	1998	10	20	2.2	16	0.9	12.33	0
294	1998	10	21	6.8	17.6	1.6	10.37	0
295	1998	10	22	10.1	19.3	1.9	10.03	0
296	1998	10	23	12.2	17.6	1	2.86	10.5
297	1998	10	24	11.8	16.8	0.5	2	19.5
298	1998	10	25	11.1	15.7	1.3	5.97	0
299	1998	10	26	7.4	15.3	1.1	8.87	2
300	1998	10	27	5.9	15.4	0.7	5.08	3
301	1998	10	28	12.2	17.6	0.2	2.71	6.5
302	1998	10	29	8.3	15.4	1	9.26	3.5
303	1998	10	30	5.4	13.1	0.6	5.09	0.5
304	1998	10	31	8.2	15	0.7	4.39	7.5
305	1998	11	1	9.3	14.7	0.8	4.38	0
306	1998	11	2	3.8	15.1	0.2	3.39	0.5
307	1998	11	3	9.4	11.7	0.7	3.77	3
308	1998	11	4	5.4	13.6	0.7	7.66	0
309	1998	11	5	0	12.2	0.4	8.89	0
310	1998	11	6	1.4	13.4	0.6	6.8	0
311	1998	11	7	-0.6	13.9	0.3	9.91	0
312	1998	11	8	3.8	14.5	1.1	5.62	0
313	1998	11	9	9	15.4	0.8	4.05	14.5
314	1998	11	10	9.6	15.1	0.8	6.69	1
315	1998	11	11	3	12.3	0.4	8.57	3.5
316	1998	11	12	0.7	12.3	0.3	6.97	0
317	1998	11	13	4.6	11.8	0.5	2.83	2
318	1998	11	14	6.6	11.6	0.9	6.26	0
319	1998	11	15	2.8	12.2	0.4	6.28	0
320	1998	11	16	0.8	9.1	0.2	7.89	0
321	1998	11	17	-1.3	6.4	0.3	5.29	0.5
322	1998	11	18	-0.3	2.8	0.9	4.18	0
323	1998	11	19	-4.3	5.6	0.1	9.31	0
324	1998	11	20	-3.1	3.9	0.2	7.15	0
325	1998	11	21	-4.8	3	0.3	9.58	0
326	1998	11	22	-6.2	0.6	0.1	8.41	0
327	1998	11	23	-6.5	4	0	8.04	0
328	1998	11	24	-7	5.3	0.1	5.18	3
329	1998	11	25	2.2	10.5	0.3	4.04	0
330	1998	11	26	3.2	10.5	0.2	3.7	0
331	1998	11	27	5.9	11	0.1	2.11	6
332	1998	11	28	8.1	10.8	0.3	1.82	3
333	1998	11	29	1	9	0	6.24	0
334	1998	11	30	2.1	6.3	0.6	2.46	0
335	1998	12	1	0.6	2.9	0.8	2.07	0
336	1998	12	2	-0.3	0.8	0.4	1.15	0
337	1998	12	3	-0.5	1.8	0.3	1.74	0
338	1998	12	4	-0.9	3.6	0.2	2.91	0
339	1998	12	5	-1.2	4.8	0	4.51	0
340	1998	12	6	-1	5.9	0.1	4.32	0
341	1998	12	7	-4.1	5.8	0	7.03	0.5
342	1998	12	8	0.5	7.9	0.3	4.31	0
343	1998	12	9	2.5	7.7	0.3	1.54	12
344	1998	12	10	5.8	12.3	0	1.44	13
345	1998	12	11	6.4	11.4	0.1	2.57	1.5
346	1998	12	12	8.8	14	0	1.33	2
347	1998	12	13	7.8	13.3	0.1	3.27	0
348	1998	12	14	5.6	11.7	0	2.67	0
349	1998	12	15	0.6	17.4	0	6.05	0
350	1998	12	16	4	8.6	0	2.03	0
351	1998	12	17	1.8	11.1	0	5.74	0
352	1998	12	18	3.6	10	0	1.58	5
353	1998	12	19	5.8	10.2	0	5.52	2.5
354	1998	12	20	2.2	8.6	0.4	0.89	7
355	1998	12	21	-1.2	6.6	0	5.15	0
356	1998	12	22	-4.6	0	0	2.09	0.5
357	1998	12	23	-3.6	5.1	0	4.69	2.5
358	1998	12	24	1	6	0	4.84	0
359	1998	12	25	2.2	9.5	0	2.99	0.5
360	1998	12	26	3.8	9.4	0.6	2.56	5.5
361	1998	12	27	6.9	12	1.3	2.74	0
362	1998	12	28	5.5	6.6	0.1	0.84	9.5
363	1998	12	29	0.2	12	0	5.09	0
364	1998	12	30	8.4	10.6	0.8	1.16	3
365	1998	12	31	8	12.6	0.5	3.48	11
