# Supplementary material for: Optimization of black-box models with uncertain climatic inputs—Application to sunflower ideotype design
Source: PLoS One. 2017 May 25;12(5):e0176815. doi: 10.1371/journal.pone.0176815 (PMC5444610; doi:10.1371/journal.pone.0176815)
Supplement: S1 Dataset and Code — The dataset used throughout this manuscript and the R code used to call the SUNFLO model and run the proposed algorithm are provided in a single archive file. (TGZ) [file pone.0176815.s001.tgz › supplementary/data/climate/31069001_2012.txt]

JourJ	Annee	Mois	Jour	Tmin	Tmax	ETP	RAD	Pluie
1	2012	1	1	11.2	15.7	0.7	5.77	0.2
2	2012	1	2	6.7	10.4	0.6	2.54	6
3	2012	1	3	2.7	13.6	0.3	6.08	1
4	2012	1	4	6.8	12.1	1	5.22	0.4
5	2012	1	5	5.3	12.6	0.7	2.12	5
6	2012	1	6	6.6	11.1	1.1	6.12	0
7	2012	1	7	3.4	11.8	0.7	3.47	0.4
8	2012	1	8	8.4	10.8	0.8	3.13	1
9	2012	1	9	5.2	8.3	0.6	3	0
10	2012	1	10	-1.8	9.3	0	8	0.2
11	2012	1	11	-1.8	10.6	0	7.59	0.2
12	2012	1	12	-2.4	5	0	5.34	0.2
13	2012	1	13	-0.8	4.4	0.1	1.38	0
14	2012	1	14	0.8	2.4	0.2	1.53	0
15	2012	1	15	0.6	8.5	0.4	7.4	0
16	2012	1	16	-1.4	8.2	0	4.55	0
17	2012	1	17	2.5	9.7	0.4	6.38	0
18	2012	1	18	3	10.1	0.6	6.31	0
19	2012	1	19	1.8	12.7	0.6	4.44	0.8
20	2012	1	20	8.5	12.6	1.1	3.85	2.6
21	2012	1	21	7.8	12.6	0.9	2.97	0.6
22	2012	1	22	9.8	13.9	1.2	5.34	0.4
23	2012	1	23	8.3	9.9	0.7	2.55	0
24	2012	1	24	6.9	10.2	1	4.84	0
25	2012	1	25	2	10.8	0.8	5.85	0
26	2012	1	26	1.7	12.5	0.6	5.55	0.2
27	2012	1	27	6.5	10.6	1.3	5.13	0
28	2012	1	28	2.4	8.9	0.7	5.39	0.8
29	2012	1	29	0.9	5.1	0.9	3.28	0
30	2012	1	30	-2.2	6.6	0.4	9.48	0
31	2012	1	31	1.9	6.6	0.7	1.77	5
32	2012	2	1	-0.9	2.9	0.8	5.24	0
33	2012	2	2	-3	-1.3	0.8	3.35	0
34	2012	2	3	-5.5	-0.7	1.5	7.38	0
35	2012	2	4	-6.4	0.4	1.5	10.26	0
36	2012	2	5	-8	-2	0.5	3.36	2.4
37	2012	2	6	-3.7	0.4	1	9.26	0
38	2012	2	7	-6.3	-1.3	1.3	12.37	0
39	2012	2	8	-10.3	-4.3	0.6	11.3	0
40	2012	2	9	-12.5	-1.6	0.3	11.56	0
41	2012	2	10	-8.1	-0.7	0.6	11.88	0
42	2012	2	11	-8.8	-1.7	0.8	11.96	0
43	2012	2	12	-9.6	-1.3	0.9	12.26	0
44	2012	2	13	-7.4	1.4	1.2	4.48	1.6
45	2012	2	14	0	3.3	0.6	3.52	0
46	2012	2	15	1.7	7.1	1	4.24	1.4
47	2012	2	16	2.9	9.4	1.5	7.68	0
48	2012	2	17	5.1	8.6	1.2	3.74	0
49	2012	2	18	-0.5	10.8	0.7	13.26	0
50	2012	2	19	3	10.3	1.3	4.84	0.4
51	2012	2	20	-1.5	8.5	1.5	13.29	0
52	2012	2	21	-4.9	8.5	0.8	14.08	0
53	2012	2	22	-4.4	10.7	1	14.47	0
54	2012	2	23	-2.3	13.8	1.6	13.65	0
55	2012	2	24	6.6	11.3	1.1	4.3	0
56	2012	2	25	6.8	10.6	0.7	2.85	0
57	2012	2	26	7.2	15.5	2.4	10.85	0
58	2012	2	27	2.1	13.6	1.6	13.52	0
59	2012	2	28	-0.4	16.3	1.3	15.24	0
60	2012	2	29	-0.1	19.3	1.5	15.24	0
61	2012	3	1	1.9	19.6	1.5	15.31	0
62	2012	3	2	6.2	16.9	1.7	14.93	0
63	2012	3	3	7.1	15.1	1.7	7.45	0.2
64	2012	3	4	3.8	12.6	1	4.8	5.4
65	2012	3	5	1.9	10	2.2	12.32	0.2
66	2012	3	6	3.3	10.9	2.4	8.47	0
67	2012	3	7	-1.4	12.1	1.6	14.71	0.6
68	2012	3	8	5.8	11	2.9	12.22	0
69	2012	3	9	1.8	13.6	2.1	17.46	0
70	2012	3	10	-1.4	15.2	2.3	15.97	0
71	2012	3	11	3.6	16	2.4	16.8	0
72	2012	3	12	4	16.5	2.2	16.87	0
73	2012	3	13	3	21.8	2.1	18.25	0
74	2012	3	14	3.7	24.1	2.3	18.41	0
75	2012	3	15	5.5	24.2	3	18.88	0
76	2012	3	16	8.1	17.1	3.4	17.93	0
77	2012	3	17	9	17.7	3	16.2	3
78	2012	3	18	7	11.9	2.3	8.51	0
79	2012	3	19	5	11.8	2.2	10.06	1.6
80	2012	3	20	2.2	13.2	1.9	14.91	1
81	2012	3	21	7.2	14.3	1.6	4.12	0.2
82	2012	3	22	9.1	14.5	1.2	2.81	8.1
83	2012	3	23	2.9	19.1	2.8	18.5	0
84	2012	3	24	8.1	22.6	3.3	20.2	0
85	2012	3	25	5.3	23	2.8	20.61	0
86	2012	3	26	9.7	22.3	4.1	19.99	0
87	2012	3	27	7.7	23.7	2.8	19.77	0
88	2012	3	28	6.7	23.7	2.8	20.45	0
89	2012	3	29	6.6	24	3.3	20.67	0
90	2012	3	30	7.3	23.1	3.7	21.32	0
91	2012	3	31	6.1	23	3.5	22.03	0
92	2012	4	1	8.1	21.3	3.6	19.7	0
93	2012	4	2	7.6	21.1	3.4	20.01	1.4
94	2012	4	3	9.8	12.1	1.1	3.84	0.2
95	2012	4	4	8.8	14.5	2.7	12.65	0
96	2012	4	5	7.1	19.5	2.9	15.57	1.8
97	2012	4	6	11.5	21.1	4.1	15.14	12.1
98	2012	4	7	6.2	13.6	2.2	12.64	2.8
99	2012	4	8	8.9	11.9	1.2	3.95	0.4
100	2012	4	9	7.4	17	2.5	14.98	0
101	2012	4	10	8.7	17.3	2.6	8.44	8
102	2012	4	11	7.1	13.8	2.8	10.96	0.4
103	2012	4	12	8	15.8	2.4	8.51	1
104	2012	4	13	5.8	15.1	3.5	16.51	1
105	2012	4	14	4.9	14.5	3.1	18.7	0.8
106	2012	4	15	6.9	13	3	9.88	3.6
107	2012	4	16	4.6	11.7	3.7	9.89	0
108	2012	4	17	3.5	15.2	3.9	21.23	0.6
109	2012	4	18	7.8	13.9	3.5	14.14	2.6
110	2012	4	19	7.6	12.3	2.9	13.17	3.2
111	2012	4	20	6.4	15.2	3.2	14.66	0.8
112	2012	4	21	9.2	17.4	3.1	12.14	1.4
113	2012	4	22	5.5	15	3.1	15.73	0
114	2012	4	23	4.3	15.8	2.5	11.42	3.2
115	2012	4	24	7.4	13.3	4.2	16.48	0.8
116	2012	4	25	5.5	18.6	3.6	15.43	0
117	2012	4	26	11.5	17.4	2.2	6.3	0
118	2012	4	27	10.7	20.8	4.1	16.84	0.2
119	2012	4	28	11.3	20.6	3.8	14.16	7.9
120	2012	4	29	8.7	19.9	4.3	20.42	7.5
121	2012	4	30	9.7	12.6	2	8.65	0.4
122	2012	5	1	4	20.4	4.1	26.79	0
123	2012	5	2	7.1	22.4	4.3	26.83	0
124	2012	5	3	9.3	24.7	5.3	27.22	0
125	2012	5	4	11.5	18.8	2.9	12.27	9.8
126	2012	5	5	8.9	20.9	4	19.32	1
127	2012	5	6	10.7	18	4	18.47	0.6
128	2012	5	7	6.8	22.5	4.5	25.96	0
129	2012	5	8	13.8	23.4	4.6	18.36	2.6
130	2012	5	9	13.6	27.1	5.8	26.72	0
131	2012	5	10	14.5	25.4	6.2	25.4	0
132	2012	5	11	14.5	31.9	6.5	27.17	0
133	2012	5	12	16.5	21.2	2.5	6.83	0
134	2012	5	13	13.4	21.9	5.2	24.32	0
135	2012	5	14	6.9	23.1	5.4	28.95	0
136	2012	5	15	9.8	19.7	5.9	20.63	0
137	2012	5	16	6.9	18.9	5.3	30.04	0
138	2012	5	17	8.7	22	5.6	19.65	1
139	2012	5	18	12.4	19	3	9.42	0
140	2012	5	19	11.7	21.6	4.3	16.55	10.5
141	2012	5	20	11	14.4	1.8	6.91	6.2
142	2012	5	21	9.7	12.8	1.3	4.26	28.6
143	2012	5	22	10.4	19.9	4.5	15.03	0.2
144	2012	5	23	13.1	20	3.2	11.38	0
145	2012	5	24	14.8	27.3	5	25.28	0
146	2012	5	25	15.3	30	6.2	28.64	0
147	2012	5	26	16.7	19.2	2.4	8.52	0
148	2012	5	27	13.8	25.4	5.6	28.13	0
149	2012	5	28	15.5	26.4	5.9	28.78	0
150	2012	5	29	13.9	29.5	5.7	28.86	0
151	2012	5	30	15.7	26.6	5.5	24.18	0
152	2012	5	31	16.6	26.5	5.7	24.4	0
153	2012	6	1	15.3	31.2	6	29.39	0
154	2012	6	2	17.3	31.8	6.8	24	0
155	2012	6	3	15.3	20.4	2.5	8.9	9.6
156	2012	6	4	13.8	23.7	5.7	23.53	0
157	2012	6	5	11.1	26.9	5.5	29.57	0
158	2012	6	6	15.6	25.3	4.9	21.56	0
159	2012	6	7	18	27.5	6.1	22.33	0
160	2012	6	8	16.3	19.8	3	7.75	0
161	2012	6	9	11.1	20.4	3.7	17.86	3.8
162	2012	6	10	13.8	21.8	2.8	9.4	1.4
163	2012	6	11	13.6	22.5	4.2	15.54	7.6
164	2012	6	12	12.6	19	4.1	16.47	6.6
165	2012	6	13	11.8	21.2	5	22.52	0.6
166	2012	6	14	10.4	27.3	6.4	30.37	0
167	2012	6	15	16.9	27	6.8	27.84	0
168	2012	6	16	16.5	30.7	7.3	29.31	0
169	2012	6	17	17.5	30.4	7.4	28.49	0
170	2012	6	18	18.7	22.8	3.3	9.87	0.8
171	2012	6	19	17.4	23.5	2.4	7.65	1.2
172	2012	6	20	17	31.3	6.8	28.81	0
173	2012	6	21	17.5	31.9	7.1	21.5	0
174	2012	6	22	13	23.9	5.3	26.52	0
175	2012	6	23	14.8	27.9	6.1	29.08	0
176	2012	6	24	15.1	30.1	6.2	29.46	0
177	2012	6	25	15.7	30	6.2	29.46	0
178	2012	6	26	17	31.9	6.4	29.84	0
179	2012	6	27	17.8	37.1	8	29.84	0.8
180	2012	6	28	22	33.9	8	27.83	0.8
181	2012	6	29	18.8	26.2	3.1	10.6	1.6
182	2012	6	30	20.1	29.4	6	15.93	10.7
183	2012	7	1	13.3	16	1.1	3.11	2.6
184	2012	7	2	12.7	25	5.7	26.89	0
185	2012	7	3	13.2	31	5.7	28.92	0
186	2012	7	4	17.5	26.2	5.1	19.1	3.4
187	2012	7	5	16.7	20.1	2.1	6.63	1
188	2012	7	6	13.3	23.6	4.3	18.73	0
189	2012	7	7	16.8	30.5	7.2	28.64	4.8
190	2012	7	8	16.2	26.2	6	23.04	0
191	2012	7	9	16.2	27.2	5.7	24.29	0
192	2012	7	10	17.9	25.6	5	16.84	0
193	2012	7	11	16.9	21.1	4.2	11.44	0
194	2012	7	12	16	25.6	6.2	26.34	0
195	2012	7	13	16.1	30.1	6.8	25.91	0
196	2012	7	14	17.3	24.7	5.1	15.81	0.2
197	2012	7	15	13.4	23.8	5.4	21.09	0
198	2012	7	16	14.4	26.7	6.5	29.99	0
199	2012	7	17	12.9	31.5	6.2	29.82	0
200	2012	7	18	15.3	36.8	7.1	29.75	0
201	2012	7	19	16.3	26.1	5.8	23	0
202	2012	7	20	16	24	4.4	13.17	0
203	2012	7	21	15	27.4	6.3	24.38	0
204	2012	7	22	14.7	27.2	5.9	25.72	0
205	2012	7	23	12.3	30.2	5.9	29.96	0
206	2012	7	24	14.2	33.1	6.8	29.2	0
207	2012	7	25	17.6	35.4	6.5	28	0
208	2012	7	26	19.2	37.4	7.1	24.42	0.4
209	2012	7	27	19.6	31.9	5.5	19.65	0.4
210	2012	7	28	19.1	26.9	5.6	17.72	0
211	2012	7	29	15.8	26.5	6.2	26.14	0
212	2012	7	30	15.9	30.5	6	27.4	0
213	2012	7	31	16.5	33.1	6	26.87	0
214	2012	8	1	20.7	29.1	5	16.24	0
215	2012	8	2	18.4	29.6	6.5	22.81	0
216	2012	8	3	19.1	28.2	5.6	16.95	0
217	2012	8	4	16.2	30.1	5.7	24.47	16.1
218	2012	8	5	17.1	26.1	4.1	15.62	13.5
219	2012	8	6	14.5	25.9	4.8	20.23	0
220	2012	8	7	14.8	29	5.2	26.74	0
221	2012	8	8	16.4	33.2	5.4	26.57	0
222	2012	8	9	18.5	36.2	5.9	26.09	0
223	2012	8	10	18.3	37.1	6	26.26	0
224	2012	8	11	19.8	31.3	6.2	24.54	0
225	2012	8	12	19.1	28.3	5.7	19.05	0
226	2012	8	13	17	30	5	23.95	0
227	2012	8	14	17.9	35.4	6.8	25.28	0
228	2012	8	15	22.2	32.8	6.4	16.72	1.4
229	2012	8	16	16.2	31.4	5.3	24.84	0
230	2012	8	17	18.7	37.1	7.2	24.99	0
231	2012	8	18	22.4	34.3	7.7	21.88	0
232	2012	8	19	23	35.2	6.6	18.42	0
233	2012	8	20	21.8	36.9	5.2	20.8	0
234	2012	8	21	22.8	36.2	6.2	22.6	0
235	2012	8	22	21.5	32.4	5.6	20.89	1.2
236	2012	8	23	19.4	34.6	5.5	19.62	0
237	2012	8	24	20.1	29.9	5	16.12	0
238	2012	8	25	17.3	24.3	2.8	6.75	0
239	2012	8	26	15.2	25.6	4.7	21.9	0
240	2012	8	27	12.4	33.5	5.7	24.25	2.4
241	2012	8	28	19.2	30.5	5.6	22.47	0
242	2012	8	29	20	28.5	3.5	10.36	12.6
243	2012	8	30	17.3	22.9	3.2	9.18	1.2
244	2012	8	31	14	21.8	5.2	19.52	2.4
245	2012	9	1	11.8	21.1	4.8	19.8	0
246	2012	9	2	13.1	22.5	4.2	7.9	0
247	2012	9	3	13.9	24.7	4.5	12.39	0
248	2012	9	4	15.5	25.3	4.2	11.74	0
249	2012	9	5	17.5	28	5.1	16.95	0
250	2012	9	6	16.5	29.5	3.9	20.53	0
251	2012	9	7	15.8	32.5	4.2	21.45	0
252	2012	9	8	16.3	32.6	4.6	20.82	0
253	2012	9	9	16.6	31.9	4.2	20.5	0
254	2012	9	10	18.8	29.8	4.6	16.54	0
255	2012	9	11	20.7	30.7	4.4	18.35	0
256	2012	9	12	17.8	22.2	4.6	9.36	1.2
257	2012	9	13	13.3	22.5	4.3	12.07	0.8
258	2012	9	14	11.7	24.5	4.6	20.37	0
259	2012	9	15	13.7	23.2	3.6	17.08	0
260	2012	9	16	10.6	30.2	3.8	19.75	0
261	2012	9	17	15.2	30	3.8	17.08	0
262	2012	9	18	16.1	20.4	1.9	5.58	2
263	2012	9	19	14.8	22.8	4	17.02	0
264	2012	9	20	7.8	27.8	3.9	19.75	0
265	2012	9	21	16.8	25.3	4.7	18.41	0.2
266	2012	9	22	18.2	26	3.5	12.11	0
267	2012	9	23	18.3	23.3	3.3	9.64	3.2
268	2012	9	24	16.8	23.9	4.2	15.65	0
269	2012	9	25	12.7	24.7	3.2	15.69	0.4
270	2012	9	26	12.5	15.1	0.8	4.05	4.2
271	2012	9	27	9.8	22.1	2.6	13.6	0
272	2012	9	28	10.6	21.6	2.4	9.59	0.8
273	2012	9	29	13.1	15.8	1.4	2.86	7.5
274	2012	9	30	12.1	18.3	2.4	7.6	0
275	2012	10	1	11.4	21.6	2.8	13.81	0
276	2012	10	2	8.5	22.9	2.1	17.03	0
277	2012	10	3	10.2	24.4	2.2	16.19	0
278	2012	10	4	10.7	22.7	2	13.36	0
279	2012	10	5	11	26.6	2.7	16.3	0
280	2012	10	6	17.2	26.4	3.7	12.89	0
281	2012	10	7	17.9	23.2	1.9	5.08	0
282	2012	10	8	18.4	28	3	11	0
283	2012	10	9	18.7	25.2	2.8	9.49	0
284	2012	10	10	15.5	24.9	2.4	11.7	0
285	2012	10	11	16.6	24.5	2.7	8.57	6.9
286	2012	10	12	14.1	19	2.6	8.02	0.4
287	2012	10	13	7.2	19.5	2	13.08	0
288	2012	10	14	6.7	16.7	1.1	4.1	4.8
289	2012	10	15	8.6	16.6	2.4	13.12	0
290	2012	10	16	5.7	20	1.8	10.6	0
291	2012	10	17	12.5	24.2	3.4	11.17	0
292	2012	10	18	19.2	22.1	5.1	6.98	0
293	2012	10	19	16.5	23.8	3.4	7.31	2.8
294	2012	10	20	14.6	20	0.5	0.94	1.2
295	2012	10	21	14.6	18.8	1	4.68	10.5
296	2012	10	22	15.1	21.5	1.5	7.76	0
297	2012	10	23	11.7	22.3	1.4	10.39	0.2
298	2012	10	24	10.6	25.7	2.1	12.74	0
299	2012	10	25	15.9	19.2	2	4.76	0
300	2012	10	26	15	16.5	0.7	2.02	9.7
301	2012	10	27	6.1	11.5	1.8	5.47	0.2
302	2012	10	28	2.3	9.5	1.9	11.02	0
303	2012	10	29	-0.5	11.9	0.7	12.34	0
304	2012	10	30	0.1	14.5	1.2	9.44	5.2
305	2012	10	31	9.9	13.5	0.8	3.72	4.2
306	2012	11	1	2.9	18.1	1.2	9.37	1.4
307	2012	11	2	8.7	19.4	1.4	11.42	0
308	2012	11	3	11.3	17.6	1.7	8.84	0
309	2012	11	4	10.2	13.6	0.3	1.2	12.1
310	2012	11	5	8.1	14.2	1.8	8.34	0.2
311	2012	11	6	7.5	11.6	1.7	6.32	0.2
312	2012	11	7	1.3	11.6	0.4	11.07	0
313	2012	11	8	2.6	17.2	1.1	8.08	0
314	2012	11	9	8.2	16.7	1	4.38	0
315	2012	11	10	10.2	16.3	1.1	4.38	11.9
316	2012	11	11	8.6	11.7	0.7	3.93	1.6
317	2012	11	12	3.7	11.1	0.6	7.79	0
318	2012	11	13	1.2	7.3	0.3	4.1	0
319	2012	11	14	2.9	18.8	0.4	8.88	0
320	2012	11	15	7.4	19.9	0.5	8.94	0
321	2012	11	16	10.1	16.5	1.1	6.25	0
322	2012	11	17	13.4	16.7	1.7	4.04	0
323	2012	11	18	12.3	14	0.7	1.61	0.2
324	2012	11	19	8.3	14.2	0.9	6.63	0
325	2012	11	20	2.9	12.7	0.3	5.68	0
326	2012	11	21	7.5	12.2	0.2	1.11	0.2
327	2012	11	22	6.5	12.1	0.3	4.54	0
328	2012	11	23	3.3	14.9	0.4	7.07	0
329	2012	11	24	11.1	17	1.5	5.6	0
330	2012	11	25	9.8	15.7	0.8	4.7	0
331	2012	11	26	8.9	12.9	0.4	1.06	10.1
332	2012	11	27	6.8	10.1	1	4.26	0.6
333	2012	11	28	6.7	7.9	0.9	1.22	0.2
334	2012	11	29	4.7	6.9	1.3	2.38	0
335	2012	11	30	-0.8	6.8	0.5	7.15	0
336	2012	12	1	-0.4	3.4	0.3	7.94	0
337	2012	12	2	-1.2	11	0.8	2.73	2
338	2012	12	3	7.5	13.5	0.8	3.9	5
339	2012	12	4	6.9	10.1	1.1	5.42	9.9
340	2012	12	5	5.2	9.1	1	4.94	3.4
341	2012	12	6	0.8	7.9	0	8.08	0
342	2012	12	7	-1.8	10.2	0.4	1.64	9.7
343	2012	12	8	4.4	8	0.9	5.36	0
344	2012	12	9	2.5	7.6	0	7.83	0
345	2012	12	10	-1.2	7.1	0.3	3.61	0.4
346	2012	12	11	-0.5	3.4	0.1	4.89	0
347	2012	12	12	-3.6	6.3	0.4	6.98	0
348	2012	12	13	3.1	10.6	0.5	3.03	1.6
349	2012	12	14	6.6	11.9	0.6	1.66	1.4
350	2012	12	15	5.7	15.3	0.4	5.96	0
351	2012	12	16	6.6	15.4	0.4	6.64	4.2
352	2012	12	17	8.5	12.6	0.9	5.12	0.8
353	2012	12	18	7.7	13.4	0.6	5.62	0
354	2012	12	19	5.4	11	0.6	2.33	0
355	2012	12	20	8.2	12.2	0.8	1.91	0.6
356	2012	12	21	6.3	12.9	0.6	1.88	3.6
357	2012	12	22	8.6	13.4	0.5	3.82	0
358	2012	12	23	3.8	18.1	0	7.18	0
359	2012	12	24	7.3	14.2	0.7	6.34	0
360	2012	12	25	10.3	13.9	0.9	3.17	1
361	2012	12	26	8.1	13	0.7	6	0.2
362	2012	12	27	4.3	15.4	1.2	3.86	2
363	2012	12	28	9.4	13.6	0.4	5.68	0
364	2012	12	29	5.1	13.5	0.3	7.35	0
365	2012	12	30	5	12.4	0.8	5.14	0
366	2012	12	31	2.6	11.8	0	6.79	2.8
