# Supplementary material for: Optimization of black-box models with uncertain climatic inputs—Application to sunflower ideotype design
Source: PLoS One. 2017 May 25;12(5):e0176815. doi: 10.1371/journal.pone.0176815 (PMC5444610; doi:10.1371/journal.pone.0176815)
Supplement: S1 Dataset and Code — The dataset used throughout this manuscript and the R code used to call the SUNFLO model and run the proposed algorithm are provided in a single archive file. (TGZ) [file pone.0176815.s001.tgz › supplementary/data/climate/31069001_2008.txt]

JourJ	Annee	Mois	Jour	Tmin	Tmax	ETP	RAD	Pluie
1	2008	1	1	-1.5	4.8	0.5	4.281	0
2	2008	1	2	-4.5	9.5	0	5.018	0.2
3	2008	1	3	2.2	11.8	0.7	2.821	1.2
4	2008	1	4	5.9	13	1	4.26	0
5	2008	1	5	3.9	13.9	0.7	3.03	6.6
6	2008	1	6	9.5	15.5	0.7	2.339	0.6
7	2008	1	7	6.9	11	0.4	1.54	4
8	2008	1	8	6.7	12	1	4.198	0
9	2008	1	9	8.5	10.6	0.8	2.77	3
10	2008	1	10	6	12	0.6	4.88	0
11	2008	1	11	5.4	14.4	1.3	3.741	9
12	2008	1	12	3.7	10.4	1.2	6.261	0.2
13	2008	1	13	2	11.3	1.1	6.261	0
14	2008	1	14	4.7	14.3	1.2	5.671	0
15	2008	1	15	0.4	11.2	0.6	4.771	8.8
16	2008	1	16	4.8	9.9	0.8	3.988	12
17	2008	1	17	7.2	12.8	0.9	3.959	17.2
18	2008	1	18	10.2	14.2	0.5	2.289	0.2
19	2008	1	19	5.7	15.3	0.6	4.641	0.4
20	2008	1	20	1.5	14.1	0.7	8.341	0
21	2008	1	21	0.2	14.4	0.6	8.63	0
22	2008	1	22	7	13.7	0.9	3.808	0
23	2008	1	23	7.7	13.1	1.1	6.449	0
24	2008	1	24	1	12	1.1	7.81	0
25	2008	1	25	5.4	11.3	0.9	8.161	0
26	2008	1	26	1.3	9.4	0.4	5.462	0.2
27	2008	1	27	-1	12	0.7	9.748	0
28	2008	1	28	-1.2	10.5	0.6	9.208	0
29	2008	1	29	0.3	6.6	0.3	2.498	0
30	2008	1	30	3	8.1	0.6	3.988	2.4
31	2008	1	31	4	7	0.8	3.959	0.6
32	2008	2	1	1	11.9	1.1	5.57	0.2
33	2008	2	2	4.5	9.4	1.4	9.099	0
34	2008	2	3	-2.1	10.7	0.9	8.488	3.8
35	2008	2	4	2.8	9.6	1	7.818	0.2
36	2008	2	5	-0.5	16	1.3	10.38	0
37	2008	2	6	1.5	15.2	0.8	6.721	0.2
38	2008	2	7	4	13.5	0.8	7.5	0
39	2008	2	8	2.2	15.6	2.1	11.321	0
40	2008	2	9	1.3	15.2	1.9	11.418	0
41	2008	2	10	1.2	14.3	1.5	11.208	0
42	2008	2	11	1.7	13.7	1.8	11.171	0
43	2008	2	12	7.1	13.5	3.4	11.598	0
44	2008	2	13	0.7	13.5	1.8	11.459	0
45	2008	2	14	4.3	13.4	2.1	11.568	0
46	2008	2	15	1.4	13	1.3	9.689	0
47	2008	2	16	-1	13.9	1.5	12.2	0
48	2008	2	17	4	13.7	2.1	12.058	0
49	2008	2	18	6.3	15	2.6	10.409	0
50	2008	2	19	9.2	15.2	2.8	11.589	0
51	2008	2	20	10.3	14.7	2.1	8.241	0
52	2008	2	21	8.5	18.6	1.9	12.041	0
53	2008	2	22	4.1	18.6	1.8	12.749	0
54	2008	2	23	3	19.6	2.3	13.109	0
55	2008	2	24	10.2	15.9	3	11.618	0
56	2008	2	25	9.3	16.8	1.9	5.679	0
57	2008	2	26	9	18.8	1.8	10.76	0.4
58	2008	2	27	11.6	16.7	1.8	7.32	0.4
59	2008	2	28	8.9	19	1.7	8.91	0
60	2008	2	29	10.8	16.2	1.5	5.169	0.6
61	2008	3	1	10.1	15.2	2	5.6	0.2
62	2008	3	2	10.1	15.1	1.9	11.899	0
63	2008	3	3	6.2	14	1.5	6.571	2.2
64	2008	3	4	2.4	8.1	1.5	7.86	6
65	2008	3	5	1.1	7.6	3.1	9.208	0
66	2008	3	6	-0.7	8.8	2.3	8.061	0
67	2008	3	7	5	8.7	1.7	4.729	1
68	2008	3	8	5.6	12.3	2.5	14.85	0
69	2008	3	9	1.5	10.4	1.2	5.6	1.2
70	2008	3	10	0.5	10.4	0.9	5.901	8
71	2008	3	11	8.3	13.9	1.5	3.871	3.8
72	2008	3	12	11	17	3.1	10.438	0.2
73	2008	3	13	9.9	17.1	1.8	11.66	0
74	2008	3	14	5.7	21.1	2.5	17.549	0
75	2008	3	15	9.1	16.2	2.4	8.341	0.8
76	2008	3	16	8.8	15.1	3.3	14.352	0.4
77	2008	3	17	9.5	15	2.5	12.51	0
78	2008	3	18	4.6	14.6	2.1	11.401	0
79	2008	3	19	1.5	11.1	2.8	18.232	0
80	2008	3	20	0.4	11.2	2.9	18.52	0
81	2008	3	21	4	11.3	2.3	6.931	2.8
82	2008	3	22	3.8	9	1.6	7.379	3.2
83	2008	3	23	1.6	7.2	2.2	7.78	2.8
84	2008	3	24	1.4	9.3	1	6.491	2.2
85	2008	3	25	8.1	12.3	1.7	8.119	4.4
86	2008	3	26	7.3	11.9	2.1	9.969	6.4
87	2008	3	27	4.1	8.3	1.1	6.378	1.6
88	2008	3	28	6.3	16.6	2	8.258	0.6
89	2008	3	29	3.5	19.1	3.4	21.471	0
90	2008	3	30	6.6	17.9	2.8	9.162	7
91	2008	3	31	5.4	14.3	2.4	13.222	7
92	2008	4	1	6.7	16.5	2.6	17.11	0.2
93	2008	4	2	11.7	16.6	3	9.819	0
94	2008	4	3	9.4	16.6	3	16.809	0.2
95	2008	4	4	5.4	16.8	3.4	22.681	0
96	2008	4	5	3.4	18.6	3.5	22.58	0
97	2008	4	6	6.5	14.5	3.1	12.401	0
98	2008	4	7	0.7	12.4	3.1	20.981	0.4
99	2008	4	8	6.1	18.7	2.9	17.528	0.6
100	2008	4	9	10.8	23.3	4.4	19.659	0
101	2008	4	10	13.1	21	3.5	15.051	29
102	2008	4	11	6.3	12.3	2	7.818	2.6
103	2008	4	12	5.6	15.2	2.9	16.089	0.6
104	2008	4	13	3.6	19.3	3.4	22.84	2
105	2008	4	14	7	14.1	3.2	15.95	0.4
106	2008	4	15	3.1	15	2.9	22.501	0
107	2008	4	16	4.6	18.3	3.7	21.048	0
108	2008	4	17	9.7	13.1	2.2	5.608	4.8
109	2008	4	18	4.7	16.9	2.4	8.768	5.2
110	2008	4	19	3.2	18.1	2.9	22.488	0
111	2008	4	20	9.5	14.1	1.9	4.528	15
112	2008	4	21	4.9	14.3	1.4	10.97	8
113	2008	4	22	9.1	14.7	2.6	13.23	1
114	2008	4	23	5.8	19.2	2.4	13.958	0.2
115	2008	4	24	6.5	20.1	3.8	25.058	0
116	2008	4	25	7.5	20.8	3.6	24.388	0
117	2008	4	26	7.4	25.5	5.1	24.321	0
118	2008	4	27	12.1	22.6	5.6	21.35	0
119	2008	4	28	10.4	14.2	1.9	3.448	3.8
120	2008	4	29	4.4	18.4	3.3	26.138	2.2
121	2008	4	30	8	16.7	3.9	24.142	0
122	2008	5	1	5.8	21.3	3.7	26.1	0
123	2008	5	2	9.8	24.3	5.4	25.632	0
124	2008	5	3	11.2	25.3	5.9	24.941	0
125	2008	5	4	11.8	27.6	6.3	24.229	0.6
126	2008	5	5	14.2	16.3	1.9	5.24	7.2
127	2008	5	6	11	21.2	3.4	25.539	0
128	2008	5	7	12.7	23.8	6.9	23.769	0
129	2008	5	8	13.8	23.3	6.8	24.401	0
130	2008	5	9	14.3	19.7	4.6	12.079	0
131	2008	5	10	13.6	21.4	5.2	10.71	0
132	2008	5	11	14.1	21.1	5.2	13.921	0
133	2008	5	12	10.5	23	4.4	22.831	0.8
134	2008	5	13	9.7	24.4	5.4	27.059	0
135	2008	5	14	11.9	20.7	2.9	10.878	4.6
136	2008	5	15	13.8	23.8	4.2	22.199	29.4
137	2008	5	16	11.1	19.3	2	10.861	3.4
138	2008	5	17	12.7	20.1	2.9	13.021	10
139	2008	5	18	10.7	19.8	3.5	16.951	0
140	2008	5	19	11.8	20.7	4	19.01	0.8
141	2008	5	20	12.5	22	5.3	22.551	0
142	2008	5	21	10.4	22.3	5.1	28.319	0
143	2008	5	22	11.1	22.2	3.7	17.009	0
144	2008	5	23	10.8	24.4	3.8	19.638	2.6
145	2008	5	24	15.4	21.4	3.2	11.828	22.8
146	2008	5	25	10.5	16.5	1.2	3.729	4.4
147	2008	5	26	13	22.6	3.1	14.49	8.6
148	2008	5	27	13.8	16	1.6	3.381	20.4
149	2008	5	28	10.6	20.8	3.1	21.12	0
150	2008	5	29	13.8	23.9	4.6	25.439	0
151	2008	5	30	15.5	23.5	4.3	21.438	0.4
152	2008	5	31	13.5	22.9	3.6	14.858	0
153	2008	6	1	15.7	21.4	3.8	20.082	6.6
154	2008	6	2	13.8	21.5	3.8	18.91	2
155	2008	6	3	13.2	20.2	3.3	13.648	9.6
156	2008	6	4	12.3	21.1	4.6	19.249	0
157	2008	6	5	10.5	20.1	3.8	19.558	0
158	2008	6	6	13.5	20.8	4.3	14.85	1
159	2008	6	7	10.7	18.9	4.1	17.428	0
160	2008	6	8	10.8	16.9	2.6	6.558	2.4
161	2008	6	9	13.1	22.8	3.4	19.81	0
162	2008	6	10	13.9	24	3.3	16.03	3
163	2008	6	11	14.7	24.5	4	20.391	6.4
164	2008	6	12	15.3	24.9	5.4	20.839	5.8
165	2008	6	13	12.5	18.8	2.7	13.489	4.4
166	2008	6	14	11.1	21.3	4.7	27.791	0
167	2008	6	15	11.6	21.5	3.1	14.28	2.4
168	2008	6	16	14.1	20.3	2.9	10.748	2.8
169	2008	6	17	14.7	19.7	3.2	12.949	0.6
170	2008	6	18	11.1	25	4.7	30.328	0
171	2008	6	19	13.5	28.4	5.6	28.871	0
172	2008	6	20	16.7	29	6	28.247	0
173	2008	6	21	18.5	33.8	7.6	28.708	0
174	2008	6	22	19.9	31.6	8.1	29.231	0
175	2008	6	23	17.8	30	7.3	26.841	0
176	2008	6	24	19.8	27.4	4.9	18.6	0
177	2008	6	25	18.9	26.5	5	16.88	0
178	2008	6	26	16.8	29.3	6	27.959	2
179	2008	6	27	16.8	26.5	6.3	24.288	0
180	2008	6	28	15	28.5	6.5	29.512	0
181	2008	6	29	16.5	30.3	6.8	28.93	0
182	2008	6	30	19.3	30.3	6.7	23.719	0
183	2008	7	1	18.2	33.9	7.8	26.72	0
184	2008	7	2	19.4	24.5	3.8	9.739	3.6
185	2008	7	3	14.5	19.6	3	8.4	0.4
186	2008	7	4	11.3	29.2	6.1	29.729	0
187	2008	7	5	16	25.7	4.9	21.94	1
188	2008	7	6	14.4	18.9	2.7	9.07	0.6
189	2008	7	7	15.1	22.2	4.8	12.698	0
190	2008	7	8	10.7	25.4	4.9	26.59	0
191	2008	7	9	13.7	30.4	6.1	28.189	0
192	2008	7	10	17	34.4	7.4	27.938	0
193	2008	7	11	19.6	26.3	5.3	10.288	12.4
194	2008	7	12	15.1	19	2.3	6.24	14.6
195	2008	7	13	13.2	20.6	3.6	17.859	0.6
196	2008	7	14	12	24.3	5.4	29.11	0
197	2008	7	15	11.8	27.3	5.8	29.959	0
198	2008	7	16	13.4	28.9	6.1	27.281	0
199	2008	7	17	17.8	24.7	4.6	10.961	0
200	2008	7	18	15.2	26.6	6.1	27.971	0
201	2008	7	19	14.6	33.5	6.7	28.741	0.2
202	2008	7	20	18.4	24.9	5.2	19.178	0
203	2008	7	21	15.3	25.5	7.4	24.878	0
204	2008	7	22	10.8	26.7	5.8	29.428	0
205	2008	7	23	12.6	31.8	6.8	29.499	0
206	2008	7	24	18.8	28.1	6.6	24.208	0
207	2008	7	25	19.7	28.8	5.7	21.178	4.2
208	2008	7	26	17.2	26.7	4.6	15.13	2.4
209	2008	7	27	16.3	30.5	6.1	27.482	0
210	2008	7	28	18.4	35.3	7.9	24.87	20
211	2008	7	29	17.8	27.4	4.5	20.981	0
212	2008	7	30	19.8	32.2	6.5	22.191	0
213	2008	7	31	20.3	34	7.7	25.079	0
214	2008	8	1	20.1	23.7	4.7	8.069	0
215	2008	8	2	15.8	28.8	5.7	26.151	0
216	2008	8	3	18.3	30.7	5.7	21.969	0
217	2008	8	4	20.2	28	5.1	12.97	0
218	2008	8	5	18.8	35.2	7.6	23.221	4.6
219	2008	8	6	18	36.1	8	25.489	3
220	2008	8	7	18.9	26.7	4.4	11.2	0.8
221	2008	8	8	16.8	26.6	5.8	18.78	0.4
222	2008	8	9	13.9	25.8	5.2	23.698	0
223	2008	8	10	13.7	30	5.7	26.69	3.2
224	2008	8	11	17.1	27.2	3.9	18.081	0.4
225	2008	8	12	18.3	28	4.6	8.848	0.8
226	2008	8	13	16.6	24.3	4.7	13.209	0
227	2008	8	14	13.4	24.2	4.3	15.591	22.6
228	2008	8	15	12.6	21.5	3.8	14.95	0.4
229	2008	8	16	12.2	23.7	3.4	15.109	0
230	2008	8	17	14.9	26.3	3.9	18.859	0.2
231	2008	8	18	15.3	31.3	6.3	24.468	0
232	2008	8	19	17.1	21	2.9	5.361	0.2
233	2008	8	20	15	24.9	4.6	15.189	0
234	2008	8	21	12.5	29.9	5.1	23.681	8.4
235	2008	8	22	16.5	22.6	3.4	12.46	2.6
236	2008	8	23	12.3	23.2	3.9	18.96	0.2
237	2008	8	24	11.5	25.3	4.2	23.07	0
238	2008	8	25	17.2	23.9	3.6	14.167	0
239	2008	8	26	14.4	27.1	4.9	23.761	0
240	2008	8	27	14	29.7	5.1	22.978	0
241	2008	8	28	16.4	29.8	5.3	22.949	0.2
242	2008	8	29	16.8	32.3	5.9	22.459	0
243	2008	8	30	19.7	35.5	9	22.48	0
244	2008	8	31	20.3	24.5	3.7	6.269	0.2
245	2008	9	1	16.4	26.3	4.3	19.931	0
246	2008	9	2	14.5	31.6	5.1	17.068	0
247	2008	9	3	17.9	29.3	4.9	18.131	0
248	2008	9	4	18.4	28.4	4.9	20.149	0
249	2008	9	5	16.8	30.2	5.8	18.951	1.6
250	2008	9	6	15.9	20.8	2.5	5.298	6.2
251	2008	9	7	14.9	23.4	4.2	18.449	0
252	2008	9	8	12	30.2	6.2	21.71	0
253	2008	9	9	18.9	26.5	4.8	7.81	0
254	2008	9	10	18.6	30.7	5.1	17.369	5.2
255	2008	9	11	15.2	26.6	4.1	10.17	4.4
256	2008	9	12	12.7	19.4	3.2	12.418	0.4
257	2008	9	13	10.8	17.7	2.4	11.598	1.4
258	2008	9	14	12.8	18.9	2.8	5.139	0
259	2008	9	15	11.2	21.5	3.9	19.42	0
260	2008	9	16	7.9	21.6	3.5	19.981	0
261	2008	9	17	9.5	24	4.3	17.88	0
262	2008	9	18	13.3	24	2.5	10.89	0
263	2008	9	19	16.8	24.7	3.5	11.129	0
264	2008	9	20	13.1	24.3	3.8	17.089	0.2
265	2008	9	21	9.2	25.8	3.6	19.638	0
266	2008	9	22	10.1	24.1	3.4	15.478	0
267	2008	9	23	9.4	22.4	3.7	17.8	0
268	2008	9	24	7.9	21.5	3.6	18.11	0
269	2008	9	25	7.4	21.2	3.4	17.621	0
270	2008	9	26	10.7	20.7	3.5	15.168	0
271	2008	9	27	9.7	23.5	3.7	18.089	0
272	2008	9	28	7.5	23.8	3.3	17.319	0
273	2008	9	29	8.6	23.2	3.8	16.16	0
274	2008	9	30	10.8	20.5	3.6	14.26	0
275	2008	10	1	12.4	19.4	3.3	7.63	0
276	2008	10	2	13.1	16.4	2.1	6.638	3
277	2008	10	3	10.1	15.2	2.9	14.64	2.6
278	2008	10	4	4.9	15.7	2.2	14.72	0
279	2008	10	5	3.3	22.6	2.8	15.49	0
280	2008	10	6	6.9	26.9	3.7	16.779	0
281	2008	10	7	9.3	22.5	2.5	13.259	17.2
282	2008	10	8	12.3	17.9	2.5	9.111	0
283	2008	10	9	9.6	18.2	2.2	12.041	0
284	2008	10	10	7.2	23.5	2.5	15.26	0.2
285	2008	10	11	13.4	23.9	4.2	14.26	0
286	2008	10	12	17.7	23.3	3.8	8.488	0
287	2008	10	13	16.5	23.3	2.3	8.471	0
288	2008	10	14	14.1	23.5	2	10.832	0.2
289	2008	10	15	15.8	21.8	2	8.09	0
290	2008	10	16	11.6	19.1	1.1	4.821	3.2
291	2008	10	17	11.6	19.5	2.4	12.548	0
292	2008	10	18	7.8	18.6	2	9.63	0
293	2008	10	19	6.4	21.5	2.1	11.12	0
294	2008	10	20	14.1	25.9	3.3	13.15	0
295	2008	10	21	17.1	23.1	3	6.989	1.6
296	2008	10	22	9.5	12.3	1.7	4.198	0
297	2008	10	23	4.2	14	1.5	13.079	0
298	2008	10	24	3.7	17.2	1.6	10.158	0
299	2008	10	25	5.8	19.7	1.9	9.76	0
300	2008	10	26	4.8	19.7	1.4	12.991	0.2
301	2008	10	27	5.2	19	1.5	10.56	20
302	2008	10	28	8.2	10.2	0.7	2.398	3.2
303	2008	10	29	4.7	10.1	1.4	5.139	3.2
304	2008	10	30	3.4	12	0.9	4.281	12.2
305	2008	10	31	5.3	15.4	1.1	9.17	0
306	2008	11	1	9.4	14.9	1.2	5.939	1.6
307	2008	11	2	7.9	9.4	0.6	1.171	5.4
308	2008	11	3	7.1	14.9	1.4	8.739	0
309	2008	11	4	4.7	14.7	0.9	5.349	13.8
310	2008	11	5	9	11.2	0.7	1.72	29.8
311	2008	11	6	9.8	13.6	1.2	2.059	3.4
312	2008	11	7	6	12.3	0.5	4.75	0.6
313	2008	11	8	7	13	0.6	5.889	0.2
314	2008	11	9	5.4	16.5	0.8	8.258	0.2
315	2008	11	10	8.7	17.8	1.3	9.291	0
316	2008	11	11	10.4	13.7	0.9	1.661	5.6
317	2008	11	12	8.6	12.2	0.9	3.779	3.8
318	2008	11	13	7	9.9	1.2	2.9	0
319	2008	11	14	5.8	11.6	1.3	6.311	0
320	2008	11	15	4	11.6	0.7	4.88	0
321	2008	11	16	7.4	10	0.8	1.59	0
322	2008	11	17	8.6	11.2	1.2	2.369	0
323	2008	11	18	8.7	11.1	1	3.151	2
324	2008	11	19	9.4	12	1	4.181	0
325	2008	11	20	6.9	12.4	0.9	5.78	0.2
326	2008	11	21	8	13.2	0.7	3.9	3
327	2008	11	22	8.4	10.2	1.2	3.591	5.8
328	2008	11	23	6.3	11.7	1	4.189	6.8
329	2008	11	24	5	8.6	1.2	4.428	6.8
330	2008	11	25	2	4.3	0.8	1.69	1.6
331	2008	11	26	0.7	4.9	0.6	2.741	0
332	2008	11	27	-0.5	6.8	0.6	8.617	0
333	2008	11	28	-0.9	7.4	0.7	8.291	0
334	2008	11	29	-0.9	7.9	0.6	3.658	3
335	2008	11	30	0.2	10.7	1.1	7.408	1
336	2008	12	1	4.6	6.8	0.8	2.071	1.4
337	2008	12	2	3.8	8	1.2	5.219	1
338	2008	12	3	0.1	11.2	0.6	2.44	3.8
339	2008	12	4	3.6	12.6	0.5	2.482	5.2
340	2008	12	5	8.8	11.7	1.6	5.269	7.2
341	2008	12	6	8	12.7	1.3	5.591	0.8
342	2008	12	7	4	10.4	1	6.818	0
343	2008	12	8	1.6	11	1	6.508	2.8
344	2008	12	9	6.5	8.4	0.9	1.209	1.4
345	2008	12	10	1.2	3.9	0.7	1.87	0.2
346	2008	12	11	0.7	5.3	0.9	6.261	0.2
347	2008	12	12	2	6.5	0.7	2.138	0
348	2008	12	13	4.6	9.9	1.1	4.059	13.6
349	2008	12	14	3.8	5.2	0.7	2.159	6.2
350	2008	12	15	2.2	5.4	0.5	1.439	1.6
351	2008	12	16	2.7	3.9	0.5	0.958	0.4
352	2008	12	17	1.7	5.4	0.4	2.26	2.6
353	2008	12	18	3.7	7.6	0.7	2.959	0.6
354	2008	12	19	6.6	10.1	0.7	2.741	0.4
355	2008	12	20	5.9	11.6	0.5	3.038	0
356	2008	12	21	7.6	13.4	1.6	6.148	0
357	2008	12	22	-0.6	5.8	0.3	3.871	0
358	2008	12	23	-0.9	4.3	0.2	5.809	0
359	2008	12	24	-2.1	4.9	0.1	7.919	0
360	2008	12	25	-1.8	1.1	0.1	1.619	0
361	2008	12	26	0.2	2.2	0.3	1.841	4.8
362	2008	12	27	0.4	9.5	1	6.818	0
363	2008	12	28	4.5	9.3	1.8	7.408	0
364	2008	12	29	5.1	7.7	1.2	1.54	1
365	2008	12	30	5.4	13.2	1	6.391	0
366	2008	12	31	3.9	15	0.7	6.362	0
