# Supplementary material for: Optimization of black-box models with uncertain climatic inputs—Application to sunflower ideotype design
Source: PLoS One. 2017 May 25;12(5):e0176815. doi: 10.1371/journal.pone.0176815 (PMC5444610; doi:10.1371/journal.pone.0176815)
Supplement: S1 Dataset and Code — The dataset used throughout this manuscript and the R code used to call the SUNFLO model and run the proposed algorithm are provided in a single archive file. (TGZ) [file pone.0176815.s001.tgz › supplementary/data/climate/31069001_2004.txt]

JourJ	Annee	Mois	Jour	Tmin	Tmax	ETP	RAD	Pluie
1	2004	1	1	-1.1	7.3	0.4	1.979	2.8
2	2004	1	2	3.4	8.2	0.7	2.381	0.2
3	2004	1	3	1.2	3.6	0.9	2.829	0
4	2004	1	4	-4	3.2	0.6	7.538	0
5	2004	1	5	-3.6	7.7	0.4	6.901	0
6	2004	1	6	-2.1	3.8	0.1	3.649	0
7	2004	1	7	-2.4	9.6	0.4	7.718	0
8	2004	1	8	-2.6	11.2	0.5	6.039	3.2
9	2004	1	9	6.3	13.6	0.1	1.448	45.4
10	2004	1	10	10.8	13.5	0.1	1.431	16.2
11	2004	1	11	10.8	15.9	0.8	3.369	0.4
12	2004	1	12	8.2	15.8	0.7	1.85	3.6
13	2004	1	13	10.1	16.6	1.1	5.83	0.2
14	2004	1	14	9.3	11.1	0.9	2.05	4.8
15	2004	1	15	6.1	11.3	1.5	7.169	0
16	2004	1	16	1.6	12.9	0.9	5.19	5.4
17	2004	1	17	5.3	11.3	0.8	2.611	5.4
18	2004	1	18	4.2	5.5	0.8	1.791	1.2
19	2004	1	19	-0.1	4.3	0.9	3.499	0.6
20	2004	1	20	2.6	7.9	0.2	2.31	6
21	2004	1	21	6.8	9.4	0.5	2.959	0.2
22	2004	1	22	7.2	10.3	0.8	3.972	2
23	2004	1	23	6.4	13	0.2	1.971	17.6
24	2004	1	24	9.5	12.2	0.6	2.009	6
25	2004	1	25	3.5	8.3	0.7	5.219	7
26	2004	1	26	4.8	12.6	1.4	2.31	6.2
27	2004	1	27	1.4	5.6	0.4	1.929	2.4
28	2004	1	28	0.7	6.8	0.7	5.57	6
29	2004	1	29	3.1	6.7	1.5	9.379	2.2
30	2004	1	30	-3.2	7.4	1.2	9.279	0
31	2004	1	31	3	10.9	0.6	6.6	0.6
32	2004	2	1	3.6	14.6	0.6	7.768	0.2
33	2004	2	2	3	16.5	0.8	10.271	0.2
34	2004	2	3	2	18.1	0.9	10.769	0.2
35	2004	2	4	2	11.8	0.4	6.311	0
36	2004	2	5	5	17.4	1.4	10.011	0
37	2004	2	6	3	13	0.6	7.559	0
38	2004	2	7	5.9	12	0.8	1.87	0.4
39	2004	2	8	1.1	12.2	1	9.609	0
40	2004	2	9	5.2	11.1	1.6	11.891	0
41	2004	2	10	-1.1	13.5	1.1	12.489	0
42	2004	2	11	-1.3	14.6	1.5	11.171	0
43	2004	2	12	0.1	12.5	0.9	12.338	0
44	2004	2	13	0.5	11.1	0.7	12.029	0
45	2004	2	14	0	13.4	0.8	11.2	0
46	2004	2	15	3.5	10.2	0.6	5.248	0.2
47	2004	2	16	3.3	8.6	1.1	6.709	0
48	2004	2	17	1.9	9.2	0.7	7.492	0
49	2004	2	18	4.6	9.1	1.4	3.419	0.6
50	2004	2	19	0.1	2.7	0.5	4.918	0.6
51	2004	2	20	-2.6	11.2	1	13.879	1
52	2004	2	21	6	13.7	0.9	5.78	0.8
53	2004	2	22	7.4	11	1.5	5.558	1
54	2004	2	23	0.2	6.4	0.9	4.16	0
55	2004	2	24	-3	6.1	1.2	12.908	0
56	2004	2	25	0.3	8.5	1.3	7.751	0
57	2004	2	26	3	7.5	2.2	8.299	0
58	2004	2	27	-3	7.2	1.1	7.538	4.4
59	2004	2	28	-0.4	5.5	1.4	13.808	0.6
60	2004	2	29	0.1	6.4	1.4	11.229	0
61	2004	3	1	-2.4	6.1	1.7	11.158	0
62	2004	3	2	-3.4	6.3	1.6	15.289	0
63	2004	3	3	-3.4	12.4	1.5	14.829	0
64	2004	3	4	-0.9	12.7	0.9	7.801	4.4
65	2004	3	5	8.1	15.8	1.4	9.128	3.2
66	2004	3	6	8.4	10.1	1.1	3.691	5
67	2004	3	7	5.3	12	2.2	8.521	0
68	2004	3	8	2	10.2	1.7	11.778	3
69	2004	3	9	-1	10.6	1.7	17.558	0
70	2004	3	10	-2	8.7	1.8	17.549	0
71	2004	3	11	-4.4	10.2	2.1	18.391	0.2
72	2004	3	12	7.2	18.4	2.7	14.699	15.8
73	2004	3	13	7.3	8.8	0.8	2.528	5.6
74	2004	3	14	1.5	14.5	1.4	13.808	0.2
75	2004	3	15	4.3	18.7	2	16.21	0
76	2004	3	16	5.5	19.8	3.3	17.06	0
77	2004	3	17	11.7	20.4	5.1	18.55	0
78	2004	3	18	6.9	18.6	2.3	15.101	0
79	2004	3	19	10.5	17.2	2.8	14.728	0
80	2004	3	20	12	15.5	2.2	7.948	0
81	2004	3	21	9.4	15.8	2.5	6.002	2
82	2004	3	22	5.2	10.3	1.8	10.191	5.2
83	2004	3	23	3	9.8	2	14.36	1.8
84	2004	3	24	2.2	10.6	2	17.06	0
85	2004	3	25	1.4	10.1	1.7	13.661	0.6
86	2004	3	26	0.3	8.9	1.7	13.289	0
87	2004	3	27	2.2	10.2	2.8	17.75	0
88	2004	3	28	3.3	15	2.9	18.91	0
89	2004	3	29	8.1	16.4	4.4	17.21	0
90	2004	3	30	10.3	16.6	3.4	9.748	0
91	2004	3	31	8	17.8	2.4	13.222	16.8
92	2004	4	1	9.6	18.2	3.2	17.65	0
93	2004	4	2	7.8	14.5	2.1	13.498	6.4
94	2004	4	3	5.1	16.7	2.1	19.768	0
95	2004	4	4	6.2	19.5	2.9	21.028	0
96	2004	4	5	9.1	14.4	1.9	9.371	0.8
97	2004	4	6	6.5	13.4	2	14.841	2.8
98	2004	4	7	7.7	13.4	3.3	18.42	0.2
99	2004	4	8	3.2	13	2.2	12.309	0
100	2004	4	9	2.8	12.5	2.7	19.738	0.6
101	2004	4	10	3.4	11.3	2.4	15.331	0
102	2004	4	11	4	11.9	2	9.53	0.4
103	2004	4	12	4.2	14.1	2.6	8.898	0
104	2004	4	13	6.8	15.2	3.6	18.37	0
105	2004	4	14	8.1	13.1	2.3	12.82	0
106	2004	4	15	6.4	17.9	3.7	24.229	0
107	2004	4	16	10.3	11.8	1.5	3.708	16.8
108	2004	4	17	9.5	15.4	2.2	7.429	0.2
109	2004	4	18	6.3	14.2	2	8.781	4.6
110	2004	4	19	4.5	12.5	2.3	18.458	6.4
111	2004	4	20	8.1	18.6	2.5	16.369	0.2
112	2004	4	21	8.9	22.1	4.2	25.251	0
113	2004	4	22	9.6	12.5	1.2	2.49	19.2
114	2004	4	23	9.8	15.1	1.6	3.499	0
115	2004	4	24	8	19.4	3.4	25.468	0.2
116	2004	4	25	7	21.5	4	27.071	0
117	2004	4	26	7.4	22.9	4.2	27.109	0
118	2004	4	27	10	18.1	2.6	21.68	13.2
119	2004	4	28	11.1	12.5	1.1	3.561	22.8
120	2004	4	29	10	12.4	1.2	5.558	7.8
121	2004	4	30	7.5	13.1	2.1	9.45	2.6
122	2004	5	1	3.9	17.9	2.9	23.89	0
123	2004	5	2	9.7	17.5	2.5	14.611	4.8
124	2004	5	3	10.3	15	1.7	5.29	3
125	2004	5	4	10.1	14.8	2.6	7.529	1.8
126	2004	5	5	7.2	12.6	2.6	20.019	2.4
127	2004	5	6	5.6	13.2	2.7	20.01	0.8
128	2004	5	7	6.2	13	2.5	14.64	5.4
129	2004	5	8	5.3	14	2.4	19.441	2
130	2004	5	9	3.2	16.9	3	27.662	0
131	2004	5	10	10.7	18.2	3.5	18.378	0.2
132	2004	5	11	9.2	20.9	2.9	19.479	2.8
133	2004	5	12	12	19.8	2.7	12.862	9.4
134	2004	5	13	9.9	19	3.9	21.559	0
135	2004	5	14	8.4	16.8	3	18.06	0
136	2004	5	15	10.4	20.9	4.3	24.531	0
137	2004	5	16	9.3	24.4	4.8	28.641	0
138	2004	5	17	11.2	24.3	4.7	28.549	0
139	2004	5	18	12.5	28	5.6	28.758	0
140	2004	5	19	13.1	28.4	5.6	27.858	0
141	2004	5	20	14	29.1	5.8	25.259	0.4
142	2004	5	21	14.4	25.1	4.8	23.221	0.2
143	2004	5	22	13.3	20.7	2.2	8.869	30.4
144	2004	5	23	8.7	21.5	4.8	30.491	0
145	2004	5	24	9.5	24	5.6	30.642	0
146	2004	5	25	13.4	23.5	5.8	28.247	0
147	2004	5	26	11.5	23.9	4.9	25.041	0
148	2004	5	27	13.8	20	3.5	12.33	0
149	2004	5	28	10.2	24.2	4.5	27.36	0
150	2004	5	29	13.1	26.1	5	26.41	0
151	2004	5	30	15.2	20.2	2.3	7.63	6.6
152	2004	5	31	12.6	20.8	3.1	22.58	3.4
153	2004	6	1	15	23.2	3.2	16.34	5
154	2004	6	2	13.7	21.2	4	20.969	0
155	2004	6	3	13.1	21.6	4.7	23.229	0
156	2004	6	4	10.4	23.7	4.8	29.051	0
157	2004	6	5	14.3	26.2	5.4	26.397	0
158	2004	6	6	14.2	28.1	6.2	30.139	0
159	2004	6	7	16.5	28	7.8	28.181	0
160	2004	6	8	15.2	29.1	7.4	29.608	0
161	2004	6	9	16.4	30.7	8.7	29.758	0
162	2004	6	10	16.5	31.4	7.5	26.829	0
163	2004	6	11	18.8	29.7	5.4	19.119	5.2
164	2004	6	12	17.9	27.3	5.9	22.409	0
165	2004	6	13	13.5	24.3	6.7	28.289	0
166	2004	6	14	11.6	23.7	5.4	21.798	0
167	2004	6	15	13	26.3	5.8	25.92	0
168	2004	6	16	16.5	28.1	6.1	21.111	0
169	2004	6	17	16.6	29	7	28.972	0
170	2004	6	18	15.3	29.2	6.6	28.57	0.2
171	2004	6	19	15	20.1	3.2	8.538	8.8
172	2004	6	20	13.8	20.2	4.3	18.55	0.2
173	2004	6	21	9.7	24.4	4.3	25.339	0.2
174	2004	6	22	17.8	27.1	5.8	24.142	0
175	2004	6	23	18.9	26	4.4	13.1	0
176	2004	6	24	17.4	23.9	4.1	13.87	0
177	2004	6	25	17.4	26.9	5.5	21.798	0
178	2004	6	26	17.4	34.8	7.9	28.31	0
179	2004	6	27	19.3	30.8	6.8	26.577	0
180	2004	6	28	20.2	29.1	6.9	25.351	0
181	2004	6	29	19.6	29.5	8.2	28.871	0
182	2004	6	30	15.6	32.5	7.8	28.009	0
183	2004	7	1	17.2	24.8	5.4	17.118	0
184	2004	7	2	13.5	26	6.2	23.568	0
185	2004	7	3	13.5	25.4	6	29.44	0
186	2004	7	4	13.4	33.4	7.3	28.691	0
187	2004	7	5	17	26	4.8	18.688	8.6
188	2004	7	6	17.3	26.4	3.8	16.641	5.2
189	2004	7	7	18.5	23.7	4.9	9.538	0
190	2004	7	8	14.4	23.4	6.2	20.119	0.2
191	2004	7	9	13.3	23.4	5.5	23.2	0
192	2004	7	10	14.8	21.5	3.6	10.911	0.2
193	2004	7	11	13.1	22.2	5.4	21.551	0
194	2004	7	12	13.4	23.8	5.6	20.58	0
195	2004	7	13	12.7	23.7	5.5	24.401	0
196	2004	7	14	16.1	25.9	6.1	26.791	0
197	2004	7	15	13.3	29.9	6.3	29.198	0
198	2004	7	16	15.6	32.9	6.9	24.548	0
199	2004	7	17	20.2	29.8	8	26.728	0
200	2004	7	18	19.6	26.4	4.3	13.339	6
201	2004	7	19	19.3	30.5	7	21.438	7.8
202	2004	7	20	17.7	28.4	4.6	24.79	0
203	2004	7	21	19.6	30	5.9	22.229	4.8
204	2004	7	22	21.7	30.9	7	27.101	0.2
205	2004	7	23	20.9	29.8	4.5	14.239	0
206	2004	7	24	20.7	30.4	6.8	26.749	0
207	2004	7	25	17.2	29.4	8	28.118	0
208	2004	7	26	15.5	28.8	7.3	25.941	0
209	2004	7	27	15.1	27.3	6.2	26.351	0
210	2004	7	28	14.7	31.1	5.9	27.85	0
211	2004	7	29	18.3	29.6	6.4	24.681	0
212	2004	7	30	18.5	30	5.9	23.819	0
213	2004	7	31	17.9	36.1	7.3	27.209	0
214	2004	8	1	20.2	37.8	8.6	21.609	0.2
215	2004	8	2	19.3	34.7	7.4	19.789	21.8
216	2004	8	3	19.2	30.1	5	20.609	3.6
217	2004	8	4	19.4	23.3	2.9	10.049	0.8
218	2004	8	5	17.5	26.4	5.3	20.391	0
219	2004	8	6	14.4	28.8	5	26.569	0
220	2004	8	7	17.4	29.8	5.6	16.08	1.4
221	2004	8	8	20.4	31.2	6.5	22.028	0.8
222	2004	8	9	20.3	28.5	3.9	12.878	3.4
223	2004	8	10	19	27.9	5	21.048	0.2
224	2004	8	11	15.8	32.2	6.6	26.268	0
225	2004	8	12	18.7	26.8	5.2	13.351	0
226	2004	8	13	18.4	27.5	5.9	20.27	0
227	2004	8	14	15	29.1	5.2	25.858	0
228	2004	8	15	16.9	34.7	7.2	25.569	1
229	2004	8	16	19.8	28.9	4.3	18.592	1.2
230	2004	8	17	19.8	26.8	3.3	11.079	12.2
231	2004	8	18	18.5	31.7	6.2	24.907	0
232	2004	8	19	19.1	29	4.8	17.319	11.2
233	2004	8	20	15.6	25.6	4.9	17.851	0
234	2004	8	21	15.2	23.5	4.9	18.558	0
235	2004	8	22	12.7	29.1	5.6	23.091	0
236	2004	8	23	18.8	28.6	4.7	17.131	1.2
237	2004	8	24	17.1	21.8	2.6	4.478	0
238	2004	8	25	13.8	25.7	4.6	16.398	0.8
239	2004	8	26	15.7	23.8	4.6	15.93	0
240	2004	8	27	11.8	25.4	4.2	24.07	0
241	2004	8	28	15.9	25.3	4.5	21.149	0
242	2004	8	29	15.5	25.5	3.7	16.658	0
243	2004	8	30	17.6	23.8	3.2	12.338	0
244	2004	8	31	16.8	25.4	5.2	17.068	0
245	2004	9	1	12.7	29.9	4.9	19.759	1
246	2004	9	2	16.1	30	4.7	20.588	0
247	2004	9	3	17.8	27	4	13.699	0
248	2004	9	4	18.7	32.8	5.6	17.909	0
249	2004	9	5	20.8	32.4	7.1	15.268	0
250	2004	9	6	21.1	30.2	8	19.018	6
251	2004	9	7	19.4	28.6	7.3	18.219	0
252	2004	9	8	19.7	30.6	7.7	20.739	0
253	2004	9	9	20.2	30.2	6.4	19.018	0
254	2004	9	10	21	29.6	5.6	17.378	9
255	2004	9	11	19.1	27.9	2.8	7.32	3.8
256	2004	9	12	18.2	25	3.5	14.758	0.2
257	2004	9	13	14.7	28.6	4.1	18.098	0
258	2004	9	14	17.8	23.3	3.4	6.261	0.2
259	2004	9	15	14.7	22.2	3.1	10.832	0.2
260	2004	9	16	12.7	22.5	4.3	18.378	0
261	2004	9	17	7.7	24	3.4	20.571	0
262	2004	9	18	8.4	28.4	4.3	20.098	0
263	2004	9	19	16.1	24.1	3.3	10.488	0
264	2004	9	20	14.9	23.7	3.6	12.309	0
265	2004	9	21	12.4	22	2.7	9.668	0.8
266	2004	9	22	12.2	22.9	4.1	18.499	0
267	2004	9	23	12.5	23.1	3.3	15.252	0.4
268	2004	9	24	14.9	21.2	3.6	10.07	3.2
269	2004	9	25	9.7	19.5	3.8	18.098	0
270	2004	9	26	10.6	19.1	2.9	10.861	0.2
271	2004	9	27	11.6	22.3	2.7	14.318	0
272	2004	9	28	9.1	23.5	2.6	17.378	0.2
273	2004	9	29	9.2	25.6	2.9	15.708	0.2
274	2004	9	30	9.3	23.8	2	9.509	0
275	2004	10	1	15.9	26.9	3.6	16.11	0
276	2004	10	2	16.8	25	4	15.729	0.4
277	2004	10	3	12.4	27.7	4	15.239	0
278	2004	10	4	17.8	26.8	5	15.628	0
279	2004	10	5	18.6	26.6	4.2	13.468	0
280	2004	10	6	15.8	21.6	2.1	4.03	0
281	2004	10	7	13.4	25.7	3	12.008	0
282	2004	10	8	18.9	25.5	4	10.798	0
283	2004	10	9	15.8	27.3	3.2	11.669	28.2
284	2004	10	10	11.8	23	2.4	14.921	1.4
285	2004	10	11	13.4	21.7	2.5	10.618	9.4
286	2004	10	12	13.5	17.8	1.7	6.659	9.8
287	2004	10	13	9.5	18.9	1.9	14.029	0
288	2004	10	14	10.9	16.9	2.1	9.551	5
289	2004	10	15	10.7	12.8	1.5	3.808	6.6
290	2004	10	16	7.4	10.9	0.7	1.942	23.4
291	2004	10	17	7.9	17.5	1.8	11.531	0
292	2004	10	18	10.5	19.7	1.7	9.371	0
293	2004	10	19	13.9	24.4	2.3	12.51	0.2
294	2004	10	20	17.5	23.3	2.8	7.291	0.2
295	2004	10	21	14.9	22.2	2.5	11.828	0.2
296	2004	10	22	11.3	23.3	1.9	12.317	0
297	2004	10	23	15	22.6	3	13.042	0.2
298	2004	10	24	15.9	23	2.5	11.991	0
299	2004	10	25	13.7	17.3	1.1	2.691	41.4
300	2004	10	26	10.8	16.1	2	9.078	2.2
301	2004	10	27	6.6	14.6	0.7	3.888	0.8
302	2004	10	28	10.6	20.4	1.6	11.48	0.2
303	2004	10	29	8.4	14.3	1	3.021	16.8
304	2004	10	30	5.2	16.9	1.2	11.732	2.4
305	2004	10	31	10	10.9	0.7	1.519	13
306	2004	11	1	5.5	10.4	0.4	4.558	0.4
307	2004	11	2	4.4	14.6	0.8	8.869	0.2
308	2004	11	3	4.6	11.9	0.3	7.178	0.2
309	2004	11	4	6.6	17.7	1.1	9.078	0.2
310	2004	11	5	6.8	11.3	0.2	3.13	0
311	2004	11	6	8.9	12.8	1.5	6.228	0
312	2004	11	7	5.2	11.7	1.2	6.55	0
313	2004	11	8	7.4	12.5	1	5.37	5.2
314	2004	11	9	9.6	11.7	1	2.908	6
315	2004	11	10	4.6	8	0.5	1.778	6.2
316	2004	11	11	6.2	9.5	0.8	0.891	5.2
317	2004	11	12	0.5	10.8	0.8	7.718	0
318	2004	11	13	2.6	7.6	0.7	2.009	0
319	2004	11	14	1.6	7.7	1.3	3.921	0
320	2004	11	15	0.8	6.5	1.1	8.04	0
321	2004	11	16	2.5	7.4	0.7	1.749	0
322	2004	11	17	6.4	9.8	1.1	3.599	0
323	2004	11	18	3.1	10.7	0.8	4.679	0
324	2004	11	19	8.2	13.7	1.7	2.662	0.8
325	2004	11	20	1.7	10.9	0.7	8.869	0
326	2004	11	21	0.3	14.1	0.8	8.919	0
327	2004	11	22	2	12.3	0.4	6.55	0
328	2004	11	23	4.5	13.2	0.8	8.241	0
329	2004	11	24	0.9	6.1	0.1	2.578	0.2
330	2004	11	25	2.7	12.9	0.7	7.14	0.2
331	2004	11	26	1.3	8	0.1	5.939	0
332	2004	11	27	4.7	7.2	0.3	2.879	0
333	2004	11	28	2.2	13.6	0.5	5.24	1.8
334	2004	11	29	4.5	8.3	0.6	4.118	2.6
335	2004	11	30	3.8	9.9	0.8	5.642	0
336	2004	12	1	1.8	14.1	0.6	7.881	0
337	2004	12	2	8.1	13.1	1.2	8.14	0
338	2004	12	3	7	11.2	0.6	2.44	0
339	2004	12	4	3.2	6.3	0.2	4.298	0.2
340	2004	12	5	3.7	7	0.2	1.029	0
341	2004	12	6	5.2	6.4	0.9	1.741	0
342	2004	12	7	2.5	6.4	0.4	1.69	6.4
343	2004	12	8	4.9	7.2	0.3	1.36	1.6
344	2004	12	9	5.5	9.4	0.5	3.511	0.2
345	2004	12	10	3.7	5.8	0.2	1.808	0.2
346	2004	12	11	3.3	5.4	0.3	3.181	0.2
347	2004	12	12	-0.6	14.2	0.7	7.09	0
348	2004	12	13	1.3	14.3	0.8	7.01	0
349	2004	12	14	-0.1	13.6	0.5	6.981	0
350	2004	12	15	0.2	12.9	0.4	6.541	0
351	2004	12	16	2.8	12.2	0.3	5.579	2
352	2004	12	17	8.1	11.6	1.1	3.239	2
353	2004	12	18	7	11.7	1	4.679	3.2
354	2004	12	19	9	13.2	1	2.448	12
355	2004	12	20	2.8	7.3	0.6	0.719	0.2
356	2004	12	21	-2.8	4.6	0.6	7.441	0
357	2004	12	22	-1.8	7.5	0.7	7.04	0
358	2004	12	23	3.9	10.8	0.1	2.67	2.2
359	2004	12	24	9.3	10.6	0.6	1.891	3.8
360	2004	12	25	5	7.5	0.7	1.209	2
361	2004	12	26	2.1	3.3	0.5	1.418	1.2
362	2004	12	27	0.6	2.9	0.8	3.591	0
363	2004	12	28	-0.4	8.5	0.8	1.64	1.2
364	2004	12	29	2.1	8.6	1	3.16	0.2
365	2004	12	30	5.1	8.8	0.9	4.21	0.2
366	2004	12	31	6.4	10.4	0.6	2.908	0.2
