# Supplementary material for: Optimization of black-box models with uncertain climatic inputs—Application to sunflower ideotype design
Source: PLoS One. 2017 May 25;12(5):e0176815. doi: 10.1371/journal.pone.0176815 (PMC5444610; doi:10.1371/journal.pone.0176815)
Supplement: S1 Dataset and Code — The dataset used throughout this manuscript and the R code used to call the SUNFLO model and run the proposed algorithm are provided in a single archive file. (TGZ) [file pone.0176815.s001.tgz › supplementary/data/climate/84007004_1997.txt]

JourJ	Annee	Mois	Jour	Tmin	Tmax	ETP	RAD	Pluie
1	1997	1	1	-1.7	1.3	0.2	2.3	4.5
2	1997	1	2	0.1	1.8	0	0.5	33.5
3	1997	1	3	0.7	13.2	0.4	3.3	29.5
4	1997	1	4	3.1	7.2	0.4	2	6.5
5	1997	1	5	0.2	4.7	0.1	3.8	0.5
6	1997	1	6	-0.9	6	0.2	6.2	2
7	1997	1	7	0.8	5.5	0.5	5.5	0
8	1997	1	8	0	9.3	0.1	1.2	16
9	1997	1	9	4.9	6.1	0.3	1.3	3.5
10	1997	1	10	1.7	8	0.9	6.9	0
11	1997	1	11	2.6	7.3	1.4	8.3	0
12	1997	1	12	0.3	6.9	0.6	8.5	0
13	1997	1	13	-3.8	7	0.2	8.7	0
14	1997	1	14	-3.4	10.8	0.2	9.1	0.5
15	1997	1	15	-2.8	12.9	0.2	8.6	0
16	1997	1	16	-2.1	12.6	0.2	8.5	0
17	1997	1	17	-1.5	11.8	0.4	2.1	0.5
18	1997	1	18	4.5	12.5	0.6	3.3	4
19	1997	1	19	9.6	11.2	0.3	0.5	30.5
20	1997	1	20	7.7	13.4	0.6	1.3	0
21	1997	1	21	6.1	15.8	0.8	5.7	0
22	1997	1	22	9.8	15.9	1.6	1.4	2
23	1997	1	23	7.5	16.6	1.4	2.8	0
24	1997	1	24	8.4	17.9	1	6	0
25	1997	1	25	3.3	14.8	0.4	8	0
26	1997	1	26	0.5	12.8	0.4	8.3	0.5
27	1997	1	27	5.9	11.7	0.8	6.6	0
28	1997	1	28	4.2	6.4	1.4	5.3	0
29	1997	1	29	-0.9	10.4	0.5	9.4	0
30	1997	1	30	-1.7	10.9	0.4	9.4	0
31	1997	1	31	-2.4	8.3	0.4	9.5	0
32	1997	2	1	-3.5	9	0.4	10.7	0.5
33	1997	2	2	-3.4	11.3	0.4	9.7	0
34	1997	2	3	0.6	9	0.7	5.5	0
35	1997	2	4	-2.5	11.2	0.5	10.5	0
36	1997	2	5	-0.8	13.3	0.6	8.1	0
37	1997	2	6	5.5	13	1.8	11.9	0.5
38	1997	2	7	-2.1	15.5	0.6	11.6	0
39	1997	2	8	-2.2	15.6	0.6	11.4	0.5
40	1997	2	9	-0.6	12.6	0.5	7.7	0
41	1997	2	10	-1.4	12.3	0.5	9.9	1
42	1997	2	11	3.9	14.4	0.7	6.8	0
43	1997	2	12	2.8	19.1	0.9	11.5	0
44	1997	2	13	4.1	16.2	1.6	7.1	0
45	1997	2	14	4.3	15.1	1	3.7	1
46	1997	2	15	7.1	14.7	2.6	11.7	0
47	1997	2	16	4	14.5	2.1	13.6	0
48	1997	2	17	0	15.9	1.1	13.3	0
49	1997	2	18	2.4	15.6	1.1	8.4	0
50	1997	2	19	7.7	14.5	2.5	13.7	0
51	1997	2	20	1.3	18.5	1.5	14.2	0
52	1997	2	21	10.4	17.5	2.9	14.6	0
53	1997	2	22	1.3	16.5	1.1	12.8	0
54	1997	2	23	5.4	13.9	0.9	4.7	0
55	1997	2	24	9.3	14.3	0.9	4.3	0
56	1997	2	25	11.3	17.7	1.4	8.6	0
57	1997	2	26	8.1	20.3	2.1	10.7	0
58	1997	2	27	7.6	14.1	3.4	16.1	0
59	1997	2	28	1.8	19.4	1.8	15.5	0
60	1997	3	1	0.2	18.9	1.5	13.1	0
61	1997	3	2	4.6	19	1.4	12.7	0
62	1997	3	3	3	22.5	1.7	13.7	0
63	1997	3	4	3.9	21.5	1.6	13.6	0
64	1997	3	5	10.4	20.8	2	11.4	0
65	1997	3	6	10.3	16.8	4	15.6	0
66	1997	3	7	4	19.5	2.1	14.9	0
67	1997	3	8	2.2	21.4	2	15.3	0
68	1997	3	9	2.9	19.3	1.8	15.2	0
69	1997	3	10	1.5	21.9	1.9	15.7	0
70	1997	3	11	3.6	24.1	2.2	15.6	0
71	1997	3	12	5.8	19.2	2.1	15.4	0
72	1997	3	13	3.6	22.1	3.3	16.5	0
73	1997	3	14	11.1	19.5	4.3	16.4	0
74	1997	3	15	9.6	17.8	4.8	17.4	0
75	1997	3	16	11.7	20.2	4.8	17.9	0
76	1997	3	17	12.5	21.4	5.7	18	0
77	1997	3	18	9.2	26.3	3.5	17.5	0
78	1997	3	19	11.4	16.7	3.9	16.9	0
79	1997	3	20	8.3	14	5.1	18.9	0
80	1997	3	21	6.5	17.4	5	17.8	0
81	1997	3	22	7.6	18.3	3.8	17.3	0
82	1997	3	23	1.8	18.2	2.3	15.9	0
83	1997	3	24	8	15.8	3.3	15.9	0
84	1997	3	25	2.5	18.1	3.3	18.9	0
85	1997	3	26	8.2	19.6	3.6	19.1	0
86	1997	3	27	5.7	23.4	3.3	19.1	0
87	1997	3	28	9.3	22.5	4.7	18.8	0
88	1997	3	29	8	14.8	6.2	20.7	0
89	1997	3	30	6.3	16.5	4.8	20.2	0
90	1997	3	31	1.9	20.2	2.9	20	0
91	1997	4	1	1.2	22.5	2.8	20.3	0
92	1997	4	2	2.3	21.5	2.8	20.1	0
93	1997	4	3	4	23.7	3.8	20.3	0
94	1997	4	4	12.3	16.8	6.5	18.2	0
95	1997	4	5	7.5	17.2	5.6	18.3	0
96	1997	4	6	12.5	19.8	6.6	21.8	0
97	1997	4	7	6	21.1	4.1	21.9	0
98	1997	4	8	3.9	18.3	2.6	15.9	0
99	1997	4	9	3.3	19.6	3	21	0
100	1997	4	10	2.3	20.8	3	21.5	0
101	1997	4	11	3.4	25.3	4.1	21.1	0
102	1997	4	12	10.6	17.5	7.1	23	0
103	1997	4	13	6.4	20	4.8	22.9	0
104	1997	4	14	3.8	20.8	3.3	21.9	0
105	1997	4	15	3.8	20.7	5	23.4	0
106	1997	4	16	8.7	19	7.3	24.2	0
107	1997	4	17	7.3	12	2.5	8	0
108	1997	4	18	-0.5	19.4	3.2	23.1	0
109	1997	4	19	3.4	14.6	1.2	6.6	6.5
110	1997	4	20	7.7	15.5	4.8	23.8	0
111	1997	4	21	4.4	16.2	6.3	24.9	0
112	1997	4	22	6.9	16.1	7.2	25.4	0
113	1997	4	23	4.7	19.7	4.1	24.5	0
114	1997	4	24	3.5	19.4	3.2	21.4	0
115	1997	4	25	4.1	20.7	3	21	0
116	1997	4	26	12.2	22.6	3	15.1	8
117	1997	4	27	11.4	20.7	3.5	18.5	2.5
118	1997	4	28	12.2	22.7	4	18.5	0
119	1997	4	29	13.1	20.1	5.9	25.2	0
120	1997	4	30	11.6	20.7	6.7	26	0
121	1997	5	1	11.6	23.5	5.2	25.8	0
122	1997	5	2	6.5	25	4.4	26.1	0
123	1997	5	3	6.2	24.4	4.3	25.9	0
124	1997	5	4	11.3	23.9	3	14	3.5
125	1997	5	5	11.6	21.7	2.9	12	13.5
126	1997	5	6	10.5	18.4	3.4	14.9	5
127	1997	5	7	6.7	14.2	3	17.1	0
128	1997	5	8	6.5	16.6	4.9	26.6	0
129	1997	5	9	7	19.5	2.7	13.7	0
130	1997	5	10	6.1	22.6	4.2	24.5	0
131	1997	5	11	9	22	3	12.7	0.5
132	1997	5	12	12.8	19.8	2.6	12.4	3.5
133	1997	5	13	13	22.1	2.1	10.1	0.5
134	1997	5	14	9.9	26.3	4	21.5	0
135	1997	5	15	10	28.3	4.1	20.7	0
136	1997	5	16	12.5	25.7	3.7	18.6	0
137	1997	5	17	11.2	24.6	3	15.8	0.5
138	1997	5	18	14.8	23.1	4.9	25.1	0
139	1997	5	19	10	23.4	3.9	20.2	0
140	1997	5	20	13.1	23.9	2.8	12.9	10.5
141	1997	5	21	8.4	23.9	4.2	23	0
142	1997	5	22	13.2	23.6	5.6	28	0
143	1997	5	23	9.4	24.7	4.5	25.5	0
144	1997	5	24	12.5	25.5	4	20	0
145	1997	5	25	12.5	24.9	2.5	11.4	0
146	1997	5	26	14.2	30.8	5.8	27.5	0
147	1997	5	27	12.1	31.5	6.1	27.7	0
148	1997	5	28	18.4	27.9	8.6	28.3	0
149	1997	5	29	15.1	28.4	6.2	27.1	0
150	1997	5	30	10.4	29.9	5.5	27	0
151	1997	5	31	14.6	27.2	5	23.5	0
152	1997	6	1	14.9	20.3	1.9	6.5	11.5
153	1997	6	2	13.5	19.3	1.7	7.1	0
154	1997	6	3	12.7	25	3.8	19.7	0
155	1997	6	4	13.3	25.1	3.1	15.3	4.5
156	1997	6	5	16	19.9	1.5	6.2	32.5
157	1997	6	6	14.1	26.9	5	26.2	0
158	1997	6	7	15.4	26.3	3.9	18.9	0
159	1997	6	8	14.8	29.4	5.4	26.9	0
160	1997	6	9	16	27.8	5	25	0
161	1997	6	10	16.4	29.3	4.3	19.5	0
162	1997	6	11	17.5	29.6	5.1	23	0
163	1997	6	12	17.1	31	5.2	23.7	0
164	1997	6	13	19.4	29.4	4.3	18.6	0
165	1997	6	14	19.5	26.7	3.5	13.1	0
166	1997	6	15	17.8	29.5	6.9	29.4	0
167	1997	6	16	14.4	27.9	4.3	19.8	1
168	1997	6	17	15.4	27	4.6	21	0
169	1997	6	18	17.8	27.2	7.2	27.7	1
170	1997	6	19	16.2	27.3	5.3	21.4	0.5
171	1997	6	20	13.3	26.3	5.3	26.4	0
172	1997	6	21	15.5	24.1	2.2	7	14.5
173	1997	6	22	13.1	23.7	4.3	19.5	0.5
174	1997	6	23	11.1	23.8	4.7	24.1	0
175	1997	6	24	11.7	23.7	5.7	27.4	0
176	1997	6	25	13.8	25.1	4.8	21.8	0
177	1997	6	26	16.2	20.6	1.5	4.9	6
178	1997	6	27	13.2	23.4	4.4	23.1	1
179	1997	6	28	9.5	20.2	1.8	9.4	3
180	1997	6	29	16.5	22.9	5.1	22.2	1
181	1997	6	30	11.5	22.6	3.7	18.8	0.5
182	1997	7	1	11.4	25.2	4.9	26.7	0
183	1997	7	2	15.6	24.1	3	8.1	1.5
184	1997	7	3	16.8	22.3	2.8	11.7	0
185	1997	7	4	12.6	26.5	3.5	16.7	7
186	1997	7	5	12.9	22.6	4.9	24.8	0
187	1997	7	6	15.5	24.2	7.8	28.5	0
188	1997	7	7	16.5	26.4	8.2	28.8	0
189	1997	7	8	16.6	29.2	6.6	28.3	0
190	1997	7	9	13.1	30.4	5.4	26.7	0
191	1997	7	10	15.6	28.3	4.9	23.7	0
192	1997	7	11	16.1	30.6	5.4	23.8	0
193	1997	7	12	19.6	31.5	6.6	26.8	0
194	1997	7	13	15.6	32.5	5.7	26.5	0
195	1997	7	14	16.6	34.2	5.7	24.9	0
196	1997	7	15	20.5	31.4	7.5	26.3	0
197	1997	7	16	20	30.9	4.4	15	0
198	1997	7	17	16.3	29	2.8	12	11.5
199	1997	7	18	16.5	26.6	6.1	26.3	0
200	1997	7	19	16.6	24.8	6.9	27.3	0
201	1997	7	20	17.7	28.5	7.9	28.3	0
202	1997	7	21	17.3	28.4	6.6	26.5	0
203	1997	7	22	13.7	30.1	5	24.1	0
204	1997	7	23	17	33.5	5.6	24.8	0
205	1997	7	24	18.4	32	4.1	15.8	0.5
206	1997	7	25	19.1	27.7	6	23.7	0
207	1997	7	26	18.5	28.8	7.1	26.7	0
208	1997	7	27	21.4	31.5	6.9	23.3	0
209	1997	7	28	21.9	33.4	6.6	25.4	0
210	1997	7	29	18.3	34.4	5.8	24.4	0
211	1997	7	30	19	33.7	6.2	25.5	0
212	1997	7	31	20.6	31.4	6.8	22.3	0
213	1997	8	1	20.2	29.5	8.2	25.8	0
214	1997	8	2	20.9	32.5	7	25.3	0
215	1997	8	3	19.9	33.9	5.9	24.9	0
216	1997	8	4	18.1	32	5.1	23	0
217	1997	8	5	18.4	28	2.2	9.3	0
218	1997	8	6	20.4	30.4	4.4	19.7	0
219	1997	8	7	19.3	31.1	4.6	20.2	0
220	1997	8	8	16.6	32.3	4.9	23.1	0
221	1997	8	9	17.5	36.4	5.2	22.6	0
222	1997	8	10	18.7	33.2	5	22.1	0.5
223	1997	8	11	18.1	23.9	1.1	4.2	37.5
224	1997	8	12	16	32	4.8	23.3	0
225	1997	8	13	17.5	32.4	4.9	22.9	0
226	1997	8	14	19.3	33	5	22.8	0
227	1997	8	15	18.6	34.1	4.6	19.9	0
228	1997	8	16	17.6	32.2	4.3	19	7.5
229	1997	8	17	17.1	31.1	4.8	22.8	0
230	1997	8	18	17.2	32.2	4.6	21.3	0
231	1997	8	19	17.1	32.2	4.4	21.5	0
232	1997	8	20	20	31.1	4.1	18.8	0
233	1997	8	21	19.5	29.8	3.3	13.9	0
234	1997	8	22	16.7	31.8	4.4	21.5	0
235	1997	8	23	18.2	31.3	4.5	21.4	0
236	1997	8	24	17.1	31.4	4.4	21.1	0
237	1997	8	25	19.6	30.3	4.4	19.4	12.5
238	1997	8	26	17.8	28.1	2.8	12.5	0
239	1997	8	27	18.2	27.9	3.8	16.9	0
240	1997	8	28	12.4	23.4	2.2	11.2	10.5
241	1997	8	29	11.3	24.6	3.8	21.8	0
242	1997	8	30	12	28	3.9	21.8	0
243	1997	8	31	14	30	4.1	21.8	0
244	1997	9	1	14.3	26.5	2.1	10.3	8
245	1997	9	2	17	21.2	0.9	4.2	2.5
246	1997	9	3	17.6	26.7	3.9	16.9	0
247	1997	9	4	14.4	30.8	3.8	20.4	0
248	1997	9	5	15.4	30.8	3.9	20.3	0
249	1997	9	6	13.4	31.4	3.7	20.2	0
250	1997	9	7	18.5	27.5	5	19.7	0
251	1997	9	8	16.7	28	4.6	19.6	0
252	1997	9	9	17.5	29.2	5.3	20.3	0
253	1997	9	10	16.4	26.7	4.9	19.6	0
254	1997	9	11	12	28.9	3	17.5	0
255	1997	9	12	16.6	28	2.9	14.9	0
256	1997	9	13	17.8	22.6	2.8	11	9.5
257	1997	9	14	13.8	21.9	5.2	19.2	0
258	1997	9	15	13.4	25.8	3.2	15.8	0
259	1997	9	16	12.9	26.4	3	17.7	0
260	1997	9	17	11.6	28	3.1	18.4	0
261	1997	9	18	10.1	28.5	3	18	0
262	1997	9	19	8.6	28.7	2.9	18.2	0.5
263	1997	9	20	10	28	2.7	17.2	0
264	1997	9	21	12.7	28.4	2.7	15.4	0
265	1997	9	22	12.3	28.1	2.6	15.8	0
266	1997	9	23	11.6	27.4	2.6	16.5	0
267	1997	9	24	11.9	27.9	2.7	16.7	0
268	1997	9	25	12.1	28.1	2.7	16.2	0
269	1997	9	26	10.7	27.9	2.5	15.8	0
270	1997	9	27	13.7	27.3	2.5	14.4	0
271	1997	9	28	11.6	26.2	2.3	14.8	0
272	1997	9	29	12.6	27.8	2.4	14.5	0
273	1997	9	30	13.8	28.3	2.6	15.4	0
274	1997	10	1	11.4	29.1	3.2	15.1	0
275	1997	10	2	20.1	29.6	5.3	16	0
276	1997	10	3	16.9	27.2	5.7	16.4	0
277	1997	10	4	14.5	27.6	3.1	15.4	0
278	1997	10	5	12	27.5	2.2	12.6	0
279	1997	10	6	15.5	23.5	1.2	4.4	29.5
280	1997	10	7	17.6	25.9	1.5	6.7	16
281	1997	10	8	16.1	26.9	2	12.5	0
282	1997	10	9	13.3	25.9	1.8	12.3	0
283	1997	10	10	15.5	25.5	1.4	7.6	0.5
284	1997	10	11	16.5	24.2	2.4	13.9	0
285	1997	10	12	14.8	22.7	2.9	10.7	0
286	1997	10	13	11.1	15.3	3.3	13.9	0
287	1997	10	14	9.2	14.6	3.3	14.4	0
288	1997	10	15	8.8	15.4	1.8	8.6	0
289	1997	10	16	5.4	20	1.3	12.2	0
290	1997	10	17	7.5	23	1.4	11.9	0
291	1997	10	18	10.1	24.1	1.6	12.2	0
292	1997	10	19	9.7	23.7	1.3	10.8	0
293	1997	10	20	13	19.9	0.8	3.6	0.5
294	1997	10	21	15.6	25.3	1.7	10.8	0
295	1997	10	22	15.5	17.3	0.2	1.1	2.5
296	1997	10	23	15.5	19	0.6	3.1	0.5
297	1997	10	24	10.3	15.2	2.4	12	0
298	1997	10	25	7.2	15.5	1.7	11.1	0
299	1997	10	26	3.8	17.7	1.1	11.4	0
300	1997	10	27	2.8	17	1.1	11.1	0
301	1997	10	28	6	10.2	0.9	2.9	1
302	1997	10	29	4.5	11.5	1.6	11.4	0
303	1997	10	30	-1	12.8	1.2	11.3	0
304	1997	10	31	-2.2	13.2	0.8	10.7	0
305	1997	11	1	-1.1	15.3	0.7	9.6	0
306	1997	11	2	0.5	14.5	0.5	5.8	0
307	1997	11	3	8.5	18.4	0.8	4.9	0.5
308	1997	11	4	14.1	18.4	1.7	2.3	3
309	1997	11	5	13.9	18.4	0.9	2.3	9
310	1997	11	6	15	19.7	0.6	1.1	30.5
311	1997	11	7	9.8	18.2	0.8	8.8	0
312	1997	11	8	9.9	19	0.9	9.6	0.5
313	1997	11	9	10.4	18.6	1.1	9.2	0
314	1997	11	10	5.1	18.7	0.8	7.7	3.5
315	1997	11	11	4.5	18.1	0.6	5.3	6.5
316	1997	11	12	4.9	15.1	0.4	9.6	0
317	1997	11	13	1.9	14.2	0.4	9.3	0
318	1997	11	14	7	13.5	1.3	9.3	0
319	1997	11	15	2.2	15.2	0.5	8.7	0
320	1997	11	16	0.7	14.7	0.2	7.2	0
321	1997	11	17	4.5	17.3	0.3	7.8	0
322	1997	11	18	7.1	14.4	0.5	3	0
323	1997	11	19	9	10.7	0.2	1.7	6.5
324	1997	11	20	8.8	14.6	0.5	4.1	13.5
325	1997	11	21	4.8	7.9	0.1	2.2	0
326	1997	11	22	5.2	13.5	0.5	6.4	0
327	1997	11	23	7.7	12.3	1.3	8.2	0
328	1997	11	24	1.6	12.1	0.2	5.2	0
329	1997	11	25	4.7	15.7	0.3	4.2	0
330	1997	11	26	12.5	16.2	1.3	2.4	0
331	1997	11	27	8.3	18.6	0.4	6.9	0
332	1997	11	28	8.7	16.2	0.5	3.3	9.5
333	1997	11	29	8.5	14.9	0.3	4	0
334	1997	11	30	4.3	14.5	0.3	7.3	0
335	1997	12	1	7.7	12	1.1	7.1	0
336	1997	12	2	4	14.6	0.7	5.3	0
337	1997	12	3	2.7	6.3	1	6.5	0
338	1997	12	4	1.7	5.7	0.8	5.9	0
339	1997	12	5	2.7	6.2	0.9	6.5	0
340	1997	12	6	2.6	5.6	0.9	6.9	0
341	1997	12	7	-2	9.1	0.1	6.5	0
342	1997	12	8	-2.4	10.3	0	5.6	0
343	1997	12	9	0.5	14.5	0.1	6.5	0
344	1997	12	10	0.4	9.7	0.1	3.9	1
345	1997	12	11	3.3	9.4	0.1	1.9	0
346	1997	12	12	6.7	14.6	0.6	7.4	0
347	1997	12	13	7.6	10.3	2.4	4.6	0
348	1997	12	14	3.9	8	1.4	7.1	0
349	1997	12	15	3.3	7.2	0.8	4.5	0
350	1997	12	16	-0.1	10.4	1.7	1.3	4.5
351	1997	12	17	6.9	12.4	1.6	1.9	1
352	1997	12	18	10.7	14.6	0.9	0.8	13
353	1997	12	19	11.5	14.9	0.9	2.4	12
354	1997	12	20	5.5	11.6	0.1	4	0
355	1997	12	21	2	12.8	0.1	4.1	0
356	1997	12	22	5.1	11.9	0.2	6.4	0.5
357	1997	12	23	3.5	13	0.3	5.9	0
358	1997	12	24	5.1	14.5	0.3	5.7	0
359	1997	12	25	4	15.8	0.1	5.5	0
360	1997	12	26	7	12.6	0.5	2.5	0
361	1997	12	27	0	12.5	0	6.8	0
362	1997	12	28	3.9	10.8	0.4	6.8	0
363	1997	12	29	-2.8	10.3	0	7	0
364	1997	12	30	-0.8	10.9	0	1.1	4
365	1997	12	31	6.2	13.9	0.5	1.9	0
