# Supplementary material for: Optimization of black-box models with uncertain climatic inputs—Application to sunflower ideotype design
Source: PLoS One. 2017 May 25;12(5):e0176815. doi: 10.1371/journal.pone.0176815 (PMC5444610; doi:10.1371/journal.pone.0176815)
Supplement: S1 Dataset and Code — The dataset used throughout this manuscript and the R code used to call the SUNFLO model and run the proposed algorithm are provided in a single archive file. (TGZ) [file pone.0176815.s001.tgz › supplementary/data/climate/84007004_1996.txt]

JourJ	Annee	Mois	Jour	Tmin	Tmax	ETP	RAD	Pluie
1	1996	1	1	2	11.3	0.1	3.4	3
2	1996	1	2	7.3	12.4	0.5	1.9	2
3	1996	1	3	6.8	10.4	1	6.8	0
4	1996	1	4	0	10.1	0.2	4.9	0.5
5	1996	1	5	1.9	10.6	0	0.6	17.5
6	1996	1	6	8.4	13.3	0.4	3.5	4
7	1996	1	7	7.7	13.3	0.6	2.4	6.5
8	1996	1	8	1.4	14.1	0.1	6.8	0.5
9	1996	1	9	5.5	15.4	1.1	2.6	1
10	1996	1	10	10.7	14	1.1	1.9	3
11	1996	1	11	7.9	13.8	0.4	2.2	0.5
12	1996	1	12	9.4	11.7	0.2	0.8	30
13	1996	1	13	8.7	13.9	0.6	3	0
14	1996	1	14	6.9	15.5	0.6	3.9	0
15	1996	1	15	5.7	17.1	0.3	6.7	0
16	1996	1	16	5.7	10.1	0.3	2.3	0
17	1996	1	17	3.8	10	0.3	4.5	0.5
18	1996	1	18	-0.9	12.6	0.3	6.9	0
19	1996	1	19	-1.9	7.4	0.2	5	0.5
20	1996	1	20	0.3	12.8	0.4	2.2	6.5
21	1996	1	21	8.3	13	1.2	4.1	0
22	1996	1	22	9.8	13.5	1.4	1.3	0.5
23	1996	1	23	10.1	12.7	0.6	1	36
24	1996	1	24	7.8	13.6	0.7	5	7
25	1996	1	25	8.7	12.2	0.8	4.5	1
26	1996	1	26	3.5	13.2	0.4	5.7	0
27	1996	1	27	2.3	14.6	0.5	5.2	0
28	1996	1	28	7.8	12.1	1	2.2	19
29	1996	1	29	7.1	10.3	0.7	3.4	1
30	1996	1	30	4.8	11.5	0.8	7.9	0
31	1996	1	31	1	5.6	0.1	1	2.5
32	1996	2	1	-0.4	10.5	0.5	2.7	6
33	1996	2	2	5.2	6.7	0.1	1.4	12.5
34	1996	2	3	4.4	11.1	0.5	4	0
35	1996	2	4	3.6	7.8	1.6	9.6	0
36	1996	2	5	0.6	3.8	1.9	9.9	0
37	1996	2	6	-3.5	3.3	0.1	1.7	3
38	1996	2	7	0.7	6.6	0.5	4	1.5
39	1996	2	8	2.4	7.6	1.7	7.8	0
40	1996	2	9	1.9	8.7	1.6	9.8	0
41	1996	2	10	0	13.2	0.7	7.5	0
42	1996	2	11	-0.8	14.3	0.7	10.1	0
43	1996	2	12	-1.1	11.5	0.5	4.4	2.5
44	1996	2	13	4.6	13.5	1.5	8.5	0
45	1996	2	14	3.3	7	2	10.7	0
46	1996	2	15	2.2	7	2.1	11.3	0
47	1996	2	16	1.9	8.4	2.4	11.3	0
48	1996	2	17	6	11.9	2.7	11.1	0
49	1996	2	18	1.8	13.7	1.2	10.5	0
50	1996	2	19	4.9	12.8	1.6	8.5	0
51	1996	2	20	0.3	4.3	2.3	12	0
52	1996	2	21	-0.4	5.2	1.8	8.3	0
53	1996	2	22	-1.8	1.9	2.6	12.7	0
54	1996	2	23	-2.6	9	1.6	12.8	0
55	1996	2	24	-0.1	11.9	1.4	12.9	0
56	1996	2	25	-0.9	13.3	1.1	8.7	0
57	1996	2	26	5.3	12.9	1.6	5.9	9
58	1996	2	27	6.9	8.7	0.5	2.9	16
59	1996	2	28	2.2	15.9	1.4	12.6	0
60	1996	2	29	0.9	14.4	1.5	12.4	0
61	1996	3	1	6.6	12	4.1	13.7	0
62	1996	3	2	4.4	9.2	3.5	12.1	0
63	1996	3	3	2.4	9.3	3.2	13.9	0
64	1996	3	4	1	8.7	3	15	0
65	1996	3	5	1	12.7	1.8	11.6	0
66	1996	3	6	0	12.8	1.7	13.9	0
67	1996	3	7	-0.5	11	1.2	6.7	0
68	1996	3	8	1.9	16.1	2	13.6	0
69	1996	3	9	4.5	16.3	1.9	10.7	0
70	1996	3	10	5.1	16.8	2.1	14.1	0
71	1996	3	11	3.4	13.7	2.8	15	0
72	1996	3	12	4	14.3	3.1	16.6	0
73	1996	3	13	-0.8	15.4	1.8	9.3	4.5
74	1996	3	14	7.4	10.8	0.4	1.6	49
75	1996	3	15	7.3	9.2	0.3	2.3	17.5
76	1996	3	16	6.8	14.2	2.1	9.5	0
77	1996	3	17	7.7	10.2	2.1	6.1	1
78	1996	3	18	7.4	12.9	2.4	12.2	0
79	1996	3	19	1	16.6	1.8	15.5	0
80	1996	3	20	4.2	12.6	0.7	3.5	0
81	1996	3	21	2.3	17.2	1.6	13.7	0
82	1996	3	22	6.5	19.5	1.6	10.4	0
83	1996	3	23	7.8	17.5	1.6	10.5	0
84	1996	3	24	6.8	18.9	1.8	13.7	0
85	1996	3	25	7.8	20.5	2.2	14.6	0.5
86	1996	3	26	10	14.4	0.6	3.6	1.5
87	1996	3	27	8.6	16.2	3.4	19.3	0.5
88	1996	3	28	5.5	13.6	4.2	21.3	0
89	1996	3	29	5.5	13.4	3.9	20.2	0
90	1996	3	30	4.7	13.7	4.3	21.2	0
91	1996	3	31	3.8	14.8	3.6	20	0
92	1996	4	1	3.9	12.1	0.9	2.8	1.5
93	1996	4	2	5.2	10.7	4.1	20.6	0
94	1996	4	3	3.7	8.5	4.4	14.9	0
95	1996	4	4	3.5	10.7	4.4	21.1	0
96	1996	4	5	0.4	18.1	3	21.3	0
97	1996	4	6	2.7	18.3	2.7	19.7	0
98	1996	4	7	2	22.7	3	21.4	0
99	1996	4	8	8.1	20.9	4.8	21.5	0
100	1996	4	9	9.3	19.2	4	21.2	0
101	1996	4	10	3.9	22.5	2.8	18.7	0
102	1996	4	11	9.6	21.9	4.5	22.2	0
103	1996	4	12	10.9	21.6	4.4	21.4	0
104	1996	4	13	7.3	22.7	4	18.2	0
105	1996	4	14	11.9	19.4	5.3	21	0
106	1996	4	15	10.9	20.1	6	24.3	0
107	1996	4	16	4	21.6	3.9	23.2	0
108	1996	4	17	11.1	18.4	2.2	6.1	8.5
109	1996	4	18	10.9	22.3	4.5	23.9	0
110	1996	4	19	5.8	21.6	3.6	23.9	0
111	1996	4	20	3.8	23.5	3.9	23.8	0
112	1996	4	21	9.3	24.2	3.7	14.8	0
113	1996	4	22	14.3	20.3	3.4	7.4	2
114	1996	4	23	11.7	18.9	2.3	6.2	19.5
115	1996	4	24	7.2	20.7	4.5	25.4	0
116	1996	4	25	11.6	21.4	5.2	22.3	0
117	1996	4	26	11.7	18.6	2.3	8.6	2.5
118	1996	4	27	12	18.2	1.5	7.8	4
119	1996	4	28	12.7	14	0.5	3.2	20
120	1996	4	29	12.1	19.9	1.8	9	6
121	1996	4	30	12	20.6	3.3	19.4	0
122	1996	5	1	10.1	19.3	2.8	15.7	10.5
123	1996	5	2	8.9	18.8	2.9	16.3	1.5
124	1996	5	3	5.1	18.2	2.9	19.2	0
125	1996	5	4	6.5	22.5	4.1	26.7	0
126	1996	5	5	7.5	21.6	3.8	24.8	0
127	1996	5	6	9	22.2	3.6	21.6	0.5
128	1996	5	7	10.2	22	3.1	17	0
129	1996	5	8	12.4	21	2.6	13.5	2.5
130	1996	5	9	9.6	21.2	4	21.6	0
131	1996	5	10	9.8	18.9	4.6	25.3	0
132	1996	5	11	9	22.8	4.3	24.3	0
133	1996	5	12	13.1	17.6	5.1	20.4	0
134	1996	5	13	12	16.4	6	26	0
135	1996	5	14	10.3	22.4	5.4	27.7	0
136	1996	5	15	9.7	25	4.7	26.7	0
137	1996	5	16	8.3	22.2	4.4	27.4	0
138	1996	5	17	11	24.5	4.5	22.5	0
139	1996	5	18	16.4	24.8	5.5	21.4	0
140	1996	5	19	14.3	20.1	3	11.9	27
141	1996	5	20	7.8	22.3	4.7	29.4	0
142	1996	5	21	7	23.1	4.4	25.6	0
143	1996	5	22	11.4	23.1	5.6	28.5	0
144	1996	5	23	8	26.9	4.9	27.3	0
145	1996	5	24	10.5	25.4	5	28.4	0
146	1996	5	25	12.8	23.8	3.8	20.1	0
147	1996	5	26	14.6	26.5	5.4	27.3	0
148	1996	5	27	13.5	25.4	5.8	25.1	0
149	1996	5	28	14.8	22.1	8	29.6	0
150	1996	5	29	13.8	27.4	6.8	30	0
151	1996	5	30	9.3	26.9	5.4	29.6	0
152	1996	5	31	8.4	27.7	5.3	29.7	0
153	1996	6	1	11.5	27.6	4.9	24.7	0
154	1996	6	2	14.1	16.2	0.6	3.5	37.5
155	1996	6	3	13.9	21.1	3.4	14.5	0
156	1996	6	4	17	26.3	6.4	27.8	0
157	1996	6	5	14.3	30.8	5.9	29	0
158	1996	6	6	14.6	31.3	5.6	27.6	0
159	1996	6	7	16.5	29.4	5.8	28	0
160	1996	6	8	15	27.9	5.5	28.3	0
161	1996	6	9	14.8	29.6	5.7	28.6	0
162	1996	6	10	15.1	31.4	5.8	28.6	0
163	1996	6	11	16.1	34	6.2	28.8	0
164	1996	6	12	17.7	34.4	7.4	29.3	0
165	1996	6	13	20.8	27.7	8.6	29.4	0
166	1996	6	14	18	29.9	7.2	27.7	0
167	1996	6	15	17.5	30.7	6.3	27.9	3.5
168	1996	6	16	14.4	29.4	5.1	24.8	0
169	1996	6	17	15.2	27.6	5.6	27.3	0
170	1996	6	18	14.2	27	4.3	21.6	0
171	1996	6	19	16.1	32.5	5.9	26.8	0
172	1996	6	20	16.7	31.9	5.8	26.1	0
173	1996	6	21	18.6	29.2	4.8	18.1	1
174	1996	6	22	15.1	20.1	7	29.5	0
175	1996	6	23	12.8	22	7	29.7	0
176	1996	6	24	13	22.9	7.1	30.1	0
177	1996	6	25	13.1	22.8	6.7	29.7	0
178	1996	6	26	15.4	24.3	7.5	29.4	0
179	1996	6	27	15.9	27.7	7.1	30.3	0
180	1996	6	28	12.4	30.3	5.7	28.4	0
181	1996	6	29	13.6	30.5	5.6	25.9	0
182	1996	6	30	17.7	27.7	7.7	30.6	0
183	1996	7	1	14.5	28.9	5.9	26.9	0
184	1996	7	2	14.9	23.2	3.4	13.2	9.5
185	1996	7	3	11.6	27.6	5.8	30.1	0
186	1996	7	4	14.8	27.5	4.6	22	3
187	1996	7	5	16.7	27.2	4.6	20	11.5
188	1996	7	6	16.2	26.8	5	24.2	0
189	1996	7	7	14.1	23.6	2.4	7.9	28
190	1996	7	8	13	21	5	21.7	0
191	1996	7	9	13.7	24	7.1	30	0
192	1996	7	10	16.2	25.4	7.4	30	0
193	1996	7	11	17.9	26.4	7.2	29.2	0
194	1996	7	12	15.9	29.1	6.3	28.9	0
195	1996	7	13	14.2	30.5	5.6	27.5	0
196	1996	7	14	15.4	32.2	5	23.3	0
197	1996	7	15	20	32.9	5.4	22.2	0
198	1996	7	16	17.3	32.9	6.2	27.6	0
199	1996	7	17	21.5	32.2	6.4	25.2	0
200	1996	7	18	19.3	32	6.9	27.6	0
201	1996	7	19	20.1	30.5	8.7	29.8	0
202	1996	7	20	19.5	29.9	7.6	28.1	0
203	1996	7	21	14.6	29.8	5.6	27.2	0
204	1996	7	22	15.8	29.7	5.7	27.2	0
205	1996	7	23	14.7	29.5	4.8	22.6	0
206	1996	7	24	18.7	31	5.6	25	1.5
207	1996	7	25	21.7	31.4	7.2	24.6	0.5
208	1996	7	26	20	32.8	6.1	23	0
209	1996	7	27	19.9	27	2.2	6.6	2
210	1996	7	28	17.8	32.1	5.6	25.9	0
211	1996	7	29	16.4	33.6	6.1	26.8	0
212	1996	7	30	19.9	29.9	7.6	27.7	0
213	1996	7	31	21.4	32.5	6.9	26.9	0
214	1996	8	1	16.4	32.4	5.7	26.4	0
215	1996	8	2	16.8	31.8	5.2	22.9	0
216	1996	8	3	18.8	30.4	7.2	26.3	0
217	1996	8	4	18.7	31	6.3	27	25.5
218	1996	8	5	16.7	27.8	3.5	15.8	2
219	1996	8	6	18.6	29.1	4.3	20	1.5
220	1996	8	7	20.1	29.8	4.5	20.8	0
221	1996	8	8	19.4	25.9	2.4	9.6	11
222	1996	8	9	16.5	30.9	5.1	25.3	0
223	1996	8	10	17	29.8	5	23.3	19
224	1996	8	11	18	23.4	2.4	11.1	2.5
225	1996	8	12	14.1	26.2	4.8	25.1	0
226	1996	8	13	12.3	26.6	4.8	24.9	0
227	1996	8	14	14.8	25.6	4.9	20.9	0
228	1996	8	15	17.7	27.1	6.2	24.9	0
229	1996	8	16	17.9	29.7	5.8	25	0
230	1996	8	17	14.7	31.2	5	25	0
231	1996	8	18	14.9	31	4.9	24.3	0
232	1996	8	19	15.2	29.5	4.6	23.4	0
233	1996	8	20	15.1	30.4	4.5	22	0
234	1996	8	21	15.4	28.9	3.3	14.7	39
235	1996	8	22	14.4	25.3	4.3	23.3	0
236	1996	8	23	14.1	29.3	4.4	23.5	0
237	1996	8	24	17.1	26.6	3.5	15.3	5.5
238	1996	8	25	13.3	26.5	4.2	22.6	0
239	1996	8	26	13.9	23.6	2.6	12.5	0
240	1996	8	27	16	19.2	1	4.5	11.5
241	1996	8	28	14	23.1	4.5	23.2	0
242	1996	8	29	11.1	24.7	4.2	23	0
243	1996	8	30	12.5	24.1	4.9	21	0
244	1996	8	31	15.6	24.4	6.3	22.3	0
245	1996	9	1	14.6	23.2	6	22	0
246	1996	9	2	13	21.2	4.4	18	0
247	1996	9	3	9.9	17.2	1.1	5.2	15.5
248	1996	9	4	11	25.6	3.3	20.4	0
249	1996	9	5	11.2	26.5	3.6	20.4	0
250	1996	9	6	17.3	26.1	5.9	21.8	0
251	1996	9	7	15.7	23.9	6.5	22.3	0
252	1996	9	8	12.8	23.4	5	21.4	0
253	1996	9	9	11.8	23.1	3.4	17	0
254	1996	9	10	7.6	24.8	3.3	20.4	0
255	1996	9	11	7.1	25.2	3	18.9	0
256	1996	9	12	12.1	24.1	4.4	18.7	0
257	1996	9	13	14.4	20.3	5.3	19.5	0
258	1996	9	14	12.5	21.8	5.2	20.5	0
259	1996	9	15	12	24.2	4.1	19.7	0
260	1996	9	16	12.2	24.6	3.3	19.3	0
261	1996	9	17	9.6	18	0.8	4.5	28.5
262	1996	9	18	14.1	18.6	1	4.8	1
263	1996	9	19	14.1	18.5	0.9	3.5	14.5
264	1996	9	20	12.4	19.7	1.7	9.5	24.5
265	1996	9	21	12.6	22	1.6	9	15.5
266	1996	9	22	14.7	16.6	1.4	4.5	12
267	1996	9	23	11.3	16.5	3.4	16.6	0
268	1996	9	24	10.9	20.3	3.3	17.6	0
269	1996	9	25	9.5	22.1	1.8	10.8	1
270	1996	9	26	12	21.7	3.1	17.4	0
271	1996	9	27	10.4	24	2.1	13.2	0
272	1996	9	28	14.1	22.2	3.8	17.4	0
273	1996	9	29	7.3	24.4	2.1	15.8	0
274	1996	9	30	7.8	23.1	2	16	0
275	1996	10	1	12.9	19.2	0.8	2.2	16
276	1996	10	2	10	18.2	2.6	13.7	0
277	1996	10	3	11.4	18.6	3.8	16.4	0
278	1996	10	4	6.4	20.8	2.2	15.6	0
279	1996	10	5	12	18	3.4	15.2	0
280	1996	10	6	9.7	13.9	2.5	7.7	0
281	1996	10	7	12	15.8	2.7	4.8	0
282	1996	10	8	12.9	15.2	2.6	4.9	0
283	1996	10	9	14.2	19.4	3.6	13.7	0
284	1996	10	10	13.2	19.6	3.1	13.8	0
285	1996	10	11	10.4	21.2	1.6	10.9	0
286	1996	10	12	8.4	21.9	1.4	10.5	0
287	1996	10	13	7.8	21.5	1.9	9.7	0
288	1996	10	14	16.7	19.6	2.1	3.7	12.5
289	1996	10	15	13.9	16.8	1.4	4	16.5
290	1996	10	16	11.7	14.9	2.4	7.8	0
291	1996	10	17	6.8	18.6	1.5	12	0
292	1996	10	18	7.5	18.7	1.6	13.4	0
293	1996	10	19	5.3	19.2	1.3	10.1	0
294	1996	10	20	12.2	21	2.6	12.8	0
295	1996	10	21	7.4	23.5	1.6	12.1	0
296	1996	10	22	15.3	21.1	2.9	12.6	0
297	1996	10	23	6.8	21.3	1.1	11.4	0
298	1996	10	24	9.1	20	0.9	7.1	0
299	1996	10	25	10.7	19.8	0.8	5.7	0
300	1996	10	26	7.6	21.1	1.1	9.9	0
301	1996	10	27	10.6	19.8	1	8.1	0
302	1996	10	28	10.2	20.2	0.9	6.2	0.5
303	1996	10	29	11	18.9	1.1	5.1	0
304	1996	10	30	11.2	15.1	3.1	11.5	0
305	1996	10	31	3.2	19.6	1.1	10.7	0
306	1996	11	1	3.7	19.3	1.2	9.2	0
307	1996	11	2	12.3	20	2	10.6	0
308	1996	11	3	3.2	20	0.6	9.8	0
309	1996	11	4	8.2	16.7	0.4	2.1	4
310	1996	11	5	11	16.9	1.2	5.6	19
311	1996	11	6	7.8	17.1	1.1	11.2	0
312	1996	11	7	3.5	20.5	0.6	10.7	0
313	1996	11	8	9.7	16	1.6	11.3	0
314	1996	11	9	7.7	15.3	0.9	8.8	0
315	1996	11	10	8	15.1	0.1	1.1	12
316	1996	11	11	13.2	17.3	0.7	1.3	36.5
317	1996	11	12	14.5	18.2	0.7	1	15
318	1996	11	13	10.4	15.3	0.6	1.5	3.5
319	1996	11	14	6.8	11	1.3	6.6	0
320	1996	11	15	3.7	7.9	0.3	2.1	9
321	1996	11	16	6.5	10.5	0.4	2.9	13.5
322	1996	11	17	6.5	9.4	0.2	2	47.5
323	1996	11	18	3.6	7.8	0.3	2.9	16
324	1996	11	19	3.1	9.3	0.5	6.5	0.5
325	1996	11	20	7.3	13.4	0.9	7.8	0
326	1996	11	21	-0.7	11.3	0.3	7.4	2
327	1996	11	22	4.1	8.5	0.8	9.1	3.5
328	1996	11	23	-0.8	10.2	0.2	6.7	2
329	1996	11	24	2.8	8.4	0.7	9.1	0
330	1996	11	25	0.5	6	0	0.6	6
331	1996	11	26	1.4	12.1	0.3	7.9	0
332	1996	11	27	4.5	8.1	0.6	4.1	1
333	1996	11	28	1.1	6.4	1	7.3	0
334	1996	11	29	1.6	11.5	0.7	6.1	0
335	1996	11	30	4.9	11.6	0.6	2.5	0
336	1996	12	1	5	10	1.3	8.7	0
337	1996	12	2	5.8	13.3	1	7.3	0
338	1996	12	3	5.9	12.8	0.2	0	0.5
339	1996	12	4	4.1	12.7	0.7	1.9	0
340	1996	12	5	9.7	15.4	1.8	5.3	0
341	1996	12	6	9.5	15.4	1.4	2.2	4
342	1996	12	7	8.7	14.2	0.5	4.6	0.5
343	1996	12	8	5.6	8	0.4	1.4	8
344	1996	12	9	3.7	5.9	0.4	1.6	0.5
345	1996	12	10	2.8	6	0.3	1.7	3
346	1996	12	11	-1.6	10.9	0	6.9	0.5
347	1996	12	12	1.3	12.6	0.1	1.2	8
348	1996	12	13	10.1	13.4	0.2	0.6	0.5
349	1996	12	14	7.9	13.6	0.6	3.9	0
350	1996	12	15	5	9.5	0.5	7.3	0
351	1996	12	16	-0.7	11.8	0	5.9	0
352	1996	12	17	4	14.8	0.2	4.4	0
353	1996	12	18	5.1	13.8	0.4	2.2	4.5
354	1996	12	19	10.1	11.9	0.3	1.5	9.5
355	1996	12	20	7.3	12.6	0.1	2.8	0
356	1996	12	21	7.8	16	0.5	2.9	0.5
357	1996	12	22	11.6	17.4	1.1	3.7	6
358	1996	12	23	9.6	16.1	0.4	3.5	0
359	1996	12	24	7.8	14.7	0.3	2.5	20.5
360	1996	12	25	4.2	9.7	0.6	7.2	0
361	1996	12	26	-1.4	0.8	1.4	5.5	0
362	1996	12	27	-3.3	4	0.6	4.6	0
363	1996	12	28	-2.3	4.1	0.4	1.3	1.5
364	1996	12	29	-4.8	-0.4	0.4	6.9	0.5
365	1996	12	30	-4.8	3.1	0.3	7.5	0
366	1996	12	31	-4.6	1.6	0.3	3.4	12.5
