# Supplementary material for: Optimization of black-box models with uncertain climatic inputs—Application to sunflower ideotype design
Source: PLoS One. 2017 May 25;12(5):e0176815. doi: 10.1371/journal.pone.0176815 (PMC5444610; doi:10.1371/journal.pone.0176815)
Supplement: S1 Dataset and Code — The dataset used throughout this manuscript and the R code used to call the SUNFLO model and run the proposed algorithm are provided in a single archive file. (TGZ) [file pone.0176815.s001.tgz › supplementary/data/climate/84007004_1986.txt]

JourJ	Annee	Mois	Jour	Tmin	Tmax	ETP	RAD	Pluie
1	1986	1	1	-2.8	6.8	0.3	7.4	1.7
2	1986	1	2	2.2	10.3	0.2	4.3	0.2
3	1986	1	3	2.8	13.8	0	6.3	0.1
4	1986	1	4	2.2	5.4	0.6	7.6	0
5	1986	1	5	-2.9	8.6	0.6	3.9	13.5
6	1986	1	6	-0.2	8.2	0	6.7	0
7	1986	1	7	0.7	8	0.6	3.7	5
8	1986	1	8	-0.8	5.9	0	1.4	9.4
9	1986	1	9	2.3	10.2	0.6	7.6	0
10	1986	1	10	5.2	10.4	0.6	6.4	0
11	1986	1	11	0.3	16.4	0.4	5.9	0
12	1986	1	12	0.9	12	0.1	6.2	0
13	1986	1	13	4.3	13.4	0.4	8.1	0
14	1986	1	14	3.9	14.3	0.5	3.9	0.2
15	1986	1	15	3.3	11.9	0.2	4.7	0
16	1986	1	16	1.5	9	0.5	7.4	0
17	1986	1	17	2.8	7.3	1.7	7.2	0
18	1986	1	18	2.1	9.9	0.2	7.2	0
19	1986	1	19	-2.4	14	0	7.6	0
20	1986	1	20	1.8	12.5	0.6	8.7	0
21	1986	1	21	-2.1	12.1	0.2	8	0
22	1986	1	22	1.2	13	0.1	7.8	1.4
23	1986	1	23	5.8	14.3	0.5	1.5	5.6
24	1986	1	24	6.2	10.8	2	5.9	0
25	1986	1	25	1	6.7	0.8	8.5	0
26	1986	1	26	0.4	5.3	1	9.3	0
27	1986	1	27	-1	6.3	0.2	9.3	0
28	1986	1	28	-0.5	7.1	1.1	3.2	35.7
29	1986	1	29	2.1	7.2	0.4	3.4	13.2
30	1986	1	30	0	8	0.7	5.4	16
31	1986	1	31	3.1	8.4	0.7	4.6	2.9
32	1986	2	1	0	10	0	8.7	0
33	1986	2	2	-0.2	7.3	0.7	3.2	30.3
34	1986	2	3	5.9	11	1.1	4.6	11
35	1986	2	4	5	7.5	0.5	3	5.8
36	1986	2	5	2.6	5.4	0.5	3.1	4.6
37	1986	2	6	1.2	4.8	1.2	9.9	0
38	1986	2	7	-0.9	4.3	1.2	10.2	0
39	1986	2	8	-1.7	2.3	1.7	9.8	0
40	1986	2	9	-4.9	-1.9	1.9	10.5	0
41	1986	2	10	-9.2	-5.5	1.4	7.8	0
42	1986	2	11	-7.2	-1.3	1.7	9.5	0
43	1986	2	12	-3.2	4	1.3	10.4	0
44	1986	2	13	-5.4	5	1	4.1	12.5
45	1986	2	14	0.7	10.5	1.2	5.9	0.5
46	1986	2	15	3	10.4	0.9	6.6	0.6
47	1986	2	16	0	13.9	0.9	11.1	11.4
48	1986	2	17	4.9	10.2	0.5	3.2	21.9
49	1986	2	18	6.4	12.5	0.8	4.6	5.9
50	1986	2	19	4	9.5	0.8	5.7	0
51	1986	2	20	-1.7	3.7	1.1	12.3	0
52	1986	2	21	-4.9	7.4	1.3	7.9	0
53	1986	2	22	0.8	10.5	1.4	12.9	0.2
54	1986	2	23	1.8	8.7	0.5	3.1	2.9
55	1986	2	24	3	13	1.1	12.7	0
56	1986	2	25	0.6	7.2	1.3	13.6	0
57	1986	2	26	-0.6	6.3	1.1	6	0
58	1986	2	27	3.3	7	0.7	1.5	0.8
59	1986	2	28	3.7	7.7	0.6	1.8	0
60	1986	3	1	2.9	7.8	0	1.5	23
61	1986	3	2	5.4	10.6	0.8	3.9	0.8
62	1986	3	3	4.3	14.1	2.1	11	0
63	1986	3	4	2.4	12.9	2.2	14.9	0
64	1986	3	5	-0.1	16	1.1	14.5	0
65	1986	3	6	2.8	14.3	1.4	7.7	0
66	1986	3	7	7	12.6	3.4	14.5	0
67	1986	3	8	3.8	12.9	2.9	16.5	0
68	1986	3	9	3.3	14.2	1.8	16.1	0
69	1986	3	10	-0.2	15.5	1.9	14	0
70	1986	3	11	5.8	15	2.7	16	0.1
71	1986	3	12	5.1	12.7	1.8	11.3	0.5
72	1986	3	13	1.1	14.3	1.2	15	0
73	1986	3	14	1.4	16.4	1.1	11.8	0
74	1986	3	15	1.3	17.6	1.6	16.3	0
75	1986	3	16	2.3	16.6	1.3	14.3	0
76	1986	3	17	1.8	16.4	1.2	14.7	0
77	1986	3	18	3	16.6	1.7	13.1	0
78	1986	3	19	5.3	10	0.6	4	2.1
79	1986	3	20	2.8	15.5	1.5	15.7	0
80	1986	3	21	7.5	11.4	4.8	19.5	0
81	1986	3	22	5.7	14.4	3.8	19.4	0
82	1986	3	23	6.2	16.7	1.9	10.2	0
83	1986	3	24	9	17.3	2.2	9.9	0.6
84	1986	3	25	4.3	14.3	2.8	20.9	0
85	1986	3	26	0.4	14.3	1.9	16.7	0.3
86	1986	3	27	5.2	19.2	2.5	19.4	0
87	1986	3	28	8.7	18	2.8	16.3	0.3
88	1986	3	29	2.8	16.3	2.2	14.9	0
89	1986	3	30	6.5	12.9	2.1	11.6	0
90	1986	3	31	5.5	20.2	2.8	19.9	0
91	1986	4	1	4.9	19.9	2.6	19.2	0
92	1986	4	2	4.6	19.1	2.3	15.1	0
93	1986	4	3	9.7	15.5	1.2	3.3	10.6
94	1986	4	4	5.6	14.3	4	22.7	0
95	1986	4	5	6.8	12.3	3.2	11.4	0.5
96	1986	4	6	4.6	16.5	1.8	5.1	9.6
97	1986	4	7	11	14.7	1.2	6.1	23.7
98	1986	4	8	7.8	8.9	0.1	1.9	49.5
99	1986	4	9	3.6	9.3	1.4	8.3	0.2
100	1986	4	10	1.4	12.5	2.3	17.6	0
101	1986	4	11	4.4	8.8	3.5	21.2	0
102	1986	4	12	1.2	6.2	3.8	23.4	0
103	1986	4	13	1.8	11.2	3.1	21.8	0
104	1986	4	14	-0.2	14.8	2.6	21.6	1.4
105	1986	4	15	6.9	12.5	1.7	7.3	17.7
106	1986	4	16	6.2	15.5	1.8	13.6	9.6
107	1986	4	17	6.5	15.5	2.4	17.2	6.8
108	1986	4	18	3.6	15	3	23	0
109	1986	4	19	2.3	14	2.9	21.9	0
110	1986	4	20	5.9	16.1	3.1	18	0.5
111	1986	4	21	10	18.6	4	17.5	10
112	1986	4	22	6.2	12.7	0	3.5	3.5
113	1986	4	23	5.9	18.6	2.3	15.6	0.2
114	1986	4	24	12.8	18.9	3.2	16.9	0
115	1986	4	25	8.7	18.3	1.9	8.1	10
116	1986	4	26	10.8	16.6	3.7	24.4	0
117	1986	4	27	6	15.5	3.6	20.6	0.4
118	1986	4	28	8.8	12.8	3.8	11.7	0
119	1986	4	29	10.5	15.8	4.8	21.6	0
120	1986	4	30	11.2	16.3	4.8	24.8	0
121	1986	5	1	10.4	25.6	3.9	24.3	0
122	1986	5	2	9.1	24.3	3.6	20.5	0
123	1986	5	3	9.6	20.8	3.3	20.8	0
124	1986	5	4	10.6	13.3	0.9	3.4	10.4
125	1986	5	5	12	20.8	3.6	23.2	0
126	1986	5	6	10.6	18.6	1.6	7	3.9
127	1986	5	7	14.6	21.6	3.3	13.6	1.6
128	1986	5	8	9.7	21	3.9	23.2	0
129	1986	5	9	12	22	5.7	27.9	0
130	1986	5	10	10.8	26.9	4.9	27.6	0
131	1986	5	11	10	27.7	4.1	22.7	0
132	1986	5	12	11.7	27.1	4.3	25.2	0
133	1986	5	13	10.6	24.4	4.5	27.2	0
134	1986	5	14	9.1	25.3	4.3	22.6	0
135	1986	5	15	11.6	24.5	3.6	19.4	0
136	1986	5	16	13.5	21.6	3	16.1	0
137	1986	5	17	16	27.9	4.9	26.1	0
138	1986	5	18	12.2	27.8	4.5	23.9	0
139	1986	5	19	14.5	27.1	3.8	20.3	0
140	1986	5	20	13.5	26.6	3.6	17.7	0
141	1986	5	21	14.9	22.7	2.5	12.1	0.9
142	1986	5	22	14.1	27.4	5.7	28.4	0
143	1986	5	23	13.2	26.5	3.5	19.2	0
144	1986	5	24	15.4	26.6	6.6	27.9	0
145	1986	5	25	15.2	29.5	5.4	27.1	0
146	1986	5	26	15	29	4.5	22.4	0
147	1986	5	27	16.2	27.1	4.2	19.1	0.2
148	1986	5	28	16.2	26	5.9	25.1	0
149	1986	5	29	13.5	19.2	7.5	27.7	0
150	1986	5	30	8.8	18.2	6.8	29.4	0
151	1986	5	31	9.1	19.1	6.2	30.1	0
152	1986	6	1	9.9	22.5	5.2	25.6	0
153	1986	6	2	14	24.5	6.1	28.3	0
154	1986	6	3	14.9	25	5.8	28.7	0
155	1986	6	4	12.1	23	4.8	21.5	0
156	1986	6	5	11.1	15.5	3.5	13.9	0.4
157	1986	6	6	10.1	18.8	6.1	30.2	0
158	1986	6	7	9.3	19.7	6.2	30.1	0
159	1986	6	8	12.2	23.5	6.2	30	0
160	1986	6	9	10	26.6	4.9	28.5	0
161	1986	6	10	10.1	26.2	5.1	29.1	0
162	1986	6	11	15	22.6	4.6	14.1	0
163	1986	6	12	13.8	21.5	7.8	29	0
164	1986	6	13	13.3	20.7	5.8	29.3	0
165	1986	6	14	14.8	26.4	5.6	25.6	0.3
166	1986	6	15	14.2	25.1	3	15.1	1.9
167	1986	6	16	15.6	26.2	3.9	19.5	1.3
168	1986	6	17	15.1	27.5	5.1	24.3	87
169	1986	6	18	15.7	26.9	4.9	24.1	0
170	1986	6	19	15.3	28	4.5	23.2	0
171	1986	6	20	15.8	27.6	5	26.8	0
172	1986	6	21	15	29	5.1	26.9	0
173	1986	6	22	15.7	29.5	5.3	27.5	0
174	1986	6	23	19.2	26.2	3.3	12.9	0
175	1986	6	24	18.2	28	5.8	27.3	0
176	1986	6	25	13.2	32.5	5.8	28.7	0
177	1986	6	26	17	31	5.1	24.5	0
178	1986	6	27	17	32	5.5	26.9	0
179	1986	6	28	16.4	32.1	5.2	26	0
180	1986	6	29	16.3	32.7	5.6	25.7	0
181	1986	6	30	18.7	32.1	7	26.6	0
182	1986	7	1	21.8	30.5	5.3	21.6	0
183	1986	7	2	18	30.2	5.3	26.1	0
184	1986	7	3	16.8	30	5	22.3	0
185	1986	7	4	20	31.6	6	27	0
186	1986	7	5	19.2	30.1	5.7	25.5	0
187	1986	7	6	21.6	28	3.9	15.7	2.2
188	1986	7	7	18.7	25.6	7.5	27.9	0
189	1986	7	8	16.6	26	7.9	29.7	0
190	1986	7	9	16.5	25.5	7.5	29.8	0
191	1986	7	10	17.2	28	7.7	29.5	0
192	1986	7	11	18	31.7	6.8	28.4	0
193	1986	7	12	19.6	28.5	5.6	16.8	0.3
194	1986	7	13	18.8	27.2	8.7	27.8	0
195	1986	7	14	16.7	25.2	7.4	28.7	0
196	1986	7	15	17.5	28.3	5.8	28	0
197	1986	7	16	13.6	30.4	5.2	27.3	0
198	1986	7	17	13.9	31.5	5.6	25.5	0
199	1986	7	18	22.3	26.4	8.2	26	0
200	1986	7	19	17.5	25.4	8.5	27.7	0
201	1986	7	20	16.7	26.4	7.4	28.4	0
202	1986	7	21	18.2	29.7	5.8	27.8	0
203	1986	7	22	14.1	31.6	5.2	26.2	0
204	1986	7	23	16.6	28.7	5.4	24.7	0
205	1986	7	24	16.9	25.7	6.1	27.2	0
206	1986	7	25	14.7	28.6	4.4	23.4	0
207	1986	7	26	16.3	29.2	4.1	14.9	0
208	1986	7	27	18.6	32.7	5.6	26	0
209	1986	7	28	16.8	32.6	5.3	25.7	0
210	1986	7	29	16.4	33.7	5.2	25.7	0
211	1986	7	30	17.6	33.3	5.3	24.9	0
212	1986	7	31	19.8	31.7	5.1	22.5	0
213	1986	8	1	20	31.8	4.8	21.9	0
214	1986	8	2	17.8	31.4	4.7	23.8	0
215	1986	8	3	18.7	33.5	5.3	24	0
216	1986	8	4	20.8	31.4	5.4	22.2	0
217	1986	8	5	19.8	28.5	6.6	26.9	0
218	1986	8	6	14.1	33.3	5.3	26.6	0
219	1986	8	7	14.8	33	6.5	25	0
220	1986	8	8	21.4	32	5.3	23.4	0
221	1986	8	9	18.9	31.2	4.4	20.7	0
222	1986	8	10	17.9	31.6	4.7	21.9	0
223	1986	8	11	19.7	29.7	4.2	19.3	2.5
224	1986	8	12	16.1	27	4.8	24.3	0
225	1986	8	13	16.7	28.2	4.6	23.3	0
226	1986	8	14	13.8	32.4	5	25.2	0
227	1986	8	15	18.8	30.5	4.7	23.1	0
228	1986	8	16	16.8	31.4	4.8	22.8	0
229	1986	8	17	17.1	32.2	4.9	23.4	0
230	1986	8	18	21.8	30.2	3.5	13.9	4.6
231	1986	8	19	17.8	28.2	5.1	22.7	0
232	1986	8	20	16.4	26	5.3	23.7	0
233	1986	8	21	16	32	4.8	24.4	0
234	1986	8	22	15	30.5	4	20.5	0
235	1986	8	23	19.7	27.1	4.7	20.6	0
236	1986	8	24	14.3	25.3	4	18.2	0
237	1986	8	25	15.2	27	4.4	24	0
238	1986	8	26	15.8	24.8	2.1	6.1	128
239	1986	8	27	14.2	22.6	3.6	15.2	0
240	1986	8	28	14.4	23.7	4.2	21.2	0
241	1986	8	29	10.9	21	3.7	20.4	0
242	1986	8	30	9.5	22.2	4.3	22.9	0
243	1986	8	31	12.5	22.9	4.7	22	0
244	1986	9	1	12.4	23.9	4.8	23	0
245	1986	9	2	14.7	27.2	4.8	22.5	0
246	1986	9	3	11.4	27.5	4.2	21.1	0
247	1986	9	4	15	23.3	5.6	22.6	0
248	1986	9	5	11.8	27.4	3.3	20.5	0
249	1986	9	6	10.9	26	3.1	20.5	0
250	1986	9	7	15	29.1	3.6	18.5	0
251	1986	9	8	11.7	27.6	3.3	19.7	0.2
252	1986	9	9	16	22	2.8	10.8	0
253	1986	9	10	14.2	24.9	4	20.8	0
254	1986	9	11	9	27.5	2.9	18	0
255	1986	9	12	15.2	25.8	2.8	11.6	39.9
256	1986	9	13	16.5	27	2.6	13.8	0
257	1986	9	14	18.3	27	2.6	14.6	0
258	1986	9	15	17.3	27.6	3.3	18.8	0
259	1986	9	16	14.9	28.7	3.4	18.2	1.6
260	1986	9	17	18.8	28.7	3.1	15.1	10
261	1986	9	18	18.1	22.6	2	11.7	1.6
262	1986	9	19	14.6	24.6	2.9	16.4	0
263	1986	9	20	13.8	24	2.6	13.8	0
264	1986	9	21	17.2	23.8	3.6	17.9	0
265	1986	9	22	12.7	25.7	2.6	17.6	0
266	1986	9	23	11.2	27	2.3	16.6	6.7
267	1986	9	24	16.6	19.5	0.5	2.4	29.5
268	1986	9	25	15.8	21.5	2.1	9.9	0.5
269	1986	9	26	15	20.6	2.9	12.5	0
270	1986	9	27	14.7	21.1	3	15.9	0
271	1986	9	28	14.4	21.6	2.5	16	0
272	1986	9	29	8.9	23	1.9	15.9	0
273	1986	9	30	9.8	24.5	2	15.8	0
274	1986	10	1	12.4	22.8	1.4	7.5	0
275	1986	10	2	13.6	23.6	1.5	8.2	0.5
276	1986	10	3	13.4	26.1	2	13.1	0
277	1986	10	4	13.3	27.1	1.9	14.5	0
278	1986	10	5	13.3	26.5	1.7	14.3	0
279	1986	10	6	14.5	27.5	2.1	13.6	0
280	1986	10	7	15	24.7	1.8	13.5	0
281	1986	10	8	14.6	21.8	2.7	15.2	0
282	1986	10	9	12.3	22.5	1.5	11.6	0
283	1986	10	10	11.9	23.8	1.4	10	0
284	1986	10	11	11.3	23.2	1.3	9	0
285	1986	10	12	11.2	21	1	5.9	22.8
286	1986	10	13	15	20.9	0.9	2.2	26
287	1986	10	14	14.8	17	0.3	1.8	22.6
288	1986	10	15	14.7	20	1	5.2	2.1
289	1986	10	16	15.6	19.5	0.8	3.7	0.2
290	1986	10	17	14.5	21.6	1	8	0
291	1986	10	18	9.7	20.8	1	9.2	0
292	1986	10	19	9.8	19.5	1.1	7.2	0
293	1986	10	20	9.7	21.5	1.7	9.2	0.8
294	1986	10	21	12.1	18	1.3	12.4	0
295	1986	10	22	7.3	22.8	1.1	12.3	1.2
296	1986	10	23	12.5	16.1	0.9	7.6	3
297	1986	10	24	8.4	15.7	1.1	12.2	0
298	1986	10	25	8.9	18.2	0.8	5.9	1.7
299	1986	10	26	6	14.5	1.8	12.2	0
300	1986	10	27	8.7	13.6	2.3	12.4	0
301	1986	10	28	5.6	18.8	0.8	11.8	0
302	1986	10	29	3.4	18.7	2	7.3	0
303	1986	10	30	8.4	14.4	1.5	9.5	0
304	1986	10	31	8.3	15.3	1.5	11.7	0
305	1986	11	1	2.7	14.1	1.1	6.4	0
306	1986	11	2	4	14.6	1.2	7.6	0.3
307	1986	11	3	7.6	11.6	2.9	11.1	0
308	1986	11	4	5.7	10.6	2.6	11	0
309	1986	11	5	5.5	11.8	1.8	9.6	0
310	1986	11	6	7.4	14.5	2.4	10.5	0
311	1986	11	7	8.8	15.5	0.8	9.9	0
312	1986	11	8	1.8	16.9	0.2	6.4	0
313	1986	11	9	2.9	17.7	0.3	9.5	0
314	1986	11	10	6.2	16.9	0.8	5.4	0
315	1986	11	11	6.5	18.6	0	8.3	0
316	1986	11	12	5.9	19.5	0.6	6	0
317	1986	11	13	8.9	18	1.2	5.6	15.5
318	1986	11	14	13.2	16	0.8	2.1	6.6
319	1986	11	15	15	18.9	1.3	3.6	0
320	1986	11	16	8.6	18.5	0.6	4.9	0
321	1986	11	17	9.5	18	1	5	4.5
322	1986	11	18	10.2	14.8	0.9	8.7	0
323	1986	11	19	1.9	14.8	0.2	8	0
324	1986	11	20	4.1	15.2	0.4	5.6	0.6
325	1986	11	21	6.8	12.7	0.4	6.4	6.9
326	1986	11	22	9	12.7	0.4	2.3	0.8
327	1986	11	23	8.6	13.1	0.6	5.9	0
328	1986	11	24	6	12.3	1.1	8.6	0
329	1986	11	25	1.7	15.6	0	8.1	0
330	1986	11	26	-0.2	15.5	1.1	7.5	0
331	1986	11	27	7	11.6	1.1	8.3	0
332	1986	11	28	2.9	11	0.1	7.6	0.6
333	1986	11	29	1.1	8.8	0	4.2	0.2
334	1986	11	30	-1.8	9.7	0	7.3	0
335	1986	12	1	-3	9.2	0	6.1	0
336	1986	12	2	-0.8	10.3	0	6.7	0
337	1986	12	3	-2.4	9.7	0	7.2	0
338	1986	12	4	1.6	14.3	0.5	6	0
339	1986	12	5	5.6	14.7	0.9	4.9	0
340	1986	12	6	5.9	15.5	0.2	5.8	0
341	1986	12	7	6.5	14.7	0.5	4.1	0
342	1986	12	8	6.9	15.6	0.9	2.8	0.7
343	1986	12	9	7.1	11.8	0	0.7	34.4
344	1986	12	10	6.1	9.7	0.9	3.4	0
345	1986	12	11	1.7	11.3	0	6.2	0
346	1986	12	12	-1.1	8.7	0.2	5.1	0
347	1986	12	13	-1.7	6.5	0.5	2.8	5
348	1986	12	14	5.5	10.4	0.3	3.3	3
349	1986	12	15	5.1	9.7	0.4	7.5	0
350	1986	12	16	1.1	12.5	0	7	0
351	1986	12	17	0.5	11.4	0	6.5	1.3
352	1986	12	18	4.3	12.4	0.2	4.4	0
353	1986	12	19	7.8	13.4	0.7	6.7	0.1
354	1986	12	20	-1	11.3	0	5.8	0
355	1986	12	21	1.1	6.9	0.2	3.3	0
356	1986	12	22	0.8	6.6	0.7	7.2	0
357	1986	12	23	-1	3.5	1.6	7.2	0
358	1986	12	24	0	2.7	2.2	7.3	0
359	1986	12	25	-2	3	0.8	6.9	4.7
360	1986	12	26	0	10.7	0.2	5.9	1.1
361	1986	12	27	2.7	9	0.4	7.2	0
362	1986	12	28	4	10	1	6.4	0
363	1986	12	29	5.4	13.6	1.1	6.6	0
364	1986	12	30	7.8	14.3	0.1	7.3	0
365	1986	12	31	1.8	12.6	0	4.4	0
