# Supplementary material for: Optimization of black-box models with uncertain climatic inputs—Application to sunflower ideotype design
Source: PLoS One. 2017 May 25;12(5):e0176815. doi: 10.1371/journal.pone.0176815 (PMC5444610; doi:10.1371/journal.pone.0176815)
Supplement: S1 Dataset and Code — The dataset used throughout this manuscript and the R code used to call the SUNFLO model and run the proposed algorithm are provided in a single archive file. (TGZ) [file pone.0176815.s001.tgz › supplementary/data/climate/21473001_1995.txt]

JourJ	Annee	Mois	Jour	Tmin	Tmax	ETP	RAD	Pluie
1	1995	1	1	0.2	4.2	0.2	3.516	1
2	1995	1	2	-2.2	1.2	0.2	3.516	0
3	1995	1	3	-1.1	2.6	0.2	3.516	0
4	1995	1	4	-5.7	-0.3	0.2	3.516	0
5	1995	1	5	-9.1	-2.9	0.2	3.516	0
6	1995	1	6	-8.2	-2.5	0.2	3.516	8
7	1995	1	7	-3.8	1.8	0.2	3.516	0.3
8	1995	1	8	-4.6	-0.3	0.2	3.516	5
9	1995	1	9	-2.3	2.4	0.2	3.516	1.4
10	1995	1	10	0.8	10.1	0.2	3.516	13.8
11	1995	1	11	1.2	10	0.5	4.353	0.2
12	1995	1	12	-0.1	3.1	0.5	4.353	0.2
13	1995	1	13	-1.4	3.7	0.5	4.353	0
14	1995	1	14	-4.5	2.5	0.5	4.353	0
15	1995	1	15	0.6	6.5	0.5	4.353	0
16	1995	1	16	-2.5	5	0.5	4.353	0
17	1995	1	17	-1.4	9.6	0.5	4.353	0
18	1995	1	18	4.2	9.5	0.5	4.353	6.6
19	1995	1	19	1	8.6	0.5	4.353	0
20	1995	1	20	3.8	7.8	0.5	4.353	6.4
21	1995	1	21	2.5	7.4	0.6	3.391	8
22	1995	1	22	5.7	10.6	0.6	3.391	4.4
23	1995	1	23	6	10.4	0.6	3.391	1.2
24	1995	1	24	3.4	7.9	0.6	3.391	11
25	1995	1	25	3.3	13.1	0.6	3.391	9.6
26	1995	1	26	5.6	11.5	0.6	3.391	6.2
27	1995	1	27	0.5	6.2	0.6	3.391	3.2
28	1995	1	28	3.8	11.5	0.6	3.391	4.6
29	1995	1	29	6.5	10.2	0.6	3.391	3.2
30	1995	1	30	6.1	9.5	0.6	3.391	4.6
31	1995	1	31	-2.8	6.3	0.6	3.391	0
32	1995	2	1	-2.2	11.1	0.3	4.186	0.2
33	1995	2	2	3.8	9.3	0.3	4.186	0.2
34	1995	2	3	0.7	7.3	0.3	4.186	0
35	1995	2	4	2.9	7.1	0.3	4.186	0.8
36	1995	2	5	4.2	9.7	0.3	4.186	0.4
37	1995	2	6	6.2	11.2	0.3	4.186	0
38	1995	2	7	2.1	11.9	0.3	4.186	0
39	1995	2	8	5.9	10.2	0.3	4.186	5
40	1995	2	9	6.8	10	0.3	4.186	1.2
41	1995	2	10	0.1	7.6	0.3	4.186	0.8
42	1995	2	11	6	10.5	0.9	5.777	1
43	1995	2	12	6.7	13.8	0.9	5.777	1.2
44	1995	2	13	4.2	12	0.9	5.777	10
45	1995	2	14	3.4	11.4	0.9	5.777	0
46	1995	2	15	4	11.2	0.9	5.777	7.6
47	1995	2	16	4.9	11.5	0.9	5.777	0.8
48	1995	2	17	6.3	11.7	0.9	5.777	11
49	1995	2	18	3.7	8	0.9	5.777	0.8
50	1995	2	19	-0.1	10.8	0.9	5.777	0
51	1995	2	20	7.5	15.5	0.9	5.777	0
52	1995	2	21	4.8	14.6	1	8.665	0.2
53	1995	2	22	-1.4	8.9	1	8.665	0
54	1995	2	23	-1.7	7.8	1	8.665	10.6
55	1995	2	24	1.1	11.5	1	8.665	6.4
56	1995	2	25	6.7	13	1	8.665	8.2
57	1995	2	26	2.4	7.2	1	8.665	0
58	1995	2	27	0	6.9	1	8.665	0
59	1995	2	28	-0.6	10.1	1	8.665	0
60	1995	3	1	0.4	12.5	1.1	9.042	1.6
61	1995	3	2	1.9	9.1	1.1	9.042	1.2
62	1995	3	3	3.4	8.7	1.1	9.042	0.2
63	1995	3	4	-3.5	5.9	1.1	9.042	0
64	1995	3	5	-3.8	5	1.1	9.042	8.3
65	1995	3	6	1.9	8.3	1.1	9.042	0.4
66	1995	3	7	-3.4	7.7	1.1	9.042	0.2
67	1995	3	8	2.8	9.2	1.1	9.042	1
68	1995	3	9	-1.2	9.4	1.1	9.042	0
69	1995	3	10	-1.5	14.4	1.1	9.042	0
70	1995	3	11	0.7	15.9	1.7	11.344	0
71	1995	3	12	1.4	17.5	1.7	11.344	0
72	1995	3	13	3.1	14.6	1.7	11.344	0
73	1995	3	14	1	12.4	1.7	11.344	0.4
74	1995	3	15	3.4	7.3	1.7	11.344	3.4
75	1995	3	16	-1.7	9.1	1.7	11.344	0
76	1995	3	17	4.6	10.6	1.7	11.344	4
77	1995	3	18	8	11.1	1.7	11.344	4
78	1995	3	19	5.2	10.9	1.7	11.344	25.4
79	1995	3	20	2	9.2	1.7	11.344	0
80	1995	3	21	-0.3	8.2	1.8	12.767	0
81	1995	3	22	-1	10.7	1.8	12.767	0
82	1995	3	23	-1.6	14.7	1.8	12.767	0
83	1995	3	24	-2.4	19.9	1.8	12.767	0
84	1995	3	25	3.2	13.9	1.8	12.767	0
85	1995	3	26	7.5	13.9	1.8	12.767	0.2
86	1995	3	27	1.4	10.6	1.8	12.767	4.8
87	1995	3	28	-1.2	8.8	1.8	12.767	5
88	1995	3	29	0.3	6.9	1.8	12.767	1.2
89	1995	3	30	-0.5	7	1.8	12.767	0
90	1995	3	31	-2.2	5.2	1.8	12.767	3.6
91	1995	4	1	3.6	10.5	2.4	15.404	0
92	1995	4	2	8.5	15.7	2.4	15.404	0
93	1995	4	3	1.1	20.2	2.4	15.404	0
94	1995	4	4	5.2	22	2.4	15.404	0
95	1995	4	5	8	21.9	2.4	15.404	0
96	1995	4	6	7.8	17.4	2.4	15.404	0
97	1995	4	7	8.6	17.1	2.4	15.404	0
98	1995	4	8	7.6	12.2	2.4	15.404	0
99	1995	4	9	0.9	10.8	2.4	15.404	0
100	1995	4	10	2.6	12.6	2.4	15.404	0
101	1995	4	11	2.8	15.6	2.8	15.237	0
102	1995	4	12	4.5	16.6	2.8	15.237	0
103	1995	4	13	5.2	13.3	2.8	15.237	0
104	1995	4	14	3	13.1	2.8	15.237	0
105	1995	4	15	1.1	14.9	2.8	15.237	1.2
106	1995	4	16	5.5	10	2.8	15.237	0.8
107	1995	4	17	5.1	12	2.8	15.237	0
108	1995	4	18	9.2	13.1	2.8	15.237	0
109	1995	4	19	4.2	13	2.8	15.237	6
110	1995	4	20	-1.6	10.2	2.8	15.237	2.4
111	1995	4	21	2.9	12.3	1.7	8.498	42
112	1995	4	22	7	10.7	1.7	8.498	5.8
113	1995	4	23	4.9	15.1	1.7	8.498	0.2
114	1995	4	24	7.7	11.5	1.7	8.498	0.4
115	1995	4	25	8.2	10.1	1.7	8.498	3.8
116	1995	4	26	8.2	10.2	1.7	8.498	13.6
117	1995	4	27	9.2	14.8	1.7	8.498	0
118	1995	4	28	9.2	19	1.7	8.498	0
119	1995	4	29	6.6	17.9	1.7	8.498	8.2
120	1995	4	30	10.3	14.9	1.7	8.498	0
121	1995	5	1	6.6	18.9	4.4	24.949	0
122	1995	5	2	9.4	21.9	4.4	24.949	0
123	1995	5	3	9.6	24	4.4	24.949	0
124	1995	5	4	9.9	25.4	4.4	24.949	0
125	1995	5	5	10.7	25.7	4.4	24.949	0
126	1995	5	6	10.1	26.4	4.4	24.949	0
127	1995	5	7	10.3	25	4.4	24.949	0
128	1995	5	8	9.7	23.8	4.4	24.949	9
129	1995	5	9	10	19	4.4	24.949	0
130	1995	5	10	7.7	17.1	4.4	24.949	0
131	1995	5	11	5.8	17.9	2.8	14.693	0
132	1995	5	12	8.6	17.4	2.8	14.693	24
133	1995	5	13	5	8.8	2.8	14.693	13.2
134	1995	5	14	4.8	12.2	2.8	14.693	0
135	1995	5	15	0.4	15.7	2.8	14.693	0
136	1995	5	16	9.4	15.4	2.8	14.693	18.6
137	1995	5	17	10	17.6	2.8	14.693	3.6
138	1995	5	18	8.6	14.8	2.8	14.693	8
139	1995	5	19	2	13.8	2.8	14.693	0
140	1995	5	20	3	15.6	2.8	14.693	0
141	1995	5	21	5.6	18.1	3.3	17.414	0
142	1995	5	22	6.6	20.4	3.3	17.414	0
143	1995	5	23	6.9	22.3	3.3	17.414	0
144	1995	5	24	11.2	20.6	3.3	17.414	0
145	1995	5	25	11.4	23.9	3.3	17.414	4
146	1995	5	26	12.9	16.8	3.3	17.414	2.6
147	1995	5	27	10.8	22.2	3.3	17.414	0
148	1995	5	28	10.2	26.1	3.3	17.414	19.8
149	1995	5	29	13.3	17.4	3.3	17.414	8.4
150	1995	5	30	10.4	17.7	3.3	17.414	12.2
151	1995	5	31	11.6	13.8	3.3	17.414	8.2
152	1995	6	1	12.4	19.3	3	14.442	0
153	1995	6	2	11.7	16.9	3	14.442	14.4
154	1995	6	3	9.5	19.6	3	14.442	7
155	1995	6	4	10.9	19.3	3	14.442	1.6
156	1995	6	5	11.3	16.7	3	14.442	0
157	1995	6	6	7.3	17.8	3	14.442	0
158	1995	6	7	8.6	19	3	14.442	0.8
159	1995	6	8	11.3	15.9	3	14.442	6.8
160	1995	6	9	10.5	19.8	3	14.442	0
161	1995	6	10	6.7	18.7	3	14.442	0
162	1995	6	11	6.9	15.2	3.1	15.907	8.4
163	1995	6	12	9.2	18.7	3.1	15.907	0.4
164	1995	6	13	8.6	14.9	3.1	15.907	5.8
165	1995	6	14	5	15.8	3.1	15.907	0.6
166	1995	6	15	6.6	17.8	3.1	15.907	0
167	1995	6	16	8.2	21.4	3.1	15.907	0
168	1995	6	17	7.5	24.6	3.1	15.907	0.6
169	1995	6	18	12	19.1	3.1	15.907	2
170	1995	6	19	15.4	24.5	3.1	15.907	0
171	1995	6	20	12.5	29.9	3.1	15.907	0
172	1995	6	21	16.8	26.7	5.9	25.953	0
173	1995	6	22	15	21.3	5.9	25.953	0
174	1995	6	23	8.8	17.7	5.9	25.953	0
175	1995	6	24	11	19	5.9	25.953	0
176	1995	6	25	11.3	24	5.9	25.953	0
177	1995	6	26	13.4	27.3	5.9	25.953	0
178	1995	6	27	15.4	29	5.9	25.953	0
179	1995	6	28	17.3	29.2	5.9	25.953	0
180	1995	6	29	15.3	29.2	5.9	25.953	0
181	1995	6	30	15	30.3	5.9	25.953	0
182	1995	7	1	15.9	31	5.1	23.651	11.2
183	1995	7	2	17.2	28	5.1	23.651	8.2
184	1995	7	3	16.1	24.5	5.1	23.651	1
185	1995	7	4	13.7	22.6	5.1	23.651	0
186	1995	7	5	11.2	23	5.1	23.651	0
187	1995	7	6	12.6	25.4	5.1	23.651	0
188	1995	7	7	14.2	27.6	5.1	23.651	0
189	1995	7	8	15.4	30.1	5.1	23.651	0
190	1995	7	9	14.6	31.9	5.1	23.651	0
191	1995	7	10	17	33.3	5.1	23.651	1.6
192	1995	7	11	17.9	25.8	4.7	20.93	24.8
193	1995	7	12	16.9	27.8	4.7	20.93	0
194	1995	7	13	16.8	30.1	4.7	20.93	3.8
195	1995	7	14	17.2	25.3	4.7	20.93	0.2
196	1995	7	15	14.3	26.6	4.7	20.93	2
197	1995	7	16	17.1	22.7	4.7	20.93	0.4
198	1995	7	17	12.5	25.5	4.7	20.93	0
199	1995	7	18	14.1	27.7	4.7	20.93	0
200	1995	7	19	15	29.6	4.7	20.93	0
201	1995	7	20	18.2	33.4	4.7	20.93	0
202	1995	7	21	18.4	35	5.3	22.521	0
203	1995	7	22	17.6	28.9	5.3	22.521	0.6
204	1995	7	23	14.8	24.6	5.3	22.521	0
205	1995	7	24	14.4	27.2	5.3	22.521	0
206	1995	7	25	15.8	30.8	5.3	22.521	0
207	1995	7	26	18.4	32.2	5.3	22.521	25.6
208	1995	7	27	18.4	26.8	5.3	22.521	0
209	1995	7	28	14.8	26.4	5.3	22.521	0
210	1995	7	29	16.4	27.6	5.3	22.521	0
211	1995	7	30	16.5	29.1	5.3	22.521	0
212	1995	7	31	17.8	29.6	5.3	22.521	0
213	1995	8	1	14.8	30.8	4.8	20.595	0
214	1995	8	2	17.8	31.9	4.8	20.595	0
215	1995	8	3	17.5	30.5	4.8	20.595	0
216	1995	8	4	16.2	31.6	4.8	20.595	0
217	1995	8	5	16.2	32.2	4.8	20.595	0
218	1995	8	6	17.8	25.4	4.8	20.595	2.6
219	1995	8	7	17.3	23.4	4.8	20.595	1
220	1995	8	8	16.3	20.7	4.8	20.595	0.4
221	1995	8	9	15.6	24.1	4.8	20.595	0
222	1995	8	10	14.2	27.2	4.8	20.595	0
223	1995	8	11	17.6	29.7	4.5	19.465	0.2
224	1995	8	12	16.9	28.2	4.5	19.465	7.2
225	1995	8	13	16.7	26.6	4.5	19.465	0
226	1995	8	14	16.3	24.2	4.5	19.465	0.2
227	1995	8	15	14.9	25.7	4.5	19.465	0
228	1995	8	16	14.3	26.8	4.5	19.465	0
229	1995	8	17	14.7	26.4	4.5	19.465	0
230	1995	8	18	13	28.3	4.5	19.465	0
231	1995	8	19	13.5	29.6	4.5	19.465	0
232	1995	8	20	15.4	29.1	4.5	19.465	26.4
233	1995	8	21	15.1	28.6	3	13.898	0
234	1995	8	22	16	25.6	3	13.898	0
235	1995	8	23	14.3	25.7	3	13.898	4.8
236	1995	8	24	16.1	23.7	3	13.898	0
237	1995	8	25	13.9	24.3	3	13.898	0
238	1995	8	26	17.2	23.7	3	13.898	0
239	1995	8	27	11.1	21.8	3	13.898	13.6
240	1995	8	28	10.8	18	3	13.898	0.2
241	1995	8	29	11.9	17.7	3	13.898	0.2
242	1995	8	30	10.2	17.4	3	13.898	0
243	1995	8	31	6.3	18.9	3	13.898	0
244	1995	9	1	8.4	19.7	2.3	10.884	0
245	1995	9	2	8.3	18.5	2.3	10.884	0
246	1995	9	3	12.2	19.1	2.3	10.884	9
247	1995	9	4	10	18.4	2.3	10.884	0
248	1995	9	5	9.2	19.5	2.3	10.884	0.4
249	1995	9	6	9.9	22.5	2.3	10.884	0.2
250	1995	9	7	13.7	18.1	2.3	10.884	11.4
251	1995	9	8	13.4	19.3	2.3	10.884	3.4
252	1995	9	9	12.1	19.8	2.3	10.884	0
253	1995	9	10	11.7	20.5	2.3	10.884	3.2
254	1995	9	11	14.5	20.7	1.6	8.749	0.2
255	1995	9	12	10.4	14.7	1.6	8.749	11.2
256	1995	9	13	11.6	14.4	1.6	8.749	9.8
257	1995	9	14	6	18.2	1.6	8.749	0
258	1995	9	15	11.3	17.8	1.6	8.749	1.2
259	1995	9	16	11.2	17.6	1.6	8.749	3.4
260	1995	9	17	7.4	20.5	1.6	8.749	5.4
261	1995	9	18	13.6	16.9	1.6	8.749	1.8
262	1995	9	19	13.3	15.4	1.6	8.749	19.6
263	1995	9	20	12.1	14.5	1.6	8.749	9.2
264	1995	9	21	10	17.2	1.7	11.846	0
265	1995	9	22	7.9	18	1.7	11.846	0
266	1995	9	23	7.8	19.9	1.7	11.846	0
267	1995	9	24	10.6	18.7	1.7	11.846	1.2
268	1995	9	25	8.9	12.8	1.7	11.846	1.6
269	1995	9	26	4.6	18.2	1.7	11.846	0
270	1995	9	27	6.8	13.7	1.7	11.846	4.6
271	1995	9	28	6.9	14.9	1.7	11.846	0
272	1995	9	29	3.4	14.3	1.7	11.846	0
273	1995	9	30	0.6	15.2	1.7	11.846	0
274	1995	10	1	7.1	18.3	1.1	7.2	0
275	1995	10	2	8.8	20.7	1.1	7.2	1.4
276	1995	10	3	11.6	21.8	1.1	7.2	0.2
277	1995	10	4	14.1	22.9	1.1	7.2	17.4
278	1995	10	5	13.4	15.8	1.1	7.2	7.2
279	1995	10	6	9.3	14.6	1.1	7.2	0.2
280	1995	10	7	8.4	16.7	1.1	7.2	0
281	1995	10	8	9.8	19.8	1.1	7.2	0
282	1995	10	9	10.3	22.6	1.1	7.2	0
283	1995	10	10	10	20.9	1.1	7.2	0
284	1995	10	11	10.9	16.4	0.9	6.53	0
285	1995	10	12	13.3	14.9	0.9	6.53	0.2
286	1995	10	13	12.8	16.9	0.9	6.53	0
287	1995	10	14	10.3	20.1	0.9	6.53	0
288	1995	10	15	9.8	20.2	0.9	6.53	0
289	1995	10	16	10.5	20.1	0.9	6.53	0
290	1995	10	17	11.4	19	0.9	6.53	0
291	1995	10	18	6.6	16.3	0.9	6.53	0
292	1995	10	19	8.9	19	0.9	6.53	0
293	1995	10	20	5.4	12.7	0.9	6.53	0
294	1995	10	21	9	15.4	0.8	6.572	0
295	1995	10	22	4.3	15.4	0.8	6.572	0
296	1995	10	23	3	18.5	0.8	6.572	0
297	1995	10	24	2.5	19.5	0.8	6.572	0.6
298	1995	10	25	11.1	15.7	0.8	6.572	2.8
299	1995	10	26	10.2	19.6	0.8	6.572	0
300	1995	10	27	9.5	20.8	0.8	6.572	0.4
301	1995	10	28	10.5	18.4	0.8	6.572	0.2
302	1995	10	29	10.5	16.8	0.8	6.572	1.4
303	1995	10	30	12.1	15.3	0.8	6.572	0
304	1995	10	31	12.7	16	0.8	6.572	0
305	1995	11	1	5.4	14.8	0.6	7.535	1.2
306	1995	11	2	5	10.3	0.6	7.535	0
307	1995	11	3	6	9.4	0.6	7.535	0.6
308	1995	11	4	0.6	5	0.6	7.535	0
309	1995	11	5	-3.5	4.5	0.6	7.535	0
310	1995	11	6	-2.4	7	0.6	7.535	0
311	1995	11	7	-6.2	8.7	0.6	7.535	0
312	1995	11	8	-2.4	10.3	0.6	7.535	0
313	1995	11	9	2.7	9.2	0.6	7.535	0
314	1995	11	10	1.4	15.7	0.6	7.535	0
315	1995	11	11	5.5	18.9	0.4	3.265	0
316	1995	11	12	8	16.1	0.4	3.265	5.3
317	1995	11	13	9.1	12.4	0.4	3.265	1
318	1995	11	14	8	10.4	0.4	3.265	0.8
319	1995	11	15	1.5	10.2	0.4	3.265	7.4
320	1995	11	16	8.2	12.6	0.4	3.265	11
321	1995	11	17	5	10.4	0.4	3.265	4
322	1995	11	18	0	4.5	0.4	3.265	0
323	1995	11	19	-4.8	5.8	0.4	3.265	0
324	1995	11	20	-0.2	6.4	0.4	3.265	0
325	1995	11	21	-1.9	8.9	0.2	2.595	0
326	1995	11	22	3.6	7.7	0.2	2.595	0.2
327	1995	11	23	6.7	9.2	0.2	2.595	0.8
328	1995	11	24	5.1	9.6	0.2	2.595	0
329	1995	11	25	0	10.2	0.2	2.595	0
330	1995	11	26	3.6	11.3	0.2	2.595	7
331	1995	11	27	5.7	6.9	0.2	2.595	8.2
332	1995	11	28	1.6	4.1	0.2	2.595	0
333	1995	11	29	3.1	5	0.2	2.595	0
334	1995	11	30	-0.2	5.7	0.2	2.595	0
335	1995	12	1	-0.5	3.5	0.2	2.846	0
336	1995	12	2	2.7	5.4	0.2	2.846	6
337	1995	12	3	4.8	6.4	0.2	2.846	0.6
338	1995	12	4	1.6	3.5	0.2	2.846	0
339	1995	12	5	-0.6	0.9	0.2	2.846	0
340	1995	12	6	-2.2	0.7	0.2	2.846	0
341	1995	12	7	-2.4	0.8	0.2	2.846	1.4
342	1995	12	8	-0.4	4.1	0.2	2.846	7
343	1995	12	9	1.5	9.3	0.2	2.846	0
344	1995	12	10	-2.3	6.2	0.2	2.846	0
345	1995	12	11	-2.9	1.4	0.2	2.219	0
346	1995	12	12	-1.7	5.4	0.2	2.219	0
347	1995	12	13	-1.7	1.3	0.2	2.219	0
348	1995	12	14	-2.2	-0.2	0.2	2.219	0
349	1995	12	15	-5.2	0	0.2	2.219	0
350	1995	12	16	-2.3	2.1	0.2	2.219	2.6
351	1995	12	17	-0.8	3.4	0.2	2.219	1.2
352	1995	12	18	1.2	5.5	0.2	2.219	3.2
353	1995	12	19	0.6	2.2	0.2	2.219	0
354	1995	12	20	1	7.2	0.2	2.219	1.2
355	1995	12	21	5.1	8.2	0.1	2.47	1
356	1995	12	22	4.4	12.7	0.1	2.47	11.8
357	1995	12	23	9.6	13.5	0.1	2.47	4.4
358	1995	12	24	8.3	11.5	0.1	2.47	25.8
359	1995	12	25	6	10.1	0.1	2.47	5
360	1995	12	26	-0.3	2.8	0.1	2.47	3
361	1995	12	27	-4.4	1.4	0.1	2.47	0
362	1995	12	28	-5.9	-2.1	0.1	2.47	0
363	1995	12	29	-3.3	-1.5	0.1	2.47	0
364	1995	12	30	-2.5	1.1	0.1	2.47	8
365	1995	12	31	0	3.5	0.1	2.47	3.8
