# Supplementary material for: Optimization of black-box models with uncertain climatic inputs—Application to sunflower ideotype design
Source: PLoS One. 2017 May 25;12(5):e0176815. doi: 10.1371/journal.pone.0176815 (PMC5444610; doi:10.1371/journal.pone.0176815)
Supplement: S1 Dataset and Code — The dataset used throughout this manuscript and the R code used to call the SUNFLO model and run the proposed algorithm are provided in a single archive file. (TGZ) [file pone.0176815.s001.tgz › supplementary/data/climate/31069001_1989.txt]

JourJ	Annee	Mois	Jour	Tmin	Tmax	ETP	RAD	Pluie
1	1989	1	1	-2	-1.4	0.1	4.0964	0
2	1989	1	2	-3.5	-1.2	0.1	4.0964	0
3	1989	1	3	-3.7	11.8	0.1	4.0964	0
4	1989	1	4	-1.8	11.8	0.1	4.0964	0.8
5	1989	1	5	3.2	9.9	0.1	4.0964	0.1
6	1989	1	6	4.3	10.3	0.1	4.0964	16.8
7	1989	1	7	4	8.6	0.1	4.0964	0
8	1989	1	8	5.7	8.6	0.1	4.0964	0
9	1989	1	9	0.9	12.6	0.1	4.0964	0
10	1989	1	10	1.8	7.8	0.1	4.0964	0
11	1989	1	11	5.8	13.9	0.1	5.0996	0
12	1989	1	12	9.2	14.6	0.1	5.0996	0
13	1989	1	13	5.6	14.6	0.1	5.0996	0
14	1989	1	14	1.1	14.7	0.1	5.0996	0
15	1989	1	15	4.1	13.9	0.1	5.0996	0
16	1989	1	16	-0.4	11.3	0.1	5.0996	0
17	1989	1	17	0.4	11	0.1	5.0996	0
18	1989	1	18	4.8	8.1	0.1	5.0996	0
19	1989	1	19	0.1	6	0.1	5.0996	0
20	1989	1	20	2.6	10.2	0.1	5.0996	0
21	1989	1	21	2.2	10.9	0.22	10.1156	2
22	1989	1	22	5.4	9.1	0.22	10.1156	0
23	1989	1	23	-1.5	9.6	0.22	10.1156	0
24	1989	1	24	-4.4	10.8	0.22	10.1156	0
25	1989	1	25	-2.6	13	0.22	10.1156	0
26	1989	1	26	-2.6	13.3	0.22	10.1156	0
27	1989	1	27	0.5	14	0.22	10.1156	0
28	1989	1	28	0.4	14.4	0.22	10.1156	0
29	1989	1	29	-2.3	11.9	0.22	10.1156	0
30	1989	1	30	-3	11.1	0.22	10.1156	0
31	1989	1	31	-3.9	11.9	0.22	10.1156	0
32	1989	2	1	2	14.4	0.6	10.5754	0
33	1989	2	2	-0.8	13.1	0.6	10.5754	0
34	1989	2	3	-1.9	13.1	0.6	10.5754	0
35	1989	2	4	-0.1	12.2	0.6	10.5754	0
36	1989	2	5	-2.6	12.1	0.6	10.5754	0
37	1989	2	6	-2.5	13.4	0.6	10.5754	0
38	1989	2	7	-2.5	13.6	0.6	10.5754	0
39	1989	2	8	-0.8	14.3	0.6	10.5754	0
40	1989	2	9	4	14.1	0.6	10.5754	0
41	1989	2	10	0.9	15.2	0.6	10.5754	0
42	1989	2	11	1.6	14.9	0.8	6.1028	0
43	1989	2	12	-1.7	15.6	0.8	6.1028	0
44	1989	2	13	0.6	14.4	0.8	6.1028	2
45	1989	2	14	7.2	11.8	0.8	6.1028	0
46	1989	2	15	-2.9	13.5	0.8	6.1028	0
47	1989	2	16	-2.8	13.4	0.8	6.1028	0
48	1989	2	17	3.3	15.6	0.8	6.1028	0
49	1989	2	18	1.9	19.3	0.8	6.1028	0
50	1989	2	19	1.7	21.2	0.8	6.1028	0
51	1989	2	20	3.3	17.9	0.8	6.1028	0
52	1989	2	21	8.8	14.7	0.8	4.7234	0
53	1989	2	22	3.5	14.5	0.8	4.7234	0
54	1989	2	23	7.2	8.4	0.8	4.7234	7.2
55	1989	2	24	0.7	9	0.8	4.7234	2.6
56	1989	2	25	3.6	9.4	0.8	4.7234	29
57	1989	2	26	1.7	7.5	0.8	4.7234	20.4
58	1989	2	27	1.2	7.9	0.8	4.7234	7.8
59	1989	2	28	4.3	9.9	0.8	4.7234	25
60	1989	3	1	4.5	10	1.6	12.331	5.6
61	1989	3	2	3.7	17.1	1.6	12.331	6
62	1989	3	3	8.6	13.5	1.6	12.331	4.8
63	1989	3	4	7	12.2	1.6	12.331	0.1
64	1989	3	5	4.7	17.5	1.6	12.331	0
65	1989	3	6	10.5	16.4	1.6	12.331	0
66	1989	3	7	10.1	16	1.6	12.331	1.4
67	1989	3	8	4.4	12.8	1.6	12.331	0
68	1989	3	9	0.7	15.5	1.6	12.331	0
69	1989	3	10	3.1	19.5	1.6	12.331	0
70	1989	3	11	5.6	22.3	1.8	13.8358	0
71	1989	3	12	4.8	22.3	1.8	13.8358	0
72	1989	3	13	7.8	11.7	1.8	13.8358	4
73	1989	3	14	0.2	13.7	1.8	13.8358	0
74	1989	3	15	5.7	20.2	1.8	13.8358	0
75	1989	3	16	5.6	20.1	1.8	13.8358	11.2
76	1989	3	17	7.7	11.3	1.8	13.8358	6.4
77	1989	3	18	4	11.7	1.8	13.8358	0
78	1989	3	19	-0.8	12.5	1.8	13.8358	0
79	1989	3	20	2.5	12.4	1.8	13.8358	1
80	1989	3	21	6.7	12.4	2.53	13.9194	0.5
81	1989	3	22	9.9	15.9	2.53	13.9194	0.4
82	1989	3	23	5.9	13	2.53	13.9194	0.6
83	1989	3	24	3.5	15	2.53	13.9194	0
84	1989	3	25	8.1	15.5	2.53	13.9194	0
85	1989	3	26	1.5	21.7	2.53	13.9194	0
86	1989	3	27	11.3	17.8	2.53	13.9194	0
87	1989	3	28	12.6	20	2.53	13.9194	0
88	1989	3	29	6.6	19.3	2.53	13.9194	0
89	1989	3	30	5.3	19.8	2.53	13.9194	0
90	1989	3	31	12.5	17.1	2.53	13.9194	21
91	1989	4	1	9.2	14.7	1.6	10.032	0.6
92	1989	4	2	7.4	11.6	1.6	10.032	0.4
93	1989	4	3	7.6	12.2	1.6	10.032	18.2
94	1989	4	4	5.1	16.2	1.6	10.032	3.8
95	1989	4	5	3.9	10.8	1.6	10.032	0
96	1989	4	6	1.1	14.4	1.6	10.032	2.8
97	1989	4	7	5.3	14.6	1.6	10.032	0.4
98	1989	4	8	6.6	16.3	1.6	10.032	0
99	1989	4	9	12.1	17.7	1.6	10.032	9.8
100	1989	4	10	10.6	13.3	1.6	10.032	5
101	1989	4	11	4.5	18.5	2.3	14.0866	8.6
102	1989	4	12	6.6	12.7	2.3	14.0866	7.6
103	1989	4	13	5.4	10.9	2.3	14.0866	9.2
104	1989	4	14	5.4	12.9	2.3	14.0866	1.6
105	1989	4	15	1.8	17.1	2.3	14.0866	8.6
106	1989	4	16	8.1	12.4	2.3	14.0866	0.6
107	1989	4	17	6.3	10.7	2.3	14.0866	7
108	1989	4	18	7.7	13.9	2.3	14.0866	0.3
109	1989	4	19	1.9	19.9	2.3	14.0866	0
110	1989	4	20	9.4	16.4	2.3	14.0866	9.4
111	1989	4	21	8.8	14.8	2.3	14.3374	0.2
112	1989	4	22	3	13.6	2.3	14.3374	0
113	1989	4	23	1.2	16.8	2.3	14.3374	0
114	1989	4	24	7.6	17.9	2.3	14.3374	0
115	1989	4	25	10.8	13.4	2.3	14.3374	18.2
116	1989	4	26	5.8	10.7	2.3	14.3374	0
117	1989	4	27	2	12.1	2.3	14.3374	5.4
118	1989	4	28	4.7	11.3	2.3	14.3374	2
119	1989	4	29	6.1	12.1	2.3	14.3374	0.1
120	1989	4	30	3.9	15.5	2.3	14.3374	0
121	1989	5	1	6.7	17	4.3	23.4498	0
122	1989	5	2	7.1	19.8	4.3	23.4498	0
123	1989	5	3	5.1	23.6	4.3	23.4498	0
124	1989	5	4	7.5	26.7	4.3	23.4498	0
125	1989	5	5	8.3	28.4	4.3	23.4498	0
126	1989	5	6	10.7	28	4.3	23.4498	0
127	1989	5	7	10.1	25.9	4.3	23.4498	0
128	1989	5	8	10	24.3	4.3	23.4498	0
129	1989	5	9	13	18.4	4.3	23.4498	3.4
130	1989	5	10	14	20.8	4.3	23.4498	1.2
131	1989	5	11	12.8	21.4	4.1	22.1122	10.6
132	1989	5	12	12.9	16.3	4.1	22.1122	0.6
133	1989	5	13	11.7	18.4	4.1	22.1122	0.8
134	1989	5	14	9.9	17.1	4.1	22.1122	0
135	1989	5	15	5.4	21.6	4.1	22.1122	0
136	1989	5	16	7.7	23.3	4.1	22.1122	0
137	1989	5	17	9.5	24.3	4.1	22.1122	0
138	1989	5	18	9.6	26.5	4.1	22.1122	0
139	1989	5	19	11	26.7	4.1	22.1122	0
140	1989	5	20	13.8	27.8	4.1	22.1122	0
141	1989	5	21	14.1	24.5	5.28	19.7296	0
142	1989	5	22	16.4	26	5.28	19.7296	0
143	1989	5	23	15.5	25.8	5.28	19.7296	0
144	1989	5	24	18.5	22.7	5.28	19.7296	0.6
145	1989	5	25	15.4	22.6	5.28	19.7296	0.2
146	1989	5	26	11.6	23.4	5.28	19.7296	0.8
147	1989	5	27	8.9	27.6	5.28	19.7296	0
148	1989	5	28	13.6	27.1	5.28	19.7296	0
149	1989	5	29	14.3	27.1	5.28	19.7296	0
150	1989	5	30	14.7	25.3	5.28	19.7296	0.2
151	1989	5	31	14.8	21.8	5.28	19.7296	1.2
152	1989	6	1	10.9	19.2	3.5	16.5528	0
153	1989	6	2	8.1	20.2	3.5	16.5528	0.4
154	1989	6	3	9.6	17.8	3.5	16.5528	1
155	1989	6	4	8.9	18.5	3.5	16.5528	3.2
156	1989	6	5	11	19.2	3.5	16.5528	0
157	1989	6	6	7.7	19.7	3.5	16.5528	0.4
158	1989	6	7	11	18.9	3.5	16.5528	0.4
159	1989	6	8	9.5	20.9	3.5	16.5528	0
160	1989	6	9	9.4	25.2	3.5	16.5528	0
161	1989	6	10	14.5	26	3.5	16.5528	0.2
162	1989	6	11	13.4	28.2	6	26.9192	0
163	1989	6	12	12.6	31.6	6	26.9192	0
164	1989	6	13	15.6	28.2	6	26.9192	0
165	1989	6	14	15.5	26.9	6	26.9192	0
166	1989	6	15	13.8	30.1	6	26.9192	0
167	1989	6	16	13.1	31.5	6	26.9192	0
168	1989	6	17	13.7	30.9	6	26.9192	0
169	1989	6	18	16.8	30.6	6	26.9192	0
170	1989	6	19	15.6	30.4	6	26.9192	0
171	1989	6	20	17.9	31.4	6	26.9192	0
172	1989	6	21	17.2	32.6	3.4	8.7362	0
173	1989	6	22	18.2	30.8	3.4	8.7362	0
174	1989	6	23	14	27.6	3.4	8.7362	0
175	1989	6	24	12.9	29.5	3.4	8.7362	0
176	1989	6	25	12.8	31.8	3.4	8.7362	0
177	1989	6	26	19.2	29.4	3.4	8.7362	0
178	1989	6	27	16.3	23.9	3.4	8.7362	0
179	1989	6	28	13.7	22.6	3.4	8.7362	0
180	1989	6	29	10.2	25.2	3.4	8.7362	0
181	1989	6	30	13	28.6	3.4	8.7362	0
182	1989	7	1	15.8	29.1	5.1	19.6878	0.2
183	1989	7	2	16.9	22.5	5.1	19.6878	0
184	1989	7	3	13	26.5	5.1	19.6878	0
185	1989	7	4	12.1	29.6	5.1	19.6878	0
186	1989	7	5	19.1	27.4	5.1	19.6878	0
187	1989	7	6	19.8	30.1	5.1	19.6878	0.4
188	1989	7	7	15.4	29.1	5.1	19.6878	0
189	1989	7	8	19.1	26.3	5.1	19.6878	0
190	1989	7	9	14.9	24.9	5.1	19.6878	2.6
191	1989	7	10	18	25.2	5.1	19.6878	0
192	1989	7	11	16.9	26.3	6.8	28.424	0
193	1989	7	12	14.3	28.4	6.8	28.424	0
194	1989	7	13	15	29.6	6.8	28.424	0
195	1989	7	14	16.9	27.8	6.8	28.424	0
196	1989	7	15	15.8	28.7	6.8	28.424	0
197	1989	7	16	13.8	31	6.8	28.424	0
198	1989	7	17	14.3	33.2	6.8	28.424	0
199	1989	7	18	15.2	32.8	6.8	28.424	0
200	1989	7	19	13.7	33.6	6.8	28.424	0
201	1989	7	20	17.7	33.8	6.8	28.424	0
202	1989	7	21	21.4	35.5	6.16	24.035	0
203	1989	7	22	22.9	33.8	6.16	24.035	0.4
204	1989	7	23	20.7	31.7	6.16	24.035	10.4
205	1989	7	24	16.9	25.6	6.16	24.035	4
206	1989	7	25	16.7	27.9	6.16	24.035	0.4
207	1989	7	26	19.1	29.4	6.16	24.035	0
208	1989	7	27	16.4	27.5	6.16	24.035	0
209	1989	7	28	16.4	28.5	6.16	24.035	0
210	1989	7	29	13.3	34.5	6.16	24.035	0
211	1989	7	30	19.8	31.5	6.16	24.035	0
212	1989	7	31	15.8	27.5	6.16	24.035	0
213	1989	8	1	17	23.8	4.9	19.6042	0
214	1989	8	2	13.6	27.3	4.9	19.6042	0
215	1989	8	3	13.2	30.5	4.9	19.6042	0
216	1989	8	4	15.3	30.6	4.9	19.6042	0
217	1989	8	5	18.9	28.5	4.9	19.6042	0.2
218	1989	8	6	15.6	31.4	4.9	19.6042	0
219	1989	8	7	19.6	31.6	4.9	19.6042	30.8
220	1989	8	8	15.7	26.2	4.9	19.6042	2.4
221	1989	8	9	17	29.6	4.9	19.6042	0.4
222	1989	8	10	19.7	25.2	4.9	19.6042	1.6
223	1989	8	11	17.6	27.8	4.3	18.8936	0
224	1989	8	12	16	27.8	4.3	18.8936	0
225	1989	8	13	19.2	28.5	4.3	18.8936	0.4
226	1989	8	14	18.5	28.4	4.3	18.8936	2.8
227	1989	8	15	21.2	31.7	4.3	18.8936	0
228	1989	8	16	22.8	29.4	4.3	18.8936	0
229	1989	8	17	17	26.1	4.3	18.8936	0
230	1989	8	18	14.5	30.3	4.3	18.8936	0
231	1989	8	19	17.2	33.5	4.3	18.8936	5.6
232	1989	8	20	15.2	28.1	4.3	18.8936	0
233	1989	8	21	17.5	30.3	5.06	23.3244	0
234	1989	8	22	18.5	31	5.06	23.3244	0
235	1989	8	23	19.1	29.4	5.06	23.3244	0
236	1989	8	24	14.9	29.4	5.06	23.3244	0
237	1989	8	25	16.5	29.2	5.06	23.3244	0
238	1989	8	26	14.9	27.8	5.06	23.3244	0
239	1989	8	27	17.9	26.7	5.06	23.3244	9.1
240	1989	8	28	15.4	23.4	5.06	23.3244	0
241	1989	8	29	8	24.3	5.06	23.3244	0
242	1989	8	30	9	29.4	5.06	23.3244	0
243	1989	8	31	17.1	25	5.06	23.3244	0
244	1989	9	1	16.2	23	3.9	17.5142	0.8
245	1989	9	2	12.6	23.6	3.9	17.5142	0
246	1989	9	3	10.9	22.7	3.9	17.5142	0
247	1989	9	4	7.9	22.6	3.9	17.5142	0
248	1989	9	5	7.3	22.5	3.9	17.5142	0
249	1989	9	6	8.8	27	3.9	17.5142	0
250	1989	9	7	10.8	27.5	3.9	17.5142	0
251	1989	9	8	18.5	21.4	3.9	17.5142	0
252	1989	9	9	12.7	25.7	3.9	17.5142	0
253	1989	9	10	15.6	23.7	3.9	17.5142	9.6
254	1989	9	11	14.2	23.9	3	15.675	0
255	1989	9	12	12.4	24.3	3.2	15.675	4
256	1989	9	13	15.4	22.8	3	15.675	1.6
257	1989	9	14	14.1	22.7	3.2	15.675	0
258	1989	9	15	10.7	26	3.2	15.675	0
259	1989	9	16	11	29.7	3.2	15.675	0.1
260	1989	9	17	17.2	28.1	3.2	15.675	0
261	1989	9	18	20.3	27.9	3	15.675	0
262	1989	9	19	17.1	20.1	3.2	15.675	5.2
263	1989	9	20	11.9	26	3	15.675	0
264	1989	9	21	17.7	26.8	2.4	15.5914	0
265	1989	9	22	14.8	19.7	2.4	15.5914	34
266	1989	9	23	12.7	19.8	2.4	15.5914	0
267	1989	9	24	7.3	23.4	2.4	15.5914	0
268	1989	9	25	11.6	25.1	2.4	15.5914	0
269	1989	9	26	11.5	20.9	2.4	15.5914	0
270	1989	9	27	9.6	22.3	2.4	15.5914	0
271	1989	9	28	11.6	21.7	2.4	15.5914	0
272	1989	9	29	7.8	18.7	2.4	15.5914	0
273	1989	9	30	7.2	19.6	2.4	15.5914	0
274	1989	10	1	5.7	21.5	2.1	11.7458	0
275	1989	10	2	5.6	23	2.1	11.7458	0
276	1989	10	3	7	20.9	2.1	11.7458	0
277	1989	10	4	5.8	22.8	2.1	11.7458	0
278	1989	10	5	15.6	23.6	2.1	11.7458	0
279	1989	10	6	11.3	20.4	2.1	11.7458	0
280	1989	10	7	10.9	15.8	2.1	11.7458	1
281	1989	10	8	12.6	16.8	2.1	11.7458	2
282	1989	10	9	8	16.8	2.1	11.7458	1.6
283	1989	10	10	11.3	16.1	2.1	11.7458	0.8
284	1989	10	11	5.1	16.9	1.4	13.0834	0
285	1989	10	12	2.5	19	1.4	13.0834	0
286	1989	10	13	2.7	21	1.4	13.0834	0
287	1989	10	14	6.8	21.2	1.4	13.0834	0
288	1989	10	15	9.6	18	1.4	13.0834	0
289	1989	10	16	2.8	20.1	1.4	13.0834	0
290	1989	10	17	14.6	21.7	1.4	13.0834	0
291	1989	10	18	13.2	20.5	1.4	13.0834	0
292	1989	10	19	11.9	16.2	1.4	13.0834	14.6
293	1989	10	20	8.8	20.3	1.4	13.0834	0
294	1989	10	21	12	21.5	1.76	11.286	0
295	1989	10	22	16.1	22.3	1.76	11.286	0
296	1989	10	23	16.9	20.8	1.76	11.286	0
297	1989	10	24	11.6	22.3	1.76	11.286	0
298	1989	10	25	12	21.9	1.76	11.286	0
299	1989	10	26	15.1	21.9	1.76	11.286	0
300	1989	10	27	15.5	21.7	1.76	11.286	5
301	1989	10	28	13.2	16.3	1.76	11.286	4.5
302	1989	10	29	10.2	19.6	1.76	11.286	0.4
303	1989	10	30	7.8	19.9	1.76	11.286	0
304	1989	10	31	9.9	18.8	1.76	11.286	0
305	1989	11	1	6.6	22.8	0.6	6.0192	0
306	1989	11	2	9.9	19.1	0.6	6.0192	0
307	1989	11	3	8.3	11.4	0.6	6.0192	7.4
308	1989	11	4	6.9	13.3	0.6	6.0192	17.8
309	1989	11	5	6.4	9	0.6	6.0192	8
310	1989	11	6	5.9	11.1	0.6	6.0192	0.2
311	1989	11	7	5.9	11.4	0.6	6.0192	5
312	1989	11	8	9.6	15.7	0.6	6.0192	1
313	1989	11	9	8.3	14.9	0.6	6.0192	0
314	1989	11	10	1	15.4	0.6	6.0192	0
315	1989	11	11	5.1	17.1	0.7	6.1446	0
316	1989	11	12	13.5	17.9	0.7	6.1446	0
317	1989	11	13	7.9	17.8	0.7	6.1446	0
318	1989	11	14	6	15.9	0.7	6.1446	0
319	1989	11	15	10.2	14.5	0.7	6.1446	0
320	1989	11	16	8.3	16.1	0.7	6.1446	0
321	1989	11	17	11.6	14.9	0.7	6.1446	0
322	1989	11	18	11.2	14.9	0.7	6.1446	0
323	1989	11	19	12.8	16.8	0.7	6.1446	0
324	1989	11	20	14.4	18.2	0.7	6.1446	0
325	1989	11	21	11.1	18.5	0.4	5.8102	0
326	1989	11	22	10	16.4	0.4	5.8102	0.6
327	1989	11	23	4.5	13.9	0.4	5.8102	0
328	1989	11	24	4.4	11.2	0.4	5.8102	2.2
329	1989	11	25	7.1	15.4	0.4	5.8102	0
330	1989	11	26	6.2	10.3	0.4	5.8102	0
331	1989	11	27	3.1	12.3	0.4	5.8102	0
332	1989	11	28	0.5	13.7	0.4	5.8102	0
333	1989	11	29	8.2	12.3	0.4	5.8102	0
334	1989	11	30	9.8	12.6	0.4	5.8102	0
335	1989	12	1	9.1	11.9	0.2	6.4372	0
336	1989	12	2	6.3	14.1	0.2	6.4372	0
337	1989	12	3	-0.5	13.9	0.2	6.4372	0
338	1989	12	4	1	12.6	0.2	6.4372	0
339	1989	12	5	2.2	13.4	0.2	6.4372	0
340	1989	12	6	-0.9	14.6	0.2	6.4372	0
341	1989	12	7	3.4	14.5	0.2	6.4372	0
342	1989	12	8	4.7	12.8	0.2	6.4372	0
343	1989	12	9	8.8	13	0.2	6.4372	0
344	1989	12	10	7.8	9.6	0.2	6.4372	1.4
345	1989	12	11	5.5	14.3	0.7	3.8874	0
346	1989	12	12	6	13.4	0.7	3.8874	0
347	1989	12	13	10.1	15.9	0.7	3.8874	3.8
348	1989	12	14	6.6	12.7	0.7	3.8874	0.2
349	1989	12	15	7.2	17.7	0.7	3.8874	0
350	1989	12	16	10.9	15.1	0.7	3.8874	0.6
351	1989	12	17	7	18.6	0.7	3.8874	0.2
352	1989	12	18	8	19.2	0.7	3.8874	1.4
353	1989	12	19	7.3	15.5	0.7	3.8874	0
354	1989	12	20	8.1	13.7	0.7	3.8874	0
355	1989	12	21	10.3	14.7	0.66	6.9388	0
356	1989	12	22	9.6	16.9	0.66	6.9388	0
357	1989	12	23	3.5	11.6	0.66	6.9388	0
358	1989	12	24	-1.5	13.9	0.66	6.9388	0
359	1989	12	25	6.9	14.2	0.66	6.9388	0
360	1989	12	26	7.4	14.8	0.66	6.9388	0
361	1989	12	27	10.2	14.8	0.66	6.9388	0
362	1989	12	28	9	13.3	0.66	6.9388	0
363	1989	12	29	3.3	13.4	0.66	6.9388	0
364	1989	12	30	2.9	12.3	0.66	6.9388	0
365	1989	12	31	3.4	12.5	0.66	6.9388	0
