# Supplementary material for: Optimization of black-box models with uncertain climatic inputs—Application to sunflower ideotype design
Source: PLoS One. 2017 May 25;12(5):e0176815. doi: 10.1371/journal.pone.0176815 (PMC5444610; doi:10.1371/journal.pone.0176815)
Supplement: S1 Dataset and Code — The dataset used throughout this manuscript and the R code used to call the SUNFLO model and run the proposed algorithm are provided in a single archive file. (TGZ) [file pone.0176815.s001.tgz › supplementary/data/climate/86139002_1976.txt]

JourJ	Annee	Mois	Jour	Tmin	Tmax	ETP	RAD	Pluie
1	1976	1	1	-0.5	9	0.3	2.94	0
2	1976	1	2	3	11	0	1.8	0.6
3	1976	1	3	7.4	11.2	0.1	3.04	0
4	1976	1	4	0.8	7.9	0.1	4.44	0
5	1976	1	5	0.5	7.6	0.3	1.83	0
6	1976	1	6	4.8	8.2	0.4	1.85	0
7	1976	1	7	3.9	9.8	0.1	4.29	0
8	1976	1	8	-1.8	3	0.3	1.88	0
9	1976	1	9	-2.8	3.8	0.8	1.89	0
10	1976	1	10	-0.4	9	0.2	1.91	0.3
11	1976	1	11	3.2	10.3	0	1.93	0
12	1976	1	12	6.1	8.5	0.5	1.95	0
13	1976	1	13	5.8	10.5	0.1	4.87	0
14	1976	1	14	1.2	8.8	0.3	2.83	0
15	1976	1	15	0.3	8	0	8.06	0
16	1976	1	16	-2	2.6	0.3	2.03	0
17	1976	1	17	1	7.5	0.1	6.78	0
18	1976	1	18	0.5	6.5	0.1	5.41	0
19	1976	1	19	-2	8.1	0.1	5.31	0
20	1976	1	20	0.9	9.1	0.5	2.13	2.7
21	1976	1	21	5	8.5	0.7	2.97	0
22	1976	1	22	5	8.5	0.4	2.18	2
23	1976	1	23	6.9	9.4	0.1	2.95	0.4
24	1976	1	24	-0.2	3.8	0.3	3.66	0
25	1976	1	25	-2.5	2.2	0.7	2.61	1.3
26	1976	1	26	-3.2	3	0.2	5.02	3.5
27	1976	1	27	-2	2.7	0.2	2.5	0
28	1976	1	28	0	2.5	0.2	3.05	0
29	1976	1	29	-3	4.1	0	4.14	1.2
30	1976	1	30	0	6.1	0.4	2.43	0.6
31	1976	1	31	0.9	3	0.3	2.46	0.3
32	1976	2	1	-2.5	-0.5	0.2	2.5	0
33	1976	2	2	-2.1	0.5	0.6	2.53	0
34	1976	2	3	-2.1	7	0.6	2.75	3.1
35	1976	2	4	2	9.8	0.5	4.46	7.3
36	1976	2	5	2.5	9.9	0.2	3.11	2.4
37	1976	2	6	7.1	13.9	0.9	3.82	0.2
38	1976	2	7	2.2	11.5	0.7	2.91	0
39	1976	2	8	4	11.3	0.5	3.72	5.2
40	1976	2	9	0.2	10.9	0.8	7.56	0.4
41	1976	2	10	6	7.9	0.5	2.84	13
42	1976	2	11	-0.5	8.4	0.5	5.06	5.2
43	1976	2	12	-0.5	9.8	2.1	2.93	16.2
44	1976	2	13	0.8	10.8	0	4.28	1.7
45	1976	2	14	3	4.8	0.6	4.64	0
46	1976	2	15	-0.6	2	0.5	3.47	0
47	1976	2	16	-2.1	2.4	1.1	4.55	0
48	1976	2	17	-2	6.5	0.7	9.64	0
49	1976	2	18	-2.2	10.5	1	7.1	2.8
50	1976	2	19	2.6	12.9	0.8	5.9	0.9
51	1976	2	20	5	13.9	1.1	10.17	0
52	1976	2	21	6.4	14	1.8	10.28	0
53	1976	2	22	7	11	0.8	3.6	3
54	1976	2	23	5.2	13.4	0.8	6.74	0
55	1976	2	24	3.5	12.6	0.5	3.47	0
56	1976	2	25	5.6	11.2	0.6	3.52	0
57	1976	2	26	7.5	14.1	1.6	13.68	0
58	1976	2	27	1.9	10.8	1	7.51	0
59	1976	2	28	2.2	14.8	1.5	14.65	0
60	1976	2	29	1.4	14	1.2	13.86	0
61	1976	3	1	4	16.7	1.6	13.87	0
62	1976	3	2	4.8	16	1.4	12.59	0
63	1976	3	3	1.8	16.4	1.3	12.59	0
64	1976	3	4	3	14.5	1.5	12.59	0
65	1976	3	5	0.1	13.2	1.6	15.38	0
66	1976	3	6	-2.2	7.8	1.4	15.4	0
67	1976	3	7	-2.8	6.4	1.2	10.11	0
68	1976	3	8	-3.1	5.4	1.7	15.93	0
69	1976	3	9	-5	6	1.5	16.07	0
70	1976	3	10	-3.3	7.8	1.1	16.46	0
71	1976	3	11	-4	12.6	2.1	11.77	0.4
72	1976	3	12	3	8.6	1	4.71	11.5
73	1976	3	13	3	8.2	0.7	4.9	8
74	1976	3	14	4.2	10	1.2	6.64	2.1
75	1976	3	15	4.2	10.6	1	8.54	1.8
76	1976	3	16	2.1	12.1	1.3	13.09	1.7
77	1976	3	17	3	10.6	0.8	4.59	3
78	1976	3	18	5.9	15	1.2	9.97	0
79	1976	3	19	6.9	16.7	2.1	13.82	0
80	1976	3	20	4	13.9	2.5	17.71	0
81	1976	3	21	-0.2	13.2	1.7	14.44	4
82	1976	3	22	2.4	10.2	0.7	9.91	7
83	1976	3	23	0.9	7.8	1.2	6.27	0.7
84	1976	3	24	0.5	8.9	1.3	8.55	0
85	1976	3	25	-0.1	11.2	1.2	8.06	0
86	1976	3	26	3.1	12.2	1	6.45	0
87	1976	3	27	1.5	12.3	2.2	20.59	0
88	1976	3	28	2.4	16.5	2.6	20.86	0
89	1976	3	29	2.5	21.4	2.6	21.28	0
90	1976	3	30	4.8	10.9	1.2	8.54	0
91	1976	3	31	6.5	16.5	2.7	20.54	0
92	1976	4	1	3	22	3.2	21.54	0.4
93	1976	4	2	4.9	10.8	0.9	5.4	4.6
94	1976	4	3	6.5	8.8	0.8	5.45	1.8
95	1976	4	4	6	8.6	0.9	5.5	5.6
96	1976	4	5	6.1	14.1	2.3	12.47	0
97	1976	4	6	3.4	15.5	3	21.87	0
98	1976	4	7	7.4	14.5	1.7	9.06	0
99	1976	4	8	3.5	11	3.3	20.91	0
100	1976	4	9	0.1	12	3	23.27	0
101	1976	4	10	0.3	13.8	3.2	22.64	0
102	1976	4	11	1.6	15.9	3.2	23.66	0
103	1976	4	12	2.5	17.3	3.8	23.32	0
104	1976	4	13	3.9	16.6	2.8	16.58	0.7
105	1976	4	14	5.9	13	1.9	11.16	6.2
106	1976	4	15	2.3	12.5	2.5	14.29	0
107	1976	4	16	6	16	3	17.91	0
108	1976	4	17	4.5	18.3	3.4	21.39	0
109	1976	4	18	6.7	21	1.8	8.47	0.4
110	1976	4	19	9.9	18	2.6	14.27	0
111	1976	4	20	8.4	21.9	3.2	17.77	0
112	1976	4	21	7.8	21.5	3.5	20.82	1.3
113	1976	4	22	7	18	3.7	22.31	0
114	1976	4	23	2	10.4	3.4	21.46	0
115	1976	4	24	-0.2	9	2.7	15.39	0.6
116	1976	4	25	1	8.7	1.4	6.44	0
117	1976	4	26	5.1	15.1	2.2	12.82	0
118	1976	4	27	5	16.7	3.7	21.62	0
119	1976	4	28	1.6	13.7	4.9	26.79	0
120	1976	4	29	0.8	8.1	4.3	27.2	0
121	1976	4	30	-0.3	15.4	4.3	27.12	0
122	1976	5	1	1.6	17.2	4	27.69	0
123	1976	5	2	6	18	3.4	16.35	0
124	1976	5	3	8.9	13.4	1.9	6.74	11.6
125	1976	5	4	9.8	17.6	1.8	9.84	0.2
126	1976	5	5	7.2	24.9	3.9	21.37	0
127	1976	5	6	11	28.1	5.1	27.91	0
128	1976	5	7	11.1	27.5	5	27.33	0.3
129	1976	5	8	13.5	26.2	3.7	14.88	3.1
130	1976	5	9	11.5	26.1	2.6	9.71	6.1
131	1976	5	10	11.5	18.9	2.6	6.98	0
132	1976	5	11	7.4	18.2	4.4	27.43	0.1
133	1976	5	12	5.9	15.7	1.7	8.18	1.3
134	1976	5	13	4.1	17.1	3.6	23.12	0
135	1976	5	14	3	19.8	4.4	29.73	0
136	1976	5	15	6.8	17	3.2	18.13	0
137	1976	5	16	9.4	19.5	3.9	24.74	0
138	1976	5	17	6.8	23.4	4.5	28.91	0
139	1976	5	18	10.3	19.3	2.5	11.65	0.2
140	1976	5	19	7	16.1	2.3	12.01	0.8
141	1976	5	20	6.4	13.5	1.5	9.4	3.2
142	1976	5	21	4.8	17.2	3.8	26.61	0
143	1976	5	22	5.9	21.2	4.9	29.8	0
144	1976	5	23	8.8	22.5	5.7	28.18	0
145	1976	5	24	8.9	26	4.9	26.23	0.1
146	1976	5	25	12.5	19.4	3.2	16.98	0
147	1976	5	26	6.8	18.2	4.3	27.13	0
148	1976	5	27	6.8	21	4.6	29.48	0
149	1976	5	28	6.1	26.1	5.3	30.18	0
150	1976	5	29	12.5	21.8	3.6	14.92	0
151	1976	5	30	9.4	21	2.5	10.95	0
152	1976	5	31	8.9	24.3	5	26.27	0
153	1976	6	1	11.7	24	4.5	21.97	0
154	1976	6	2	7.3	21.2	4.8	26.82	0
155	1976	6	3	8.1	19	3.7	17.51	0
156	1976	6	4	6.2	18.5	4.7	24.86	0
157	1976	6	5	5.4	20.5	4.7	25.88	0
158	1976	6	6	7	24.2	5.5	30.9	0
159	1976	6	7	8	27.2	6	32.08	0
160	1976	6	8	9.3	30	6.3	30.76	0
161	1976	6	9	13	23.9	4.3	19.6	0.5
162	1976	6	10	10.8	24.3	3.3	16.94	0
163	1976	6	11	10.3	28.7	5.9	32.13	0
164	1976	6	12	12.4	31	6.2	30.97	0
165	1976	6	13	14.2	32	6.2	29.98	0
166	1976	6	14	13.6	31.4	6.5	29.48	0
167	1976	6	15	13.8	29.4	6.7	31.32	0
168	1976	6	16	13.9	28.7	6.8	30.99	0
169	1976	6	17	14.2	26.9	6.5	31.5	0
170	1976	6	18	11.3	28.9	6	30.83	0
171	1976	6	19	13	25.8	6.2	31.16	0
172	1976	6	20	10.2	25.9	4.7	24.15	0
173	1976	6	21	11.6	30.5	5.3	25.48	0
174	1976	6	22	18.5	31	5.1	21.81	0
175	1976	6	23	15.6	33.5	6.6	29.14	0
176	1976	6	24	17.2	33.6	6.9	30.14	0
177	1976	6	25	17	34.2	7.2	29.96	0
178	1976	6	26	19.6	34.4	7	25.12	0
179	1976	6	27	16	33.8	6.4	29.1	0
180	1976	6	28	18.4	35	7.3	28.59	0
181	1976	6	29	18	34	7.2	30.24	0
182	1976	6	30	16	34.8	6.8	29.73	2.5
183	1976	7	1	19.1	30.5	4.5	15.24	0.4
184	1976	7	2	16.5	33.2	5.6	23.71	0
185	1976	7	3	17	33.8	6.4	26.18	0
186	1976	7	4	17.2	33.5	4.7	16.36	3.7
187	1976	7	5	19.1	30.1	3.6	12.86	7.7
188	1976	7	6	15.5	30.2	4.8	20.97	0
189	1976	7	7	17	22.3	2	7.52	5
190	1976	7	8	15	25	3.4	16.29	1.1
191	1976	7	9	13.5	24.2	3.8	20.74	2.8
192	1976	7	10	11.2	24.9	5.5	31.32	0
193	1976	7	11	15	27.1	3.6	12.59	1.6
194	1976	7	12	17.3	26.8	5.6	24.64	1.4
195	1976	7	13	15.9	26.4	5.8	27.91	0.1
196	1976	7	14	14.5	26.4	3.5	15.99	0.1
197	1976	7	15	14.6	33.8	6.7	30.31	0
198	1976	7	16	20.9	29.5	4.5	16.26	9
199	1976	7	17	17.8	19.5	1.6	7.34	4.1
200	1976	7	18	16	23.8	3.2	12.91	0
201	1976	7	19	11.6	24.5	3.8	20.28	0
202	1976	7	20	16.1	27.1	3.6	14.34	0.6
203	1976	7	21	13.1	22.2	5.4	28.08	0
204	1976	7	22	9.4	22.6	4.7	26.23	0
205	1976	7	23	9.7	24	5.2	30.11	0
206	1976	7	24	10.9	26	5.9	29.24	0
207	1976	7	25	12	25	6	28.7	0
208	1976	7	26	11.5	23.9	5.7	27.83	0
209	1976	7	27	12.5	25.3	5.5	25.17	0
210	1976	7	28	13	27.8	5.7	28.53	0
211	1976	7	29	13.1	27.1	5.4	28.31	0
212	1976	7	30	10.9	29.4	5.7	26.95	0
213	1976	7	31	13	22.5	2.4	8.76	0.9
214	1976	8	1	12	22	5.1	26.18	0
215	1976	8	2	9.3	25.4	4.9	28.05	0
216	1976	8	3	10.9	28.3	5.7	29.11	0
217	1976	8	4	12.3	28.2	5.8	29.03	0
218	1976	8	5	12	28.7	5.5	28.64	0
219	1976	8	6	12	30.6	5.9	27.92	0
220	1976	8	7	14.6	29.8	4.6	14.74	0
221	1976	8	8	15.5	26.6	4.4	16.12	0.8
222	1976	8	9	15.8	26.6	3.1	10.66	0.1
223	1976	8	10	15	27.7	3.7	15.54	0
224	1976	8	11	11.7	27.8	4	19.28	0
225	1976	8	12	12.2	28.7	3.9	17	13.9
226	1976	8	13	14.1	27.9	2.6	8.42	0
227	1976	8	14	12.3	28.4	3.8	15.15	0.5
228	1976	8	15	16	24.9	2.8	11.32	0
229	1976	8	16	12.6	27	4.2	21.28	0
230	1976	8	17	13	28.9	4	18.24	0
231	1976	8	18	13.7	27.8	4.5	16.61	0
232	1976	8	19	12.8	27.2	5.3	24.61	0
233	1976	8	20	13.3	29.5	6.2	26.06	0
234	1976	8	21	14.8	30.3	5.9	24.42	0
235	1976	8	22	14.8	30	3.9	15.56	0
236	1976	8	23	16.5	28.4	3.4	13.8	0
237	1976	8	24	15.9	27.3	3.4	15.87	0
238	1976	8	25	15.1	29.1	4.5	20.36	3.1
239	1976	8	26	13.5	28.3	4.3	23.46	0
240	1976	8	27	14	26	5.2	18.06	0
241	1976	8	28	11	23	3.2	16.01	0.4
242	1976	8	29	13.5	22.1	2.1	11.73	14
243	1976	8	30	13.9	23	3.5	17.49	3
244	1976	8	31	12.8	19.4	2.2	10.99	0.5
245	1976	9	1	11.7	23	2.9	16.12	0.6
246	1976	9	2	11.3	17.6	1.1	5.69	10.5
247	1976	9	3	8	18.5	2.9	19.33	0
248	1976	9	4	6.9	19	3	21.58	0
249	1976	9	5	10	19.3	2.1	9.93	0
250	1976	9	6	7.8	22	3.5	21.92	0
251	1976	9	7	8.3	25.2	3.6	21.95	0
252	1976	9	8	12.8	26.4	3.9	18.94	8.1
253	1976	9	9	13.9	17.2	1	6.36	29.4
254	1976	9	10	5.3	16.2	2.8	20	0
255	1976	9	11	9	14.8	1.3	5.55	32
256	1976	9	12	11	15.7	1.4	5.21	0.3
257	1976	9	13	7.4	16.3	1.8	11.91	2.1
258	1976	9	14	9	16.9	1.4	7.35	24
259	1976	9	15	6	16.5	1.6	10.49	0.3
260	1976	9	16	9.7	16.7	1.7	9.17	0
261	1976	9	17	6	17.2	1.8	10.88	0
262	1976	9	18	8.5	21	1.7	8.61	0
263	1976	9	19	8.3	21.5	2.3	17.52	0
264	1976	9	20	7.9	22	2.4	19.15	0
265	1976	9	21	7.5	21.8	2.4	18.75	0
266	1976	9	22	8.6	17.6	1.1	5.79	0.3
267	1976	9	23	10.6	19.9	1	5.47	12.5
268	1976	9	24	14.1	23.5	2.3	8.97	0
269	1976	9	25	18	23	2.3	5.1	6.1
270	1976	9	26	14.5	22.9	2.4	10.9	0.2
271	1976	9	27	17	21.9	1.7	5.12	1.8
272	1976	9	28	14.2	22.1	2.1	14.19	0.5
273	1976	9	29	11.5	20.5	1.6	9.61	0.3
274	1976	9	30	10.7	17.9	1.1	5.46	1.4
275	1976	10	1	12.6	19	1.8	10.95	4.5
276	1976	10	2	11.2	18	1.4	6.1	3.2
277	1976	10	3	10	20.3	1.7	12.86	7.7
278	1976	10	4	11.1	14.2	1	6.46	4.6
279	1976	10	5	6.9	16.2	1.7	5.91	1.4
280	1976	10	6	8.8	22.1	1.5	9.97	0.2
281	1976	10	7	11.8	23.3	2.1	14.82	0
282	1976	10	8	12	24	2.6	15.17	0
283	1976	10	9	12.1	23	2.5	15.03	0
284	1976	10	10	9.5	21.4	1.8	10.07	0
285	1976	10	11	13.5	19.7	1.9	4.36	6
286	1976	10	12	9	14.8	1.3	6.97	9.1
287	1976	10	13	9.4	13.8	0.3	4.02	5.8
288	1976	10	14	8.5	16.3	1	7.62	3.4
289	1976	10	15	5.6	14.2	1.3	9.01	1.8
290	1976	10	16	5.2	14.2	1.3	12.51	0
291	1976	10	17	6.5	13.3	1.3	3.49	2.4
292	1976	10	18	9.5	14.7	1	6.31	5.7
293	1976	10	19	10	15.5	1	3.51	4.5
294	1976	10	20	8	15	0.9	9.63	0
295	1976	10	21	3.9	15	1.2	8.25	0.2
296	1976	10	22	7.5	17.3	1.6	7.52	0
297	1976	10	23	10.4	13.5	1.4	3.21	3.5
298	1976	10	24	4.1	13.9	1	8.4	0
299	1976	10	25	7	14	0.8	4.16	0.2
300	1976	10	26	8.4	13.9	0.7	6.37	0
301	1976	10	27	4.7	15	0.6	6.6	0.3
302	1976	10	28	2.1	13.1	0.6	7.03	0
303	1976	10	29	4.5	10.1	0.3	2.96	0.2
304	1976	10	30	6.5	10.1	0.4	2.91	7.5
305	1976	10	31	7.5	10.5	0.7	3.56	0.5
306	1976	11	1	5.4	11.8	0.3	2.83	5.6
307	1976	11	2	7.9	12	0.6	4.04	15.4
308	1976	11	3	3.9	6.8	0.3	3.61	20.7
309	1976	11	4	1.4	10.9	1	7.63	2.5
310	1976	11	5	2.9	10.5	0.3	2.68	0.5
311	1976	11	6	9.5	16.8	1.2	2.64	5.6
312	1976	11	7	5.4	12	0.7	5.36	12.1
313	1976	11	8	6.5	9.9	0.8	2.56	6.5
314	1976	11	9	5	11.7	0.8	2.53	9
315	1976	11	10	5.8	10.5	0.4	2.49	5.6
316	1976	11	11	-0.4	8.5	0.6	3.7	4.6
317	1976	11	12	4	8.8	0.2	2.43	4.2
318	1976	11	13	3.5	10.5	0.2	9.53	0
319	1976	11	14	-1.5	10	0	9.69	0
320	1976	11	15	0.5	8.4	0.4	4.89	0.4
321	1976	11	16	-0.3	8.5	0.6	2.72	4.5
322	1976	11	17	4.9	9.2	0.3	2.27	2
323	1976	11	18	5.5	9.6	0	2.24	0
324	1976	11	19	2.8	9.7	1	7.41	0
325	1976	11	20	2.4	8	0.3	7.99	0
326	1976	11	21	-0.5	4.9	0	8.32	0
327	1976	11	22	-3.1	3.5	0.3	3.34	0
328	1976	11	23	-0.9	6.4	0	4.74	0
329	1976	11	24	-0.4	7.3	0.2	5.09	0
330	1976	11	25	-0.9	8.5	0.3	3.86	0.4
331	1976	11	26	1.2	4.5	0.3	2.03	1.9
332	1976	11	27	1.2	10.4	0.5	2.01	0.3
333	1976	11	28	5	10.4	0.1	2.45	2.1
334	1976	11	29	5.7	12.9	0.8	4.95	18.8
335	1976	11	30	6.3	13	0	1.95	38.5
336	1976	12	1	6.3	12.6	0.9	1.93	19.6
337	1976	12	2	3.8	9.9	0.5	5.66	5
338	1976	12	3	2.4	5.5	0.3	2.57	3.5
339	1976	12	4	1.5	6.5	0.3	3.95	1.5
340	1976	12	5	1	8.5	0	7.68	4.8
341	1976	12	6	1.8	10.6	0.2	2.22	30
342	1976	12	7	4.5	9.9	0.9	1.91	16.3
343	1976	12	8	4.9	11.6	0.2	3.85	2.5
344	1976	12	9	6.9	11.8	0.5	1.96	4.9
345	1976	12	10	5	7	0.2	1.94	2.7
346	1976	12	11	-1.6	4.5	0.3	1.86	0
347	1976	12	12	-2	1	0.1	2.71	0
348	1976	12	13	-2.8	1.8	0.3	3.41	0
349	1976	12	14	-2	2.1	0.4	2.48	0
350	1976	12	15	-2.2	0.8	0	4.95	0
351	1976	12	16	-2.1	7.8	0.2	4.23	0
352	1976	12	17	1.9	10.8	0	6.34	0.3
353	1976	12	18	0	8.9	0.3	2.17	0.6
354	1976	12	19	1.8	10.8	0	3.44	6.7
355	1976	12	20	4.6	10.2	0.2	1.74	2.5
356	1976	12	21	6.2	8.9	0.2	1.74	0
357	1976	12	22	6.5	10.2	0	4.07	0
358	1976	12	23	1	10.6	0.3	5.69	0
359	1976	12	24	0.2	2	0.1	1.75	0
360	1976	12	25	-1.5	1.3	0.7	1.75	0
361	1976	12	26	-4.4	1.9	0.1	6.92	0
362	1976	12	27	-3.8	1.1	0.2	5.51	0
363	1976	12	28	-6	0.6	0.4	1.76	0
364	1976	12	29	-2.1	2.6	0.4	1.77	0.2
365	1976	12	30	0.1	9.4	0.8	6.78	0.4
366	1976	12	31	2.9	13.6	1.6	2.36	0
