# Supplementary material for: Optimization of black-box models with uncertain climatic inputs—Application to sunflower ideotype design
Source: PLoS One. 2017 May 25;12(5):e0176815. doi: 10.1371/journal.pone.0176815 (PMC5444610; doi:10.1371/journal.pone.0176815)
Supplement: S1 Dataset and Code — The dataset used throughout this manuscript and the R code used to call the SUNFLO model and run the proposed algorithm are provided in a single archive file. (TGZ) [file pone.0176815.s001.tgz › supplementary/data/climate/86139002_1992.txt]

JourJ	Annee	Mois	Jour	Tmin	Tmax	ETP	RAD	Pluie
1	1992	1	1	-2.7	-0.1	0	1.2	0
2	1992	1	2	-2	2	0.1	1.3	0.5
3	1992	1	3	-3	5.8	0	4.7	0
4	1992	1	4	0.5	6.5	0.1	2.2	0.5
5	1992	1	5	5.2	9.9	0.2	5	0
6	1992	1	6	-2.6	10	0	6.3	0
7	1992	1	7	0.8	8.4	0.4	3.9	0
8	1992	1	8	6.5	13.4	1.9	3	4.5
9	1992	1	9	7.1	9.6	0.8	2.8	7
10	1992	1	10	5.3	6.7	0.3	1	0.5
11	1992	1	11	4.7	6.8	0.4	2.6	0
12	1992	1	12	0.5	5.9	0.3	3	0
13	1992	1	13	0.6	2.1	0.4	1.6	0
14	1992	1	14	0.9	5.3	0.7	4.2	0
15	1992	1	15	-0.8	3.6	0.3	3.4	0
16	1992	1	16	2.2	3.4	0.5	1.1	0
17	1992	1	17	2.7	6.5	1.2	2.6	0
18	1992	1	18	2.1	5.6	0.7	6.7	0
19	1992	1	19	-1.4	4.6	0.2	4.8	0
20	1992	1	20	3	6.7	0.3	1.4	1.5
21	1992	1	21	-0.6	2.9	0.8	3.1	0.5
22	1992	1	22	-5.9	-1	0.7	6.9	0
23	1992	1	23	-6.1	3.3	0.4	7.6	0
24	1992	1	24	-3.4	9.2	0.4	5.5	0.5
25	1992	1	25	-1.5	8.3	0.2	7.4	0
26	1992	1	26	1.6	7.6	0.7	6.3	0
27	1992	1	27	0.2	3	0.9	2.5	0
28	1992	1	28	-1.5	4.7	0.7	7.7	0
29	1992	1	29	-2.6	4.9	0.5	7.5	0
30	1992	1	30	-2.7	9.2	0.6	7.9	0
31	1992	1	31	-1	8.3	0.6	8.1	0
32	1992	2	1	-1.1	9.9	0.6	8.2	0
33	1992	2	2	-2.5	9.8	0.3	8.8	0
34	1992	2	3	-2.5	5.7	0.5	3.1	0.5
35	1992	2	4	2.6	9.5	0.2	2.8	0
36	1992	2	5	6.5	8.9	0.4	1.5	0
37	1992	2	6	5.5	7.7	1	3.1	0
38	1992	2	7	0.2	9.8	0.6	9.3	0
39	1992	2	8	-2.2	13.8	0.6	9.5	0
40	1992	2	9	4.7	10.1	0.9	1.4	1.5
41	1992	2	10	1.8	10.9	0.7	6.8	0
42	1992	2	11	6.9	11.6	0.7	1.5	10.5
43	1992	2	12	10.2	15	1.4	7.5	3.5
44	1992	2	13	6	9.3	0.8	5.9	5.5
45	1992	2	14	1.8	10	0.4	4.3	2
46	1992	2	15	7.9	11.1	0.5	1.8	10
47	1992	2	16	2.3	9.4	0.7	7.9	1
48	1992	2	17	0.9	6.7	0.8	8.6	0
49	1992	2	18	-2	3.7	0.6	9.7	0
50	1992	2	19	-4.4	2.6	1.1	11.6	0
51	1992	2	20	-5	4.3	1.1	11.8	0
52	1992	2	21	-2.7	6.6	1.1	11.5	0
53	1992	2	22	-2.5	10.3	0.9	12.5	0
54	1992	2	23	-3.4	12.1	0.9	13	0
55	1992	2	24	0	16	1.1	10.6	0
56	1992	2	25	3.8	10.9	0.9	5.3	0
57	1992	2	26	4.5	12.3	1	8.4	0
58	1992	2	27	-1.3	14.8	0.9	11.7	0
59	1992	2	28	1.4	16.3	1.2	12.5	0
60	1992	2	29	2.1	16	1.5	12.9	0
61	1992	3	1	3.9	15.7	2.8	12.7	0.5
62	1992	3	2	7.4	15.1	1.7	11.2	1.5
63	1992	3	3	0.1	16	1.4	14.4	0
64	1992	3	4	0	18.8	1.8	13.1	0
65	1992	3	5	7.7	12.9	2.2	4.6	0
66	1992	3	6	5.5	15.3	1.5	13	0
67	1992	3	7	0.5	14.2	1.2	9.9	0
68	1992	3	8	4.8	12.3	1.4	8	0
69	1992	3	9	1.9	13.1	1.4	10.2	0
70	1992	3	10	1.5	14.3	1.9	15	0
71	1992	3	11	2.7	10.8	1.7	12.1	0
72	1992	3	12	3	10.3	1.2	4.7	1
73	1992	3	13	8.4	10.9	1.6	3.7	0.5
74	1992	3	14	8.9	12.5	1.7	5.9	0.5
75	1992	3	15	9.1	12.5	1.6	4.8	0
76	1992	3	16	6.1	14.9	1.7	10.6	0
77	1992	3	17	2.8	16.1	2.2	16.7	0
78	1992	3	18	4.7	17	2.2	14.4	0
79	1992	3	19	5.7	15.7	1.7	10.1	0
80	1992	3	20	5.5	16.2	1.8	11.5	0
81	1992	3	21	6.5	15	2.1	11	0
82	1992	3	22	5.9	12.1	1.2	3.9	1
83	1992	3	23	5.1	11.1	2	9.8	2
84	1992	3	24	2	8.4	1.7	9.9	7.5
85	1992	3	25	2.6	8.5	1.6	8.9	4.5
86	1992	3	26	3.2	9.4	1.9	10.1	6
87	1992	3	27	2.9	7.4	1.6	7.3	0
88	1992	3	28	2.8	8.6	1.8	11	0
89	1992	3	29	4.2	10	1.9	9.3	6.5
90	1992	3	30	6	12.2	2.4	8	13.5
91	1992	3	31	1	8	1.1	6.3	9
92	1992	4	1	1	9.5	1.5	11.2	10.5
93	1992	4	2	5.1	11.3	2.1	11.1	17
94	1992	4	3	4.1	10.9	1	5.1	13
95	1992	4	4	6.3	11.8	2.4	10	0
96	1992	4	5	1.4	10.8	2.9	19	0
97	1992	4	6	-1.4	10.7	1.7	14.1	0
98	1992	4	7	5.8	12.9	2.3	13.6	0.5
99	1992	4	8	4.6	15.3	2.2	13.6	6
100	1992	4	9	5	15.4	3.7	21.3	0
101	1992	4	10	2.1	17.7	3.5	22.2	0
102	1992	4	11	4.9	18.4	3.4	22.1	0
103	1992	4	12	4	15.2	2	9.8	0
104	1992	4	13	1.4	13.3	2.8	20.8	0
105	1992	4	14	-0.9	18.7	3.6	20.9	11.5
106	1992	4	15	5.3	12.4	2.9	12.7	5.5
107	1992	4	16	2.1	9.6	3	18.3	0
108	1992	4	17	0.9	9.6	1.5	7.9	1
109	1992	4	18	6.9	14.2	1.7	9.5	0.5
110	1992	4	19	9	12	1.3	5.6	0.5
111	1992	4	20	5.6	18.3	3.6	24.1	0
112	1992	4	21	4.5	21.2	3.8	23.8	0
113	1992	4	22	9.2	13.3	2.6	11	0
114	1992	4	23	6.3	15.3	2.3	11.4	0
115	1992	4	24	3.5	21.3	3.6	23.4	0
116	1992	4	25	6.6	19.4	3.1	17	0
117	1992	4	26	8	21.4	4.2	22.8	3.5
118	1992	4	27	10.1	16.6	3.5	19.1	6
119	1992	4	28	8.8	13.5	3.6	18.2	5
120	1992	4	29	3.8	14.3	2.8	17.3	0
121	1992	4	30	5.9	11.5	1.5	7.9	4
122	1992	5	1	10.6	15.9	2.3	8.6	2
123	1992	5	2	5.4	13	2.7	15.1	3.5
124	1992	5	3	3.1	14.5	3.6	20.9	0
125	1992	5	4	3.7	17.4	4.1	25.1	0
126	1992	5	5	5.4	17.4	3.8	22.1	0.5
127	1992	5	6	6.5	18.7	3.9	22.7	0
128	1992	5	7	6.6	20.6	4.1	25.5	0
129	1992	5	8	6.5	17.6	3.6	22.3	0
130	1992	5	9	8.2	14.9	2.6	9.4	0.5
131	1992	5	10	10.9	18.4	3.8	16.4	1
132	1992	5	11	8	16.3	4.3	23.2	0
133	1992	5	12	2.7	21.8	4	27.4	0
134	1992	5	13	7.8	28.4	5.4	27.2	0
135	1992	5	14	13.3	28.7	6.6	26.7	0
136	1992	5	15	12.7	29.2	5.5	27.1	0
137	1992	5	16	14.8	29.4	6.3	26.5	0
138	1992	5	17	12.8	26.7	6.1	26.9	0
139	1992	5	18	8.8	26.7	5.6	27.9	0
140	1992	5	19	11.3	27.9	5.3	27.1	0
141	1992	5	20	10	23.1	4.1	21.5	0
142	1992	5	21	11.5	24	5	25.4	0
143	1992	5	22	7.4	23.2	5	26.8	0
144	1992	5	23	10.2	23.4	4	19	10
145	1992	5	24	13	21.4	4	17.8	0.5
146	1992	5	25	11.6	22.8	3.8	20.3	0
147	1992	5	26	11	27.3	5.1	26.2	0
148	1992	5	27	13.3	27	4.1	16.9	9
149	1992	5	28	12.8	21.3	3.3	14.6	3.5
150	1992	5	29	12.9	21.5	4.6	22.3	0
151	1992	5	30	10.2	22.7	3.7	19.4	0
152	1992	5	31	12.4	22.2	3.7	17.5	2.5
153	1992	6	1	13.8	20.3	4	19.3	6.5
154	1992	6	2	12.1	22.2	3.7	17.2	0
155	1992	6	3	12.8	19.8	4.5	22.2	0
156	1992	6	4	9.9	19.1	3.3	14.7	23
157	1992	6	5	9.9	14.7	1.7	7.3	2.5
158	1992	6	6	11.3	17.8	3.4	17.8	0.5
159	1992	6	7	6.5	21	3.8	24.2	0
160	1992	6	8	10	20.4	3.1	15.4	7
161	1992	6	9	9.3	18.8	3.4	18.7	0
162	1992	6	10	10.8	18	2.4	10.1	0
163	1992	6	11	11.4	19.9	3.6	16.7	0
164	1992	6	12	11	21.6	4.7	22.1	0
165	1992	6	13	10.6	22.9	4.6	22.6	0.5
166	1992	6	14	12.4	26.4	5.4	25.6	0
167	1992	6	15	15.2	27.2	5.1	20.4	0
168	1992	6	16	16.8	27.6	4.3	15.2	1
169	1992	6	17	16.1	25.8	6.4	23.9	0
170	1992	6	18	12	24.2	6.5	28.2	0
171	1992	6	19	8.9	17.8	4.6	20.2	0
172	1992	6	20	7	17.6	3	15.3	0.5
173	1992	6	21	11.2	12.9	0.9	3.6	8.5
174	1992	6	22	10	24	4.8	23.7	4.5
175	1992	6	23	14.2	17.1	1.5	5.4	42
176	1992	6	24	13.8	23.1	3.8	16.4	0
177	1992	6	25	13.2	22.9	4.6	22.8	0
178	1992	6	26	13.2	23.5	3.4	15.1	0.5
179	1992	6	27	13.6	26.8	5.4	26.8	0
180	1992	6	28	13.4	28.8	5.5	26.8	0
181	1992	6	29	13.5	28	4.9	22.3	16.5
182	1992	6	30	16.3	20.7	2.2	7.8	4
183	1992	7	1	11.3	22.4	3.9	21.7	8.5
184	1992	7	2	12.1	22.7	2.9	14	0
185	1992	7	3	11	24.5	3.9	18.6	2
186	1992	7	4	14.6	18.5	3.1	14.1	6.5
187	1992	7	5	13.7	16.2	1.8	7.1	3.5
188	1992	7	6	12.6	16.9	1.2	5.2	1.5
189	1992	7	7	11.6	22.2	3.5	17.3	0
190	1992	7	8	15.3	23.9	3.4	13.3	0
191	1992	7	9	14.8	24.5	4.7	21.7	3.5
192	1992	7	10	14	20.7	3.4	14.8	5
193	1992	7	11	12.8	21.3	3.7	16.7	2.5
194	1992	7	12	15.3	21	4.4	18.6	0
195	1992	7	13	10.4	21.4	3.3	17.2	0
196	1992	7	14	14.2	25	3.7	17.4	0
197	1992	7	15	12.7	31.5	5.7	28.1	0
198	1992	7	16	16.7	27.9	6	26.2	0
199	1992	7	17	11.5	22.2	2.8	13.1	0
200	1992	7	18	17.5	26.9	4.8	21.4	0
201	1992	7	19	14.4	30.1	5.2	26.3	0
202	1992	7	20	17.2	33.4	4.9	18.9	7
203	1992	7	21	17.8	23.9	4.5	18.3	0
204	1992	7	22	10.2	24.5	4.4	23.6	0
205	1992	7	23	12.2	29.7	5.5	27.3	0
206	1992	7	24	14.5	25.9	5.1	23.5	0
207	1992	7	25	11.9	28.1	5.4	27.3	0
208	1992	7	26	11	28.6	5.1	26	0
209	1992	7	27	12.8	26.7	5.5	26.2	0
210	1992	7	28	11.9	27.7	6.7	26.9	0
211	1992	7	29	10.6	32.5	5.3	25.2	0
212	1992	7	30	19.1	30.7	4.2	14.4	0
213	1992	7	31	18.4	33.2	5.1	19.6	0
214	1992	8	1	18.2	29.9	5.6	23.2	0
215	1992	8	2	14.9	29.1	5.2	24.8	0
216	1992	8	3	16.7	24.9	4.2	16.3	0
217	1992	8	4	10.9	26.2	4.5	24.4	0
218	1992	8	5	11.1	29.8	5.1	26	0
219	1992	8	6	14.2	32.9	5.2	23.1	0
220	1992	8	7	15.5	33.2	5.1	21	0
221	1992	8	8	19.3	33.1	4.5	13	37
222	1992	8	9	16.4	19.8	1.4	5.5	16
223	1992	8	10	14.5	22.3	3.5	16.9	0
224	1992	8	11	14.9	22.4	4.3	20.8	0
225	1992	8	12	13.6	23.4	4.4	20.2	0
226	1992	8	13	14.1	22.3	3.1	12.7	0
227	1992	8	14	15.7	21.6	2.2	8	10.5
228	1992	8	15	10.2	23.8	3.9	24.3	0
229	1992	8	16	12.2	24.5	3.4	17.3	0
230	1992	8	17	13.2	27.1	4.4	24	0
231	1992	8	18	14	30.3	4.3	21.4	0
232	1992	8	19	15.6	28.5	2.6	9.1	0.5
233	1992	8	20	18.6	25.3	4.1	15.8	0.5
234	1992	8	21	12.6	24.7	3.4	18.7	0
235	1992	8	22	15.5	24.4	3.4	14.3	0.5
236	1992	8	23	13.1	23.1	3.8	20	0
237	1992	8	24	15.3	26.5	4.7	21.7	0
238	1992	8	25	12.4	30.8	4	21.1	2
239	1992	8	26	16.4	23.2	2.8	11.3	0
240	1992	8	27	16.8	27.5	4.3	17.1	0
241	1992	8	28	16	23.3	2.9	12.6	15
242	1992	8	29	12.7	20	3.3	17.7	0
243	1992	8	30	12.9	16.7	1.9	6.3	15.5
244	1992	8	31	11.7	15.5	1.9	8	6.5
245	1992	9	1	7.9	19.1	2.9	17.4	0
246	1992	9	2	10.4	22.6	3.4	15.8	7
247	1992	9	3	15	19.5	2.6	11.5	0.5
248	1992	9	4	12	18.3	3.6	21.3	0
249	1992	9	5	4.7	19	2.5	19.6	0
250	1992	9	6	6.3	22.9	2.9	20.7	0
251	1992	9	7	9.6	19.9	2.2	11	0.5
252	1992	9	8	7	19.1	2.7	18.8	0
253	1992	9	9	10.4	21.1	2.8	17.1	0
254	1992	9	10	5.8	22.1	2.7	19.6	0
255	1992	9	11	13.2	20.5	3.1	13.6	0
256	1992	9	12	4.5	22	2.6	19.4	0
257	1992	9	13	9	23.3	2.9	16.8	0
258	1992	9	14	11	20.4	2.2	10.5	0
259	1992	9	15	13.7	22.7	2.4	13.1	0
260	1992	9	16	9.4	25.8	3	18.8	0
261	1992	9	17	11.4	26.4	3.1	15.2	0
262	1992	9	18	11.7	20.4	2.3	11.7	0
263	1992	9	19	9.3	18.7	1.5	7.6	0
264	1992	9	20	8.7	22.7	2.1	13	0
265	1992	9	21	12.7	22.8	2.1	8.7	1
266	1992	9	22	11.2	16.9	1.8	9.1	5.5
267	1992	9	23	9.8	18.2	2.1	13.9	0
268	1992	9	24	10.1	17	0.9	3.7	3
269	1992	9	25	10.1	22.9	2.4	14	0
270	1992	9	26	11.1	25.3	2.4	10.2	0.5
271	1992	9	27	14.2	17.7	1.6	7.1	0
272	1992	9	28	7.4	18.7	1.5	10.8	4
273	1992	9	29	10.3	17.5	1.1	6.1	0.5
274	1992	9	30	11.2	19.2	1.4	8.4	0
275	1992	10	1	7.2	19.3	1.2	9.7	0
276	1992	10	2	12.6	17.8	1.5	7.5	4
277	1992	10	3	10.7	15.1	1.4	6	5.5
278	1992	10	4	10	17	1.6	5.9	3
279	1992	10	5	10.4	11.4	0.8	1.8	0
280	1992	10	6	8.7	11.3	0.2	1.5	2.5
281	1992	10	7	10.5	12.5	0.4	2.1	0
282	1992	10	8	9.7	15.7	1.2	6.9	0.5
283	1992	10	9	7.8	13.1	0.2	2.2	11.5
284	1992	10	10	7.5	9.9	0.4	2.5	9
285	1992	10	11	8.3	11.6	0.6	2.2	0
286	1992	10	12	5.6	15.1	1.5	12.5	0
287	1992	10	13	5.2	13.7	1	7.9	0
288	1992	10	14	3.9	14.7	1.2	12.2	0
289	1992	10	15	4.6	12	0.8	3.6	2.5
290	1992	10	16	1	11.2	0.8	11.6	0
291	1992	10	17	1.5	12.1	1	10.7	0
292	1992	10	18	0.8	12.8	1	10.5	2.2
293	1992	10	19	2.4	12.2	0.7	5.8	6.1
294	1992	10	20	7.7	13.1	1.1	6.5	7.4
295	1992	10	21	2.9	12	0.9	6	5.3
296	1992	10	22	4.3	9.6	0.5	3.4	1.5
297	1992	10	23	4.7	12.7	0.7	6.3	1
298	1992	10	24	4.6	13.3	0.7	7	7.5
299	1992	10	25	10.1	14.3	0.5	2	10
300	1992	10	26	5.4	13.7	0.8	5.8	13
301	1992	10	27	9.7	13.5	0.3	4.6	18
302	1992	10	28	8.9	11	0.5	3	3
303	1992	10	29	5.2	13.2	0.7	7.6	0
304	1992	10	30	5.4	13.2	0.8	8.6	0
305	1992	10	31	3.1	10.3	1.1	9.7	0
306	1992	11	1	0.3	10	0.6	9.9	0
307	1992	11	2	-1	13.4	0.3	2.7	5.5
308	1992	11	3	8.3	13.9	0.4	3.4	2.5
309	1992	11	4	10.1	15.2	0.5	3.2	0.5
310	1992	11	5	6.1	14.8	0.5	6.9	0
311	1992	11	6	5.5	18.5	0.7	9	0
312	1992	11	7	3.9	17.3	0.4	8.2	0
313	1992	11	8	8.4	10.6	0.1	1.3	1
314	1992	11	9	9.8	14.3	0.5	5.8	2
315	1992	11	10	10.7	13.8	0.6	4.2	20
316	1992	11	11	10.2	14.6	0.9	2.7	6
317	1992	11	12	5.2	11.3	0.5	6.1	1
318	1992	11	13	6.4	8.2	0.4	2.8	18.5
319	1992	11	14	5.6	14.6	0.3	2	5
320	1992	11	15	10.1	12.2	0.3	3.2	15.5
321	1992	11	16	8.2	11.2	0.7	2.7	7
322	1992	11	17	4.5	10.2	0.6	6.1	2.5
323	1992	11	18	3.2	13	0.5	1.6	6.5
324	1992	11	19	10.9	12.9	0.2	1	12
325	1992	11	20	7.7	13.3	0.4	1.9	4.5
326	1992	11	21	12.9	14.2	0.5	1.5	2
327	1992	11	22	12.3	14.7	0.7	2.3	0
328	1992	11	23	4.6	16.7	0.2	7.3	0
329	1992	11	24	5.4	13.7	0.5	3.3	4.5
330	1992	11	25	10.7	16.8	1.4	4.4	3.5
331	1992	11	26	10.8	13.3	0.7	2	4.5
332	1992	11	27	2.4	13.4	0	2.9	0.5
333	1992	11	28	10.9	15	0.4	1.9	1
334	1992	11	29	9.1	13.4	0.6	2.6	0
335	1992	11	30	6	14.1	0.6	4.9	2
336	1992	12	1	8.6	11.9	0.3	3.2	0.5
337	1992	12	2	9.1	14.2	0.7	0.9	25.5
338	1992	12	3	5.9	9.8	0.6	2.3	30.5
339	1992	12	4	4.6	12.3	0.4	3.3	20.5
340	1992	12	5	4.2	9	0.1	5.4	0
341	1992	12	6	3.3	12.7	0.6	4.1	13
342	1992	12	7	7.1	10	0.3	2.8	6.5
343	1992	12	8	7	9	0.6	2.5	0
344	1992	12	9	4.1	6.6	0.4	1.6	0
345	1992	12	10	3.3	4.2	0.5	1	0
346	1992	12	11	2.7	4.9	0.5	1.2	0.5
347	1992	12	12	3	11.3	0.3	1.4	1.5
348	1992	12	13	3.2	10.1	0	4.6	0
349	1992	12	14	-1.1	8.1	0	5.9	0.5
350	1992	12	15	0.8	10.5	0.2	2.4	0
351	1992	12	16	4.5	12.5	0.2	4.6	0
352	1992	12	17	2.9	11.3	0.1	4	0
353	1992	12	18	6.8	12.7	0.7	2.7	0
354	1992	12	19	10.5	13.8	1.4	3.1	0.5
355	1992	12	20	9.9	13.3	0.8	1.8	0
356	1992	12	21	4.9	10.9	0.1	3.2	0.5
357	1992	12	22	6.2	8.6	0.1	1.2	0
358	1992	12	23	3.9	5.2	0.2	1.6	1
359	1992	12	24	3.3	5.6	0.1	1.3	0
360	1992	12	25	4.2	5.3	0.2	1.2	0
361	1992	12	26	0.2	1.7	0.1	1	0
362	1992	12	27	-0.2	2	0.3	1.9	0
363	1992	12	28	-2.4	1.5	0.1	5.5	0
364	1992	12	29	-3.2	6.3	0	5.2	0
365	1992	12	30	-3.8	2.3	0.1	3.1	0
366	1992	12	31	-4.7	1.8	0	3.5	0
