# Supplementary material for: Optimization of black-box models with uncertain climatic inputs—Application to sunflower ideotype design
Source: PLoS One. 2017 May 25;12(5):e0176815. doi: 10.1371/journal.pone.0176815 (PMC5444610; doi:10.1371/journal.pone.0176815)
Supplement: S1 Dataset and Code — The dataset used throughout this manuscript and the R code used to call the SUNFLO model and run the proposed algorithm are provided in a single archive file. (TGZ) [file pone.0176815.s001.tgz › supplementary/data/climate/84007004_1990.txt]

JourJ	Annee	Mois	Jour	Tmin	Tmax	ETP	RAD	Pluie
1	1990	1	1	-3.5	8.4	0	6.4	0.5
2	1990	1	2	-2.9	12.8	0.1	7.4	0
3	1990	1	3	-3.2	8.8	0.1	5.6	0
4	1990	1	4	-4.6	9	0	7.1	0.5
5	1990	1	5	-5	9	0	7	0
6	1990	1	6	-4.5	9.4	0	7.6	0
7	1990	1	7	-1.3	8.9	0.3	2.5	0
8	1990	1	8	-0.6	10	0.1	6.4	0
9	1990	1	9	-3.7	9.1	0.2	4.8	0.5
10	1990	1	10	1.7	9.5	0.4	5.7	0
11	1990	1	11	-2.5	10.1	0.2	7	0
12	1990	1	12	-1.7	10.6	0.2	6.9	0
13	1990	1	13	-3.7	9.3	0	7.3	0
14	1990	1	14	-4.1	10.6	0.1	7.6	0.5
15	1990	1	15	-0.2	12.2	0.5	8.3	0
16	1990	1	16	-0.6	16	0.3	8.4	0
17	1990	1	17	-2.7	13.1	0.2	7.2	0
18	1990	1	18	-0.2	9.2	0.5	5.3	0
19	1990	1	19	1.4	10.5	0.7	8.1	0
20	1990	1	20	-4.7	11.9	0.3	9	0
21	1990	1	21	-2.7	14.4	0.4	8.6	0
22	1990	1	22	-3.9	14.9	0.3	8.7	0
23	1990	1	23	-3.9	14.4	0.3	8.2	0.5
24	1990	1	24	1.1	14	0.4	6.3	0
25	1990	1	25	2.2	16.1	0.4	5.2	0
26	1990	1	26	6	14.6	0.8	7.4	0
27	1990	1	27	-1.2	13.3	0.7	3	1
28	1990	1	28	5.2	15.5	0.7	2.1	11
29	1990	1	29	1.4	12.7	0.4	7.8	0.5
30	1990	1	30	6.9	14.5	0.7	8.9	3.5
31	1990	1	31	3.5	15.9	0.9	7.2	22
32	1990	2	1	9.4	11.2	0.4	2.6	7
33	1990	2	2	8.3	16.6	0.8	6.2	1
34	1990	2	3	3.5	15.8	0.5	7.4	0.5
35	1990	2	4	6	16.3	0.8	10.7	0
36	1990	2	5	-0.3	16.9	0.5	9.8	0
37	1990	2	6	3.3	14.3	0.8	5	0.5
38	1990	2	7	8.1	15.5	0.7	7.2	0
39	1990	2	8	6.9	16.7	0.8	7.5	0
40	1990	2	9	8.8	14.1	2.5	12	0
41	1990	2	10	0.8	12.7	0.5	2.4	10
42	1990	2	11	4.9	12.2	1	10.6	2.5
43	1990	2	12	5.1	11	1	5.7	2.5
44	1990	2	13	2.4	13.6	1.1	4.3	2
45	1990	2	14	4.8	16.5	0.9	4.3	0.5
46	1990	2	15	10.5	20.1	2.1	7.6	0
47	1990	2	16	5.7	17.9	1.3	7.3	0
48	1990	2	17	6.7	19.9	1.3	12.9	0
49	1990	2	18	3.7	15.6	0.7	6.2	0
50	1990	2	19	9.9	17.8	1.3	8.3	0
51	1990	2	20	7.4	16.1	0.7	3.2	0
52	1990	2	21	4.5	17.7	1	11.5	1
53	1990	2	22	4.6	21.9	1.4	12.5	0
54	1990	2	23	2.7	23.1	1.3	12.7	0
55	1990	2	24	1.9	19.1	1.2	13.3	0
56	1990	2	25	7.7	12.7	0.4	2.1	0
57	1990	2	26	3.9	14.3	0.7	5.1	0
58	1990	2	27	4.1	19.8	1.6	6.3	0
59	1990	2	28	6.5	19.1	2	10.4	0
60	1990	3	1	8.4	15	2	8.2	0
61	1990	3	2	4	10.4	2.6	14.4	0
62	1990	3	3	1.9	10.8	2.9	16	0
63	1990	3	4	-2.4	13	1.5	16	0
64	1990	3	5	-3.1	16.7	1.5	15.7	0
65	1990	3	6	-1.7	18.4	1.6	15.7	0
66	1990	3	7	2.6	20.8	2.2	16	0
67	1990	3	8	3.3	17.4	1.4	10.6	15
68	1990	3	9	7.5	16.2	2.2	14.7	0
69	1990	3	10	9.7	18.1	3.7	16.5	0
70	1990	3	11	8.5	20.5	2.4	16.6	0
71	1990	3	12	7.7	15.5	0.9	5.8	0
72	1990	3	13	6.6	21.4	2	15.6	0
73	1990	3	14	7.7	19.1	2.7	15.3	0
74	1990	3	15	11.1	20.9	2.9	14.2	0
75	1990	3	16	5.2	22.1	2.3	16.5	0
76	1990	3	17	4.7	19.5	2	15.6	0
77	1990	3	18	5.7	18	1.9	13.3	0
78	1990	3	19	3.7	18.7	2	16.9	0
79	1990	3	20	3	21.2	1.8	12.5	0
80	1990	3	21	8.5	26.9	2.8	15.3	0
81	1990	3	22	6.3	20.9	2.1	16	0
82	1990	3	23	10.4	17.7	2.9	14	0
83	1990	3	24	6.2	20.6	2.7	17.3	0
84	1990	3	25	7.5	13.2	4	18.2	0
85	1990	3	26	5.9	10.5	4.4	19	0
86	1990	3	27	5.1	11.6	4.4	20	0
87	1990	3	28	6.5	10.1	4	16.4	0
88	1990	3	29	5.6	12.5	3.8	19.8	0
89	1990	3	30	5.7	17.3	3.1	16.6	0
90	1990	3	31	1.2	19.8	2.4	17.8	0
91	1990	4	1	2.5	20	2.6	18.7	0
92	1990	4	2	4.3	19.5	2.4	14.5	1
93	1990	4	3	9.1	15.8	1.9	8.1	4.5
94	1990	4	4	5.8	15.2	3.5	21.3	0
95	1990	4	5	1.7	10.9	0.7	4.3	11.5
96	1990	4	6	6.9	10.8	0.3	2.2	14.5
97	1990	4	7	9.3	18.8	2	12.1	5
98	1990	4	8	9.7	17.4	3.5	20.4	0
99	1990	4	9	7.4	15.2	3.3	16.2	0
100	1990	4	10	6.5	13.7	5.3	22.2	0
101	1990	4	11	8.7	17	4.9	20.4	0
102	1990	4	12	10.2	17	5.7	23.1	0
103	1990	4	13	4.9	19.4	3.2	19.7	15.5
104	1990	4	14	8.2	14.3	2.6	14.8	2
105	1990	4	15	4	16.1	2.7	15.2	0.5
106	1990	4	16	7.4	15.7	4.2	23.1	0
107	1990	4	17	2.1	16.2	2.5	15.6	1
108	1990	4	18	5	13.8	3.5	19.5	2
109	1990	4	19	5.5	14.4	3.7	19.1	2.5
110	1990	4	20	5.8	12.4	2.9	16.7	0
111	1990	4	21	1.1	16.6	2.7	21.1	17
112	1990	4	22	6	12	1.5	9	20.5
113	1990	4	23	4.5	16.5	2.2	15.8	8
114	1990	4	24	4.7	18.5	2.4	17.3	8.5
115	1990	4	25	5.7	20.4	3.5	23.3	0
116	1990	4	26	10.3	19.9	4.8	24.4	0
117	1990	4	27	10.8	21.8	5.3	24.7	0
118	1990	4	28	12.6	22.9	5.6	25.6	0
119	1990	4	29	7.1	24.1	4	24.8	0
120	1990	4	30	10	23.9	4.1	23.5	0
121	1990	5	1	8.7	25.2	4.3	24.7	0
122	1990	5	2	8	26.1	4.1	23.6	0
123	1990	5	3	8.7	26.3	3.7	20.3	1.5
124	1990	5	4	10.1	25.1	4.2	23.5	0.5
125	1990	5	5	10.4	25	4.2	23.3	2
126	1990	5	6	11.1	23.4	4.2	24.5	0
127	1990	5	7	11.6	22.1	3.7	20.9	0
128	1990	5	8	8.9	23.4	3.9	23.6	0
129	1990	5	9	9.6	23.7	4.1	24.3	0
130	1990	5	10	8.3	23.8	4.3	26.1	0
131	1990	5	11	8.3	26.1	4.5	25.9	0
132	1990	5	12	11.2	23.4	4.2	23.9	0
133	1990	5	13	11.1	22.8	3.2	16.2	1.5
134	1990	5	14	12.6	25.2	4.4	24	0
135	1990	5	15	11.2	28.8	5	26.8	0
136	1990	5	16	14.2	29.8	5.4	27	0
137	1990	5	17	13.6	28.2	5	25.5	0
138	1990	5	18	14.1	29.5	5.2	25.9	0
139	1990	5	19	15.9	29	5	23.8	0
140	1990	5	20	15	24	3.4	16	1
141	1990	5	21	12.8	27.4	4.3	21.9	0.5
142	1990	5	22	13	21.6	1.7	8.1	2.5
143	1990	5	23	14.3	24.2	2.4	9	60
144	1990	5	24	14.2	21.8	2	10.8	31
145	1990	5	25	14.6	24.1	5.3	25.6	0
146	1990	5	26	14.8	24.3	6.5	28.1	0
147	1990	5	27	13.4	24.7	5.7	26.5	0
148	1990	5	28	14.1	23.7	7.2	28.9	0
149	1990	5	29	13.8	23.3	6.9	28.4	0
150	1990	5	30	10.6	21.3	2.3	8.6	0
151	1990	5	31	8	23.6	4.5	28.1	0
152	1990	6	1	11.6	23.7	4.8	26.6	0
153	1990	6	2	10.6	22	2.2	10.7	0
154	1990	6	3	15	25.4	6	26.9	0
155	1990	6	4	12.2	26.2	4.7	24	0
156	1990	6	5	14.7	21.4	2.7	11.1	0
157	1990	6	6	12.9	22.9	6.6	29.5	0
158	1990	6	7	15.2	25.9	5.1	23.1	1.5
159	1990	6	8	16	24.6	4.6	18.6	0
160	1990	6	9	12.4	22.1	5.4	24.7	0
161	1990	6	10	12	21.1	6.3	29.2	0
162	1990	6	11	11.9	24.1	4.3	19.8	5.5
163	1990	6	12	12.6	22.8	3.2	16.6	16.5
164	1990	6	13	13.2	24.2	5.9	28.8	0
165	1990	6	14	13.8	23.2	3.6	15.7	0
166	1990	6	15	10.5	26.3	5.3	28.1	0
167	1990	6	16	14.6	26.6	5.3	24.8	0
168	1990	6	17	10.6	26.8	4.1	21.5	0
169	1990	6	18	15.9	28.6	4.8	22.6	0
170	1990	6	19	15.7	27.5	5.6	26.9	0.5
171	1990	6	20	14.5	24.8	2.7	11.8	10
172	1990	6	21	13.8	26	5.3	27	0
173	1990	6	22	16.2	26.2	4.2	18	0
174	1990	6	23	11.7	27.8	5.8	29.7	0
175	1990	6	24	12.9	31.1	6.2	29.5	0
176	1990	6	25	19.9	32.7	7	29.2	0
177	1990	6	26	16.8	33.5	5.6	24.1	0
178	1990	6	27	18.7	31.6	6	26	0
179	1990	6	28	20	32.3	5.4	22.5	0
180	1990	6	29	18.2	31.1	5.9	26.5	0
181	1990	6	30	16.3	31.7	5.9	27.2	0.5
182	1990	7	1	20.6	26.1	7.3	29.4	0
183	1990	7	2	16.7	26.6	5.6	23.1	1.5
184	1990	7	3	16.8	26.6	4.8	18.4	0
185	1990	7	4	15.3	27.1	6.8	29.6	1
186	1990	7	5	12.7	30.7	5.3	24.4	5
187	1990	7	6	15.7	23.6	7.6	29.5	0
188	1990	7	7	15.7	27.5	8	28.8	0
189	1990	7	8	18.8	29.7	7.9	28.9	0
190	1990	7	9	18.1	34.3	6.6	28.1	0
191	1990	7	10	22	25.5	9.3	29.8	0
192	1990	7	11	15.6	28	7.7	29.5	0
193	1990	7	12	11.9	29.9	5.6	27.9	0
194	1990	7	13	12.7	30.4	5.5	27.5	0
195	1990	7	14	13.7	30.9	5.6	27.4	0
196	1990	7	15	16.8	34.9	5.4	22.9	0
197	1990	7	16	17.3	34.7	6	26.2	0
198	1990	7	17	19.8	34.3	7.5	27	0
199	1990	7	18	21.2	30.4	8.8	27.4	0
200	1990	7	19	17.6	32.1	6.1	26.5	0
201	1990	7	20	15.9	33.2	5.9	26.8	0
202	1990	7	21	16.2	31.9	5.7	26.8	0
203	1990	7	22	17.8	33.4	5.7	25.4	0
204	1990	7	23	19.5	35.7	5.1	20.6	0
205	1990	7	24	22.2	31.9	5.7	15.5	0
206	1990	7	25	21.4	34.4	7.1	26.9	0
207	1990	7	26	17.1	30.6	4.1	15.8	0
208	1990	7	27	17.9	30.9	5.3	24.6	0
209	1990	7	28	18	32.6	5.4	23.7	0
210	1990	7	29	17.3	28	3.6	16.2	5.5
211	1990	7	30	18.7	31.1	6.1	25.8	0
212	1990	7	31	20.8	33.7	6.7	25.3	0
213	1990	8	1	20.7	34.6	5.7	22.2	0
214	1990	8	2	18.2	34.5	5.4	23.3	0
215	1990	8	3	18.6	35.2	5.1	21.2	0
216	1990	8	4	18.7	36.1	5.7	24.3	0
217	1990	8	5	17.2	33.6	5.1	22.6	0
218	1990	8	6	20.8	33.3	5.5	18.8	0
219	1990	8	7	18.9	25.8	8.4	25.9	0
220	1990	8	8	16.5	28	7.2	25.3	0
221	1990	8	9	17.5	30.6	5.7	24.9	0
222	1990	8	10	12.8	30	4.8	24.3	0
223	1990	8	11	14.3	29.9	5	23.8	0
224	1990	8	12	17.2	29.5	4.3	20.6	0
225	1990	8	13	18.6	27.4	2.3	8.8	0.5
226	1990	8	14	17.4	29.4	4.7	20.7	20.5
227	1990	8	15	16.1	29.4	5.3	24.1	0
228	1990	8	16	16.5	30.4	5.2	24.3	0
229	1990	8	17	18.8	25.1	6.9	25.2	0
230	1990	8	18	17.1	28.9	6.9	24.8	0
231	1990	8	19	17.1	32.1	5.4	24.3	0
232	1990	8	20	14.8	31.5	4.6	22.4	0
233	1990	8	21	19.3	29.2	7.4	24.2	0
234	1990	8	22	18.6	28.7	7.9	23.7	0
235	1990	8	23	13.4	29.2	4.5	22.6	0
236	1990	8	24	13.3	30	4.3	21.8	3
237	1990	8	25	17.4	28.2	4	18.2	0.5
238	1990	8	26	17.5	29.3	5.1	21.3	0
239	1990	8	27	18.1	29.9	4.4	18.6	0
240	1990	8	28	15.5	29.5	3.9	19.5	0
241	1990	8	29	15.3	29.4	3.9	19.7	0
242	1990	8	30	17.5	21	1	4.2	28
243	1990	8	31	14.7	21.1	4.3	20.8	0
244	1990	9	1	13.2	24	5	22.1	0
245	1990	9	2	15.1	26.4	5.1	21.9	0
246	1990	9	3	16.9	28.6	5.4	21.3	0
247	1990	9	4	18.1	29	4.4	18.6	0
248	1990	9	5	17.6	27.1	5.2	20.9	0
249	1990	9	6	16.9	29	5.5	21.4	0
250	1990	9	7	16.3	25.7	5.2	20.8	0
251	1990	9	8	14.5	25.4	5.2	20.9	0
252	1990	9	9	9.6	27.3	3.1	17.2	0
253	1990	9	10	16.1	28.1	5.3	19.8	0
254	1990	9	11	16	24.8	6.4	19.3	0
255	1990	9	12	13.7	26.9	4	19.1	0
256	1990	9	13	11.4	22.6	1.4	6	0.5
257	1990	9	14	17	23.4	1.7	7	0
258	1990	9	15	14.6	28.1	2.7	14.3	0
259	1990	9	16	14.1	28.5	3.1	16.5	0
260	1990	9	17	14.6	24.5	1.9	9.6	0
261	1990	9	18	16.9	25.8	5.1	18.1	0
262	1990	9	19	11.7	28.1	3.3	18.2	0
263	1990	9	20	10.7	27.5	2.6	14.6	0
264	1990	9	21	10.4	25.9	3	16.5	0
265	1990	9	22	13.7	29.7	3.2	18.1	0
266	1990	9	23	17.1	26.8	2.7	13	0.5
267	1990	9	24	14.4	21.7	3.6	18.3	0
268	1990	9	25	6.4	20.5	1.6	8.8	26
269	1990	9	26	11.7	23.4	2.3	15.7	0
270	1990	9	27	14	22.2	3.9	13.4	0
271	1990	9	28	10.1	23.1	2.6	16.4	0
272	1990	9	29	9.8	20.6	0.9	5.3	0
273	1990	9	30	17.9	23.2	1.7	5.3	48
274	1990	10	1	16.5	26	2.2	11.6	4
275	1990	10	2	13.3	26.4	2.3	15.7	0
276	1990	10	3	15.2	24.6	1.8	10.9	15.5
277	1990	10	4	15.8	17.7	2.3	7.9	8
278	1990	10	5	11.6	19.6	4.5	16.1	0
279	1990	10	6	9.1	23.6	2.2	14.8	0
280	1990	10	7	10.8	21.7	1.6	10.5	0
281	1990	10	8	12.7	16.5	3.4	14.8	0
282	1990	10	9	9.4	20.9	2.5	14.7	0
283	1990	10	10	7.3	23.5	1.7	13.4	0
284	1990	10	11	10.2	25.5	1.7	11.7	4
285	1990	10	12	16.2	24.1	1.9	6.2	68
286	1990	10	13	14.2	25.2	1.3	6.4	7
287	1990	10	14	15	25.9	1.7	10.9	0
288	1990	10	15	15.5	23.7	1.2	7.1	4.5
289	1990	10	16	16.3	20.3	0.9	4.5	1
290	1990	10	17	14.2	22.4	1.4	6.5	0.5
291	1990	10	18	10	21.2	1	8.4	7.5
292	1990	10	19	13.6	17.8	0.8	3.2	11
293	1990	10	20	13.5	19.2	2	12.4	0
294	1990	10	21	7.6	21.3	1.1	11.4	0
295	1990	10	22	9.2	22	1.3	7.1	11.5
296	1990	10	23	13.2	17.4	1.4	5.9	3
297	1990	10	24	11.9	19.8	1.2	7.5	14.5
298	1990	10	25	11.9	18.6	1.1	8.9	0
299	1990	10	26	9.5	19.5	1.1	7.3	2
300	1990	10	27	5.4	16.9	0.8	9.6	0
301	1990	10	28	6	17.2	0.8	7.8	5
302	1990	10	29	11.6	20.7	0.9	3.9	0
303	1990	10	30	13.3	18.9	1.1	5.9	0
304	1990	10	31	12.2	17.3	0.6	2.5	2.5
305	1990	11	1	7.6	17.9	1	9.8	0
306	1990	11	2	5.1	15.6	0.8	8.1	0
307	1990	11	3	3.8	13.4	0.7	7.9	0
308	1990	11	4	6.4	11.9	1.6	10.3	0
309	1990	11	5	6.1	12.4	1.5	9.9	0
310	1990	11	6	4.4	11.7	1	9.3	0
311	1990	11	7	0.3	11.9	0.4	8.9	0
312	1990	11	8	-0.4	11.3	0.3	5.3	0.5
313	1990	11	9	8.2	10.9	0.2	1.3	5
314	1990	11	10	8.7	15.1	0.6	4.2	0.5
315	1990	11	11	9.2	17	0.6	5.9	0
316	1990	11	12	10.1	16.4	1.1	8.9	0
317	1990	11	13	2.4	15.2	0.3	7.4	0
318	1990	11	14	4.7	14.7	0.3	4.3	1
319	1990	11	15	9.7	16.1	1.6	6.9	0
320	1990	11	16	10	15.2	2.2	8.8	0
321	1990	11	17	11.9	18.7	1.7	8.5	0
322	1990	11	18	12.4	18.9	1.4	7.9	0
323	1990	11	19	9.4	15.9	1	7.1	0
324	1990	11	20	4.3	17.2	0.3	6.4	0
325	1990	11	21	8.4	11.2	0.3	1.3	5.5
326	1990	11	22	5.1	7.4	0.3	1.4	0.5
327	1990	11	23	-1.1	10.4	0.1	7.4	0
328	1990	11	24	1.4	12.9	0.4	5.4	2.5
329	1990	11	25	5.9	12.2	0.5	5.1	0
330	1990	11	26	2.6	15.1	0.5	7.1	5.5
331	1990	11	27	3.4	10.9	0.3	5.7	0
332	1990	11	28	4.9	7.8	0.5	1.4	4
333	1990	11	29	5.3	8.4	1	5.7	0
334	1990	11	30	4.8	7.6	1.5	6.8	0
335	1990	12	1	2.2	4.3	1.7	7	0
336	1990	12	2	0.2	6.7	1.3	7	0
337	1990	12	3	0.5	8	0.9	5.9	0
338	1990	12	4	-1.7	6.6	0.6	6.7	0
339	1990	12	5	4.3	8.9	1.9	6.2	0
340	1990	12	6	0.8	5.8	0.9	6.6	0
341	1990	12	7	-3.5	6.5	0.2	5.9	0
342	1990	12	8	-4.8	10.9	0.2	5.6	35.5
343	1990	12	9	2.2	7.6	0	0.8	6
344	1990	12	10	0.2	6	0.2	4.2	3.5
345	1990	12	11	-0.4	2.6	0.3	4.2	0.5
346	1990	12	12	0.9	6.3	0.7	3.3	0
347	1990	12	13	2	5.8	0.7	5.8	0
348	1990	12	14	2.1	4.6	1.1	5.7	0
349	1990	12	15	1.4	4.4	1.3	4.2	0
350	1990	12	16	0.5	4.2	0.7	5.9	0
351	1990	12	17	-3.9	5.1	0.2	4.7	0
352	1990	12	18	1.3	7	0.4	2.4	1.5
353	1990	12	19	1.7	7.2	0.3	3	0
354	1990	12	20	-1.1	4.8	0.7	6	0
355	1990	12	21	-2.6	9.1	0.3	5.7	0
356	1990	12	22	-1.6	10.5	0.1	5.9	0
357	1990	12	23	-4.1	10.5	0	5.5	0.5
358	1990	12	24	-1.3	5.1	0.2	2.3	0
359	1990	12	25	-1.4	10.1	0.1	4.3	3.5
360	1990	12	26	5.7	11.2	0.2	6.3	11
361	1990	12	27	5.1	10.9	0.4	2.9	0.5
362	1990	12	28	3.6	10.1	0.3	4.6	0
363	1990	12	29	3.1	12.2	0.3	3.8	0
364	1990	12	30	8	11.6	0.3	1.3	0
365	1990	12	31	3.8	9.5	0	1.2	3
