# Supplementary material for: Optimization of black-box models with uncertain climatic inputs—Application to sunflower ideotype design
Source: PLoS One. 2017 May 25;12(5):e0176815. doi: 10.1371/journal.pone.0176815 (PMC5444610; doi:10.1371/journal.pone.0176815)
Supplement: S1 Dataset and Code — The dataset used throughout this manuscript and the R code used to call the SUNFLO model and run the proposed algorithm are provided in a single archive file. (TGZ) [file pone.0176815.s001.tgz › supplementary/data/climate/31069001_1980.txt]

JourJ	Annee	Mois	Jour	Tmin	Tmax	ETP	RAD	Pluie
1	1980	1	1	-1	9.3	0.14	5.1832	18.3
2	1980	1	2	0.4	5.5	0.14	5.1832	0
3	1980	1	3	-4.8	5.3	0.14	5.1832	0
4	1980	1	4	-2.6	9.1	0.14	5.1832	6
5	1980	1	5	0.9	10.6	0.14	5.1832	2
6	1980	1	6	5.7	11	0.14	5.1832	0.3
7	1980	1	7	3.8	12.9	0.14	5.1832	0
8	1980	1	8	-0.8	9.6	0.14	5.1832	2.4
9	1980	1	9	4.8	10.3	0.14	5.1832	5.6
10	1980	1	10	4.8	10.2	0.14	5.1832	2.8
11	1980	1	11	0.3	3.8	0.27	3.6366	0
12	1980	1	12	-1.9	-0.7	0.27	3.6366	0.8
13	1980	1	13	-5.8	-0.2	0.27	3.6366	0
14	1980	1	14	-5.4	2.3	0.27	3.6366	0
15	1980	1	15	-2.6	5.4	0.27	3.6366	0
16	1980	1	16	-1.2	1.9	0.27	3.6366	0
17	1980	1	17	-4.4	1.2	0.27	3.6366	1.6
18	1980	1	18	-2.7	0.2	0.27	3.6366	15.6
19	1980	1	19	-4.2	2.3	0.27	3.6366	0.2
20	1980	1	20	-5	6.2	0.27	3.6366	1.4
21	1980	1	21	-2.7	7.1	0.44	5.8102	0
22	1980	1	22	3.9	10.4	0.44	5.8102	6.6
23	1980	1	23	1.6	11.8	0.44	5.8102	0.4
24	1980	1	24	3.3	11.1	0.44	5.8102	1.8
25	1980	1	25	6.9	12.2	0.44	5.8102	2.5
26	1980	1	26	7.1	11	0.44	5.8102	0.4
27	1980	1	27	0.8	10.4	0.44	5.8102	0
28	1980	1	28	-0.6	11.9	0.44	5.8102	0
29	1980	1	29	1.3	14.5	0.44	5.8102	0
30	1980	1	30	3.8	14	0.44	5.8102	0
31	1980	1	31	8.2	10.4	0.44	5.8102	9
32	1980	2	1	6.9	9.8	0.85	6.2282	4.6
33	1980	2	2	1.3	12.1	0.85	6.2282	2.6
34	1980	2	3	7.8	13.9	0.85	6.2282	1.8
35	1980	2	4	6.3	14.3	0.85	6.2282	0.8
36	1980	2	5	10.4	15.8	0.85	6.2282	0.6
37	1980	2	6	2.8	17.3	0.85	6.2282	0.2
38	1980	2	7	6.7	14.2	0.85	6.2282	0
39	1980	2	8	1.1	15.3	0.85	6.2282	0
40	1980	2	9	9.2	14.6	0.85	6.2282	3.2
41	1980	2	10	6.8	12.6	0.85	6.2282	1.4
42	1980	2	11	3.7	10.1	0.94	9.0706	0
43	1980	2	12	-2.3	10.3	0.94	9.0706	0
44	1980	2	13	-2.2	11.6	0.94	9.0706	2
45	1980	2	14	5.1	12.1	0.94	9.0706	0
46	1980	2	15	2.6	15	0.94	9.0706	5.2
47	1980	2	16	7.8	14.2	0.94	9.0706	0.2
48	1980	2	17	6.4	12.3	0.94	9.0706	0
49	1980	2	18	-1.2	15.9	0.94	9.0706	0
50	1980	2	19	8	13	0.94	9.0706	0
51	1980	2	20	8.3	11.8	0.94	9.0706	0
52	1980	2	21	7.8	12.7	0.82	4.8906	0
53	1980	2	22	8.9	15.8	0.82	4.8906	0
54	1980	2	23	9.1	12.5	0.82	4.8906	14.6
55	1980	2	24	4.7	6.1	0.82	4.8906	0.8
56	1980	2	25	4.9	12.7	0.82	4.8906	1.4
57	1980	2	26	4.9	6.8	0.82	4.8906	0.4
58	1980	2	27	5.5	10	0.82	4.8906	0
59	1980	2	28	4.1	7.8	0.82	4.8906	0
61	1980	3	1	0.3	9.4	0.91	6.8552	0
62	1980	3	2	-1	11.4	0.91	6.8552	0.6
63	1980	3	3	4	7.7	0.91	6.8552	0
64	1980	3	4	-1.1	8.2	0.91	6.8552	0
65	1980	3	5	-0.7	11.1	0.91	6.8552	0.8
66	1980	3	6	2.9	14	0.91	6.8552	8
67	1980	3	7	6.1	10.6	0.91	6.8552	15.6
68	1980	3	8	5	10.7	0.91	6.8552	9.6
69	1980	3	9	5.4	10.4	0.91	6.8552	1.4
70	1980	3	10	4.2	10.8	0.91	6.8552	0
71	1980	3	11	6.1	10.2	1.46	9.7394	0.3
72	1980	3	12	5	11.8	1.46	9.7394	1.5
73	1980	3	13	3	7.7	1.46	9.7394	7.8
74	1980	3	14	0.4	7.3	1.46	9.7394	0
75	1980	3	15	0.9	5.9	1.46	9.7394	2.4
76	1980	3	16	3.2	6	1.46	9.7394	0.1
77	1980	3	17	1.2	11.2	1.46	9.7394	0
78	1980	3	18	0.4	16.4	1.46	9.7394	0
79	1980	3	19	9.3	16.1	1.46	9.7394	6.6
80	1980	3	20	1.5	12.7	1.46	9.7394	0.2
81	1980	3	21	1.7	14.2	1.87	14.8808	2
82	1980	3	22	4.5	8.3	1.87	14.8808	1.6
83	1980	3	23	-0.7	12.8	1.87	14.8808	0
84	1980	3	24	-1.4	17	1.87	14.8808	0.2
85	1980	3	25	4.8	13.8	1.87	14.8808	2.2
86	1980	3	26	6.6	16.4	1.87	14.8808	0
87	1980	3	27	9.9	22.8	1.87	14.8808	1.3
88	1980	3	28	10.6	22.7	1.87	14.8808	1
89	1980	3	29	9.9	12.6	1.87	14.8808	2.6
90	1980	3	30	3.9	14.3	1.87	14.8808	0
91	1980	3	31	7.9	23.4	1.87	14.8808	0
92	1980	4	1	10.8	19.1	2.63	16.8036	0
93	1980	4	2	10.3	14.4	2.63	16.8036	0
94	1980	4	3	6	13.4	2.63	16.8036	0
95	1980	4	4	1.2	12	2.63	16.8036	0
96	1980	4	5	-0.9	11.9	2.63	16.8036	0
97	1980	4	6	1.8	10.9	2.63	16.8036	0
98	1980	4	7	2.3	12.8	2.63	16.8036	0
99	1980	4	8	6.1	12.7	2.63	16.8036	0
100	1980	4	9	2.6	10.7	2.63	16.8036	0
101	1980	4	10	-1.3	14.2	2.63	16.8036	0
102	1980	4	11	-0.2	18.8	2.86	13.794	0
103	1980	4	12	6.9	17.9	2.86	13.794	0
104	1980	4	13	9.9	18.7	2.86	13.794	0
105	1980	4	14	11.2	15.3	2.86	13.794	0.4
106	1980	4	15	10.4	13.4	2.86	13.794	3
107	1980	4	16	7.7	12.2	2.86	13.794	0.6
108	1980	4	17	4.9	17.5	2.86	13.794	2.4
109	1980	4	18	10.2	16.6	2.86	13.794	0.2
110	1980	4	19	10.2	16.3	2.86	13.794	0.4
111	1980	4	20	7.9	15.3	2.86	13.794	0.2
112	1980	4	21	1.3	11.8	3.06	17.4724	0
113	1980	4	22	5.2	13.7	3.06	17.4724	0
114	1980	4	23	7.1	11.7	3.06	17.4724	6
115	1980	4	24	1.8	13.6	3.06	17.4724	0
116	1980	4	25	3.6	16.3	3.06	17.4724	0
117	1980	4	26	1.9	17.7	3.06	17.4724	0
118	1980	4	27	6.4	14.3	3.06	17.4724	0.3
119	1980	4	28	6.2	17.1	3.06	17.4724	0
120	1980	4	29	2	19.5	3.06	17.4724	0
121	1980	4	30	6	18.4	3.06	17.4724	0
122	1980	5	1	8.9	18.3	3.06	17.1798	0
123	1980	5	2	4.9	19.5	3.06	17.1798	0
124	1980	5	3	8.6	21.3	3.06	17.1798	0
125	1980	5	4	11.2	14.7	3.06	17.1798	0.8
126	1980	5	5	10.8	18.4	3.06	17.1798	2.2
127	1980	5	6	10.4	16.3	3.06	17.1798	4.1
128	1980	5	7	5.4	22	3.06	17.1798	9.7
129	1980	5	8	10.7	17.1	3.06	17.1798	0.2
130	1980	5	9	7.2	16.6	3.06	17.1798	0
131	1980	5	10	2.8	21.6	3.06	17.1798	0
132	1980	5	11	11	20.2	3.03	14.9644	3.8
133	1980	5	12	12.7	22.2	3.03	14.9644	2.4
134	1980	5	13	10.3	13.1	3.03	14.9644	5.2
135	1980	5	14	7.9	17.6	3.03	14.9644	3.8
136	1980	5	15	11	19.9	3.03	14.9644	10.6
137	1980	5	16	10.5	19.1	3.03	14.9644	0
138	1980	5	17	8.1	18.3	3.03	14.9644	0
139	1980	5	18	7.9	19.2	3.03	14.9644	0
140	1980	5	19	11.6	19.6	3.03	14.9644	6.4
141	1980	5	20	11.8	18.5	3.03	14.9644	4.6
142	1980	5	21	10.4	16.6	2.92	17.4724	0
143	1980	5	22	7.4	16.9	2.92	17.4724	6.8
144	1980	5	23	11	19.4	2.92	17.4724	0.6
145	1980	5	24	9	20.2	2.92	17.4724	0
146	1980	5	25	7.9	22.4	2.92	17.4724	0
147	1980	5	26	12.7	15.5	2.92	17.4724	18.2
148	1980	5	27	10	17	2.92	17.4724	2.7
149	1980	5	28	9.6	14.8	2.92	17.4724	5
150	1980	5	29	8	16.4	2.92	17.4724	2.4
151	1980	5	30	6.5	17.6	2.92	17.4724	1
152	1980	5	31	11.5	18.4	2.92	17.4724	0
153	1980	6	1	10.8	19.3	3.57	17.7232	3.2
154	1980	6	2	7.9	21.5	3.57	17.7232	0
155	1980	6	3	9.2	27.4	3.57	17.7232	0
156	1980	6	4	11.7	30.3	3.57	17.7232	0
157	1980	6	5	15	17.9	3.57	17.7232	0.1
158	1980	6	6	13.7	21.2	3.57	17.7232	1.8
159	1980	6	7	12.6	16.2	3.57	17.7232	3.2
160	1980	6	8	11.6	18.2	3.57	17.7232	0
161	1980	6	9	11.5	20.9	3.57	17.7232	1
162	1980	6	10	11.2	20.2	3.57	17.7232	0
163	1980	6	11	7.9	28.1	4.11	16.8036	0
164	1980	6	12	16.5	20.5	4.11	16.8036	0
165	1980	6	13	15.5	27.1	4.11	16.8036	2.4
166	1980	6	14	15.9	24.3	4.11	16.8036	7.2
167	1980	6	15	11.4	24.5	4.11	16.8036	0.6
168	1980	6	16	11.4	27.3	4.11	16.8036	15.4
169	1980	6	17	13.6	21.3	4.11	16.8036	0.2
170	1980	6	18	12.4	19.5	4.11	16.8036	0
171	1980	6	19	14.1	20.9	4.11	16.8036	0.4
172	1980	6	20	13	20.1	4.11	16.8036	0.2
173	1980	6	21	10.9	20.3	3.61	17.3052	0
174	1980	6	22	9.9	20.7	3.61	17.3052	4.6
175	1980	6	23	13	19.5	3.61	17.3052	1.8
176	1980	6	24	7.9	20	3.61	17.3052	4.6
177	1980	6	25	12.2	21.5	3.61	17.3052	1.6
178	1980	6	26	12.9	19.4	3.61	17.3052	4
179	1980	6	27	10	20.3	3.61	17.3052	0.2
180	1980	6	28	9.1	21.8	3.61	17.3052	0
181	1980	6	29	9.6	21.3	3.61	17.3052	0
182	1980	6	30	12.8	18.9	3.61	17.3052	0
183	1980	7	1	12.8	21.1	4.21	19.1444	0
184	1980	7	2	10.1	21.2	4.21	19.1444	0
185	1980	7	3	11.2	22.7	4.21	19.1444	0
186	1980	7	4	9.2	26.1	4.21	19.1444	0
187	1980	7	5	12.6	25.7	4.21	19.1444	0
188	1980	7	6	16.1	26	4.21	19.1444	0
189	1980	7	7	15.9	28.4	4.21	19.1444	12.2
190	1980	7	8	14	20.5	4.21	19.1444	1
191	1980	7	9	12.6	19.3	4.21	19.1444	16.4
192	1980	7	10	11.4	18.9	4.21	19.1444	0.2
193	1980	7	11	12.4	19.9	4.4	21.318	0
194	1980	7	12	11.4	21.6	4.4	21.318	0
195	1980	7	13	9.5	23	4.4	21.318	0
196	1980	7	14	11.1	27.6	4.4	21.318	0
197	1980	7	15	18.2	23.3	4.4	21.318	4.8
198	1980	7	16	10.6	21.8	4.4	21.318	0
199	1980	7	17	11.7	23.3	4.4	21.318	0
200	1980	7	18	10.1	26.2	4.4	21.318	0
201	1980	7	19	11.6	29.9	4.4	21.318	0
202	1980	7	20	13.8	25.1	4.4	21.318	0.2
203	1980	7	21	12.9	22.8	5.37	27.8388	0
204	1980	7	22	7.9	31.9	5.37	27.8388	0
205	1980	7	23	12.9	30.3	5.37	27.8388	0
206	1980	7	24	15.7	31.6	5.37	27.8388	0
207	1980	7	25	16	32.9	5.37	27.8388	1
208	1980	7	26	15.7	20	5.37	27.8388	4.8
209	1980	7	27	12.1	25	5.37	27.8388	0
210	1980	7	28	12	31.4	5.37	27.8388	4.8
211	1980	7	29	16.5	27.5	5.37	27.8388	0
212	1980	7	30	12.3	26.9	5.37	27.8388	0
213	1980	7	31	13.9	32.7	5.37	27.8388	0
214	1980	8	1	15.4	31.4	5.01	21.2762	0
215	1980	8	2	16.3	30.5	5.01	21.2762	0.2
216	1980	8	3	19.1	24	5.01	21.2762	0
217	1980	8	4	16.8	29.8	5.01	21.2762	0
218	1980	8	5	18.3	28.1	5.01	21.2762	0
219	1980	8	6	16.9	28.4	5.01	21.2762	0
220	1980	8	7	13.6	33.5	5.01	21.2762	0
221	1980	8	8	18.6	25.9	5.01	21.2762	0
222	1980	8	9	14.4	25.8	5.01	21.2762	0
223	1980	8	10	12.3	28.1	5.01	21.2762	0
224	1980	8	11	14.4	29.8	4.23	20.9836	0
225	1980	8	12	17.8	25.7	4.23	20.9836	0
226	1980	8	13	11.5	28.2	4.23	20.9836	0
227	1980	8	14	13.6	33.6	4.23	20.9836	16
228	1980	8	15	15.9	20.2	4.23	20.9836	8.4
229	1980	8	16	14.3	24.7	4.23	20.9836	0
230	1980	8	17	12.6	25.6	4.23	20.9836	0
231	1980	8	18	13.2	28.1	4.23	20.9836	33.2
232	1980	8	19	16.2	22.4	4.23	20.9836	0
233	1980	8	20	13.3	26.3	4.23	20.9836	0
234	1980	8	21	14.7	30.7	3.56	18.392	0
235	1980	8	22	18.2	29	3.56	18.392	0
236	1980	8	23	16.1	24.9	3.56	18.392	0
237	1980	8	24	10.8	26.1	3.56	18.392	0
238	1980	8	25	17.9	25.4	3.56	18.392	2.4
239	1980	8	26	19.2	25.5	3.56	18.392	46.4
240	1980	8	27	17	25	3.56	18.392	0
241	1980	8	28	15.9	24.6	3.56	18.392	0
242	1980	8	29	15.6	28.7	3.56	18.392	0
243	1980	8	30	19.7	24.2	3.56	18.392	0
244	1980	8	31	15.1	23.1	3.56	18.392	0
245	1980	9	1	10	24.1	3.44	18.8936	0
246	1980	9	2	9.2	27	3.44	18.8936	0
247	1980	9	3	16.9	27.3	3.44	18.8936	0
248	1980	9	4	14.2	26.4	3.44	18.8936	1
249	1980	9	5	18.5	22.1	3.44	18.8936	2
250	1980	9	6	9.9	23.2	3.44	18.8936	0
251	1980	9	7	10.7	27.1	3.44	18.8936	0
252	1980	9	8	17.4	21.7	3.44	18.8936	10.8
253	1980	9	9	13.7	21.1	3.44	18.8936	0
254	1980	9	10	11	21.4	3.44	18.8936	0
255	1980	9	11	11.8	25.9	3.06	16.3438	0
256	1980	9	12	13.1	28.4	3.06	16.3438	0
257	1980	9	13	15	21.6	3.06	16.3438	0
258	1980	9	14	8.3	23.6	3.06	16.3438	0
259	1980	9	15	9.5	25.9	3.06	16.3438	0
260	1980	9	16	11.4	28.7	3.06	16.3438	0
261	1980	9	17	17.3	23.8	3.06	16.3438	0
262	1980	9	18	11.8	27.6	3.06	16.3438	0
263	1980	9	19	20.1	26.9	3.06	16.3438	0
264	1980	9	20	15	25.6	3.06	16.3438	22
265	1980	9	21	11	24	2.41	14.7972	0
266	1980	9	22	12.9	23	2.41	14.7972	0
267	1980	9	23	10.7	24.5	2.41	14.7972	0
268	1980	9	24	10.6	24.8	2.41	14.7972	0
269	1980	9	25	10.9	26	2.41	14.7972	0
270	1980	9	26	11.3	26.8	2.41	14.7972	0
271	1980	9	27	12.7	27.4	2.41	14.7972	0
272	1980	9	28	17.3	24.8	2.41	14.7972	0
273	1980	9	29	14.3	25	2.41	14.7972	0
274	1980	9	30	14.6	23.3	2.41	14.7972	0
275	1980	10	1	15	19.3	1.67	9.5304	0
276	1980	10	2	14.3	21.9	1.67	9.5304	0
277	1980	10	3	8.9	25.3	1.67	9.5304	0
278	1980	10	4	14.4	24.3	1.67	9.5304	0
279	1980	10	5	15.7	22.8	1.67	9.5304	0
280	1980	10	6	9.2	22.2	1.67	9.5304	0
281	1980	10	7	10	19.3	1.67	9.5304	10.8
282	1980	10	8	11.5	13.4	1.67	9.5304	8
283	1980	10	9	7.9	13.2	1.67	9.5304	3.8
284	1980	10	10	6.8	14.4	1.67	9.5304	7.4
285	1980	10	11	9.4	14.1	1.26	8.6526	4
286	1980	10	12	8.1	12.9	1.26	8.6526	0.4
287	1980	10	13	6	13.2	1.26	8.6526	0.4
288	1980	10	14	4.5	16.2	1.26	8.6526	0
289	1980	10	15	10.8	20.4	1.26	8.6526	0
290	1980	10	16	9.8	14.8	1.26	8.6526	3.8
291	1980	10	17	4.6	10.4	1.26	8.6526	4.8
292	1980	10	18	7	11.5	1.26	8.6526	3
293	1980	10	19	3	12	1.26	8.6526	0
294	1980	10	20	-0.7	16.7	1.26	8.6526	0
295	1980	10	21	4	16.3	1.06	11.1188	0
296	1980	10	22	8.2	19.1	1.06	11.1188	1.8
297	1980	10	23	11	19.1	1.06	11.1188	0
298	1980	10	24	8.6	13.5	1.06	11.1188	19.4
299	1980	10	25	7.8	14.4	1.06	11.1188	0
300	1980	10	26	3	16.6	1.06	11.1188	0
301	1980	10	27	4.7	22.8	1.06	11.1188	0
302	1980	10	28	6.9	20.8	1.06	11.1188	0
303	1980	10	29	6.7	18.9	1.06	11.1188	0
304	1980	10	30	11	13.2	1.06	11.1188	0
305	1980	10	31	7.9	19.4	1.06	11.1188	0
306	1980	11	1	5.6	18.8	0.61	5.643	0
307	1980	11	2	4	18.1	0.61	5.643	0
308	1980	11	3	6.6	9.4	0.61	5.643	0
309	1980	11	4	1.3	2.8	0.61	5.643	0
310	1980	11	5	-0.6	1.2	0.61	5.643	0
311	1980	11	6	-4.3	8.3	0.61	5.643	0
312	1980	11	7	1.8	13.9	0.61	5.643	0
313	1980	11	8	7.5	13.8	0.61	5.643	7.2
314	1980	11	9	9.8	11.3	0.61	5.643	14.9
315	1980	11	10	6.1	9.4	0.61	5.643	0
316	1980	11	11	4.1	12.2	0.42	6.9806	0.4
317	1980	11	12	5.9	11	0.42	6.9806	9.8
318	1980	11	13	-0.1	7.4	0.42	6.9806	0
319	1980	11	14	-0.6	9.4	0.42	6.9806	0
320	1980	11	15	-1.2	15.7	0.42	6.9806	0
321	1980	11	16	3.4	14.9	0.42	6.9806	0
322	1980	11	17	2.7	13.2	0.42	6.9806	0.4
323	1980	11	18	7.7	16	0.42	6.9806	4.8
324	1980	11	19	7.8	13.1	0.42	6.9806	0
325	1980	11	20	1.3	15	0.42	6.9806	0
326	1980	11	21	6.2	16.7	0.46	5.852	0
327	1980	11	22	9.7	16.6	0.46	5.852	0
328	1980	11	23	11.3	16.3	0.46	5.852	0
329	1980	11	24	10.4	16.2	0.46	5.852	0
330	1980	11	25	3.7	14.3	0.46	5.852	3.2
331	1980	11	26	5.8	9	0.46	5.852	6.4
332	1980	11	27	3.6	6.3	0.46	5.852	0
333	1980	11	28	3.9	9	0.46	5.852	9.6
334	1980	11	29	0.9	4.1	0.46	5.852	0
335	1980	11	30	-0.4	0.5	0.46	5.852	0
336	1980	12	1	-1.6	0.1	0.43	5.0578	0
337	1980	12	2	-5	5.1	0.43	5.0578	1
338	1980	12	3	-1	4.7	0.43	5.0578	0
339	1980	12	4	-0.1	5.3	0.43	5.0578	0.9
340	1980	12	5	2.8	8.6	0.43	5.0578	0
341	1980	12	6	6.8	9.1	0.43	5.0578	6
342	1980	12	7	0.8	5.7	0.43	5.0578	0
343	1980	12	8	-3.7	4	0.43	5.0578	0
344	1980	12	9	-6	4.2	0.43	5.0578	0
345	1980	12	10	-3.7	7.3	0.43	5.0578	0
346	1980	12	11	-0.9	10.4	0.2	4.7234	0
347	1980	12	12	-3.6	6	0.2	4.7234	0
348	1980	12	13	-2.5	10.3	0.2	4.7234	0
349	1980	12	14	2.3	18.2	0.2	4.7234	0
350	1980	12	15	5.4	10.4	0.2	4.7234	5.8
351	1980	12	16	4.3	6.6	0.2	4.7234	0
352	1980	12	17	-0.1	8.2	0.2	4.7234	2
353	1980	12	18	-1.4	9.8	0.2	4.7234	3.9
354	1980	12	19	3.2	9.3	0.2	4.7234	9.4
355	1980	12	20	3.7	11.6	0.2	4.7234	11.5
356	1980	12	21	5.3	10.9	0.2	4.9324	1
357	1980	12	22	6.6	11.3	0.2	4.9324	0
358	1980	12	23	5.7	12.2	0.2	4.9324	0
359	1980	12	24	4.9	7.2	0.2	4.9324	0
360	1980	12	25	4	9.8	0.2	4.9324	0.6
361	1980	12	26	4.1	8.5	0.2	4.9324	4.6
362	1980	12	27	2.4	9.1	0.2	4.9324	4.7
363	1980	12	28	-0.9	3.1	0.2	4.9324	0
364	1980	12	29	-4.7	3.2	0.2	4.9324	0
365	1980	12	30	-6.2	-1.6	0.2	4.9324	0
366	1980	12	31	-5.6	4	0.2	4.9324	0
