# Supplementary material for: Optimization of black-box models with uncertain climatic inputs—Application to sunflower ideotype design
Source: PLoS One. 2017 May 25;12(5):e0176815. doi: 10.1371/journal.pone.0176815 (PMC5444610; doi:10.1371/journal.pone.0176815)
Supplement: S1 Dataset and Code — The dataset used throughout this manuscript and the R code used to call the SUNFLO model and run the proposed algorithm are provided in a single archive file. (TGZ) [file pone.0176815.s001.tgz › supplementary/data/climate/84007004_2007.txt]

JourJ	Annee	Mois	Jour	Tmin	Tmax	ETP	RAD	Pluie
1	2007	1	1	5.8	13.4	0.2	3.65	0
2	2007	1	2	4.3	12.6	0.4	7.7	0
3	2007	1	3	3.9	11.1	0.3	8.4	0
4	2007	1	4	2.1	10.6	0.3	3.86	0
5	2007	1	5	1.8	13	0.2	8.48	0
6	2007	1	6	1.5	16	0	8.08	0
7	2007	1	7	2.6	15.4	0.1	6.25	0
8	2007	1	8	5.3	15	0.1	4.88	0
9	2007	1	9	7.8	18.5	0.2	8.11	0.5
10	2007	1	10	3.6	17.8	0.1	7.9	0
11	2007	1	11	4.7	17.4	0.3	8.36	0
12	2007	1	12	7.5	16.8	1.1	8.74	0
13	2007	1	13	7.8	18.6	0.7	9.12	0
14	2007	1	14	4.9	15.2	0.5	8.57	0
15	2007	1	15	3.6	12.9	0.2	4.8	0
16	2007	1	16	6	14.1	0.5	2.18	0.5
17	2007	1	17	8.5	15.5	0.3	6.66	0
18	2007	1	18	4.6	14.2	0.2	5.74	0
19	2007	1	19	4	20.7	0.5	9.44	0
20	2007	1	20	9.9	19.1	0.9	9.19	0
21	2007	1	21	4.4	14.1	0.7	6.31	0
22	2007	1	22	3.6	11.8	0.5	1.51	14
23	2007	1	23	4.8	9	0.7	4.07	1
24	2007	1	24	-0.6	2.1	1	9.12	0
25	2007	1	25	-2.1	2.7	1	10.35	0
26	2007	1	26	-1.6	3.6	1.3	8.02	0
27	2007	1	27	-1.8	6	1.4	10.99	0
28	2007	1	28	1.3	8.5	1	11.04	0
29	2007	1	29	1	8.2	1	11.38	0
30	2007	1	30	-3.5	11.3	0.3	10.96	0
31	2007	1	31	-1.9	10.1	0.4	9.66	0
32	2007	2	1	1.7	8.8	1	11.5	0
33	2007	2	2	-1.8	14	0.5	11.07	0
34	2007	2	3	1.8	12.8	0.9	11.17	0
35	2007	2	4	-0.6	13.7	0.5	10.64	0
36	2007	2	5	-1.3	14.9	0.4	9.85	0
37	2007	2	6	4.2	13.2	0.5	6.87	0
38	2007	2	7	0.6	12.7	0.4	6.92	1.5
39	2007	2	8	3.7	11.3	0.5	3.18	1
40	2007	2	9	3.1	13.7	0.6	9.37	0
41	2007	2	10	0.5	13.2	0.6	8.47	1.5
42	2007	2	11	2.1	13.6	0.5	6.76	1
43	2007	2	12	7.9	11.8	0.6	2.51	5
44	2007	2	13	0.3	14.2	0.9	13.69	0
45	2007	2	14	1	10.2	0.5	2.99	2.5
46	2007	2	15	7.1	14.2	2.1	14.05	0
47	2007	2	16	0.6	19.5	1.1	14.47	0
48	2007	2	17	4	14.9	1.4	6.7	1
49	2007	2	18	7.5	11.2	0.8	4.34	4
50	2007	2	19	4.6	16	1	11.37	0
51	2007	2	20	0.7	15.5	0.9	13.71	0
52	2007	2	21	3.1	15.7	0.9	8.41	0
53	2007	2	22	2.6	15	0.8	8.95	0
54	2007	2	23	3	16	1	13.6	0
55	2007	2	24	6.1	15.5	0.9	8.11	2
56	2007	2	25	10	12.2	0.8	2.97	2
57	2007	2	26	3.3	15.6	1.7	14	0
58	2007	2	27	7.1	16.1	2.1	16.29	0
59	2007	2	28	5	19.8	1.7	11.09	0
60	2007	3	1	5.9	17.5	1.5	9.7	0
61	2007	3	2	12	18.7	1.9	11.77	1
62	2007	3	3	10.5	20.7	1.7	7.45	0
63	2007	3	4	8.3	21.2	2.1	14.37	0
64	2007	3	5	11.1	15.8	1.9	7.82	0
65	2007	3	6	3	16.9	1	8.1	11.5
66	2007	3	7	7.4	15.9	1.2	9.14	0.5
67	2007	3	8	9.1	13.9	3.2	16.24	0
68	2007	3	9	9.1	15.4	4	16.32	0
69	2007	3	10	6.7	13.7	4.8	19.52	0
70	2007	3	11	6.3	16.2	2.9	17.44	0
71	2007	3	12	1.3	19	1.9	17.1	0
72	2007	3	13	1.4	20.5	2.1	18.36	0
73	2007	3	14	7.2	21.6	2.9	16.97	0
74	2007	3	15	4.4	21.8	2.3	18.33	0
75	2007	3	16	3.9	21.1	2.4	17.33	0
76	2007	3	17	10.3	17	4.4	19.67	0
77	2007	3	18	9.3	20.8	3.6	19.58	0.5
78	2007	3	19	6.6	14.4	3.2	17.07	0
79	2007	3	20	3.3	7.9	3.4	14.26	0
80	2007	3	21	4.4	9.6	4.3	20.57	0
81	2007	3	22	4.1	9.4	3.3	16.64	0
82	2007	3	23	4	11.1	3.8	20.58	0
83	2007	3	24	2.8	10.5	3	21.03	0
84	2007	3	25	-0.1	16.4	2.4	21.26	0
85	2007	3	26	-0.1	17.2	2.2	18.99	0
86	2007	3	27	3.7	17.2	2.4	19.65	0
87	2007	3	28	2.4	19.1	2.5	19.29	0.5
88	2007	3	29	6.7	19.2	3	21.56	0
89	2007	3	30	6.7	16.1	2.5	15.7	0.5
90	2007	3	31	0.7	8.8	0.8	5.7	5
91	2007	4	1	7.1	18.6	2.2	9.74	2
92	2007	4	2	7.2	21.5	2.7	13.81	0
93	2007	4	3	7.3	20.4	2.9	19.34	6
94	2007	4	4	7.4	11.1	2.8	12.72	0
95	2007	4	5	6.9	18.5	3.8	23.58	0
96	2007	4	6	3.7	21.9	3.2	23.92	0
97	2007	4	7	4.5	22.3	3.2	23.86	0
98	2007	4	8	6.9	21.2	3	20.93	0
99	2007	4	9	6.9	21.6	3.3	23.12	0
100	2007	4	10	8	18.8	2	12.25	0
101	2007	4	11	7	22.6	3.1	20.46	0
102	2007	4	12	9.2	16.8	1.1	6.7	14
103	2007	4	13	13.3	19.6	1.3	4.77	14.5
104	2007	4	14	13.1	22.5	2.8	13.93	0
105	2007	4	15	9.3	25.8	3.8	23.36	0
106	2007	4	16	8.9	27.2	3.8	22.93	0
107	2007	4	17	11	26.5	4.2	25.46	0
108	2007	4	18	10.1	25.5	5.3	26.26	0
109	2007	4	19	11.7	22.7	4.3	24.71	0
110	2007	4	20	10.5	26.3	4.2	24.95	0
111	2007	4	21	10.1	26	4.2	25.63	0
112	2007	4	22	10.5	27.4	4.2	23.92	0
113	2007	4	23	10.1	27.2	4.5	26.68	0
114	2007	4	24	10.2	28.5	4.7	26.95	0
115	2007	4	25	10.7	25.9	4.1	23.05	0
116	2007	4	26	9.8	25.7	3.1	15.71	0
117	2007	4	27	11.8	25.7	4.1	22.05	0
118	2007	4	28	9.1	25.6	4	23.21	0
119	2007	4	29	10.7	25.2	4.2	23.11	0
120	2007	4	30	10.3	25.1	4.2	23.13	0
121	2007	5	1	10.1	22.1	2.8	14.26	16
122	2007	5	2	10.2	17.6	3.1	16.91	21.5
123	2007	5	3	10	11.4	0.7	4.09	25.5
124	2007	5	4	10.5	17.2	1.7	8.88	5
125	2007	5	5	12	18	2.9	15.04	0
126	2007	5	6	13.4	22.9	6.9	28.7	0
127	2007	5	7	15	23.1	6.7	28.8	0
128	2007	5	8	15.2	26.1	6.2	29.53	0
129	2007	5	9	15	25.9	6.4	30.45	0
130	2007	5	10	14.2	30.4	6.5	30.9	0
131	2007	5	11	12.8	29	5.4	28.51	0
132	2007	5	12	12.4	28.7	5.5	29.69	0
133	2007	5	13	13.1	26.1	4.7	20.95	1
134	2007	5	14	13.3	21.8	2.9	12.22	7.5
135	2007	5	15	9.1	20.1	5.4	30.87	0
136	2007	5	16	9	21.5	4	22.5	1
137	2007	5	17	13.6	23	3.7	14.87	0
138	2007	5	18	16.7	25.4	7.5	31.64	0
139	2007	5	19	11.9	27.2	5.5	30.56	0
140	2007	5	20	15.3	26.4	4.6	21.88	0
141	2007	5	21	11.8	28	3.9	18.86	0
142	2007	5	22	13.2	32.6	5.6	27.7	0
143	2007	5	23	17.1	33.1	6.4	28.23	0
144	2007	5	24	17.2	32.9	6.1	27.34	0
145	2007	5	25	14.9	32.3	4.6	19.82	0
146	2007	5	26	17	25.2	4.4	19.42	1.5
147	2007	5	27	13.8	23.5	5.1	26	4.5
148	2007	5	28	8.7	21.1	4.5	21.97	0
149	2007	5	29	10.9	19	6.9	32.82	0
150	2007	5	30	11.2	25.3	6.1	30.92	2
151	2007	5	31	12.7	20.4	2.4	11.58	23.5
152	2007	6	1	11.2	19.6	4	20.52	1
153	2007	6	2	13.3	22.3	6.8	31.64	0
154	2007	6	3	17.2	20.6	5.6	29.82	0
155	2007	6	4	19.4	27.7	4.9	21.43	0
156	2007	6	5	13.9	28.2	5.3	26.35	0
157	2007	6	6	15.3	25.5	2.9	12.98	5
158	2007	6	7	15.5	26.1	4.4	21.7	0
159	2007	6	8	14.6	30.5	6	30.01	0
160	2007	6	9	16.8	30.9	6.5	30.94	0
161	2007	6	10	16.2	29.2	5.8	27.95	0
162	2007	6	11	15.1	31.3	5.8	27.49	40
163	2007	6	12	15.3	29.8	6.5	31.56	0
164	2007	6	13	16.8	30.8	6.3	29.66	0
165	2007	6	14	16.2	29	5.4	24.21	30.5
166	2007	6	15	16	26.9	4.8	23.08	6
167	2007	6	16	16.5	28.1	6.3	30.65	0
168	2007	6	17	14.5	25.7	4.2	18.32	0
169	2007	6	18	18.2	23.1	1.8	6.65	0.5
170	2007	6	19	16.8	31.4	5.9	27.41	0
171	2007	6	20	16.5	32.4	6.4	29.53	0
172	2007	6	21	19.9	29.6	6.4	29.26	0
173	2007	6	22	16.3	28.7	6.1	28.29	0
174	2007	6	23	14.1	27.1	6.5	32.77	0
175	2007	6	24	13	31.1	5.7	27.14	0
176	2007	6	25	15.6	27.9	5.1	22.69	0
177	2007	6	26	14.3	24.7	6.1	28.76	0
178	2007	6	27	11.2	24	5.8	28.81	0
179	2007	6	28	13.9	26.4	6.6	32.33	0
180	2007	6	29	12	30.6	6.1	30.24	0
181	2007	6	30	16.8	30.5	6.9	30.69	0
182	2007	7	1	15.1	28	4.3	18.03	0
183	2007	7	2	17.6	28.6	6.2	27.51	0
184	2007	7	3	13.5	27.5	4.5	20.08	0
185	2007	7	4	18.4	26.5	6.8	28.58	0
186	2007	7	5	14.7	24.3	7.1	32.62	0
187	2007	7	6	15.1	31	7.1	32.06	0
188	2007	7	7	19.1	35.4	7.7	31.94	0
189	2007	7	8	16.6	29.4	5.5	25.09	0.5
190	2007	7	9	18.1	27.5	5.2	19.56	0
191	2007	7	10	12.8	24	6.3	29.3	0
192	2007	7	11	10.7	25.7	6	30.4	0
193	2007	7	12	16.5	27.7	7.5	32.15	0
194	2007	7	13	12.7	29.6	6.1	31.4	0
195	2007	7	14	13.8	29.5	6	30.41	0
196	2007	7	15	12.6	32.5	6.5	31.95	0
197	2007	7	16	14.2	34.2	6.8	28.68	0
198	2007	7	17	15.1	33.2	6.3	29.57	0
199	2007	7	18	17.1	35.9	6.7	29.43	0
200	2007	7	19	17.7	34	6.6	29.3	0
201	2007	7	20	18.6	31.6	6.2	25.93	0
202	2007	7	21	19.7	31.9	7.3	27.8	0
203	2007	7	22	17	31.4	6.3	26.31	0
204	2007	7	23	19.4	27.7	5.3	20.53	0
205	2007	7	24	18.9	29.2	6.5	27.1	0
206	2007	7	25	18.6	29.6	7.6	30.88	0
207	2007	7	26	18	34.8	6.9	30.56	0
208	2007	7	27	16	35.2	6.5	29.2	0
209	2007	7	28	22.1	34	8.3	29.91	0
210	2007	7	29	22.1	32.7	8.5	30.26	0
211	2007	7	30	21.6	27.7	8.7	30.27	0
212	2007	7	31	17.2	29.3	7.5	30.56	0
213	2007	8	1	13.2	29.9	5.6	28.04	0
214	2007	8	2	17.7	28.5	3.5	13.25	3
215	2007	8	3	19	28	8.2	29.85	0
216	2007	8	4	18.3	33.5	6.7	28.88	0
217	2007	8	5	14.7	32.8	6	29.08	0
218	2007	8	6	15.9	30	4.2	17.9	0
219	2007	8	7	20.3	29	5.8	21.28	0
220	2007	8	8	17.3	26.3	5.7	19.87	0
221	2007	8	9	11.5	23.6	5.9	26.66	0
222	2007	8	10	13.4	23.7	6.6	29.21	0
223	2007	8	11	17	29.2	6.5	28.63	0
224	2007	8	12	15.5	31.9	5.4	26.19	0
225	2007	8	13	16.7	33.2	5.7	26.32	0
226	2007	8	14	17.6	31.1	5.5	25.76	0
227	2007	8	15	17.2	30.2	5.3	24.33	0.5
228	2007	8	16	19.9	29.1	6.1	25.56	0
229	2007	8	17	16.7	26.6	6.8	28.32	0
230	2007	8	18	17.3	28.7	6.3	27.72	0
231	2007	8	19	11.7	29.2	4.4	21.55	0
232	2007	8	20	17.8	25	5.1	22.24	2
233	2007	8	21	15	23.9	3.2	15.24	0.5
234	2007	8	22	10.8	24.8	3.2	16.75	0
235	2007	8	23	11	26	4.1	22.88	0
236	2007	8	24	12.9	28.7	4	20.74	0
237	2007	8	25	13.6	34.5	4.9	23.61	0
238	2007	8	26	18	38.3	5.5	23.99	0
239	2007	8	27	18.7	37.1	5.3	22.9	0
240	2007	8	28	17.2	35.5	5.1	22.61	0
241	2007	8	29	22.1	31.5	3.5	8.77	0
242	2007	8	30	18.2	23.7	6.1	24.85	0
243	2007	8	31	16.6	24.9	7.6	24.69	0
244	2007	9	1	17.5	27.2	7.1	24.74	0
245	2007	9	2	16.1	28.9	5.3	23.54	0
246	2007	9	3	17.1	28.7	6	22.65	0
247	2007	9	4	15.9	21.8	7.2	23.83	0
248	2007	9	5	12.5	22.4	7	25.15	0
249	2007	9	6	13.1	24.1	7.2	24.87	0
250	2007	9	7	15.3	25.1	6	23.97	0
251	2007	9	8	15	26.1	5.6	23.92	0
252	2007	9	9	16.7	25.7	6.5	23.5	0
253	2007	9	10	15.6	28	5.3	21.94	0
254	2007	9	11	17.4	24.2	6.9	23.18	0
255	2007	9	12	14.1	28.9	4.8	22.03	0
256	2007	9	13	11.3	29.8	3.6	20.02	0
257	2007	9	14	13.9	29.5	3.5	18.32	0
258	2007	9	15	14.1	30	4.4	22.37	0
259	2007	9	16	11.7	28.6	3.5	20.93	0
260	2007	9	17	14.4	28.7	3.4	18.3	19
261	2007	9	18	16.2	20.6	3.9	19.01	0
262	2007	9	19	11.9	20.6	5	22.57	0
263	2007	9	20	9	25.9	3.4	21.56	0
264	2007	9	21	9.2	26.4	3.1	20.74	0
265	2007	9	22	11.2	26.9	3.1	19.72	0
266	2007	9	23	11.1	27.8	3.1	20.19	0
267	2007	9	24	12.2	28.4	3.2	19.75	0
268	2007	9	25	13.1	22.6	4.1	20.68	0
269	2007	9	26	11.1	19.6	3.4	19.29	0
270	2007	9	27	9.9	14.5	1.6	5.62	0.5
271	2007	9	28	7.5	21.6	2.3	16.33	0
272	2007	9	29	9.5	22.3	1.9	10.4	18
273	2007	9	30	14.5	23.3	2.3	13.99	0
274	2007	10	1	15.8	26.7	2.8	15.61	0
275	2007	10	2	12.4	27.3	2.7	17.95	0
276	2007	10	3	11.3	20.4	1	5.64	0
277	2007	10	4	14.5	25.2	2.2	13.54	0.5
278	2007	10	5	16.2	27.8	2.4	8.5	0
279	2007	10	6	13.3	24.7	2.6	15.92	0
280	2007	10	7	16.7	24.8	3.6	17.93	0
281	2007	10	8	9.8	23.4	3.2	14.13	0
282	2007	10	9	14.9	21.3	2.6	16.85	0
283	2007	10	10	13.2	20.5	2.1	10.1	0
284	2007	10	11	8.6	20.8	2.3	16.68	0
285	2007	10	12	6.6	21	2	15.59	0
286	2007	10	13	12	22	2	16.31	0
287	2007	10	14	6.6	24	1.7	15.27	0
288	2007	10	15	8.1	22.9	1.6	13.56	0
289	2007	10	16	7.5	22.7	1.4	10.46	0
290	2007	10	17	10	23.9	1.8	14.51	0
291	2007	10	18	9.8	18.1	3.1	16.5	0
292	2007	10	19	9.9	17	3.8	14.82	0
293	2007	10	20	6.7	14.2	3.4	15.41	0
294	2007	10	21	4.4	13.6	3	15.82	0
295	2007	10	22	7.1	12.9	3	15.79	0
296	2007	10	23	4.8	13.9	2.2	14.97	0
297	2007	10	24	7.2	14.4	1.9	13.54	0
298	2007	10	25	7.7	14.6	1.2	6.99	18
299	2007	10	26	8.2	15.8	1.3	4.36	3.5
300	2007	10	27	4.8	17.4	1.1	13.89	0
301	2007	10	28	4	19.8	1.2	13.33	0
302	2007	10	29	2.9	19.1	0.8	12.49	0
303	2007	10	30	10	14.5	2.7	11.79	0
304	2007	10	31	8.3	14.3	2.4	13.34	0
305	2007	11	1	8.4	15	1.7	12.97	0
306	2007	11	2	5.5	16.5	1.4	12.73	0
307	2007	11	3	5.2	17.9	1.2	12.64	0
308	2007	11	4	8.8	16.9	1.6	12.48	0
309	2007	11	5	8.3	17.6	1.5	12.41	0
310	2007	11	6	8.8	14.2	2.6	10.97	0
311	2007	11	7	7.5	14.9	2.9	11.26	0
312	2007	11	8	9	16.3	2.3	12.63	0
313	2007	11	9	8	14.3	2.2	12.57	0
314	2007	11	10	6	12.6	2	12.29	0
315	2007	11	11	8.6	15.9	1.7	11.22	0
316	2007	11	12	8.3	13.3	2.2	11.81	0
317	2007	11	13	5	11.2	1.6	10.82	0
318	2007	11	14	4.7	13.3	1.7	9.92	0
319	2007	11	15	2.6	5.7	2.1	10.64	0
320	2007	11	16	1.1	5.5	1.7	11.4	0
321	2007	11	17	0.1	6.1	1.3	11.07	0
322	2007	11	18	-4.6	9.9	0.3	10.68	0
323	2007	11	19	-2.4	15.8	0.6	7.68	0
324	2007	11	20	11.5	15.2	2	5.38	0.5
325	2007	11	21	12.2	16.4	1.4	2.97	6.5
326	2007	11	22	13.1	16.9	0.8	2.43	58.5
327	2007	11	23	8.9	15.2	0.5	9.89	0
328	2007	11	24	8.4	11.1	0.9	7.32	0
329	2007	11	25	6.6	12.1	1.5	10.12	0
330	2007	11	26	6.9	11.6	2.7	10.76	0
331	2007	11	27	5.6	8.8	1.7	5.62	0
332	2007	11	28	2	11.3	0.3	9.28	0
333	2007	11	29	-2	10.4	0.1	8.73	0
334	2007	11	30	5.8	15.5	0.7	9.65	0
335	2007	12	1	0.7	15.4	0	9.07	0
336	2007	12	2	6.1	15.6	0.2	8.82	0
337	2007	12	3	9.6	17.4	0.9	8.35	0
338	2007	12	4	4.7	13.4	0.6	8.83	0
339	2007	12	5	2.7	15.9	0.1	8.99	0
340	2007	12	6	3.7	16.1	0.3	8.39	0
341	2007	12	7	6.6	12.8	0.3	1.04	0.5
342	2007	12	8	6.9	11.8	0.5	8.47	5.5
343	2007	12	9	6.5	14.9	0.6	6.17	4.5
344	2007	12	10	4.7	14.3	0.4	6.62	0
345	2007	12	11	5.4	10.6	1.1	8.91	0
346	2007	12	12	4.6	7.2	0.9	8.98	0
347	2007	12	13	4.3	9.2	0.5	8.58	0
348	2007	12	14	3.6	7	0.7	8.5	0
349	2007	12	15	-0.3	2.5	0.5	3.11	1
350	2007	12	16	-3.2	5.9	0	8.42	0
351	2007	12	17	-4.2	3.2	0.1	4.74	0
352	2007	12	18	-3.1	6.7	0	6.77	0
353	2007	12	19	-5.2	6.3	0	9.27	0
354	2007	12	20	-5	7.3	0	8.98	0
355	2007	12	21	-3.1	9.1	0	7.56	0
356	2007	12	22	1.9	4.9	0.2	1.76	0
357	2007	12	23	3.3	12.8	0.2	6.44	0
358	2007	12	24	3.1	11.2	0.7	5.99	0
359	2007	12	25	-1.8	10	0	8.26	0
360	2007	12	26	-0.7	10.9	0.4	5.62	0
361	2007	12	27	2.5	9.7	0.3	8.42	0
362	2007	12	28	-3.1	8.9	0	6.7	0
363	2007	12	29	-2.4	10.9	0	8.69	0
364	2007	12	30	-0.9	10.3	0.1	8.92	0
365	2007	12	31	4.5	9.2	1.3	9.09	0
