# Supplementary material for: Optimization of black-box models with uncertain climatic inputs—Application to sunflower ideotype design
Source: PLoS One. 2017 May 25;12(5):e0176815. doi: 10.1371/journal.pone.0176815 (PMC5444610; doi:10.1371/journal.pone.0176815)
Supplement: S1 Dataset and Code — The dataset used throughout this manuscript and the R code used to call the SUNFLO model and run the proposed algorithm are provided in a single archive file. (TGZ) [file pone.0176815.s001.tgz › supplementary/data/climate/86139002_2009.txt]

JourJ	Annee	Mois	Jour	Tmin	Tmax	ETP	RAD	Pluie
1	2009	1	1	-2	-0.6	0	1.47	0
2	2009	1	2	-2.4	-0.7	0.2	1.51	0
3	2009	1	3	-2.5	0.4	0.6	5.47	0
4	2009	1	4	-6.3	1.1	0	8.74	0
5	2009	1	5	-7.7	-2.3	0	1.59	0
6	2009	1	6	-6.9	-2.5	0.2	1.33	0
7	2009	1	7	-11.7	-2	0.7	2.02	0
8	2009	1	8	-7.5	-1.2	0.3	2.48	0
9	2009	1	9	-11.9	-1.7	0	8.7	0
10	2009	1	10	-9.6	0.1	0	8.85	0.5
11	2009	1	11	-9.8	6.5	0	8.03	0
12	2009	1	12	-3.7	4.2	0.1	5.14	0
13	2009	1	13	0.8	3.7	0.3	1.55	5.5
14	2009	1	14	-0.8	5.2	0	2.82	0.5
15	2009	1	15	1.2	5.2	0.1	4.51	0
16	2009	1	16	-0.2	6.9	0.3	2.95	0
17	2009	1	17	3.1	8.2	0.2	2.75	4.5
18	2009	1	18	5.7	9.9	0.8	4.05	14
19	2009	1	19	5.5	11	1	3.9	1.5
20	2009	1	20	1.3	5.2	0.4	3.57	2
21	2009	1	21	0.9	6.1	0.3	4.98	5
22	2009	1	22	2.5	12	0.5	1.41	19
23	2009	1	23	5.7	11.6	0.8	6.32	14
24	2009	1	24	0.9	7.1	0.3	2.8	14
25	2009	1	25	1.1	6.4	0.4	2.84	1.5
26	2009	1	26	0	8.9	0.1	8.23	3.5
27	2009	1	27	-0.5	2.3	0.1	2.1	0
28	2009	1	28	0.7	4.7	0.3	3.38	0.5
29	2009	1	29	-2.6	8.4	0.2	8.93	0
30	2009	1	30	-2.7	8.9	0.4	8.18	0
31	2009	1	31	-0.1	9.4	0.5	5.82	0
32	2009	2	1	0.4	2.4	0.6	3.59	5
33	2009	2	2	-1	-0.3	0.2	1.82	4
34	2009	2	3	-5.9	4	0.2	10.6	0.5
35	2009	2	4	-2	11.2	0.7	9.13	2
36	2009	2	5	5.5	11.1	1.3	7.26	1
37	2009	2	6	3.6	9.3	0.9	6.83	0
38	2009	2	7	0.2	5.1	0.9	7.59	0
39	2009	2	8	-2.6	5	0.4	3.9	0.5
40	2009	2	9	2.2	11.6	0.2	1.89	15
41	2009	2	10	4.5	9	1.7	9.02	0
42	2009	2	11	-0.8	8.2	0.5	8.39	0
43	2009	2	12	0.5	5.4	0.8	8.04	0
44	2009	2	13	-3.5	6.7	0.4	3	1
45	2009	2	14	-1.8	4.6	0.8	9.44	0
46	2009	2	15	-3.6	4.7	0.9	11.59	0
47	2009	2	16	-3.2	7.3	0.5	10.43	0
48	2009	2	17	2.5	8.4	0.5	5.42	0
49	2009	2	18	5.4	9.8	0.9	5.18	0
50	2009	2	19	3.7	8.2	1.1	10.7	0
51	2009	2	20	0.3	10.2	1.3	13.35	0
52	2009	2	21	-0.1	8.6	0.6	8.12	0
53	2009	2	22	1.8	8.2	0.5	4.4	0
54	2009	2	23	5.1	9.8	0.8	7.51	0.5
55	2009	2	24	3.4	8.2	0.8	6.14	0
56	2009	2	25	-1.1	10.2	1.1	14.56	0
57	2009	2	26	-3.4	11.3	0.9	13.5	0
58	2009	2	27	-0.2	12.1	1.1	14.36	0
59	2009	2	28	1.7	18.5	1.6	14.19	0
60	2009	3	1	5.3	10.7	1.1	6.25	0
61	2009	3	2	1.6	10.7	1.1	12.65	0
62	2009	3	3	-3.2	9.8	1	12.2	9
63	2009	3	4	2.5	7.5	1.3	7.53	12.5
64	2009	3	5	-0.3	6.8	0.7	5.79	1
65	2009	3	6	0.5	8.7	1.4	14.88	0
66	2009	3	7	0.7	9	0.5	5.72	0.5
67	2009	3	8	4.9	12.2	1.2	8.43	3
68	2009	3	9	1.9	11.1	1.6	13.83	0
69	2009	3	10	3.1	8.9	0.5	4.79	2.5
70	2009	3	11	2.3	13	1.3	14.05	0.5
71	2009	3	12	0.3	15.1	1.3	14.32	0
72	2009	3	13	2.3	18.1	1.6	15.38	0
73	2009	3	14	5.5	10.7	0.5	3.76	2
74	2009	3	15	2.7	13.7	1.9	17.77	0
75	2009	3	16	2.7	14.6	2.1	16.37	0
76	2009	3	17	3.3	16.8	2.5	16.79	0
77	2009	3	18	4.4	17.7	2.9	17.24	0
78	2009	3	19	2.2	16.5	3	17.79	0
79	2009	3	20	3	12.6	3.5	17.78	0
80	2009	3	21	-0.9	11.1	3	18.18	0
81	2009	3	22	-0.8	13.8	2.2	17.48	0
82	2009	3	23	-1.3	15.3	1.9	17.52	0
83	2009	3	24	4.3	11.4	2.8	18.26	0
84	2009	3	25	-0.5	10.3	0.8	6	0.5
85	2009	3	26	1.1	11.1	1.5	10.66	2
86	2009	3	27	6.7	11	2	10.34	2
87	2009	3	28	3	11.8	2.2	17.18	0
88	2009	3	29	-0.4	10.5	2.2	17.83	0
89	2009	3	30	-0.1	11.4	2.4	15.56	0
90	2009	3	31	0.2	14.4	3.1	20.99	0
91	2009	4	1	1.7	13.8	2.5	16.75	0
92	2009	4	2	3	16.5	2.4	18.02	0
93	2009	4	3	4.7	15.9	1.7	10.04	0
94	2009	4	4	2.1	13.2	1.4	11.09	4
95	2009	4	5	7.8	14.6	1.7	10.79	0
96	2009	4	6	1.3	20.6	2.6	19	4.5
97	2009	4	7	7.4	13.3	2.5	15.42	0.5
98	2009	4	8	3.7	11.6	0.5	4.95	1.5
99	2009	4	9	4.2	19.9	3.5	22.7	0
100	2009	4	10	9.6	12.3	1.4	5.08	13
101	2009	4	11	7.8	9.1	0.6	4.58	8.5
102	2009	4	12	7.1	10.6	0.8	5.18	0
103	2009	4	13	7.2	14.4	1.8	11.79	0
104	2009	4	14	7.3	18.6	2.5	16.26	9.5
105	2009	4	15	7.8	13.6	1.5	7.76	4
106	2009	4	16	6.3	15.4	2.4	15.61	0
107	2009	4	17	3.9	15.6	3	23.34	0.5
108	2009	4	18	2	16.7	2.9	24.24	0
109	2009	4	19	5.9	13.5	1.5	9.16	0.5
110	2009	4	20	4.2	17.9	3.2	23.22	0
111	2009	4	21	7.1	18.1	3.6	22.15	0
112	2009	4	22	5.8	19.1	3.8	25.1	0
113	2009	4	23	5.3	19.8	3.5	24.06	0
114	2009	4	24	5.8	21.3	4.2	25.12	3
115	2009	4	25	8.1	12.1	1.5	7.99	1.5
116	2009	4	26	5.4	15.5	3.4	22.93	0
117	2009	4	27	5.6	12.6	1.7	10.97	15.5
118	2009	4	28	4.6	11.3	2.1	13.92	13
119	2009	4	29	2.4	13.4	2.2	17.38	0.5
120	2009	4	30	7.8	12.5	1.4	9.54	2
121	2009	5	1	8.8	16.4	3.2	20.92	0
122	2009	5	2	5.9	18.8	3.9	27.34	0
123	2009	5	3	8.3	19.3	3.6	22.39	0
124	2009	5	4	6.8	16	4	24.7	0
125	2009	5	5	5.7	17.4	3.6	25.61	0
126	2009	5	6	4.9	21.2	3	20.43	0.5
127	2009	5	7	7.4	24.6	3.9	21.76	0
128	2009	5	8	8.6	16	2.3	11.94	2
129	2009	5	9	7.7	17.6	2.2	13.94	3.5
130	2009	5	10	9.9	16.3	1.4	8.41	2
131	2009	5	11	12.1	22.1	3.4	16.69	16
132	2009	5	12	10.7	22.1	3.9	23.29	0
133	2009	5	13	11.8	21.7	3.8	21.63	0
134	2009	5	14	11.4	17	2.4	12.37	3.5
135	2009	5	15	9.1	13.7	3.1	15.51	0
136	2009	5	16	8.3	13.4	1.5	7.21	18.5
137	2009	5	17	8.3	16.1	2.7	14.09	1
138	2009	5	18	7.1	17.6	3.4	19.8	0
139	2009	5	19	4.7	18.9	2.8	18.09	0.5
140	2009	5	20	6.6	23.7	4	24.69	1
141	2009	5	21	12.4	20.8	3	15.68	0
142	2009	5	22	9.3	21.3	4.9	27.42	0
143	2009	5	23	12	25.8	3.8	18.12	0
144	2009	5	24	14.3	27.1	4.7	23.02	0
145	2009	5	25	14	24.6	4	18.63	3.5
146	2009	5	26	12.1	17.5	2.6	9.8	0.5
147	2009	5	27	2.8	17.5	3.6	25.88	0
148	2009	5	28	7.7	17.6	2.1	12.32	0
149	2009	5	29	11.9	23.2	6.3	29.92	0
150	2009	5	30	9.5	21.8	6.5	31.51	0
151	2009	5	31	9.9	23.1	6	30.52	0
152	2009	6	1	10.3	23.4	5.8	30.49	0
153	2009	6	2	12.4	25.3	5.8	28.29	0
154	2009	6	3	9.6	24.3	5.4	29.16	0
155	2009	6	4	9.3	21.7	4.6	25.45	0
156	2009	6	5	10.4	20.9	4.2	20.64	3
157	2009	6	6	11.3	18.5	2.5	12.13	23.5
158	2009	6	7	9.1	16	3.6	20.53	7.5
159	2009	6	8	8	19.4	2.6	14.56	11.5
160	2009	6	9	10.2	17.9	4.7	24.21	0
161	2009	6	10	9.3	19	2.7	13.79	7.5
162	2009	6	11	10.6	21	4.9	27.37	0
163	2009	6	12	7.3	22.4	4.1	26.05	0
164	2009	6	13	12	26.7	5.4	28.87	2.5
165	2009	6	14	13.3	24.5	2.4	12	1
166	2009	6	15	15.8	20.7	2.9	11.33	1
167	2009	6	16	8.8	21.1	4.6	27.78	0
168	2009	6	17	10.4	27.1	5.4	29.1	0
169	2009	6	18	11.5	25.3	5.4	30.25	0
170	2009	6	19	11.6	19.9	4	20.19	1
171	2009	6	20	7.9	19.7	4.1	22.39	0
172	2009	6	21	9.4	21.1	3.8	19.21	0
173	2009	6	22	10.1	21.5	5.3	26.8	0
174	2009	6	23	7.9	22.2	5.9	31.64	0
175	2009	6	24	11.4	24.7	5.7	27.91	0
176	2009	6	25	14.2	26.9	5.4	25.61	0
177	2009	6	26	13.8	23.6	4.1	18.67	0
178	2009	6	27	11.1	26.8	5.1	28.01	0
179	2009	6	28	14.5	29.1	6.1	29.51	0
180	2009	6	29	13.8	31.6	5.7	27.22	0
181	2009	6	30	17.3	32.4	5.5	23.31	1.5
182	2009	7	1	17.6	32.1	6.5	28.72	0
183	2009	7	2	16.2	26.2	4.8	21.31	0
184	2009	7	3	15.9	25.8	4.4	20.01	0
185	2009	7	4	13.6	26.7	4.2	19.02	0
186	2009	7	5	13.3	24	4.3	20.13	0
187	2009	7	6	14.1	23.3	5.2	22.57	0.5
188	2009	7	7	13.8	22	5.5	24.2	1
189	2009	7	8	10.9	22.6	4.8	22.94	0
190	2009	7	9	11.3	22.5	4.6	21.7	0
191	2009	7	10	10.3	21.4	3.6	17.58	0
192	2009	7	11	9	26.7	5	27.61	0
193	2009	7	12	15.2	20.6	2.3	11.34	7.5
194	2009	7	13	15.1	21.6	2.2	9.17	0.5
195	2009	7	14	13	23.9	4.9	23.61	0
196	2009	7	15	11.9	25.3	5.1	25.5	0
197	2009	7	16	11.7	32.4	6.3	27.03	1
198	2009	7	17	11.7	18.2	3.5	16.04	7.5
199	2009	7	18	8.6	20.1	3.5	17.75	1
200	2009	7	19	12.3	22.8	3.8	16.27	0
201	2009	7	20	10.8	27.8	4.8	24.88	0
202	2009	7	21	15.7	31.6	6.8	25.69	1.5
203	2009	7	22	13.5	27.8	4.4	20.39	13.5
204	2009	7	23	15.9	21.6	3.9	17.14	15
205	2009	7	24	13.3	21	3.9	18.19	0.5
206	2009	7	25	11.1	23.3	4.4	24.34	0.5
207	2009	7	26	9	27.6	4.9	28.03	0
208	2009	7	27	13.7	22	3.7	15.94	0
209	2009	7	28	7.7	25.3	4.7	28.56	0
210	2009	7	29	10.6	26.5	5	23.66	0
211	2009	7	30	10.9	22.6	4.7	25.76	0
212	2009	7	31	10.9	26.5	4.9	24.88	0
213	2009	8	1	10	26.2	3.9	19.08	4
214	2009	8	2	10.5	20.1	3.8	20.81	0
215	2009	8	3	12.3	21	3.5	17.57	0
216	2009	8	4	9.8	27.7	4.7	26.19	0
217	2009	8	5	13.7	30.8	5.4	26.47	0
218	2009	8	6	15.1	31.9	4.3	16.81	1
219	2009	8	7	16.2	21.4	2.2	8.54	0
220	2009	8	8	14.2	24.4	4.5	18.92	0
221	2009	8	9	13.9	23.7	2.7	8.43	0
222	2009	8	10	11.1	25.5	5.1	26.28	0
223	2009	8	11	10.5	23.9	3	15.85	0
224	2009	8	12	12.6	28.3	5	25.78	0
225	2009	8	13	14.1	30.2	5.3	25.14	0
226	2009	8	14	13.6	30.4	5.1	24.81	0
227	2009	8	15	14	34.7	5.3	25.09	0
228	2009	8	16	17.7	33.8	5.8	23.68	0
229	2009	8	17	15.2	27.6	4.5	21.16	0
230	2009	8	18	14.3	30.8	5	23.39	0
231	2009	8	19	15.4	32.3	4	17.4	0
232	2009	8	20	15.3	26.5	3.9	15.99	0
233	2009	8	21	14.3	24.3	4.6	23.64	0
234	2009	8	22	11.2	27.5	4.4	23.68	0
235	2009	8	23	9.8	31.4	4.7	23.91	0.5
236	2009	8	24	13.9	26.4	3.8	15.38	0.5
237	2009	8	25	13.8	22.9	3.5	16.49	0
238	2009	8	26	10.1	26.9	4.1	22.06	0
239	2009	8	27	14.2	26.6	3.7	15.81	0
240	2009	8	28	12.6	23.1	3.9	18.82	0
241	2009	8	29	5.7	21.7	3.5	23.2	0
242	2009	8	30	6.3	26.2	3.7	22.8	0
243	2009	8	31	8.7	31.5	5.1	22.73	0
244	2009	9	1	16.3	20.8	2.4	7.57	8.5
245	2009	9	2	10.8	21.7	2.6	10.88	3.5
246	2009	9	3	14.3	20	3.4	15.48	18.5
247	2009	9	4	13.7	19.3	3.6	17.5	4.5
248	2009	9	5	5.8	19.3	2.6	18.27	0
249	2009	9	6	5.7	23	3.3	20.32	0
250	2009	9	7	7.5	27.9	3.5	19.85	0
251	2009	9	8	9.6	30.4	3.7	21.18	0
252	2009	9	9	12.6	27.2	3	12.76	0
253	2009	9	10	14	25.3	4.1	18.17	0
254	2009	9	11	14.5	22	4.2	14.9	0
255	2009	9	12	10.4	22.3	4.4	18.68	0
256	2009	9	13	10.6	22.7	4.8	20.57	0
257	2009	9	14	10.6	19.5	3.8	15.56	0
258	2009	9	15	10.8	14.9	1.7	8.66	3.5
259	2009	9	16	8.5	13.7	0.5	3.9	8.5
260	2009	9	17	13.2	19.8	1.8	9.17	0
261	2009	9	18	13.4	20	2.2	10.79	11.5
262	2009	9	19	11.4	19	1.5	7.51	0
263	2009	9	20	12.8	19	1.7	9.98	0
264	2009	9	21	13	16	1	5.55	0.5
265	2009	9	22	10.1	22.6	2.2	15.47	0
266	2009	9	23	9.8	24.2	2.6	17.91	0
267	2009	9	24	10.9	23.2	2.7	16.88	0
268	2009	9	25	11	20.6	2.9	16.92	0.5
269	2009	9	26	7.2	21.1	2.7	17.71	0
270	2009	9	27	8.1	23.1	2.7	17.15	0
271	2009	9	28	8.5	23.1	2.7	17.32	0
272	2009	9	29	6.8	22.8	2.5	16.78	0
273	2009	9	30	8	22.9	2.4	16.9	0
274	2009	10	1	9.3	20.9	2.3	13.91	0
275	2009	10	2	9.4	18.7	2.1	12.44	0
276	2009	10	3	3.3	18.2	1.8	15.98	0
277	2009	10	4	8.4	21.1	1.8	11.89	0.5
278	2009	10	5	13	23.4	2.2	12.23	3.5
279	2009	10	6	14.2	25.8	2.2	10.52	0
280	2009	10	7	13	26.3	2.6	9.86	0
281	2009	10	8	11.7	22.3	1.4	9.77	16.5
282	2009	10	9	13	17.5	0.9	6.2	4
283	2009	10	10	12.3	18.8	1.2	6.27	0.5
284	2009	10	11	8.5	18.8	1.1	9.15	0
285	2009	10	12	10.3	15.7	2.1	14.87	0
286	2009	10	13	4.9	15.2	1.3	12.76	0
287	2009	10	14	3.9	14.8	1.9	13.7	0
288	2009	10	15	-0.1	9.2	2	14.66	0
289	2009	10	16	-0.5	13	1.2	12.53	0
290	2009	10	17	3.6	13.1	1.4	11.9	0
291	2009	10	18	2.2	10.9	1	11.18	0
292	2009	10	19	-0.9	13.4	1.2	12.84	0.5
293	2009	10	20	5.6	17.5	1.4	4.25	10.5
294	2009	10	21	9.2	12.9	0.8	4.24	7.5
295	2009	10	22	6.1	14.4	0.8	7.17	0.5
296	2009	10	23	7.2	15.6	0.6	6.94	5.5
297	2009	10	24	12.4	16.8	0.2	2.28	5
298	2009	10	25	9.7	16.3	0.9	9.01	0
299	2009	10	26	3.5	14.5	0.5	8.72	0.5
300	2009	10	27	5.1	16.4	0.8	11.36	0
301	2009	10	28	5.4	19.9	0.7	8.61	0
302	2009	10	29	6.1	20.9	0.8	10.51	0
303	2009	10	30	5.9	18.4	0.6	8.4	0
304	2009	10	31	8.9	18.9	0.4	5.31	0
305	2009	11	1	13.8	17.8	0.9	2.91	18.5
306	2009	11	2	7.4	12.7	0.7	6.64	8.5
307	2009	11	3	8.2	14.5	0	2.87	5.5
308	2009	11	4	6.8	12.1	0.8	5.55	4
309	2009	11	5	5.7	12.9	0.7	7.29	0
310	2009	11	6	3.9	12.1	0.4	6.59	3.5
311	2009	11	7	6.7	12	0.7	7.21	2.5
312	2009	11	8	5.3	10.2	0.4	4.42	5.5
313	2009	11	9	3.4	10.4	0.4	8.11	0
314	2009	11	10	2.6	7.5	0.3	2.95	0.5
315	2009	11	11	5.3	13.6	0.7	2.72	2
316	2009	11	12	8.6	16	0.1	2.85	0.5
317	2009	11	13	11.7	17.2	1.3	6.1	2.5
318	2009	11	14	10.8	15.7	1.4	6.15	0.5
319	2009	11	15	9.4	14.4	0.8	2.35	2.5
320	2009	11	16	10.5	14.4	0.3	2.86	3.5
321	2009	11	17	8.2	11.8	0.3	2.28	1.5
322	2009	11	18	7.3	13.9	0.4	6.17	0
323	2009	11	19	1.8	16.7	0.1	6.96	0
324	2009	11	20	10.5	17.5	0.9	5.02	0
325	2009	11	21	12.7	16.9	1.5	3.43	3.5
326	2009	11	22	8.3	13.8	0.8	3.58	7
327	2009	11	23	8.2	13.4	0.2	1.95	2.5
328	2009	11	24	10.8	15	0.9	3.75	0
329	2009	11	25	6.6	13.8	0.8	2.64	5
330	2009	11	26	6.8	12.3	0.4	3.89	16
331	2009	11	27	6.9	11	0.4	3.85	6.5
332	2009	11	28	6.5	10.9	0.7	2.15	32
333	2009	11	29	5.2	8.8	0.4	1.95	2.5
334	2009	11	30	4	9.2	0.3	4.56	1
335	2009	12	1	3.3	8.6	0.3	6.1	1
336	2009	12	2	5.6	11.6	0.1	1.5	24
337	2009	12	3	6.1	12.1	0.3	4.43	5
338	2009	12	4	1.8	10.6	0.4	2.18	3.5
339	2009	12	5	4.9	13.4	0	2.69	0.5
340	2009	12	6	10.1	13	0.7	2.01	4.5
341	2009	12	7	7.6	12.2	0.2	3.02	8.5
342	2009	12	8	3.7	11.7	0	3.53	0
343	2009	12	9	10.5	14	0.3	2.4	0.5
344	2009	12	10	8.1	11.9	0.2	2.64	0
345	2009	12	11	3.6	8.3	0	6.24	0
346	2009	12	12	3.2	5.4	0.3	4.13	0
347	2009	12	13	0.3	2.6	0.6	2.2	0
348	2009	12	14	-1.3	0.4	0.7	2.01	0
349	2009	12	15	-3.7	-1.3	0.6	1.7	0
350	2009	12	16	-2.5	0.2	0.4	2.83	0
351	2009	12	17	-7.7	0.7	0	3.34	0.5
352	2009	12	18	-4.3	0.1	0.3	1.8	0
353	2009	12	19	-9	1.5	0	3.09	0
354	2009	12	20	-4.7	5.5	0	2.42	10.5
355	2009	12	21	0	9.2	0.7	0.91	4
356	2009	12	22	4.7	7.6	0.1	1.45	0.5
357	2009	12	23	3.1	5.7	0.2	1.97	0
358	2009	12	24	-1.3	11.4	0.1	1.58	1
359	2009	12	25	1.6	9.2	0	6.01	0
360	2009	12	26	-2.6	5	0	3.93	0.5
361	2009	12	27	-1.6	10.1	0	5.43	1
362	2009	12	28	3.2	10.4	0	0.84	12.5
363	2009	12	29	9.5	15.2	0.2	4.34	7
364	2009	12	30	7.3	12.2	0	3.59	2
365	2009	12	31	6.2	11.5	0	4.22	15
