# Supplementary material for: Optimization of black-box models with uncertain climatic inputs—Application to sunflower ideotype design
Source: PLoS One. 2017 May 25;12(5):e0176815. doi: 10.1371/journal.pone.0176815 (PMC5444610; doi:10.1371/journal.pone.0176815)
Supplement: S1 Dataset and Code — The dataset used throughout this manuscript and the R code used to call the SUNFLO model and run the proposed algorithm are provided in a single archive file. (TGZ) [file pone.0176815.s001.tgz › supplementary/data/climate/31069001_2001.txt]

JourJ	Annee	Mois	Jour	Tmin	Tmax	ETP	RAD	Pluie
1	2001	1	1	2.4	10.8	0.8	3.37	0
2	2001	1	2	4.8	15.8	1.2	6.89	0.2
3	2001	1	3	3.3	12.6	0.9	6.23	5.6
4	2001	1	4	8	13.3	1.7	7.15	1
5	2001	1	5	5	12.3	0.6	2.63	6
6	2001	1	6	6.6	9.1	0.3	1.34	7.6
7	2001	1	7	5.1	9.2	0.8	5.19	1.4
8	2001	1	8	3.6	8.2	1	3.76	0.4
9	2001	1	9	-0.6	8	0.7	3.22	0
10	2001	1	10	2.5	13.9	0.8	7.13	0
11	2001	1	11	9.8	14.7	1.4	4.91	0
12	2001	1	12	11.6	15	1.8	5.3	6
13	2001	1	13	8.7	11.4	0.4	1.63	5.2
14	2001	1	14	3.2	5.3	0.2	1.51	0.2
15	2001	1	15	4	9.2	0.7	5.87	0
16	2001	1	16	5.6	7.4	1	4.94	0.6
17	2001	1	17	2.1	8.4	0.6	4.38	0.2
18	2001	1	18	0.8	9	0.3	4.36	7.4
19	2001	1	19	5.8	10.1	0.6	4.71	2.2
20	2001	1	20	6.5	11.1	0.7	4.85	2.6
21	2001	1	21	7.9	12.9	0.8	8.05	0
22	2001	1	22	6.7	11.3	0.8	4.36	0.8
23	2001	1	23	3.9	14.3	0.6	7.73	0.4
24	2001	1	24	9.9	13.6	1.4	5.45	6.2
25	2001	1	25	6.9	12.1	1.1	6.42	3.8
26	2001	1	26	1.9	11.5	0.9	6.93	3
27	2001	1	27	6.9	12	1.5	8.49	1.4
28	2001	1	28	3.1	6.7	0.4	2.76	14
29	2001	1	29	4.7	6	0.9	3.03	1.6
30	2001	1	30	0.7	8.5	1.1	8.46	3
31	2001	1	31	4.4	9.9	0.4	5.12	10.4
32	2001	2	1	4.7	8.8	1.4	8.57	0
33	2001	2	2	-2.4	10.7	0.7	10.72	0.2
34	2001	2	3	6	13.7	1.1	8.2	0
35	2001	2	4	3.7	15.9	0.9	10.76	0.2
36	2001	2	5	4.2	15.5	1.6	9.31	0
37	2001	2	6	8.9	13.2	1.7	4.82	0
38	2001	2	7	9.6	17.1	2.5	7.79	0
39	2001	2	8	4.4	14.3	1.5	9.44	0
40	2001	2	9	4.9	9.8	1.5	6.9	1.6
41	2001	2	10	-0.2	14	0.7	10.85	1
42	2001	2	11	9.6	17.2	1.4	8.41	0
43	2001	2	12	5	19.3	2	12.12	0.2
44	2001	2	13	7	8.9	0.7	3.22	2.2
45	2001	2	14	5.7	9.8	0.7	3.22	0.2
46	2001	2	15	2.5	13.4	0.7	10.62	0.2
47	2001	2	16	1.1	6.7	0.3	2.94	0
48	2001	2	17	5.6	8.6	1.9	8.01	0.2
49	2001	2	18	2.8	8	1.2	7.12	0
50	2001	2	19	0.5	10.5	1.1	12.44	0
51	2001	2	20	0.4	9	0.9	13.86	0
52	2001	2	21	0.8	10.9	1.5	13.29	0
53	2001	2	22	-1	12.7	1.1	14.22	0
54	2001	2	23	6	10.3	1.1	7.28	1.2
55	2001	2	24	5.7	9	1.8	6.98	0
56	2001	2	25	-0.3	5.3	1.6	13.35	0
57	2001	2	26	-1.2	6.6	1.3	14.69	0
58	2001	2	27	-1	6.7	1.3	6.19	1.2
59	2001	2	28	2	4.5	0.8	5.96	4
60	2001	3	1	2.3	9.5	1.5	12.32	1.2
61	2001	3	2	5.3	12.9	1.2	4.2	7
62	2001	3	3	7.2	18.4	2	13.92	6.4
63	2001	3	4	8	12.6	1.2	5.77	0.2
64	2001	3	5	6.6	17.3	1.5	14.21	0
65	2001	3	6	10.3	16.6	2.5	10.83	0
66	2001	3	7	12.5	16.5	2.2	9.88	2.6
67	2001	3	8	10.8	16.4	2.5	13.86	2.4
68	2001	3	9	5.6	15.6	1.3	10.55	1.6
69	2001	3	10	11.1	16.2	1.3	3.88	14.6
70	2001	3	11	9.6	22.1	2.3	16	0.2
71	2001	3	12	9	14	1.3	2.75	12
72	2001	3	13	7	12.5	1.9	9.72	0.6
73	2001	3	14	7.8	15.1	1.8	12.06	0.2
74	2001	3	15	8	18.1	2.6	17.53	0
75	2001	3	16	10.2	14.5	2.4	6.93	0
76	2001	3	17	10.1	15.2	2.8	14.38	0.2
77	2001	3	18	4.4	17.9	2.3	12.29	0
78	2001	3	19	7.9	19	2.5	15.39	0.4
79	2001	3	20	11.5	23.2	3	12.67	0.2
80	2001	3	21	12.3	19.3	2.1	8.06	0
81	2001	3	22	12.9	18.7	2.8	14.05	0.8
82	2001	3	23	12.2	21.8	3.3	14.09	0
83	2001	3	24	12.6	26.3	5.4	18.51	8
84	2001	3	25	8.7	17.7	2.6	18.28	0.2
85	2001	3	26	5.2	17.5	2.3	17.48	0
86	2001	3	27	9.5	17.3	2.4	11.62	6.2
87	2001	3	28	8.2	16.9	2.3	15.29	4
88	2001	3	29	6.1	12	1.6	9.81	17.2
89	2001	3	30	6.2	14.5	2.5	14.15	0.2
90	2001	3	31	4.5	17.4	2.5	21.72	0.2
91	2001	4	1	5.1	21.2	3.4	22.28	0
92	2001	4	2	10.4	20.2	4.7	21.49	0
93	2001	4	3	10.7	18.4	3.1	12.28	0
94	2001	4	4	10.8	17.5	2.6	9.37	1.6
95	2001	4	5	8.2	17.4	2.7	20.13	0
96	2001	4	6	13.4	23.3	3.4	16.95	10
97	2001	4	7	8.2	12.6	1.8	15.41	18.2
98	2001	4	8	8.6	12.3	2.3	11.11	0
99	2001	4	9	6.8	16.1	2.4	17.53	1.2
100	2001	4	10	10.3	15.2	2.4	11.42	13.4
101	2001	4	11	7.7	14.8	2.6	12.02	0
102	2001	4	12	7.2	14.4	2.8	18.05	0
103	2001	4	13	5.8	15.2	3.6	20.14	0
104	2001	4	14	3.1	13.3	3.4	25.62	0
105	2001	4	15	1.7	15.9	2.9	24.87	0.2
106	2001	4	16	7.9	15.2	2.1	12.37	5.2
107	2001	4	17	4.6	15.1	3.2	25.22	0
108	2001	4	18	3.6	13.3	2.5	15.3	0
109	2001	4	19	5.9	12.7	2.1	8.85	2.4
110	2001	4	20	2.5	11.8	3	20.4	0.4
111	2001	4	21	3.3	11.8	2.8	17.84	1.6
112	2001	4	22	3.6	12.9	2.1	16.29	14.4
113	2001	4	23	7.2	17.7	2.6	17.12	0
114	2001	4	24	10.8	20.3	4	21.56	0
115	2001	4	25	10	18.1	4.4	25.24	0
116	2001	4	26	4.9	18.9	3.3	27.17	0
117	2001	4	27	7.6	19	3.3	18.53	0
118	2001	4	28	8	20.2	4	26.77	0
119	2001	4	29	9.1	15.6	1.9	8.71	13.8
120	2001	4	30	5	7.9	0.6	3.84	16.6
121	2001	5	1	4.7	15.7	2.5	21.55	0.2
122	2001	5	2	9.4	17.1	2.7	17.83	0
123	2001	5	3	8.2	17	2.4	13.96	26.6
124	2001	5	4	8.6	16	2.2	14.8	0.4
125	2001	5	5	8.1	11.1	1.2	5.01	10
126	2001	5	6	6.9	10.1	1.1	3.72	0.4
127	2001	5	7	8.6	14	1.9	7.23	0
128	2001	5	8	10.3	16.1	2.2	11.61	0.2
129	2001	5	9	5.5	18.6	2	12.26	0.8
130	2001	5	10	11.8	19.2	2.2	8.66	2
131	2001	5	11	12.6	22.1	3.4	19.75	0.2
132	2001	5	12	10.1	26.5	5	28.2	0
133	2001	5	13	12.4	19.8	2.6	14.61	1.4
134	2001	5	14	13.4	23.5	3.7	20.47	1.6
135	2001	5	15	11.2	23.1	3.8	26.65	0
136	2001	5	16	12.5	25.3	4.5	27.17	19.6
137	2001	5	17	13.5	17.8	1.8	5.02	5
138	2001	5	18	9.6	18	3.9	25.24	0
139	2001	5	19	6.4	21	4	30.47	0.2
140	2001	5	20	8.6	23.5	4.1	27.41	0
141	2001	5	21	12.3	25.1	4.5	21.01	1.2
142	2001	5	22	14.6	23.9	3.4	20.73	6.4
143	2001	5	23	14.7	17.6	1.9	10.39	0
144	2001	5	24	12.6	19	2	13.15	0
145	2001	5	25	13.5	21.9	3.3	16.78	0
146	2001	5	26	11.5	24.1	4.1	22.77	0.2
147	2001	5	27	12.7	29	5	28.47	0
148	2001	5	28	14.6	31.9	6.1	29.47	0
149	2001	5	29	14.5	32.2	6.4	29.96	0.2
150	2001	5	30	15.6	33.4	6.8	29.46	0
151	2001	5	31	17.1	22.4	2.8	10.29	0
152	2001	6	1	14.8	24.6	6.8	28.34	0
153	2001	6	2	11.5	25.1	5.6	29.55	0
154	2001	6	3	13.6	22.4	4.8	16.53	0
155	2001	6	4	9.9	26.1	5.9	29.3	0
156	2001	6	5	11.1	25.3	5	27	0.8
157	2001	6	6	14.2	23.4	4.9	23.11	0
158	2001	6	7	12.2	25.1	5.1	28.43	0
159	2001	6	8	13.8	27	4.5	22.06	32.6
160	2001	6	9	15.4	19.7	2.1	5.97	12.2
161	2001	6	10	15	18.1	2.1	5.4	15.4
162	2001	6	11	9.9	22.3	4.5	28.65	0.2
163	2001	6	12	9.1	26.7	5	27.83	0
164	2001	6	13	13.2	26.9	5.7	29.53	0
165	2001	6	14	16.2	28	5.8	27.86	0
166	2001	6	15	16.2	29.3	5.3	23.15	3
167	2001	6	16	16.1	21	4.5	13.98	0
168	2001	6	17	12.6	20.8	4.6	23.41	1.4
169	2001	6	18	12.6	23	5.1	23.12	1.2
170	2001	6	19	9.1	26.1	5.2	31.25	0
171	2001	6	20	10.6	29.7	6	31.19	0
172	2001	6	21	12.8	32.8	6.8	30.65	0
173	2001	6	22	15.8	32.5	6.7	29.9	0
174	2001	6	23	17.5	26.5	4.7	21.76	0
175	2001	6	24	18.2	30.6	5.4	21.54	0
176	2001	6	25	19.7	34.8	9	26.93	0
177	2001	6	26	18.3	26	4.5	11.81	0
178	2001	6	27	17.8	21.9	3.6	6.11	2.2
179	2001	6	28	14.2	25.3	5.6	27.15	0
180	2001	6	29	12.4	30.9	6.2	30.56	0
181	2001	6	30	16.8	30.3	6.2	27.11	0
182	2001	7	1	18.1	29.6	7.8	26.89	0
183	2001	7	2	15	32.8	6.8	29.82	0
184	2001	7	3	18.2	31.8	7.4	28	0
185	2001	7	4	18	22.1	3	6.03	38.8
186	2001	7	5	15.3	19	1.7	4.82	11.8
187	2001	7	6	17.2	23.4	3.5	14.96	2.8
188	2001	7	7	15.8	25.2	5.8	29.58	0
189	2001	7	8	14.8	24.1	3.2	13.82	0
190	2001	7	9	17.1	24.9	3.6	12.79	0
191	2001	7	10	16.4	27.2	5.1	25.18	0
192	2001	7	11	16.4	24	4.4	15.71	0
193	2001	7	12	14.7	28	5.6	28.27	0
194	2001	7	13	17.5	27.5	5.3	25.32	0
195	2001	7	14	18.7	29	5.5	16.53	14.8
196	2001	7	15	12.3	21.1	3.4	17.07	0.4
197	2001	7	16	12.7	22.9	4.3	22.65	0
198	2001	7	17	14.6	26.8	5	23.26	0.6
199	2001	7	18	15.6	22.8	5.2	19.74	0.4
200	2001	7	19	14.6	20.4	3.6	13.5	1
201	2001	7	20	13.5	22.1	4.5	20.39	0
202	2001	7	21	10.4	27.8	5.1	29.31	0
203	2001	7	22	12.8	32	6	28.48	0
204	2001	7	23	18.2	27.5	4.6	17.52	0
205	2001	7	24	17.8	28.8	4.7	18.84	0.2
206	2001	7	25	16.3	30.4	5.5	26.43	0
207	2001	7	26	19.1	29.9	4.7	22.68	0.2
208	2001	7	27	18.9	26.9	3.6	16.05	0.6
209	2001	7	28	19.6	25.8	3.5	12.28	0
210	2001	7	29	19	31	5.7	26.01	0
211	2001	7	30	19.2	33.5	6.5	26.39	0
212	2001	7	31	20	34	6.6	24.54	0
213	2001	8	1	20.1	36.9	7.2	22.22	0.6
214	2001	8	2	20.7	29.1	6	22.26	11.6
215	2001	8	3	17.5	22.3	2.6	7.93	3.4
216	2001	8	4	17.3	24.2	4.2	13.98	0
217	2001	8	5	13.5	25	4.8	26.26	0
218	2001	8	6	17.3	24.8	4.4	17.55	0
219	2001	8	7	14.6	28.8	4.5	25.03	0
220	2001	8	8	19.4	24.6	4	9.21	1.2
221	2001	8	9	17	18.9	1.8	4.08	2.8
222	2001	8	10	12.7	23.8	5.2	23.4	0
223	2001	8	11	10.2	25.4	4.7	27.53	0.2
224	2001	8	12	10.3	29.8	5.04	26.22	0
225	2001	8	13	13.4	30.9	5.4	25.56	0
226	2001	8	14	19	30.3	6.9	22.55	1.6
227	2001	8	15	18.9	29.7	4.9	17.39	9
228	2001	8	16	19.6	22.6	2.3	4.65	4.4
229	2001	8	17	16.5	26	4.1	21.76	0
230	2001	8	18	17.3	28.8	4.6	19.1	13.6
231	2001	8	19	17.5	25.2	2.4	11.76	0
232	2001	8	20	18	24.7	4.3	17.39	0
233	2001	8	21	12.7	29.8	4.5	24.33	0.2
234	2001	8	22	16.9	29.8	4.8	22.31	0
235	2001	8	23	15.7	32.2	5.1	23.01	0
236	2001	8	24	17	35.4	6.4	23.09	0
237	2001	8	25	19.3	33.6	7.3	22.94	0
238	2001	8	26	20	31.7	4.6	18.3	0.2
239	2001	8	27	19	33.6	5.4	21.83	0
240	2001	8	28	19.8	36	6.6	22.12	0
241	2001	8	29	20.6	26.6	4.1	7.59	1
242	2001	8	30	17.9	25.6	4.2	16.54	3.2
243	2001	8	31	16.2	23.8	4.5	16.61	2.4
244	2001	9	1	13.3	22.5	4.5	22.28	0.2
245	2001	9	2	9.4	25	3.8	23.16	0
246	2001	9	3	10.1	27.5	4.3	21.79	0
247	2001	9	4	14.8	23	3.7	12.12	0
248	2001	9	5	13	22.7	4.6	22.39	0
249	2001	9	6	8.5	23.8	4	22.19	0
250	2001	9	7	15.3	23.5	3.9	14.51	0
251	2001	9	8	13.6	23.3	3.8	15.13	0
252	2001	9	9	15.1	22.1	3.6	11.31	0.8
253	2001	9	10	10.8	20.4	4.3	21.07	0
254	2001	9	11	6.2	21.4	3.6	21.69	0
255	2001	9	12	6.8	23.8	3.6	21.28	0.2
256	2001	9	13	8.4	24.7	3.8	20.61	2.8
257	2001	9	14	13.4	20.4	3	10.47	1.2
258	2001	9	15	8.5	21.8	3.4	17.29	0
259	2001	9	16	14.1	20.4	4.3	11.68	0.2
260	2001	9	17	12	19.3	4.2	14.9	0
261	2001	9	18	5.6	19.9	3	18.43	0
262	2001	9	19	7	22.2	2.8	17.68	0
263	2001	9	20	10.7	24.4	3.2	17.23	0
264	2001	9	21	15.5	25.2	3.5	12.3	0.2
265	2001	9	22	16.7	23.4	2.2	6.08	8.6
266	2001	9	23	15.5	23.1	2.5	11.26	5
267	2001	9	24	11.5	19.3	2.9	14.74	0
268	2001	9	25	8.7	18.5	1.5	11.36	2.8
269	2001	9	26	8.6	22.1	2.3	17.87	0
270	2001	9	27	8.4	24.4	2.8	17.28	0
271	2001	9	28	16	23.3	3.1	10.09	0.2
272	2001	9	29	16.8	22.3	2.2	8.3	0.2
273	2001	9	30	12.9	26.3	3.3	16.56	0
274	2001	10	1	16.2	25.5	3.8	16.62	0
275	2001	10	2	17.3	26.5	4	16.34	0
276	2001	10	3	15.1	25.3	2.6	9.5	1
277	2001	10	4	11.5	21.9	2.6	16.3	0
278	2001	10	5	13.7	21.6	2.1	9.23	0
279	2001	10	6	17.2	21.8	1.7	7.12	7
280	2001	10	7	12.9	24	3.2	15.8	0.2
281	2001	10	8	13.4	17.3	1.9	5.89	0
282	2001	10	9	11.6	18.9	1.8	11.19	0.6
283	2001	10	10	11.9	21.7	2.4	13.6	0.2
284	2001	10	11	9.3	26.1	2.9	12.99	0
285	2001	10	12	16.8	25.9	5.1	11.9	0
286	2001	10	13	18.1	22.1	3.1	4.38	0
287	2001	10	14	12.8	24.8	2.4	12.48	0.2
288	2001	10	15	13.7	24.3	2.6	10.22	0
289	2001	10	16	11.5	26.6	3.1	13.81	0
290	2001	10	17	16.6	22.9	3.6	6.7	1.8
291	2001	10	18	14.8	22.6	2.3	12.9	0
292	2001	10	19	17.1	24	3.8	6.36	0
293	2001	10	20	12.8	24.9	2.9	10.83	0
294	2001	10	21	8.6	22.9	2.3	13.57	0
295	2001	10	22	7.4	23.5	2.6	11.81	0
296	2001	10	23	13.3	18.4	1.4	7.13	4
297	2001	10	24	7.5	21.5	1.8	12.79	0.2
298	2001	10	25	7	20.1	1.5	11.9	0.2
299	2001	10	26	5.4	21.1	1.6	12.44	0.2
300	2001	10	27	9.1	22.8	1.6	11.34	0
301	2001	10	28	16.4	24.4	3.1	10.16	0.2
302	2001	10	29	11.4	27	2.1	10.93	0.2
303	2001	10	30	7.6	26.7	2.3	11.34	0
304	2001	10	31	15.6	23.5	3.2	9.92	0.2
305	2001	11	1	7.1	15.4	1.39	11.79	0
306	2001	11	2	1.8	15.6	1.3	10.9	0
307	2001	11	3	2	19	1.4	10.81	0
308	2001	11	4	3.5	19.1	1.3	10.44	0
309	2001	11	5	6	13.8	0.8	4.57	0
310	2001	11	6	7.2	13.1	1.8	9.94	0
311	2001	11	7	7.6	15.7	1	4.66	1.4
312	2001	11	8	9.6	15.3	1.5	5.47	9
313	2001	11	9	3.9	8.2	1.6	7.68	0
314	2001	11	10	-0.4	5.5	1.1	6.4	0
315	2001	11	11	-2	4.3	0.9	3.38	0
316	2001	11	12	0.1	7.7	1	7.77	1.2
317	2001	11	13	5.8	11.2	0.2	3.45	6.2
318	2001	11	14	4.4	7.4	1.7	3.9	0
319	2001	11	15	1.5	3.9	0.4	2.62	3.4
320	2001	11	16	3	14.3	0.9	2.73	0.2
321	2001	11	17	8.2	15.8	1.5	4.94	0
322	2001	11	18	1.9	11.4	0.2	8.36	5
323	2001	11	19	4.1	9.4	0.4	3.46	0
324	2001	11	20	2.8	5.2	0.6	2.33	0
325	2001	11	21	3.4	6.5	0.7	2.76	0
326	2001	11	22	4.6	6.4	0.8	1.44	0
327	2001	11	23	1.8	9.5	0.6	2.81	0.2
328	2001	11	24	-0.5	8.7	0.7	6.89	0.4
329	2001	11	25	4.9	9.5	0.4	3.94	0
330	2001	11	26	7.2	10.2	0.6	3.67	1.2
331	2001	11	27	4.2	8.9	0.8	6.09	0
332	2001	11	28	-0.7	10.3	0.2	2.66	0.4
333	2001	11	29	2.9	10.8	0.1	5.57	0
334	2001	11	30	7.4	14.2	0.7	3.83	0
335	2001	12	1	9.5	12.3	0.7	2.33	0
336	2001	12	2	4.4	15.3	0.7	7.13	0.2
337	2001	12	3	7.4	13.6	0.7	3	0
338	2001	12	4	2.3	14.5	0.6	5.73	0
339	2001	12	5	7	15.2	0.6	5.12	0.6
340	2001	12	6	11.4	15.8	1	4.34	0.2
341	2001	12	7	6.6	12	0.7	5.99	0
342	2001	12	8	0.9	10.3	0.6	4.2	0
343	2001	12	9	-1.7	11.8	0.5	6.76	0
344	2001	12	10	1	12.2	1.5	7.19	0
345	2001	12	11	-2.4	10.1	0.6	7.65	0
346	2001	12	12	-3.8	6.3	0.5	7.44	0
347	2001	12	13	-4	1.9	0.1	4.62	0
348	2001	12	14	-5	-2	0.5	2.63	0
349	2001	12	15	-7.8	-0.1	0.5	4.38	0
350	2001	12	16	-7.9	1.8	0.4	8.51	0
351	2001	12	17	-5.9	0.9	0.5	2.51	0
352	2001	12	18	-5.8	4.6	0.5	7.5	0
353	2001	12	19	-7.8	6.4	0.5	8.07	0
354	2001	12	20	-6.6	2.7	0.08	3.47	0
355	2001	12	21	-5.3	-2.5	0.1	1.87	0
356	2001	12	22	-5.9	-0.2	0.3	6.56	0
357	2001	12	23	-2.2	2.6	0.7	2.03	0
358	2001	12	24	-7.2	1.8	0.8	9.54	0
359	2001	12	25	-9.7	4.1	0.6	9.01	0.8
360	2001	12	26	-3.6	6.8	0.3	5.5	0
361	2001	12	27	1.1	9.9	0.8	5.41	0.4
362	2001	12	28	7.2	11.3	1.8	4.17	0
363	2001	12	29	1	12.4	1.2	6.73	3.4
364	2001	12	30	5.9	11.4	0.5	1.08	10
365	2001	12	31	1.9	7.8	1.1	3.89	0
