# Supplementary material for: Optimization of black-box models with uncertain climatic inputs—Application to sunflower ideotype design
Source: PLoS One. 2017 May 25;12(5):e0176815. doi: 10.1371/journal.pone.0176815 (PMC5444610; doi:10.1371/journal.pone.0176815)
Supplement: S1 Dataset and Code — The dataset used throughout this manuscript and the R code used to call the SUNFLO model and run the proposed algorithm are provided in a single archive file. (TGZ) [file pone.0176815.s001.tgz › supplementary/data/climate/86139002_1975.txt]

JourJ	Annee	Mois	Jour	Tmin	Tmax	ETP	RAD	Pluie
1	1975	1	1	-2.5	6.2	0	5.96	0
2	1975	1	2	-5.8	5	0.1	4.47	0
3	1975	1	3	-2	4	0.3	1.81	0.4
4	1975	1	4	2	4.5	0	1.82	0
5	1975	1	5	1	4.3	0.3	1.84	0
6	1975	1	6	-2	2.1	0.3	1.85	0
7	1975	1	7	-2	10.1	1.1	1.87	0.8
8	1975	1	8	1.8	11	0	1.88	0
9	1975	1	9	2	7.2	0.4	1.9	0
10	1975	1	10	1	12	0.1	6.42	0
11	1975	1	11	1.9	11.2	0	7.08	0
12	1975	1	12	5	11	0.5	4.39	0.5
13	1975	1	13	6.3	12.7	1	6.8	0
14	1975	1	14	7	15.7	0.3	1.99	0
15	1975	1	15	11	17.1	3	3.1	2.8
16	1975	1	16	9.2	10.5	0.6	2.04	7.6
17	1975	1	17	5.9	11.8	0.7	2.06	14.5
18	1975	1	18	6.2	10	0.8	3.91	1.6
19	1975	1	19	1	9.6	0.1	8.53	0
20	1975	1	20	1	7.6	0.7	3.83	1
21	1975	1	21	1.5	9.9	0.5	5.75	0.5
22	1975	1	22	0.9	10	0.8	2.19	9.5
23	1975	1	23	3.2	10.2	0	2.22	7.2
24	1975	1	24	7	11	0.5	5.51	4.8
25	1975	1	25	10	12	0.5	2.28	7.8
26	1975	1	26	-0.5	12	1.1	3.16	9.4
27	1975	1	27	1.5	11	0	4.49	4.4
28	1975	1	28	3.8	12.4	1.1	2.37	11.4
29	1975	1	29	4.8	12	0	2.4	6.3
30	1975	1	30	9.9	12.9	0.5	2.44	0
31	1975	1	31	4.4	12.9	0.6	5.6	0
32	1975	2	1	0.6	9.8	0.3	10.44	0
33	1975	2	2	2.2	10	0.8	10.37	0
34	1975	2	3	2.7	8.6	0.5	2.58	0
35	1975	2	4	-1	13.9	0.9	9.95	1.5
36	1975	2	5	-2.5	9	0.3	10.43	0
37	1975	2	6	0.4	15.1	0.8	9.12	0
38	1975	2	7	4.1	13.5	0.6	6.74	0
39	1975	2	8	2.8	14	0.5	11.26	0
40	1975	2	9	2	15	0.5	10.5	0
41	1975	2	10	2.5	13.3	1	5.8	2.7
42	1975	2	11	5	12.2	0.4	3.29	0.6
43	1975	2	12	2.9	12.9	0.7	10.35	0.5
44	1975	2	13	4.5	11.7	0.6	6.62	0.8
45	1975	2	14	3.9	10.4	0.6	3.53	0
46	1975	2	15	-0.5	12.2	0.6	10.59	0
47	1975	2	16	0.3	11	0.7	10.71	0
48	1975	2	17	-1.5	13	0.8	11.87	0
49	1975	2	18	1.2	13	0.7	10.41	0
50	1975	2	19	4.5	11.8	0.7	3.57	0
51	1975	2	20	1	8.6	1.1	9.45	0
52	1975	2	21	-2	12.8	0.9	12.06	0
53	1975	2	22	1.3	13.8	1.1	12.73	0
54	1975	2	23	0.5	12	1.1	12.75	0
55	1975	2	24	-0.4	11.2	1.2	13.67	0
56	1975	2	25	-1.5	11.4	1.2	11.32	0
57	1975	2	26	-0.9	14.1	1.3	14.4	0
58	1975	2	27	-2	16.1	1.3	14.54	0
59	1975	2	28	2.6	16.2	2	10.63	0
60	1975	3	1	6.4	16.1	2.2	11.67	3.6
61	1975	3	2	6.5	12	1.5	6.25	1
62	1975	3	3	6.9	10.5	0.9	3.83	4.8
63	1975	3	4	4.5	10.5	1.2	6.87	14.7
64	1975	3	5	5.1	11.5	1.1	8.88	7.9
65	1975	3	6	4	12	1.1	5.93	5
66	1975	3	7	5.8	14.5	0.9	7.96	10.4
67	1975	3	8	5	14.2	1.5	9.52	1.8
68	1975	3	9	3	10.9	1.1	13.1	0.6
69	1975	3	10	-1.5	10	1	13.6	0
70	1975	3	11	-1.2	9.7	1.5	11.7	0
71	1975	3	12	2.6	8.5	1.1	4.29	1.4
72	1975	3	13	5.5	7.6	0.7	4.34	0.7
73	1975	3	14	4.1	9.2	0.9	5.94	0
74	1975	3	15	3.7	7.8	0.8	4.58	0.1
75	1975	3	16	2.2	8.6	0.9	6.85	0
76	1975	3	17	-0.5	6.6	1.6	17.21	0
77	1975	3	18	-2.7	3.2	1.1	6.33	0
78	1975	3	19	-2.8	2.5	0.9	4.92	8.7
79	1975	3	20	-0.9	3.8	0.4	5.11	2.2
80	1975	3	21	-1.1	10.3	1.8	18.02	0.6
81	1975	3	22	0.8	8.7	1.1	4.81	3.6
82	1975	3	23	2.2	9.6	1.3	11.16	0
83	1975	3	24	1.5	9	1	5.6	0
84	1975	3	25	1.4	9.3	0.7	6.21	0
85	1975	3	26	5.2	9.1	1	5.01	0.6
86	1975	3	27	4.9	10.4	1.3	5.34	4.8
87	1975	3	28	-0.5	7.8	1.9	18.93	0
88	1975	3	29	-2	6.4	0.9	7.57	1.5
89	1975	3	30	-1.3	7.5	1.3	9.06	7.3
90	1975	3	31	-0.4	8.4	1.8	15.15	0
91	1975	4	1	-0.7	7.4	1	5.75	0
92	1975	4	2	-1.1	7.8	1.2	5.36	8.3
93	1975	4	3	2	7.7	1.6	10.79	0
94	1975	4	4	-1.5	7	1.2	9.85	0
95	1975	4	5	-3.8	6.2	1.2	9.92	0
96	1975	4	6	-2	9.8	1.8	16.03	0
97	1975	4	7	0.6	10.5	2.4	18.05	0.7
98	1975	4	8	3.8	10.7	2	14.58	4.6
99	1975	4	9	0	7.4	1.9	17.36	0.5
100	1975	4	10	-2	9.2	1.8	16.55	3.8
101	1975	4	11	4	13.4	1.5	10.92	0
102	1975	4	12	2.9	12.2	1.5	9.47	0
103	1975	4	13	7	13.1	1.1	5.89	0
104	1975	4	14	3	17.7	2.8	17.67	5
105	1975	4	15	9.2	13	1.7	6.29	0.9
106	1975	4	16	8	14.5	1.5	6.49	1
107	1975	4	17	8.5	15	1.2	6.38	3.3
108	1975	4	18	9.2	16.3	1.3	6.73	4
109	1975	4	19	9.5	14.1	1.4	6.16	0
110	1975	4	20	8.5	17.4	2.9	20.2	0
111	1975	4	21	5.1	18	3.2	25.12	0
112	1975	4	22	6.5	21.9	4.1	25.69	0
113	1975	4	23	9	21.4	4.4	20.61	0
114	1975	4	24	9	21.6	4.4	22.9	0
115	1975	4	25	8.9	19.4	4.8	25.83	0
116	1975	4	26	7.2	20	5.3	27.34	0
117	1975	4	27	6	19.8	4.2	27.28	0
118	1975	4	28	6.7	23.4	5.2	27.21	0
119	1975	4	29	11	20.1	4.7	22.67	3.4
120	1975	4	30	4.1	15.1	3.4	24.51	0
121	1975	5	1	3.1	18	3.5	27.31	0
122	1975	5	2	5.5	19	4.3	27.23	0
123	1975	5	3	6.8	14.2	2.8	17.66	0
124	1975	5	4	2.2	13	4.2	26.26	0
125	1975	5	5	4	9.9	1.3	6.79	1.1
126	1975	5	6	6.5	15.8	2.8	18.47	2.8
127	1975	5	7	8.9	15.7	2	6.86	25.1
128	1975	5	8	7.4	12.8	1.2	7.21	3
129	1975	5	9	7.4	13.3	1.7	7.57	0
130	1975	5	10	7.3	14	1.8	11.84	5
131	1975	5	11	5	15.6	2.9	22.81	0
132	1975	5	12	4.4	14.7	3.5	25.32	1.2
133	1975	5	13	6.4	16.4	1.9	11.46	3.4
134	1975	5	14	7.2	14.7	1.6	9.04	2.9
135	1975	5	15	3.5	17.8	2.2	15.31	1.2
136	1975	5	16	5	19	2.5	18.3	5.8
137	1975	5	17	6	20.2	2.8	18.18	8.3
138	1975	5	18	9.5	18	2	9.33	0
139	1975	5	19	12	23.5	4.8	22.38	0
140	1975	5	20	14.1	27	4.9	19.45	1.8
141	1975	5	21	13.8	24.5	5.2	26.09	0
142	1975	5	22	10	19	5.6	28.78	0
143	1975	5	23	4.5	14.4	3.5	22.53	0
144	1975	5	24	3.4	11.8	2	11.3	0
145	1975	5	25	3	15.5	3.1	20.11	0
146	1975	5	26	7.1	15.2	2.1	9.2	1
147	1975	5	27	10	15.5	1.6	7.39	6.4
148	1975	5	28	8.8	19.4	2.9	16.54	0
149	1975	5	29	11	17.8	2.1	9.76	5.5
150	1975	5	30	12	16.9	1.6	7.78	1
151	1975	5	31	10	11.6	1.6	8.13	0
152	1975	6	1	6.1	15.4	3.8	22.29	0
153	1975	6	2	6.2	13.1	2.3	9.66	1.6
154	1975	6	3	3.2	15.4	3.3	25.16	0
155	1975	6	4	4.8	17.1	3.1	22.02	0
156	1975	6	5	5.4	21.9	5	30.87	0
157	1975	6	6	9.5	26.3	5.9	31.39	0
158	1975	6	7	10.4	25.2	4.4	24.73	0
159	1975	6	8	9	24.7	5.4	31.42	0
160	1975	6	9	10.7	25.4	5.2	29.1	0
161	1975	6	10	11.9	25	6.4	29.11	0
162	1975	6	11	13.8	24.5	3.9	14.77	0
163	1975	6	12	15	26.4	5.5	25.96	0
164	1975	6	13	15.6	28	5.3	24.8	0
165	1975	6	14	14.4	27.8	5.9	29.81	0
166	1975	6	15	13	20	1.8	7.62	0
167	1975	6	16	10	18	3.2	15.64	3.8
168	1975	6	17	10.1	19	4.5	25.65	1.1
169	1975	6	18	8	18.5	4.1	25.82	0
170	1975	6	19	9.1	22.8	5	30.5	0
171	1975	6	20	9.9	24.4	5.5	29.66	0
172	1975	6	21	12.2	23.8	3.5	14.48	0
173	1975	6	22	14.2	17.8	1.9	7.63	1.6
174	1975	6	23	14.2	21.8	3.7	18.31	0
175	1975	6	24	14.5	21	2.5	8.46	0
176	1975	6	25	15.4	23.5	4.1	18.63	0
177	1975	6	26	14.5	27.9	4.3	20.46	0
178	1975	6	27	17.6	24.2	3.2	13.95	2.5
179	1975	6	28	13	23.8	5.8	27.27	0
180	1975	6	29	10	20.5	3.9	16.27	0
181	1975	6	30	7.4	21.1	5.1	29.74	0
182	1975	7	1	8.9	23	5.5	29.22	0
183	1975	7	2	9.5	24.5	6.3	32.2	0
184	1975	7	3	11.2	26.5	5.7	26.03	23.5
185	1975	7	4	11.3	21	2.1	8.06	0
186	1975	7	5	13.3	16.2	1.9	7.55	0
187	1975	7	6	12.2	24	2.5	7.54	0
188	1975	7	7	12	29.4	5.8	27.94	0
189	1975	7	8	15	24	4.9	25.76	0
190	1975	7	9	12	24	3.9	22.09	0
191	1975	7	10	12	25.5	4.6	25.21	3.5
192	1975	7	11	15	25.6	4.7	22.04	0
193	1975	7	12	11.4	25.4	4.6	25.82	0
194	1975	7	13	12.2	31	6.2	30.41	0
195	1975	7	14	16.8	25.8	5.3	26.58	0
196	1975	7	15	14	24	4	19.61	0
197	1975	7	16	12.4	25	4.7	24.86	0
198	1975	7	17	14	25.6	3.9	15.27	0
199	1975	7	18	13.2	23.8	4.3	23.14	0
200	1975	7	19	11	24	4.7	27.22	0
201	1975	7	20	12	26.4	5.5	29.47	0
202	1975	7	21	16	25	5	22.04	1
203	1975	7	22	10.8	25.2	5.3	30.37	0
204	1975	7	23	10	24.8	5.1	29.17	1.1
205	1975	7	24	14.4	22.5	5	23.23	0
206	1975	7	25	8.9	22.5	4.5	26.29	0
207	1975	7	26	10	26.5	5.4	30.15	0
208	1975	7	27	13	28.1	7.1	30.1	0
209	1975	7	28	17.1	27.6	6.5	27.59	0
210	1975	7	29	14.2	31.2	5.9	28.35	0
211	1975	7	30	14.8	33.1	6.2	29.1	0
212	1975	7	31	16.5	33.5	5.2	18.67	0
213	1975	8	1	18	29.5	3.5	13.28	0
214	1975	8	2	15.4	35	6.1	27.13	0
215	1975	8	3	18	36	6.4	26.42	0
216	1975	8	4	19.9	37	6.5	24.1	7.1
217	1975	8	5	18.4	27.9	4.1	18.73	0
218	1975	8	6	16.4	31	5.8	28.14	0
219	1975	8	7	17	34.4	6.1	27.9	0
220	1975	8	8	18.5	30.8	3.9	14.41	0
221	1975	8	9	15.5	25.9	4.7	23.12	0
222	1975	8	10	11.4	24.5	3.8	20.19	0
223	1975	8	11	11	24.1	3.1	16.95	1.1
224	1975	8	12	12.8	26.1	3.8	19.9	0
225	1975	8	13	14.2	27.5	4.7	21.88	0
226	1975	8	14	16	30	4.9	20.55	0
227	1975	8	15	14	26	4.7	24.56	0
228	1975	8	16	12.5	26.2	4.3	18.05	7.5
229	1975	8	17	17.5	23.5	2.5	11.41	15
230	1975	8	18	15	23	3.2	13.85	0.3
231	1975	8	19	15.9	25.3	2.3	8.35	0
232	1975	8	20	13.9	30.1	4.9	25.21	0
233	1975	8	21	17.8	21.3	1.1	6.71	0.6
234	1975	8	22	10.9	20.9	3.9	24.09	0
235	1975	8	23	10.6	20.5	3.3	20.76	0
236	1975	8	24	10.8	22	2.4	12.71	3.1
237	1975	8	25	12.9	22.5	3.7	17.68	0
238	1975	8	26	10.8	23	4.8	24.14	0
239	1975	8	27	13.5	26.6	5.2	23.58	0
240	1975	8	28	12.5	26.3	3.7	22.12	0
241	1975	8	29	12.8	28.7	4.2	21.56	0
242	1975	8	30	13	24.5	3.3	18.16	0
243	1975	8	31	10.2	19.8	2.6	12.69	12.4
244	1975	9	1	12	17	1.4	5.77	34.7
245	1975	9	2	12	19	1.1	5.72	0
246	1975	9	3	14	22.6	1.9	9.66	0
247	1975	9	4	12.1	23.3	2.5	12.84	0
248	1975	9	5	11.5	23.1	3.1	19.2	0
249	1975	9	6	11.2	18.9	1.6	5.54	1.6
250	1975	9	7	11.3	22	2.9	18.26	0
251	1975	9	8	11	23	3.2	20.9	0
252	1975	9	9	9.4	23.3	3	19.78	0
253	1975	9	10	11.5	22.3	2	9.07	7.4
254	1975	9	11	13.4	20.1	2.7	14.56	6.2
255	1975	9	12	12.1	20.2	2.3	12.76	3.7
256	1975	9	13	10.6	19.5	2	6.05	12.5
257	1975	9	14	12	16.2	1.2	7.12	9.3
258	1975	9	15	7.4	16.5	1.9	9.15	3.3
259	1975	9	16	9.5	16.1	1.2	8.39	0
260	1975	9	17	10	16.8	1.2	6.25	2.4
261	1975	9	18	9.3	20.6	2.2	16.63	0
262	1975	9	19	7.5	22	2.3	19.38	0
263	1975	9	20	9.5	21.5	1.9	12.05	0
264	1975	9	21	10	20	1.5	11.15	0
265	1975	9	22	10.9	20.9	1.9	14.02	0
266	1975	9	23	8.8	23.3	2	14.58	0
267	1975	9	24	11.4	20.4	1.9	11.55	0
268	1975	9	25	12.2	20.6	1.7	6.06	18.5
269	1975	9	26	11.6	20.2	2.4	12.02	0.5
270	1975	9	27	12.5	23.1	2	10.23	0
271	1975	9	28	11.7	23.1	1.7	7.69	2.4
272	1975	9	29	15	25.5	3	15.19	24.4
273	1975	9	30	11.9	16.9	2.1	11.49	7
274	1975	10	1	9.2	18.4	1.5	4.43	1.9
275	1975	10	2	10.1	21.5	1.3	8.53	0.5
276	1975	10	3	12.2	17.7	2.2	16.56	0
277	1975	10	4	6.8	15.8	1.7	16.18	0
278	1975	10	5	5	16.6	1.7	16.04	0
279	1975	10	6	8.4	18	2.3	15.66	0
280	1975	10	7	7	18.7	2	14.8	0
281	1975	10	8	9	17.7	1.5	9.97	0
282	1975	10	9	4.4	14.7	1.5	14.65	0
283	1975	10	10	4.5	11.7	0.8	3.86	0
284	1975	10	11	3.5	9.8	1.1	7.34	0
285	1975	10	12	3	6.4	1	3.88	0.5
286	1975	10	13	2.8	9	1	3.83	4
287	1975	10	14	3.4	16	1.1	7.57	5
288	1975	10	15	9	15.4	1	7.26	18.6
289	1975	10	16	8	14.4	1	8.76	5.8
290	1975	10	17	5.1	13.5	1.1	12.36	0
291	1975	10	18	2.5	13.5	1	6.69	0
292	1975	10	19	4.3	10.5	0.7	3.43	0
293	1975	10	20	6.1	11.4	0.9	6.22	0
294	1975	10	21	4.6	12.6	1	8.42	0
295	1975	10	22	4.5	16	1.1	6.08	0
296	1975	10	23	4.5	20.5	1.3	12.91	0
297	1975	10	24	7.8	14.6	0.7	3.2	0
298	1975	10	25	11	16.8	1	9.42	0
299	1975	10	26	4	17.5	0.9	10.04	0
300	1975	10	27	2.3	18.5	1	12.7	0
301	1975	10	28	2	17.9	0.7	12.06	0
302	1975	10	29	4.4	19.8	1.8	10.83	0
303	1975	10	30	9	19.5	1.5	10.52	0
304	1975	10	31	9	18.4	1.5	7.74	6.8
305	1975	11	1	8.6	12.8	0.8	4.92	2.7
306	1975	11	2	6.8	10.3	0.5	2.82	0.6
307	1975	11	3	1.2	12.4	0.4	7.1	0
308	1975	11	4	2.4	12.2	0.4	8.26	0
309	1975	11	5	0.9	8.7	0.4	3.65	0.7
310	1975	11	6	1.4	9.7	0.4	2.76	0
311	1975	11	7	4	10.2	0.4	8.27	6.1
312	1975	11	8	4.8	6.2	0.3	2.59	4.5
313	1975	11	9	-1.5	7.8	0.6	2.56	0.2
314	1975	11	10	4.5	8.5	0.4	3.42	0
315	1975	11	11	-1	11.6	0.5	8.64	0
316	1975	11	12	1.3	11.1	0.8	2.89	2.6
317	1975	11	13	4.1	16.6	0.3	6.27	0.3
318	1975	11	14	8	14.8	0.6	3.08	2.4
319	1975	11	15	8.8	16.2	0.5	3.47	13
320	1975	11	16	11	12.1	0.5	2.32	10.4
321	1975	11	17	2	7.1	0.4	2.29	1.7
322	1975	11	18	4.1	8.1	0.2	2.26	0.7
323	1975	11	19	2	12	0.6	5.64	0.5
324	1975	11	20	2.7	13.4	0	2.2	0.6
325	1975	11	21	4.1	7.8	0	8.71	0
326	1975	11	22	-1	8.8	0.1	7.41	0
327	1975	11	23	-2.4	7.5	0.2	5.9	0
328	1975	11	24	-1.1	8	0.5	2.66	0
329	1975	11	25	-1.1	9.5	0.4	6.5	8
330	1975	11	26	3	10.4	0.1	2.91	4.7
331	1975	11	27	-0.1	12.2	1.5	2.57	4.9
332	1975	11	28	1	13.2	0	2	7.7
333	1975	11	29	8.2	11.2	0.7	3.13	4.8
334	1975	11	30	3	9.5	0.2	4.63	0
335	1975	12	1	-1.5	12.4	1.5	3	4.7
336	1975	12	2	4.1	12	0	1.93	29
337	1975	12	3	4.2	7.1	0.3	1.91	0.6
338	1975	12	4	2.8	5.3	0.6	2.71	0
339	1975	12	5	0	2.5	0.2	2.32	0
340	1975	12	6	-0.8	6.8	0.5	2.23	0
341	1975	12	7	1.2	8.5	0.6	1.85	0
342	1975	12	8	0.6	6.1	0.6	1.83	0
343	1975	12	9	-0.1	5.2	0	5.81	0
344	1975	12	10	-1	2.5	0	2.67	0
345	1975	12	11	-0.8	1	0.1	1.8	0
346	1975	12	12	-1	1.2	0.1	1.79	4.4
347	1975	12	13	-0.8	2.6	0.3	1.78	2.3
348	1975	12	14	-1.5	1.3	0.5	7.04	0
349	1975	12	15	-2	1.7	0.9	1.77	0
350	1975	12	16	-2	1.5	0.5	1.76	5.3
351	1975	12	17	-1.2	0.8	0.1	1.75	0
352	1975	12	18	-2.5	-0.5	0	1.75	0
353	1975	12	19	-5.5	-0.6	0	6.54	0
354	1975	12	20	-7.2	0.1	0	6.82	0
355	1975	12	21	-6.2	4.4	0	6.11	0
356	1975	12	22	-0.2	4.6	0.5	3.5	0
357	1975	12	23	-4.5	-0.8	0.3	1.74	0
358	1975	12	24	-3.2	1.4	0.6	1.74	1
359	1975	12	25	-2	7	0.6	1.75	2.2
360	1975	12	26	-1	6.8	0	1.75	0.2
361	1975	12	27	3.2	7	0.1	1.75	0
362	1975	12	28	-1.2	1.2	0.2	1.76	0
363	1975	12	29	-2	2.6	0	1.77	0
364	1975	12	30	0	2.1	0	1.77	0
365	1975	12	31	0.8	3.8	0.2	1.78	0.4
