# Supplementary material for: Optimization of black-box models with uncertain climatic inputs—Application to sunflower ideotype design
Source: PLoS One. 2017 May 25;12(5):e0176815. doi: 10.1371/journal.pone.0176815 (PMC5444610; doi:10.1371/journal.pone.0176815)
Supplement: S1 Dataset and Code — The dataset used throughout this manuscript and the R code used to call the SUNFLO model and run the proposed algorithm are provided in a single archive file. (TGZ) [file pone.0176815.s001.tgz › supplementary/data/climate/31069001_1977.txt]

JourJ	Annee	Mois	Jour	Tmin	Tmax	ETP	RAD	Pluie
1	1977	1	1	6.9	11.8	0.27	3.4276	5.5
2	1977	1	2	2.6	8.7	0.27	3.4276	2.4
3	1977	1	3	2	6.3	0.27	3.4276	0
4	1977	1	4	-1.4	3	0.27	3.4276	0
5	1977	1	5	0	2.8	0.27	3.4276	0.4
6	1977	1	6	1.3	3.2	0.27	3.4276	2.2
7	1977	1	7	2.8	7.4	0.27	3.4276	0.3
8	1977	1	8	-2	3.2	0.27	3.4276	0
9	1977	1	9	-0.9	1.5	0.27	3.4276	0
10	1977	1	10	-4.8	6.2	0.27	3.4276	0
11	1977	1	11	-0.4	4	0.55	5.016	2.4
12	1977	1	12	-0.9	5.2	0.55	5.016	1.4
13	1977	1	13	0.9	10.4	0.55	5.016	2.8
14	1977	1	14	5	7.6	0.55	5.016	6.4
15	1977	1	15	2.7	9.6	0.55	5.016	3.8
16	1977	1	16	3.3	8.7	0.55	5.016	0.4
17	1977	1	17	-2.5	8.2	0.55	5.016	0
18	1977	1	18	3.1	7.1	0.55	5.016	5.1
19	1977	1	19	4.9	11.9	0.55	5.016	1
20	1977	1	20	1.6	11.4	0.55	5.016	0
21	1977	1	21	3.7	12.9	0.46	4.8906	3.6
22	1977	1	22	7	10.8	0.46	4.8906	0.2
23	1977	1	23	5.1	12.6	0.46	4.8906	0
24	1977	1	24	3.8	13	0.46	4.8906	0.2
25	1977	1	25	4.4	14	0.46	4.8906	1.6
26	1977	1	26	8.9	11.2	0.46	4.8906	6.2
27	1977	1	27	2.2	14.7	0.46	4.8906	0
28	1977	1	28	4.7	13.2	0.46	4.8906	0.3
29	1977	1	29	5.5	13.1	0.46	4.8906	0
30	1977	1	30	0.6	13.8	0.46	4.8906	0.6
31	1977	1	31	4.9	10.3	0.46	4.8906	0.8
32	1977	2	1	2.5	6.8	0.74	6.27	0
33	1977	2	2	0.5	8.9	0.74	6.27	0.4
34	1977	2	3	4.6	10.1	0.74	6.27	4.2
35	1977	2	4	5.2	17.3	0.74	6.27	0.4
36	1977	2	5	6	20.8	0.74	6.27	0.2
37	1977	2	6	7.6	16.6	0.74	6.27	0
38	1977	2	7	0.7	18.4	0.74	6.27	0
39	1977	2	8	2.2	16.9	0.74	6.27	3.8
40	1977	2	9	11.5	20	0.74	6.27	1.5
41	1977	2	10	8.9	13.3	0.74	6.27	9.7
42	1977	2	11	2.8	12.2	1.14	6.7716	3.8
43	1977	2	12	6.2	10.1	1.14	6.7716	0.2
44	1977	2	13	3.7	13.2	1.14	6.7716	0.8
45	1977	2	14	5.3	10.3	1.14	6.7716	3
46	1977	2	15	4.7	10.4	1.14	6.7716	1.8
47	1977	2	16	4.9	11	1.14	6.7716	1
48	1977	2	17	7.5	16	1.14	6.7716	0.4
49	1977	2	18	7.4	16.6	1.14	6.7716	0
50	1977	2	19	8.8	17	1.14	6.7716	0
51	1977	2	20	10.6	15.6	1.14	6.7716	15.4
52	1977	2	21	3.9	15.9	1.24	9.7394	0
53	1977	2	22	6.6	15.3	1.24	9.7394	0.1
54	1977	2	23	2.9	14.8	1.24	9.7394	0
55	1977	2	24	3.3	12.8	1.24	9.7394	0.5
56	1977	2	25	2.4	14.9	1.24	9.7394	0
57	1977	2	26	0.7	14.8	1.24	9.7394	0
58	1977	2	27	6	14.7	1.24	9.7394	0.7
59	1977	2	28	8.2	16.2	1.24	9.7394	0
60	1977	3	1	2.7	17.4	1.65	12.9162	0
61	1977	3	2	4.3	20.3	1.65	12.9162	0
62	1977	3	3	3.9	20.2	1.65	12.9162	0
63	1977	3	4	5.2	18.8	1.65	12.9162	0
64	1977	3	5	5.4	20.7	1.65	12.9162	0
65	1977	3	6	4.1	20.3	1.65	12.9162	0
66	1977	3	7	10.8	17.3	1.65	12.9162	0
67	1977	3	8	6.1	20.8	1.65	12.9162	0
68	1977	3	9	11.3	16.7	1.65	12.9162	0
69	1977	3	10	10.2	16.1	1.65	12.9162	0
70	1977	3	11	9.4	11.9	1.67	10.3664	2.5
71	1977	3	12	4.4	13.3	1.67	10.3664	1.8
72	1977	3	13	5.7	17.4	1.67	10.3664	0.6
73	1977	3	14	9.1	14.4	1.67	10.3664	0
74	1977	3	15	1.3	19	1.67	10.3664	0
75	1977	3	16	10.4	19	1.67	10.3664	0
76	1977	3	17	10.3	16	1.67	10.3664	0
77	1977	3	18	5.8	13.3	1.67	10.3664	6.6
78	1977	3	19	3.1	13.8	1.67	10.3664	2.6
79	1977	3	20	4.8	12.4	1.67	10.3664	0
80	1977	3	21	1.2	9.8	1.81	10.9098	4.2
81	1977	3	22	1.7	14.2	1.81	10.9098	0
82	1977	3	23	4.1	11.1	1.81	10.9098	11.4
83	1977	3	24	6.6	15	1.81	10.9098	0
84	1977	3	25	0.6	19.4	1.81	10.9098	0
85	1977	3	26	9.5	16.3	1.81	10.9098	2.1
86	1977	3	27	10.8	17.6	1.81	10.9098	0
87	1977	3	28	6.7	14.8	1.81	10.9098	5.2
88	1977	3	29	0	5.9	1.81	10.9098	0
89	1977	3	30	-0.4	4.2	1.81	10.9098	0
90	1977	3	31	-0.1	11.2	1.81	10.9098	0
91	1977	4	1	5.6	16.7	2.07	12.331	0
92	1977	4	2	10.2	15.9	2.07	12.331	0.8
93	1977	4	3	9.1	14.2	2.07	12.331	0.5
94	1977	4	4	4.9	12.8	2.07	12.331	0.5
95	1977	4	5	6.6	17.4	2.07	12.331	0
96	1977	4	6	7.6	19.3	2.07	12.331	0
97	1977	4	7	10.1	15.6	2.07	12.331	2
98	1977	4	8	3.6	9.4	2.07	12.331	1.4
99	1977	4	9	-1	9.4	2.07	12.331	14
100	1977	4	10	0.3	6.3	2.07	12.331	0.2
101	1977	4	11	1.2	10.1	2.4	11.913	4.1
102	1977	4	12	5.8	12.9	2.4	11.913	5.2
103	1977	4	13	9.5	13.2	2.4	11.913	0.2
104	1977	4	14	5.3	15.6	2.4	11.913	0
105	1977	4	15	7.2	15.3	2.4	11.913	0
106	1977	4	16	1	18.2	2.4	11.913	0
107	1977	4	17	9	12	2.4	11.913	9.2
108	1977	4	18	7.9	12.4	2.4	11.913	1.4
109	1977	4	19	9.3	13.7	2.4	11.913	1.3
110	1977	4	20	5.7	17.4	2.4	11.913	0
111	1977	4	21	5.1	20.1	3.13	17.0544	0
112	1977	4	22	5.9	23.9	3.13	17.0544	0
113	1977	4	23	9.1	21.6	3.13	17.0544	0
114	1977	4	24	10	19.6	3.13	17.0544	0
115	1977	4	25	6.4	21.7	3.13	17.0544	0
116	1977	4	26	6.8	26	3.13	17.0544	0
117	1977	4	27	12.3	18.4	3.13	17.0544	0.1
118	1977	4	28	9	16.9	3.13	17.0544	6.6
119	1977	4	29	6.8	12.8	3.13	17.0544	1.4
120	1977	4	30	6.7	14.8	3.13	17.0544	0
121	1977	5	1	5.8	16.9	2.91	17.6814	0
122	1977	5	2	7.7	17.3	2.91	17.6814	10.3
123	1977	5	3	7.1	10.3	2.91	17.6814	19.6
124	1977	5	4	5.2	10	2.91	17.6814	11.6
125	1977	5	5	0.9	16.6	2.91	17.6814	0
126	1977	5	6	7.1	18.4	2.91	17.6814	0
127	1977	5	7	6.3	18.7	2.91	17.6814	0
128	1977	5	8	7.1	17.6	2.91	17.6814	0
129	1977	5	9	6.3	17.6	2.91	17.6814	0
130	1977	5	10	7.5	23.2	2.91	17.6814	0
131	1977	5	11	11	21.5	2.48	13.167	0
132	1977	5	12	8.5	20.4	2.48	13.167	4.2
133	1977	5	13	8.7	16	2.48	13.167	2.8
134	1977	5	14	8.8	15.9	2.48	13.167	3.5
135	1977	5	15	11.3	17	2.48	13.167	4
136	1977	5	16	8.2	14.9	2.48	13.167	1.8
137	1977	5	17	9.4	16.2	2.48	13.167	14
138	1977	5	18	10.4	13.9	2.48	13.167	31.2
139	1977	5	19	11.6	16.6	2.48	13.167	14.8
140	1977	5	20	8.6	19	2.48	13.167	11
141	1977	5	21	10.9	17.3	3.05	13.794	1.3
142	1977	5	22	11.6	18.2	3.05	13.794	0
143	1977	5	23	8.5	22.9	3.05	13.794	0
144	1977	5	24	13.6	23	3.05	13.794	31.9
145	1977	5	25	13	20.1	3.05	13.794	16.2
146	1977	5	26	12.7	17.2	3.05	13.794	0.8
147	1977	5	27	11.2	15.3	3.05	13.794	1
148	1977	5	28	12.1	19.4	3.05	13.794	0
149	1977	5	29	11.5	21	3.05	13.794	0
150	1977	5	30	9.4	23.7	3.05	13.794	0
151	1977	5	31	15.4	23.7	3.05	13.794	0
152	1977	6	1	13.9	23.7	4.04	18.5174	11.4
153	1977	6	2	13.9	19.7	4.04	18.5174	1.3
154	1977	6	3	10.3	21.6	4.04	18.5174	0
155	1977	6	4	13.4	20.5	4.04	18.5174	0
156	1977	6	5	12.2	23.5	4.04	18.5174	0
157	1977	6	6	11.8	20	4.04	18.5174	0
158	1977	6	7	11.7	22.1	4.04	18.5174	2.8
159	1977	6	8	10.8	22.6	4.04	18.5174	0
160	1977	6	9	15.2	24.9	4.04	18.5174	3.4
161	1977	6	10	11.9	18.6	4.04	18.5174	1.3
162	1977	6	11	9.7	20.9	4.33	19.4788	0
163	1977	6	12	12.3	24.5	4.33	19.4788	0
164	1977	6	13	11.9	20.1	4.33	19.4788	1.5
165	1977	6	14	9.8	18.2	4.33	19.4788	0
166	1977	6	15	6	22.3	4.33	19.4788	0
167	1977	6	16	8.2	26.4	4.33	19.4788	0
168	1977	6	17	14	26.9	4.33	19.4788	15.7
169	1977	6	18	14.8	25.1	4.33	19.4788	0.3
170	1977	6	19	14.8	23.1	4.33	19.4788	2.6
171	1977	6	20	13.8	22.2	4.33	19.4788	28
172	1977	6	21	13.1	21.6	3.76	17.3052	1.2
173	1977	6	22	12	20.6	3.76	17.3052	27.8
174	1977	6	23	13.4	17.9	3.76	17.3052	6.2
175	1977	6	24	13	22.3	3.76	17.3052	0
176	1977	6	25	11.1	21.3	3.76	17.3052	0.6
177	1977	6	26	14.9	20.1	3.76	17.3052	0.8
178	1977	6	27	11.5	24	3.76	17.3052	0
179	1977	6	28	10.9	26.3	3.76	17.3052	8
180	1977	6	29	13.3	20.6	3.76	17.3052	19.8
181	1977	6	30	11.7	21.8	3.76	17.3052	0
182	1977	7	1	9.8	24.9	4.15	18.183	0
183	1977	7	2	12.7	27	4.15	18.183	0.1
184	1977	7	3	15.4	24	4.15	18.183	0.4
185	1977	7	4	15.5	25	4.15	18.183	20.4
186	1977	7	5	14.5	28.6	4.15	18.183	0.8
187	1977	7	6	15.9	30.7	4.15	18.183	1
188	1977	7	7	17.9	21.2	4.15	18.183	82.7
189	1977	7	8	16.2	21.8	4.15	18.183	7.8
190	1977	7	9	17.4	24.8	4.15	18.183	0
191	1977	7	10	14.8	28.1	4.15	18.183	0
192	1977	7	11	16.9	27.6	4.13	18.3084	0
193	1977	7	12	18.8	25.7	4.13	18.3084	0
194	1977	7	13	15.9	26.2	4.13	18.3084	0
195	1977	7	14	15.9	20.6	4.13	18.3084	14.6
196	1977	7	15	15.8	25	4.13	18.3084	0
197	1977	7	16	14.1	21.7	4.13	18.3084	0
198	1977	7	17	10.3	23.7	4.13	18.3084	0
199	1977	7	18	11.8	27.9	4.13	18.3084	0
200	1977	7	19	17.2	25	4.13	18.3084	1.1
201	1977	7	20	18	21.2	4.13	18.3084	1
202	1977	7	21	13.4	23.9	4.07	18.0994	0
203	1977	7	22	11.3	24.6	4.07	18.0994	0
204	1977	7	23	11.8	28.2	4.07	18.0994	0
205	1977	7	24	13.8	31	4.07	18.0994	0
206	1977	7	25	17.3	22.9	4.07	18.0994	0.9
207	1977	7	26	13.7	22	4.07	18.0994	1.7
208	1977	7	27	10.4	20.1	4.07	18.0994	1.6
209	1977	7	28	14.8	19.6	4.07	18.0994	5.9
210	1977	7	29	13.4	22.9	4.07	18.0994	30
211	1977	7	30	13.7	18.7	4.07	18.0994	14.5
212	1977	7	31	13.9	20.8	4.07	18.0994	0.2
213	1977	8	1	14.8	23.6	4.55	22.4048	0
214	1977	8	2	10.2	24.7	4.55	22.4048	0
215	1977	8	3	13.5	23.9	4.55	22.4048	0
216	1977	8	4	14.9	25.9	4.55	22.4048	0
217	1977	8	5	14.5	27.5	4.55	22.4048	0
218	1977	8	6	14.9	29.6	4.55	22.4048	13.8
219	1977	8	7	16.5	22.5	4.55	22.4048	0.2
220	1977	8	8	14.8	24.1	4.55	22.4048	0
221	1977	8	9	12.9	26.3	4.55	22.4048	0
222	1977	8	10	13.7	27.1	4.55	22.4048	0
223	1977	8	11	12.7	27.7	3.96	19.3116	0
224	1977	8	12	15.2	26	3.96	19.3116	0
225	1977	8	13	12	26.7	3.96	19.3116	0
226	1977	8	14	13.1	28.7	3.96	19.3116	0
227	1977	8	15	16.3	29.6	3.96	19.3116	4.1
228	1977	8	16	18	28.9	3.96	19.3116	3.3
229	1977	8	17	16.4	19.9	3.96	19.3116	2.8
230	1977	8	18	11.7	22.1	3.96	19.3116	0.4
231	1977	8	19	14.8	20.6	3.96	19.3116	1.4
232	1977	8	20	14.7	23.5	3.96	19.3116	1.7
233	1977	8	21	12.9	20.4	2.96	14.212	1.4
234	1977	8	22	13	19.4	2.96	14.212	0.9
235	1977	8	23	12.3	20.3	2.96	14.212	1.4
236	1977	8	24	12.2	23.9	2.96	14.212	0
237	1977	8	25	11.4	25.1	2.96	14.212	9.8
238	1977	8	26	13.8	20.4	2.96	14.212	0.2
239	1977	8	27	12.4	20.1	2.96	14.212	6.8
240	1977	8	28	11.7	20.8	2.96	14.212	1.1
241	1977	8	29	12.8	20.5	2.96	14.212	0.2
242	1977	8	30	13.9	22.6	2.96	14.212	0
243	1977	8	31	9.9	26.4	2.96	14.212	0.2
244	1977	9	1	15.6	22.8	3.36	19.3952	0
245	1977	9	2	9.7	25.6	3.36	19.3952	0
246	1977	9	3	10.9	26	3.36	19.3952	0
247	1977	9	4	13.9	25.5	3.36	19.3952	0
248	1977	9	5	13.6	26.1	3.36	19.3952	0
249	1977	9	6	10.6	26.4	3.36	19.3952	0
250	1977	9	7	10.8	27.5	3.36	19.3952	0
251	1977	9	8	11.9	28.6	3.36	19.3952	0
252	1977	9	9	16.9	23.7	3.36	19.3952	0.2
253	1977	9	10	7.1	25.3	3.36	19.3952	0
254	1977	9	11	8	30.4	2.73	17.0962	0
255	1977	9	12	10.6	31.1	2.73	17.0962	0
256	1977	9	13	16.8	21.3	2.73	17.0962	0
257	1977	9	14	11.7	25	2.73	17.0962	0
258	1977	9	15	11.4	27.7	2.73	17.0962	0
259	1977	9	16	13.5	25.8	2.73	17.0962	0
260	1977	9	17	11.2	20.4	2.73	17.0962	0
261	1977	9	18	4.5	18.7	2.73	17.0962	0
262	1977	9	19	3.3	17.9	2.73	17.0962	0
263	1977	9	20	5.7	17.6	2.73	17.0962	0
264	1977	9	21	2.8	17.8	2.24	14.0448	0
265	1977	9	22	7.3	19.6	2.24	14.0448	0
266	1977	9	23	4.2	22.3	2.24	14.0448	0.4
267	1977	9	24	13.9	22.2	2.24	14.0448	1
268	1977	9	25	13	21.9	2.24	14.0448	0
269	1977	9	26	9.2	25.2	2.24	14.0448	0
270	1977	9	27	11.7	25.9	2.24	14.0448	0
271	1977	9	28	12.8	25	2.24	14.0448	0
272	1977	9	29	12.1	25.1	2.24	14.0448	0
273	1977	9	30	10.7	26.3	2.24	14.0448	0
274	1977	10	1	16.7	20.9	2.03	8.1092	0.1
275	1977	10	2	13	17.6	2.03	8.1092	5.8
276	1977	10	3	14.4	17.4	2.03	8.1092	1
277	1977	10	4	11.1	23.1	2.03	8.1092	0
278	1977	10	5	14.6	24.3	2.03	8.1092	0
279	1977	10	6	14.8	26.7	2.03	8.1092	13
280	1977	10	7	9.7	16.8	2.03	8.1092	0
281	1977	10	8	7.1	21.7	2.03	8.1092	0
282	1977	10	9	9.9	18.6	2.03	8.1092	4.2
283	1977	10	10	12	18	2.03	8.1092	0
284	1977	10	11	4.8	19.3	2.23	12.0802	0
285	1977	10	12	3.4	22.1	2.23	12.0802	0
286	1977	10	13	5.5	22.2	2.23	12.0802	0
287	1977	10	14	6.7	23	2.23	12.0802	0
288	1977	10	15	14.9	22.8	2.23	12.0802	0
289	1977	10	16	12.7	23.2	2.23	12.0802	0
290	1977	10	17	16	21.8	2.23	12.0802	0
291	1977	10	18	17.1	23.3	2.23	12.0802	0
292	1977	10	19	15	23.1	2.23	12.0802	0
293	1977	10	20	18	21.8	2.23	12.0802	0.2
294	1977	10	21	14.3	23.3	1.13	6.3536	0
295	1977	10	22	14.3	23.8	1.13	6.3536	0.4
296	1977	10	23	14.7	18.6	1.13	6.3536	0.4
297	1977	10	24	12	22.9	1.13	6.3536	0
298	1977	10	25	15.4	19.4	1.13	6.3536	15.6
299	1977	10	26	9.4	17.8	1.13	6.3536	0
300	1977	10	27	6.1	21.9	1.13	6.3536	0
301	1977	10	28	9.8	18.4	1.13	6.3536	0
302	1977	10	29	12	20.7	1.13	6.3536	0
303	1977	10	30	9.6	21.9	1.13	6.3536	0
304	1977	10	31	12	18	1.13	6.3536	2.4
305	1977	11	1	10.4	16.8	0.7	7.524	0
306	1977	11	2	5.8	21.4	0.7	7.524	0
307	1977	11	3	5.7	22.6	0.7	7.524	0
308	1977	11	4	6.9	14.2	0.7	7.524	1.6
309	1977	11	5	5.1	17.9	0.7	7.524	0
310	1977	11	6	4.9	17	0.7	7.524	0
311	1977	11	7	4.5	15.4	0.7	7.524	0
312	1977	11	8	7	12.9	0.7	7.524	0
313	1977	11	9	5.6	16.8	0.7	7.524	0
314	1977	11	10	1.4	21.2	0.7	7.524	0
315	1977	11	11	4.2	21.8	0.73	4.1382	0
316	1977	11	12	5.6	19.4	0.73	4.1382	3.2
317	1977	11	13	11.6	12.8	0.73	4.1382	6.2
318	1977	11	14	8.5	14.8	0.73	4.1382	3.2
319	1977	11	15	11.2	15	0.73	4.1382	2.2
320	1977	11	16	8	12	0.73	4.1382	7.1
321	1977	11	17	8	11.8	0.73	4.1382	4.3
322	1977	11	18	2.9	11	0.73	4.1382	0.4
323	1977	11	19	-1.2	2.3	0.73	4.1382	0
324	1977	11	20	-2.8	8.2	0.73	4.1382	0.1
325	1977	11	21	4.6	8.6	0.54	4.6398	1
326	1977	11	22	0.5	8.2	0.54	4.6398	1.5
327	1977	11	23	2	6.9	0.54	4.6398	0
328	1977	11	24	3.3	12.1	0.54	4.6398	5.6
329	1977	11	25	2.6	7.4	0.54	4.6398	0
330	1977	11	26	1.9	6.8	0.54	4.6398	0
331	1977	11	27	-0.8	6.3	0.54	4.6398	0
332	1977	11	28	-5.3	1.6	0.54	4.6398	0
333	1977	11	29	-1	2.4	0.54	4.6398	0.4
334	1977	11	30	1	4	0.54	4.6398	1.4
335	1977	12	1	-1.3	2.3	0.79	4.8906	0
336	1977	12	2	-3.2	6.4	0.79	4.8906	0
337	1977	12	3	-4.2	10.4	0.79	4.8906	0
338	1977	12	4	3.7	12	0.79	4.8906	0
339	1977	12	5	9.4	13.1	0.79	4.8906	5.4
340	1977	12	6	6.4	13.5	0.79	4.8906	0
341	1977	12	7	4.6	14.2	0.79	4.8906	0
342	1977	12	8	7.2	9.8	0.79	4.8906	6.4
343	1977	12	9	3.4	13.6	0.79	4.8906	1
344	1977	12	10	4.7	12.3	0.79	4.8906	0.2
345	1977	12	11	9.4	14	0.66	5.1832	0
346	1977	12	12	10.1	13.1	0.66	5.1832	2.4
347	1977	12	13	4.4	7.6	0.66	5.1832	0
348	1977	12	14	2.7	6.8	0.66	5.1832	0
349	1977	12	15	-0.9	12.2	0.66	5.1832	0
350	1977	12	16	1.3	12.9	0.66	5.1832	0
351	1977	12	17	7.8	13.3	0.66	5.1832	0
352	1977	12	18	4.8	11.8	0.66	5.1832	0
353	1977	12	19	7	12.9	0.66	5.1832	0
354	1977	12	20	2.4	12.3	0.66	5.1832	0
355	1977	12	21	8.3	13.6	0.51	3.2186	1.6
356	1977	12	22	3.6	13.2	0.51	3.2186	0.8
357	1977	12	23	11	14.9	0.51	3.2186	0
358	1977	12	24	11.2	14.1	0.51	3.2186	0.4
359	1977	12	25	7.1	13.1	0.51	3.2186	1
360	1977	12	26	2.1	7.7	0.51	3.2186	0
361	1977	12	27	3.8	12	0.51	3.2186	2.2
362	1977	12	28	0.8	9.8	0.51	3.2186	0.2
363	1977	12	29	0.6	2	0.51	3.2186	0
364	1977	12	30	0.3	8	0.51	3.2186	0.3
365	1977	12	31	5.4	9.8	0.51	3.2186	0
