# Supplementary material for: Optimization of black-box models with uncertain climatic inputs—Application to sunflower ideotype design
Source: PLoS One. 2017 May 25;12(5):e0176815. doi: 10.1371/journal.pone.0176815 (PMC5444610; doi:10.1371/journal.pone.0176815)
Supplement: S1 Dataset and Code — The dataset used throughout this manuscript and the R code used to call the SUNFLO model and run the proposed algorithm are provided in a single archive file. (TGZ) [file pone.0176815.s001.tgz › supplementary/data/climate/51183001_2003.txt]

JourJ	Annee	Mois	Jour	Tmin	Tmax	ETP	RAD	Pluie
1	2003	1	1	1.1	13.7	0.2	0.71	4.2
2	2003	1	2	10.9	14.4	2	3.2	8.8
3	2003	1	3	7.3	10	0.9	1.3	0.6
4	2003	1	4	-2.8	5.4	0	0.59	10.6
5	2003	1	5	-9.2	-1.4	0.1	5.63	0.2
6	2003	1	6	-8.7	0.3	0.1	3.28	0
7	2003	1	7	-9.3	-2.9	0.4	5.32	0
8	2003	1	8	-11.9	-5.7	0.4	5.43	0
9	2003	1	9	-12	-3.5	0.4	3.09	0
10	2003	1	10	-13.7	-4.7	0.4	2.96	0
11	2003	1	11	-13.3	-0.6	0.1	5.93	0
12	2003	1	12	-13.3	-1.7	0.3	7.05	0
13	2003	1	13	-10.4	4.7	0	0.94	0
14	2003	1	14	3.4	5.7	0.4	1.2	0
15	2003	1	15	2.4	4.8	0.5	0.93	2.8
16	2003	1	16	2.8	6	0.3	2.52	0
17	2003	1	17	0.2	3.7	0.3	3	0
18	2003	1	18	1.1	3.5	0.1	1.45	0
19	2003	1	19	1.2	7.7	0.4	1.07	1.2
20	2003	1	20	5.8	9.9	1	2.46	4.4
21	2003	1	21	6.3	10.8	1	5.37	1.8
22	2003	1	22	6.1	10.1	1.1	3.11	4.2
23	2003	1	23	4.6	7.9	0.5	1.39	0.4
24	2003	1	24	-0.5	5.6	0.6	6.66	0
25	2003	1	25	-4.2	6.3	0.3	6.19	0.4
26	2003	1	26	1.7	9.4	0.3	1.48	5
27	2003	1	27	4.9	10.7	0.1	2.35	1.2
28	2003	1	28	5.3	8.1	1.1	4.31	5.4
29	2003	1	29	2.5	5	0.6	2.07	1.6
30	2003	1	30	-0.7	2.6	0.7	3.72	0.2
31	2003	1	31	-5.3	0.4	0.5	2.06	0.4
32	2003	2	1	-11.3	1.9	0.1	4.24	1.2
33	2003	2	2	-0.2	6.2	0.2	2.45	0.4
34	2003	2	3	4.5	6.9	1	2.78	1.8
35	2003	2	4	-0.2	4.7	0.7	6.6	0
36	2003	2	5	0.3	3.7	1.2	4.52	0
37	2003	2	6	-1.4	5.2	0.9	7.02	1
38	2003	2	7	0.5	4.1	0.2	1.4	0.8
39	2003	2	8	3.4	7.2	0.4	3.03	0
40	2003	2	9	4.1	7.5	0.6	2.7	0
41	2003	2	10	-1.2	4	0.4	6.89	0
42	2003	2	11	-4.7	6	0.4	8.93	0
43	2003	2	12	-2.5	-1	0.4	2.1	0
44	2003	2	13	-9.2	1	0.4	8.09	0
45	2003	2	14	-8.6	1.9	0.4	8.99	0
46	2003	2	15	-8.1	5.7	0.9	10.4	0
47	2003	2	16	-5.5	2.1	1	10.65	0
48	2003	2	17	-7.4	2.8	1.1	10.56	0
49	2003	2	18	-7.8	6.1	1.4	11.01	0
50	2003	2	19	-8.2	7.7	1.7	11.06	0
51	2003	2	20	-4.1	10.2	1.6	10.84	0
52	2003	2	21	-7.1	8.7	0.8	10.57	0
53	2003	2	22	-6.1	11.6	1.2	10.84	0
54	2003	2	23	0.5	13	1.5	10.62	0
55	2003	2	24	-0.3	13.7	1.8	11.42	0
56	2003	2	25	-0.6	13	2.2	11.14	0
57	2003	2	26	3.1	15.5	2.9	9.51	0
58	2003	2	27	5.6	15.3	3.1	7.61	0.2
59	2003	2	28	4.8	13.9	1.5	6.59	2.8
60	2003	3	1	8.3	11.6	0.7	3.37	4
61	2003	3	2	5.3	10.4	0.9	5.02	5.6
62	2003	3	3	2.7	7.5	0.7	5.69	0
63	2003	3	4	2.4	12.8	0.9	5.84	0
64	2003	3	5	8.7	15.1	1.9	9.45	3.6
65	2003	3	6	7	10.4	1.5	5.73	3.2
66	2003	3	7	-0.3	10.4	1	8.93	0
67	2003	3	8	4.4	12.1	2.1	10.3	0
68	2003	3	9	4.3	16.8	2.6	13.91	0
69	2003	3	10	2.5	15	1.1	8.81	0
70	2003	3	11	9.4	18	3.1	6.46	0.6
71	2003	3	12	7.7	11.1	1.5	5.61	0
72	2003	3	13	1.7	11.8	2	15.03	0
73	2003	3	14	-1.5	11.2	2.4	16.56	0
74	2003	3	15	-1.8	11.5	2.3	16.26	0
75	2003	3	16	-1.9	13.8	2.6	16.4	0
76	2003	3	17	-3.4	16.1	2.2	16.05	0
77	2003	3	18	-2.2	14.4	2.2	16.59	0
78	2003	3	19	-3.3	15.9	1.9	16.83	0
79	2003	3	20	-1.8	12.2	1.6	16.72	0
80	2003	3	21	-1.5	13.1	1.7	14.27	0
81	2003	3	22	-2.3	14.9	2.3	17.7	0
82	2003	3	23	-1.6	18.3	2.6	17.12	0
83	2003	3	24	-0.2	22	2.5	17.12	0
84	2003	3	25	2.4	20.8	2.1	14.51	0.2
85	2003	3	26	4.4	20.8	2.2	16.75	0
86	2003	3	27	3.2	20.2	2.4	16.78	0
87	2003	3	28	3.7	19.3	2.5	12.42	0
88	2003	3	29	11.1	20.4	3.2	13.27	0
89	2003	3	30	4.2	20.2	2.5	16.94	0
90	2003	3	31	3.3	15.3	3.1	20.25	0
91	2003	4	1	-2.4	17.9	2.4	14.07	5.4
92	2003	4	2	4.3	9.4	2	8.45	1.6
93	2003	4	3	1.5	9.5	2.3	18.02	0
94	2003	4	4	-1.1	12.8	2.2	18.99	0
95	2003	4	5	5.6	14.2	3.1	19.97	0
96	2003	4	6	5.6	8.9	3.1	13.85	0
97	2003	4	7	-3.7	7.7	2.6	22.41	0
98	2003	4	8	-5.8	8.6	2.3	22.27	0
99	2003	4	9	-4.3	9.4	2.5	21.22	0
100	2003	4	10	-3.3	6.1	1.6	12.42	0
101	2003	4	11	-5.1	10.5	1.8	20.27	0
102	2003	4	12	-0.4	15.3	2	11.44	0
103	2003	4	13	0.2	19.6	3.2	20.63	0
104	2003	4	14	9.8	22.8	6.4	20.03	0
105	2003	4	15	7.7	24.5	5.1	22.81	0
106	2003	4	16	5.8	24.1	4.7	23.51	0
107	2003	4	17	5.4	23.2	5.1	23.24	0
108	2003	4	18	4.8	22.2	5.1	23.67	0
109	2003	4	19	2.1	13.6	3.5	22.63	0
110	2003	4	20	0.7	16.8	1.1	7.79	0.4
111	2003	4	21	8.4	20.5	3.3	17.49	0.4
112	2003	4	22	2.5	19.4	2.9	22.03	0
113	2003	4	23	2.8	20.5	3.5	23.19	0
114	2003	4	24	4.6	23.5	3.5	20.63	0
115	2003	4	25	7.5	23	2.2	9.19	2.8
116	2003	4	26	12.6	16.2	1.4	6.22	7.6
117	2003	4	27	10.2	16.4	2.9	12.67	0.4
118	2003	4	28	8.9	24.8	4.4	18.73	4
119	2003	4	29	12.8	19.6	4.3	21.03	5.2
120	2003	4	30	12.4	15.6	1.6	7.09	8.2
121	2003	5	1	10	17.4	3.8	17.7	1.4
122	2003	5	2	7.8	19.5	3.4	14.91	2.8
123	2003	5	3	8.3	17.6	4.2	23.84	0
124	2003	5	4	4.3	24.3	4	27	0
125	2003	5	5	13.8	19.2	2.6	9.7	14.2
126	2003	5	6	10.2	15.7	1.9	10.32	1
127	2003	5	7	8.3	21.4	3.7	24.68	0
128	2003	5	8	7.9	22.2	2.8	18.64	0
129	2003	5	9	13	16.8	2.4	8.84	0.2
130	2003	5	10	6.2	17.3	3	23.18	0
131	2003	5	11	4.2	20.2	2.9	19.85	0
132	2003	5	12	10.8	16.4	3.6	14.24	0.2
133	2003	5	13	7.5	13.9	3	17.8	2.2
134	2003	5	14	5.7	14.6	3.3	21.99	0.6
135	2003	5	15	1.2	15.3	2.4	20.88	0
136	2003	5	16	1.9	18.3	3.4	23.75	0.8
137	2003	5	17	11.3	18.2	3	12.35	2.4
138	2003	5	18	13.1	16.7	1.8	8.13	17.2
139	2003	5	19	11.9	15.7	1.2	6.63	14.6
140	2003	5	20	10	16.5	4.2	20.92	0.4
141	2003	5	21	9.6	16.4	3.3	15.29	2.2
142	2003	5	22	12.4	19.4	2.1	10.51	0.6
143	2003	5	23	11.9	21.8	4.6	22.14	8
144	2003	5	24	12.7	15.6	1.2	6.68	6.2
145	2003	5	25	10.2	15.9	2.4	11.81	0.4
146	2003	5	26	4.9	19.9	3.3	29.34	0
147	2003	5	27	10.4	22.7	4.2	26.25	0
148	2003	5	28	10	24.8	4.2	26.6	0
149	2003	5	29	11.8	26.1	4.3	28.12	0
150	2003	5	30	12.3	27.4	4.2	25.87	0
151	2003	5	31	14.3	26.7	4.8	26.37	0
152	2003	6	1	13	27.6	4.6	28.05	0
153	2003	6	2	15.4	22.4	2.7	11.7	0
154	2003	6	3	12	26.1	3	14.7	0.2
155	2003	6	4	14.9	27.3	4.5	22.52	9.4
156	2003	6	5	14.6	21.5	3.1	17.45	1.8
157	2003	6	6	12.9	25.3	3.2	19.52	0
158	2003	6	7	14.1	28.2	4.7	25.89	0
159	2003	6	8	15.8	26.9	4	16.45	8.6
160	2003	6	9	11.4	22.7	4.1	26.53	0
161	2003	6	10	13.8	25.4	2.5	13.72	12
162	2003	6	11	16.3	25.8	5.5	29.23	0
163	2003	6	12	15.7	28.4	4.4	20.27	0
164	2003	6	13	14.9	25.9	5.4	27.21	0
165	2003	6	14	14.2	24.3	3.2	16.5	3.8
166	2003	6	15	12.6	24.8	4.1	24.65	0
167	2003	6	16	11.3	25.8	4.7	29.55	0
168	2003	6	17	12.6	27.4	4	19.4	0.6
169	2003	6	18	14.3	22.8	5.3	26.93	0
170	2003	6	19	16.5	22.3	3.1	11.09	0
171	2003	6	20	17.5	23.4	6.2	27.96	0
172	2003	6	21	7.4	23.5	4.2	29.34	0
173	2003	6	22	10	29.1	4.5	25.72	0
174	2003	6	23	16.1	26.6	4.8	18.52	0
175	2003	6	24	9	24.8	4.6	30.3	0
176	2003	6	25	10.7	25.4	4.1	21.99	0
177	2003	6	26	13.2	26.9	3.6	19.12	15.6
178	2003	6	27	15.6	21.3	2.9	11.92	0
179	2003	6	28	15.7	24.8	5.2	25.64	0
180	2003	6	29	11	27.5	5.3	27.38	1.4
181	2003	6	30	15.5	23.5	3.4	12.52	3.4
182	2003	7	1	12.2	22.2	3.4	15.13	7.8
183	2003	7	2	13.3	21.1	3.7	17.16	1
184	2003	7	3	12.7	21.9	3.8	18.48	3
185	2003	7	4	13.5	21.2	4	17.95	0.2
186	2003	7	5	10	21.2	2.6	12.74	0
187	2003	7	6	14.6	23.6	4.6	21.47	0
188	2003	7	7	11.8	25	4.1	19.65	0
189	2003	7	8	12.8	25.5	5	26	0
190	2003	7	9	13.2	27.3	5	25.72	0
191	2003	7	10	13.1	29.2	5.1	27.06	0
192	2003	7	11	15.4	30.6	6	24.09	0
193	2003	7	12	12.8	25.6	5.8	28.57	0
194	2003	7	13	9.3	29.3	5.7	28.76	0
195	2003	7	14	12.8	31.9	7.3	28.99	0
196	2003	7	15	10.8	34.6	6.1	27.81	0
197	2003	7	16	18	28.3	6.4	21.25	0.4
198	2003	7	17	15.2	23.7	4.9	14.6	0.8
199	2003	7	18	12.6	28.4	5.7	25.85	0
200	2003	7	19	12.9	32.3	6.5	28.36	0
201	2003	7	20	14.8	27.8	5	19.69	0.2
202	2003	7	21	13.7	28.4	4.4	19.01	0.6
203	2003	7	22	15.6	27.3	5.8	24.87	0
204	2003	7	23	13.6	27.5	5.2	21.56	0
205	2003	7	24	15.9	23.2	3.8	14.75	5.6
206	2003	7	25	12.9	26.3	4.5	16.99	1.6
207	2003	7	26	17.8	22.9	2.7	10.53	12.6
208	2003	7	27	18.2	21.8	3.4	11.58	1.8
209	2003	7	28	11.1	23.3	3.7	20.37	3.4
210	2003	7	29	12.4	26.3	4.7	24.27	3.6
211	2003	7	30	17	23.3	3.6	14.26	0.2
212	2003	7	31	13.4	24.7	4.2	22.21	0
213	2003	8	1	13.2	29.1	4.8	25.79	0
214	2003	8	2	13.4	30.8	5	25.52	0
215	2003	8	3	14.9	32.8	5.6	25.57	0
216	2003	8	4	15.1	34.6	5.8	25.55	0
217	2003	8	5	15.8	35.7	5.8	23.54	0
218	2003	8	6	17.1	37.8	6.4	22.57	0
219	2003	8	7	18.6	38.6	6.7	22.94	0
220	2003	8	8	17.2	36.7	6	22.84	0
221	2003	8	9	19.5	35.2	7.3	24.44	0
222	2003	8	10	14.5	36.7	6.2	24.25	0
223	2003	8	11	17.7	35.9	6	19.9	0
224	2003	8	12	17.3	39.3	7.2	22.99	0
225	2003	8	13	21.4	32.6	7.3	22.7	0
226	2003	8	14	19.7	28	6.1	14.61	0
227	2003	8	15	12.1	26.3	5.7	23.31	0
228	2003	8	16	12.9	28.6	5.9	20.45	0
229	2003	8	17	18.3	28.2	4.8	11.36	28.2
230	2003	8	18	17.7	21	1.1	4.41	23.6
231	2003	8	19	16.5	23.2	3.5	15.07	0
232	2003	8	20	11.2	23.8	3.5	21.99	0
233	2003	8	21	11.8	23.6	3.8	22.67	0
234	2003	8	22	11	24	3.2	19.94	0
235	2003	8	23	13	23.9	3	19.75	0
236	2003	8	24	14.2	25.9	4.4	21.87	0
237	2003	8	25	12.3	25.6	4.6	22.56	0
238	2003	8	26	10.2	26	3.6	21.68	0
239	2003	8	27	11.6	24.1	3.5	20.35	0
240	2003	8	28	12	25.9	3.3	15.04	0.2
241	2003	8	29	15.7	18.9	1.6	7.63	16.6
242	2003	8	30	12.5	17.8	2.2	11.24	1.4
243	2003	8	31	7.7	18.6	2.8	18.87	0
244	2003	9	1	5	19.2	2.4	17.1	0
245	2003	9	2	5.3	18.8	2.1	13.55	0
246	2003	9	3	4.3	20.9	2.8	20.91	0
247	2003	9	4	5.3	24.2	3.6	21.08	0
248	2003	9	5	7.1	22.9	2.4	10.3	0
249	2003	9	6	9.9	22.3	1.6	9.58	6.4
250	2003	9	7	11.8	19.6	2.1	12.39	0
251	2003	9	8	8	21	2.4	17.3	0
252	2003	9	9	12.8	21.9	3.9	17.44	0
253	2003	9	10	13.3	17.2	2	7.17	1.2
254	2003	9	11	11.2	19.5	2.6	16.26	1.8
255	2003	9	12	13.3	19.8	1.3	6.24	0
256	2003	9	13	11.5	21.5	3	17.65	0
257	2003	9	14	5	23	2.9	19.15	0
258	2003	9	15	7.6	23.9	3.1	18.63	0
259	2003	9	16	5.5	25.6	2.5	17.46	0.2
260	2003	9	17	6.7	26.7	2.7	17.48	0
261	2003	9	18	7.3	28.1	3.1	17.2	0
262	2003	9	19	10.4	29.9	3.9	17.34	0
263	2003	9	20	8.6	29.8	4	16.94	0
264	2003	9	21	10.3	29.1	3.6	16.08	0
265	2003	9	22	14.1	25.8	4.4	12.78	0.2
266	2003	9	23	10.4	16.8	3	11.13	0
267	2003	9	24	1.1	16.9	2.1	16.85	0
268	2003	9	25	1.6	20.3	2.3	16.17	0
269	2003	9	26	3.7	20.7	2.4	13.57	0
270	2003	9	27	4.5	20.5	1.5	15.2	0
271	2003	9	28	7.8	17.7	1.7	8.7	0.2
272	2003	9	29	7.1	16.8	2.1	10.62	0
273	2003	9	30	1.7	20.2	2	13.28	0
274	2003	10	1	9.1	17.2	0.6	2.22	6.4
275	2003	10	2	10.2	23.2	1.6	9.19	7.4
276	2003	10	3	13.3	21.4	2.3	11.7	2.4
277	2003	10	4	11.1	15	2	7.8	0
278	2003	10	5	5.6	13.7	1.8	9.32	0
279	2003	10	6	3.2	11.6	0.6	3.97	4.2
280	2003	10	7	7	11.4	0.8	2.1	9.6
281	2003	10	8	2.9	15.7	0.5	6.4	0.4
282	2003	10	9	13	18.2	1.8	5.45	0
283	2003	10	10	12.7	17.9	2.2	5.49	0
284	2003	10	11	13.5	16.2	1.2	3.74	0
285	2003	10	12	5.4	16.5	1.3	10.82	0
286	2003	10	13	6.2	16	1.6	8.82	0
287	2003	10	14	3.5	15.8	1.9	10.95	0
288	2003	10	15	-0.3	15.7	1.9	11.74	0
289	2003	10	16	1.1	15.1	2.1	11.22	0
290	2003	10	17	-2.4	14.3	1.7	10.57	0
291	2003	10	18	-2.6	13.3	1.3	9.95	0
292	2003	10	19	-2.9	11.4	0.8	8.25	0
293	2003	10	20	3.6	11.3	1.7	5.24	0
294	2003	10	21	2.7	7.7	0.7	4.03	0
295	2003	10	22	1.2	10.1	1.1	6.5	0
296	2003	10	23	4.1	6.7	1.8	2.38	0
297	2003	10	24	-4.3	7.5	0.9	8.52	0
298	2003	10	25	-0.2	10.5	1	7.73	0
299	2003	10	26	4.3	8.2	1	3.74	0
300	2003	10	27	-3.2	7.8	0.4	5.33	0
301	2003	10	28	-5.3	10.2	0.5	8.46	0.8
302	2003	10	29	2.7	8	0.5	4.66	3.4
303	2003	10	30	6	11.1	1.3	4.95	2.6
304	2003	10	31	6.7	10.9	0.2	0.95	6.4
305	2003	11	1	7.8	11.4	1	3.28	0.2
306	2003	11	2	2.6	13.2	0.5	3.58	1.4
307	2003	11	3	11	15.2	2.1	5.23	0.2
308	2003	11	4	4.9	10.5	0.3	3.78	0
309	2003	11	5	6.2	14.8	1.2	7.21	0
310	2003	11	6	0.9	12.4	0.6	7.22	0
311	2003	11	7	0.6	11.1	1.2	7.1	0
312	2003	11	8	0.8	10.8	1.1	6.97	0
313	2003	11	9	0	11.3	0.2	2.78	0.4
314	2003	11	10	3.6	14.2	0.5	5.22	0
315	2003	11	11	1.3	7.8	0.5	2.6	0
316	2003	11	12	1.2	7.7	0	1.68	4.2
317	2003	11	13	-0.2	8.7	0.1	5	0
318	2003	11	14	1.9	9.8	0.3	1.63	0.2
319	2003	11	15	4.5	10.6	0.6	3.38	0
320	2003	11	16	3.3	7.2	0.1	0.75	7.2
321	2003	11	17	1	9.1	0.4	4.84	3.2
322	2003	11	18	6.4	12.2	0.1	1.69	0
323	2003	11	19	10.7	12.8	0.6	1.37	0
324	2003	11	20	6.7	9.3	0.5	2.12	0
325	2003	11	21	3.7	11.3	0.4	3.45	0
326	2003	11	22	8.8	15.4	1	1.89	0
327	2003	11	23	11.7	16.6	1.8	2.59	0.4
328	2003	11	24	11.8	15.7	1.4	2.27	3.2
329	2003	11	25	8.5	10.2	0.2	0.91	3.6
330	2003	11	26	5.5	10.2	0.9	2.2	2
331	2003	11	27	4.8	7.9	0.4	1.69	0
332	2003	11	28	3.7	5.8	0.3	1.09	0
333	2003	11	29	-1.4	7.8	0.5	4.5	0.2
334	2003	11	30	4.1	12.5	0.2	1.85	4.8
335	2003	12	1	9.2	12.3	0.9	2.19	4.6
336	2003	12	2	6.1	8.6	0.2	1.32	0.2
337	2003	12	3	4	9.6	0.4	1.73	0.2
338	2003	12	4	2.7	7.3	0.4	2.92	0
339	2003	12	5	4.6	6.3	0.5	1.1	0
340	2003	12	6	2.4	5.6	0.5	0.85	0.2
341	2003	12	7	-3.2	3.3	1	5.01	0
342	2003	12	8	-4.4	6.5	1	4.56	0
343	2003	12	9	-5.5	3.4	0.5	4.42	0
344	2003	12	10	-7.9	3.1	0.2	4.3	0
345	2003	12	11	-2.7	9.1	0.4	1.03	3
346	2003	12	12	5.1	12	0.4	2.21	2.2
347	2003	12	13	8.9	12.8	0.3	0.7	12.4
348	2003	12	14	6.6	9.2	1.1	2.19	1.8
349	2003	12	15	2.5	5.7	0.9	2.98	0
350	2003	12	16	1.5	6.9	0.5	3.13	0
351	2003	12	17	-1.6	6.6	0.5	4.18	0
352	2003	12	18	-2	7.8	0.6	4.34	0
353	2003	12	19	0.7	10.4	0.2	2.02	0
354	2003	12	20	6.8	11.6	0.5	0.83	5.2
355	2003	12	21	4.8	6.4	0.8	1.25	1.4
356	2003	12	22	0.5	4	0.6	3.23	1
357	2003	12	23	-0.6	2.4	0.2	0.97	4
358	2003	12	24	1.7	6.4	0.4	1.12	0.2
359	2003	12	25	3.9	8.2	0.2	0.96	0
360	2003	12	26	3.9	9.9	1	2.6	5.6
361	2003	12	27	6	9.1	0.9	2.35	5.2
362	2003	12	28	2.5	9.4	0.8	0.94	2
363	2003	12	29	0.1	2.8	0.4	2.45	0
364	2003	12	30	-3.7	3.9	0.3	4.62	0
365	2003	12	31	-1	4.7	0.5	3.54	0
