# Supplementary material for: Optimization of black-box models with uncertain climatic inputs—Application to sunflower ideotype design
Source: PLoS One. 2017 May 25;12(5):e0176815. doi: 10.1371/journal.pone.0176815 (PMC5444610; doi:10.1371/journal.pone.0176815)
Supplement: S1 Dataset and Code — The dataset used throughout this manuscript and the R code used to call the SUNFLO model and run the proposed algorithm are provided in a single archive file. (TGZ) [file pone.0176815.s001.tgz › supplementary/data/climate/84007004_1984.txt]

JourJ	Annee	Mois	Jour	Tmin	Tmax	ETP	RAD	Pluie
1	1984	1	1	0.2	12.8	0	6.8	0
2	1984	1	2	2.4	10.4	0.1	5.4	0
3	1984	1	3	2.1	13.1	0.3	3.1	2.3
4	1984	1	4	2	9	0.9	5.4	0
5	1984	1	5	2.6	6.7	0.9	5.4	0
6	1984	1	6	-1.8	8.8	0.4	5.4	0
7	1984	1	7	-0.6	8	0.1	5.1	0.4
8	1984	1	8	2	9.6	1	7.6	0
9	1984	1	9	2.3	5.7	1.1	6.5	0
10	1984	1	10	2.5	6.2	1.2	7.8	0
11	1984	1	11	0.4	6.5	0.1	7.9	0
12	1984	1	12	-3.3	7.9	1.2	4.4	0
13	1984	1	13	3	10.9	0.5	6	0
14	1984	1	14	0.6	14.6	0.7	4.1	0
15	1984	1	15	2.5	13.1	0	6	0
16	1984	1	16	-1.8	12.4	0	7.6	0
17	1984	1	17	2.8	13.4	1	5.3	0
18	1984	1	18	3.5	9.5	0.6	8.1	2.8
19	1984	1	19	2.3	8	0.2	0.8	5
20	1984	1	20	3.1	9.8	0.1	8.5	0.6
21	1984	1	21	2.3	7.3	0.1	1.6	7.6
22	1984	1	22	3.7	9.2	0.3	2.1	3.3
23	1984	1	23	-0.3	8.9	0.3	1.4	3.2
24	1984	1	24	4.2	10.2	0.6	8.7	0
25	1984	1	25	-1.2	9.3	0.2	9.3	0
26	1984	1	26	-1.4	11.6	1.6	1.2	14.4
27	1984	1	27	4.6	9	0	5.7	20.4
28	1984	1	28	-1.3	8.2	0.5	5	0
29	1984	1	29	-3	10.7	0.2	7.5	2.1
30	1984	1	30	4.7	10.7	0.3	8.1	0.7
31	1984	1	31	2.5	9	0.4	3.1	3.8
32	1984	2	1	1.9	11.3	0.4	8.3	2.8
33	1984	2	2	5.2	10.8	0.6	6.6	0
34	1984	2	3	3.9	10.6	1	8.7	0
35	1984	2	4	5	15.2	0.8	10.1	0
36	1984	2	5	2.9	15.6	1	9.9	0
37	1984	2	6	5.9	12.9	1.4	9.4	0
38	1984	2	7	9	16.2	1.4	5.4	0
39	1984	2	8	6.6	18.3	2.8	5.7	0.6
40	1984	2	9	2.7	9	2.2	11.1	0.3
41	1984	2	10	2.8	8.3	3.3	12	0
42	1984	2	11	0.8	8	2.2	11.6	0
43	1984	2	12	3.2	10.2	1	9.9	0
44	1984	2	13	0.4	5.5	1.3	5.6	0
45	1984	2	14	-3	7.1	1.3	10.6	0
46	1984	2	15	-0.8	5	1.6	9.8	0
47	1984	2	16	-1.6	5.7	1.2	11.2	0
48	1984	2	17	-1.7	7.2	0.5	9.9	0
49	1984	2	18	-5.5	7.8	0.5	10.6	0
50	1984	2	19	-3.9	6.8	0.7	4	5.6
51	1984	2	20	1.9	10.6	0.8	9.8	0
52	1984	2	21	1.7	8.6	0.6	2.4	3.2
53	1984	2	22	0.3	9.9	0.9	7.5	0.8
54	1984	2	23	-1.5	10.2	1.2	11.1	0
55	1984	2	24	2.4	6.1	1.7	8	0
56	1984	2	25	2.7	7	1.4	4.5	0.7
57	1984	2	26	1.7	9	1	12.2	0
58	1984	2	27	-2.5	9.3	0.8	12.4	0
59	1984	2	28	-3.6	9.9	0.6	9.5	0
60	1984	2	29	3.5	7	0.8	2.7	37.8
61	1984	3	1	1.6	5.5	1.1	4.7	4.2
62	1984	3	2	3.8	10.9	2.1	11.7	0.4
63	1984	3	3	1.9	8.4	2.1	12.2	0
64	1984	3	4	3.2	8.2	2.8	15.2	0
65	1984	3	5	2	10.2	2.9	15.4	0
66	1984	3	6	3.4	13.2	2.7	15.8	0
67	1984	3	7	4.9	13.5	3.9	14.7	0
68	1984	3	8	5.1	8.7	3	15.5	0
69	1984	3	9	1.4	6.7	3	12.6	0
70	1984	3	10	-0.2	6.2	2.7	14.5	0
71	1984	3	11	0.7	9.3	3.2	15.9	0
72	1984	3	12	2.1	12.9	1.7	14.4	0
73	1984	3	13	-0.1	13.8	1.2	9.7	0
74	1984	3	14	0	14.2	1.7	11	0
75	1984	3	15	9.2	10.7	1.4	1.6	3
76	1984	3	16	5.6	15	1.7	11.6	1.8
77	1984	3	17	6.2	11	0.6	3.6	2.3
78	1984	3	18	2.5	15.1	1.3	15	0
79	1984	3	19	0.5	14.6	1.1	13	0
80	1984	3	20	1.1	13.2	0.8	6.6	5.3
81	1984	3	21	6	15	1.7	12.5	0
82	1984	3	22	5.8	14.5	1.7	11.9	0
83	1984	3	23	2.1	16.5	1.9	16.8	0
84	1984	3	24	5.7	15.1	1.8	5.3	0.3
85	1984	3	25	5.8	16.4	1.6	10.9	3.8
86	1984	3	26	4.9	15.5	2.1	16.6	0
87	1984	3	27	1.4	16	2	17.2	0
88	1984	3	28	8	16.2	1.7	6.2	18.7
89	1984	3	29	3.8	15	2.6	19.9	0
90	1984	3	30	5.6	14.1	2.7	20.1	0
91	1984	3	31	1.4	16.3	2.8	16.7	10.7
92	1984	4	1	9.2	13.4	1.5	4.8	5.8
93	1984	4	2	6.5	9.8	3.2	14.2	0
94	1984	4	3	2.8	8.8	4.2	21.6	0
95	1984	4	4	2.1	11.3	2.4	14.8	0
96	1984	4	5	0.3	15.8	2.6	16.5	0.6
97	1984	4	6	4.3	13.7	3.5	21.1	0
98	1984	4	7	6.5	15	4.3	21.1	0
99	1984	4	8	8.1	16.3	4.7	21.5	0
100	1984	4	9	6.2	16.3	4.3	22.3	0
101	1984	4	10	4	14.8	2.4	9.6	0
102	1984	4	11	7.2	13.2	4.6	22.2	0
103	1984	4	12	6.7	17.1	4.8	22.6	0
104	1984	4	13	7.6	19.4	3.2	22.5	0
105	1984	4	14	2.5	22.1	3	21.6	0
106	1984	4	15	4.1	17.7	1.8	8.7	0
107	1984	4	16	9.1	19.2	5.3	21.5	0
108	1984	4	17	6.6	15	5.6	23.9	0
109	1984	4	18	6.4	17.7	4.5	24	0
110	1984	4	19	5.7	21	3.3	22.9	0
111	1984	4	20	7	20.1	2.9	20.2	0
112	1984	4	21	3.8	20.8	3.2	23.2	0
113	1984	4	22	3.2	21.3	3.1	23.5	0
114	1984	4	23	3.2	22.3	3.2	24.2	0
115	1984	4	24	3.3	23.6	3.5	24.4	0
116	1984	4	25	5.5	22.1	2.7	16.2	0
117	1984	4	26	5.7	23	3.5	24.2	0
118	1984	4	27	4.4	26.4	5.3	24.8	0
119	1984	4	28	13	23.9	5.5	23.3	0
120	1984	4	29	7.8	17.9	3	11.3	0
121	1984	4	30	4.6	19.8	4.2	24.9	0
122	1984	5	1	6	19.5	4	18.5	0
123	1984	5	2	13.2	18.7	3.8	14	10.3
124	1984	5	3	13.6	18.8	2.5	13.2	0
125	1984	5	4	10.4	18.7	2.8	11.3	0
126	1984	5	5	8	23.4	3.9	24.8	0
127	1984	5	6	8.8	22	2.7	12.4	0.1
128	1984	5	7	8	22.6	4	23.3	0
129	1984	5	8	10.6	16	5.3	21.8	0
130	1984	5	9	7.4	19.3	6.6	24.9	0
131	1984	5	10	8.8	18.1	6.9	26.4	0
132	1984	5	11	9	17.7	5.1	25.4	0
133	1984	5	12	7.5	17.4	3.6	23.1	0
134	1984	5	13	3.9	17.2	3.1	22.6	0
135	1984	5	14	3.9	19.9	3.9	27.1	0
136	1984	5	15	8.6	11.6	0.6	3.1	29.1
137	1984	5	16	9	15.2	2.2	13.2	5
138	1984	5	17	9.8	17.8	2.3	12.6	10.9
139	1984	5	18	11.4	16.1	1.5	5.7	15.4
140	1984	5	19	10.8	18.9	4	25.7	11.4
141	1984	5	20	10.9	14.8	1.3	6.3	0.3
142	1984	5	21	8.2	20.7	3.6	23.7	0
143	1984	5	22	10.9	18.2	2.4	14.3	26.1
144	1984	5	23	9.5	19.3	3.9	25.6	0
145	1984	5	24	7.4	21.2	4.1	27.3	2
146	1984	5	25	9.2	20.6	4.1	24.6	0
147	1984	5	26	10.9	16	1.2	4.9	20.7
148	1984	5	27	8.4	18	3.3	20.2	0
149	1984	5	28	9.7	18.5	3.9	22.7	0
150	1984	5	29	7.4	17.2	4.1	24.2	0
151	1984	5	30	9.4	18.8	4.8	27.7	0
152	1984	5	31	7.2	20.9	3.4	22.8	0
153	1984	6	1	8.9	22.6	4.7	27.3	0
154	1984	6	2	13.4	24.7	4.2	19.6	0
155	1984	6	3	9.9	20.6	0.4	5.8	46.9
156	1984	6	4	4.4	17.2	1.7	11	4.9
157	1984	6	5	11	16.7	2	12.5	22.2
158	1984	6	6	7	19.9	3.7	24.1	0.6
159	1984	6	7	11.7	19.2	3.7	21.1	0
160	1984	6	8	11.4	19.8	4.1	23.9	0
161	1984	6	9	13.7	24.4	5.4	29.8	0
162	1984	6	10	13.3	26.5	4.6	26.8	0
163	1984	6	11	13	25.9	5.6	24.8	0
164	1984	6	12	17.7	27.5	6	28.3	0
165	1984	6	13	12.4	28.2	5.2	27.8	0
166	1984	6	14	12.5	27.3	5.2	28.3	0
167	1984	6	15	12.8	29.5	6.5	29	0
168	1984	6	16	17.5	26.7	5.9	28.1	0
169	1984	6	17	12	28.2	4.9	27.4	0
170	1984	6	18	14.4	28.4	4.9	25.1	0
171	1984	6	19	17.8	28.5	4.1	17.4	0
172	1984	6	20	16.8	31.8	5.2	23.9	0
173	1984	6	21	16	29.2	4.9	22.1	0.1
174	1984	6	22	18.2	27.6	7	27.1	0
175	1984	6	23	17.7	26.3	6.8	29.7	0
176	1984	6	24	19.1	24	6.6	27.7	0
177	1984	6	25	14.3	25.3	8.3	30.7	0
178	1984	6	26	17.9	28.7	7.2	30.1	0
179	1984	6	27	14.4	28.6	5.3	27.8	0
180	1984	6	28	17.1	28.7	5.1	24.8	28.2
181	1984	6	29	15.4	26.7	5.4	28.4	0
182	1984	6	30	15.7	28.1	5.7	29.4	0
183	1984	7	1	16.6	26.2	3.9	15.2	0
184	1984	7	2	15.1	27.3	6	29.3	0
185	1984	7	3	16.8	24.4	7.7	29.5	0
186	1984	7	4	15	23.2	8.4	31	0
187	1984	7	5	13.8	25.7	6.8	29.1	0
188	1984	7	6	16.4	29.5	5.6	28.9	0
189	1984	7	7	12	26.8	5.1	28.4	0
190	1984	7	8	14	28.4	5.3	27.3	0
191	1984	7	9	12.8	30.7	5.3	27	0
192	1984	7	10	14.2	33.3	5.5	26.8	0
193	1984	7	11	17.9	33.3	4.2	14	0
194	1984	7	12	18.2	31.1	5.3	24.9	0
195	1984	7	13	18.3	31.6	7	27.8	0
196	1984	7	14	19.5	29.5	7.3	28.9	0
197	1984	7	15	18.6	29.7	6.5	26.3	0
198	1984	7	16	18.1	24.6	8.3	28.5	0
199	1984	7	17	15.3	24.9	7.3	28.3	0
200	1984	7	18	15.2	28.7	5.5	27.9	0
201	1984	7	19	12.7	30.5	5.3	27.5	0
202	1984	7	20	14.2	30.8	5	25.2	0
203	1984	7	21	18.8	29.2	4.8	23.2	0
204	1984	7	22	16.9	31.1	5.1	25.5	0
205	1984	7	23	16.9	31.7	5.2	25.1	0
206	1984	7	24	17.9	30.7	5.2	24.2	0
207	1984	7	25	21.4	31.1	6	22.5	0
208	1984	7	26	19.5	27.4	8	27.4	0
209	1984	7	27	16.6	26	7.5	27.4	0
210	1984	7	28	19	29.8	7.5	27.3	0
211	1984	7	29	16.6	32.7	5.3	26.2	0
212	1984	7	30	15.7	30.6	5.4	25.9	0
213	1984	7	31	15	32.7	5.9	21.7	2.8
214	1984	8	1	16.3	27.2	6.2	27.4	0
215	1984	8	2	18.6	32.9	5.7	26.7	0
216	1984	8	3	15.2	31.8	5	25.1	0
217	1984	8	4	17.9	30.7	4.2	17.4	0
218	1984	8	5	19.1	28.3	7	26.1	0
219	1984	8	6	18.5	25.4	7.2	25.7	0
220	1984	8	7	17.1	27.8	5.7	26.3	0
221	1984	8	8	15.3	25.1	4.2	17.5	0.7
222	1984	8	9	14.6	22.7	3.9	15.9	0.7
223	1984	8	10	17.4	21.1	1.6	4.8	0
224	1984	8	11	17.1	25.2	4.9	22.1	0
225	1984	8	12	16.9	26.3	5.1	24.3	0
226	1984	8	13	14.6	28.7	4.4	23.6	0
227	1984	8	14	13	28.4	3.7	20	0
228	1984	8	15	16.4	28.8	5	24.3	0
229	1984	8	16	14	30.2	4.4	23.3	0
230	1984	8	17	18.6	29.9	4.8	23.1	0
231	1984	8	18	14	29.6	4.1	22.8	0
232	1984	8	19	13.7	28.9	3.8	22.5	0
233	1984	8	20	14.9	29.3	4.2	22.7	0
234	1984	8	21	11.9	29.8	4	22.4	0
235	1984	8	22	14	28.3	3.9	20.1	0
236	1984	8	23	17.4	22.2	1.4	4.1	35.5
237	1984	8	24	13.9	23.8	2.6	14.6	0
238	1984	8	25	12.9	25.7	3.5	19.8	0
239	1984	8	26	16.8	24.8	4.8	21	0
240	1984	8	27	18.4	26.3	3.6	18	2.1
241	1984	8	28	16.6	23.7	2.1	8.5	0
242	1984	8	29	16.5	28	3.7	19.7	0
243	1984	8	30	16.7	28.8	3.9	20.6	0
244	1984	8	31	16	29.7	4	21.9	0
245	1984	9	1	13.8	30.6	3.8	22	0
246	1984	9	2	13.7	31.5	3.7	21.2	0
247	1984	9	3	19	26.2	2.3	11.1	0
248	1984	9	4	17.5	27.5	3.1	15.4	5
249	1984	9	5	17.3	24.3	3.4	14.7	0.5
250	1984	9	6	11.9	19.5	3.8	20.2	0
251	1984	9	7	9.2	20.7	3.2	21.3	0
252	1984	9	8	7.5	22	2.9	20.5	0
253	1984	9	9	8.7	24	3.3	19.3	0
254	1984	9	10	13	21.7	3.5	20.3	0
255	1984	9	11	14.2	22.8	4.3	19.5	0
256	1984	9	12	15	26.7	3.4	20.3	0
257	1984	9	13	10.1	25.3	2.8	19.6	0
258	1984	9	14	13.3	24.1	2.6	14.5	0.3
259	1984	9	15	15.9	23.7	3.6	19.3	0
260	1984	9	16	12.5	21.9	3.3	16.9	0
261	1984	9	17	14.8	23.5	2.9	16.9	1.6
262	1984	9	18	13.7	19.4	2.2	11	4.6
263	1984	9	19	14	19.8	3.1	13	0
264	1984	9	20	15.1	24	3.6	18.5	0
265	1984	9	21	12.4	25	2.8	13.1	0
266	1984	9	22	10.3	19.6	2.1	12.7	11.7
267	1984	9	23	13.8	19.3	0.6	4.9	0.1
268	1984	9	24	7.1	19.1	1.8	12.1	0
269	1984	9	25	8.7	17.1	2.3	18	0
270	1984	9	26	7.3	20.3	1.9	16.8	0.6
271	1984	9	27	9.1	24.3	2.4	17	0
272	1984	9	28	12.2	21.7	1.9	10.3	0
273	1984	9	29	13.7	20.2	1	3	5.1
274	1984	9	30	14.2	22.3	1.4	9.5	0.1
275	1984	10	1	12.8	20.1	1	5.1	4.9
276	1984	10	2	7.3	20.3	1.7	15.1	3.1
277	1984	10	3	10.8	17.5	1.3	12.3	0.2
278	1984	10	4	8.3	20.3	1.2	2.8	9.2
279	1984	10	5	12.4	17.8	1.5	8.2	0
280	1984	10	6	7.6	16.6	2.7	13.7	0
281	1984	10	7	11.2	15.4	3.9	15.3	0
282	1984	10	8	10.8	18.3	2.9	13.4	0
283	1984	10	9	7.5	17.4	1.1	6.8	0
284	1984	10	10	5.8	22.3	1.3	13.6	0.3
285	1984	10	11	12.6	17.3	1.6	6.1	0
286	1984	10	12	13.9	20.4	2.5	13.6	0
287	1984	10	13	12.5	20.6	1.7	13.5	0
288	1984	10	14	7.4	21.8	1.2	13.3	0
289	1984	10	15	6.5	19.2	1.1	12.4	0
290	1984	10	16	9.7	20.7	1.3	13.4	0
291	1984	10	17	5.5	20.2	1.3	10.7	0
292	1984	10	18	12	20.8	1.6	7.1	0.5
293	1984	10	19	14.1	20.7	1.6	7.6	7.8
294	1984	10	20	14.2	19.2	1.2	7.9	0
295	1984	10	21	8.7	18.4	1.3	12.6	0
296	1984	10	22	4.4	19	0.8	12.8	0
297	1984	10	23	5.4	20.8	1	11.6	0
298	1984	10	24	8.5	19.8	1.1	5.7	0
299	1984	10	25	14.1	19.6	1.4	4.4	0
300	1984	10	26	12.9	19.3	1.1	9.6	24.2
301	1984	10	27	9.7	16.8	1.3	8.3	0
302	1984	10	28	9	17.3	1.3	12.1	0
303	1984	10	29	4.5	17.5	0.5	11.2	0
304	1984	10	30	3	21.5	0.5	10.4	0
305	1984	10	31	6.1	20.6	0.4	10.3	0
306	1984	11	1	4.3	19.2	0.7	10.3	0
307	1984	11	2	5.2	20.5	0.8	8.7	14.5
308	1984	11	3	10.2	14.6	0.9	7.6	0
309	1984	11	4	3	15.7	0.3	5.4	0
310	1984	11	5	11.8	17.9	1.8	2.4	18.9
311	1984	11	6	11.9	16.9	0.6	3.3	6.4
312	1984	11	7	13.1	16.2	0.9	3.2	2.6
313	1984	11	8	13.8	20.3	2.6	6.2	0
314	1984	11	9	16.6	20.4	2	4	0
315	1984	11	10	14.5	21.2	1.5	4.5	0
316	1984	11	11	8.8	19.8	0.9	8.3	0
317	1984	11	12	10	16.5	0.7	2.4	2
318	1984	11	13	9.6	20.4	0.3	8.2	0
319	1984	11	14	10.9	13.8	0.4	1	25.7
320	1984	11	15	8.2	11.1	0.6	5	6.4
321	1984	11	16	3.8	13.6	0	2.4	3.4
322	1984	11	17	5.4	14.4	0.2	8.1	0
323	1984	11	18	2.3	11.1	0.8	4.5	0.1
324	1984	11	19	3.2	14.8	0	8.1	0
325	1984	11	20	2.5	14.2	0.1	7.7	0
326	1984	11	21	4.1	11.5	0.6	4.6	0
327	1984	11	22	3.1	14.2	0.6	3.9	0
328	1984	11	23	6.2	19.4	0.3	7.7	0
329	1984	11	24	5.7	19.2	0.5	6.9	0
330	1984	11	25	3	18.3	0	8	0
331	1984	11	26	4.7	15.3	1.1	4.5	1.6
332	1984	11	27	7.5	10.7	0.7	8.2	0
333	1984	11	28	-0.1	13.3	0	8.1	0
334	1984	11	29	1.1	16.1	0.3	7.5	0
335	1984	11	30	8.5	15.5	2.2	2.8	10.3
336	1984	12	1	11.7	15.3	0.7	2	36.5
337	1984	12	2	5	11	0	7.2	0
338	1984	12	3	-0.7	11.6	0	7.5	0
339	1984	12	4	4	14.4	0.2	6.7	0
340	1984	12	5	2.2	13.6	0	6.9	0
341	1984	12	6	1.5	13.2	0	5.7	0
342	1984	12	7	1.8	10.8	0.1	4.6	0
343	1984	12	8	0.8	13	0	6.8	0
344	1984	12	9	0.7	11.2	0.5	3.9	0
345	1984	12	10	7	10.4	0.1	7	0
346	1984	12	11	-1.1	10.3	0	6.8	0
347	1984	12	12	-1.5	6.1	0.3	2.3	0
348	1984	12	13	3.7	12.4	0.3	1	14.2
349	1984	12	14	1	13	0	7.4	0
350	1984	12	15	0.1	10	0.3	2.9	3.9
351	1984	12	16	7.8	16	0.2	6.2	0
352	1984	12	17	3.2	14	0	6.2	0.8
353	1984	12	18	3.9	10.9	0.2	1.2	5.2
354	1984	12	19	3.3	8.4	1.2	6.9	0
355	1984	12	20	6	11.1	0.1	5.8	1.7
356	1984	12	21	1.7	13.4	0.6	6.2	0
357	1984	12	22	4.2	8.4	0.6	7.3	0
358	1984	12	23	-1.3	8.6	0	6.2	0
359	1984	12	24	0.3	7.2	0.4	1.7	0
360	1984	12	25	4.8	7.7	0.5	7.2	0
361	1984	12	26	-2.7	3.5	0.3	2.1	1.2
362	1984	12	27	-1.2	5.3	0.3	3.8	0
363	1984	12	28	-2	6.7	0.3	7.1	0
364	1984	12	29	1.9	4.2	1.5	6.8	0
365	1984	12	30	0.3	3.5	1.9	6.9	0
366	1984	12	31	0.2	3.6	0.7	7.2	0
