# Supplementary material for: Optimization of black-box models with uncertain climatic inputs—Application to sunflower ideotype design
Source: PLoS One. 2017 May 25;12(5):e0176815. doi: 10.1371/journal.pone.0176815 (PMC5444610; doi:10.1371/journal.pone.0176815)
Supplement: S1 Dataset and Code — The dataset used throughout this manuscript and the R code used to call the SUNFLO model and run the proposed algorithm are provided in a single archive file. (TGZ) [file pone.0176815.s001.tgz › supplementary/data/climate/86139002_2005.txt]

JourJ	Annee	Mois	Jour	Tmin	Tmax	ETP	RAD	Pluie
1	2005	1	1	8.7	11	0.2	1.37	1
2	2005	1	2	5.7	9.4	0.3	4.13	0
3	2005	1	3	-1.4	9	0	5.98	0
4	2005	1	4	-4.1	7.7	0	7	0
5	2005	1	5	4.1	10.2	0	1.21	4.5
6	2005	1	6	6.8	10.9	0.2	2.91	0
7	2005	1	7	6.3	10.8	0.4	2.25	0
8	2005	1	8	2.6	9.9	0.1	1.6	4.5
9	2005	1	9	8.4	11.9	0.4	2.88	0.5
10	2005	1	10	3.4	10.4	0.2	6.1	0
11	2005	1	11	6.6	10.1	0.8	2.85	0.5
12	2005	1	12	6.8	7.9	0.3	1.27	9
13	2005	1	13	-1.7	4.6	0	2.95	0
14	2005	1	14	-1.2	6.4	0	4.76	0
15	2005	1	15	-1.8	9.6	0	7.12	0
16	2005	1	16	-1	8.5	0.1	4.51	0
17	2005	1	17	-0.7	8.9	0.1	2.87	3.5
18	2005	1	18	3.5	8.6	0.7	5.03	4.5
19	2005	1	19	1.3	9.7	0.4	2.41	0.5
20	2005	1	20	6.1	11.1	0.3	2.14	0
21	2005	1	21	8.3	10.9	0.5	3.42	0
22	2005	1	22	7.7	10.7	0.3	3.83	5
23	2005	1	23	2.4	8.9	0.9	2.5	4.5
24	2005	1	24	-0.9	4.5	0.5	6.04	0
25	2005	1	25	-2.8	2.5	0.5	6.89	0
26	2005	1	26	-4	0	1	4.31	0
27	2005	1	27	-5.6	3.1	0.2	8.56	0.5
28	2005	1	28	-0.3	5.2	0.1	2.22	1
29	2005	1	29	0.6	3.5	0.7	4.56	0
30	2005	1	30	-4.5	3.7	0.3	3.03	0
31	2005	1	31	1.4	6.1	0.2	2.38	0
32	2005	2	1	4	9.8	0.8	3.54	1
33	2005	2	2	0.5	9.3	0.3	4.65	0
34	2005	2	3	3.6	7.6	0.7	5.63	0
35	2005	2	4	1	6.1	0.5	6.38	0
36	2005	2	5	0.2	6.9	0.8	3.83	0
37	2005	2	6	0.2	10.4	0.5	8.35	0
38	2005	2	7	3.5	11.4	0.8	8.19	0
39	2005	2	8	5.4	11.2	0.9	6.53	0
40	2005	2	9	1.5	12.6	0.5	8.59	0
41	2005	2	10	2.1	10.9	0.5	4.88	0.5
42	2005	2	11	7.3	11.3	0.2	1.72	7.5
43	2005	2	12	9.9	10.9	0.7	1.56	0.5
44	2005	2	13	1.7	9.3	1	5.56	3
45	2005	2	14	0	6	1	7.01	0
46	2005	2	15	0.6	5	1.2	8.88	0
47	2005	2	16	-1.2	1.5	1.1	3.26	0
48	2005	2	17	-1	2.7	1.1	8.05	0
49	2005	2	18	-1.3	4.3	0.5	2.72	1
50	2005	2	19	0.5	6.9	1	8.31	0
51	2005	2	20	-1.5	4.4	0.8	8.35	0
52	2005	2	21	-1.3	5	0.7	7.94	0
53	2005	2	22	-4.4	0.8	0.3	3.58	0
54	2005	2	23	-2.7	2.9	0.7	9.07	0
55	2005	2	24	-3.6	3.4	0.7	9.51	0
56	2005	2	25	-1.9	4.3	1.2	6.17	0
57	2005	2	26	-3.1	5	1.3	13.19	0
58	2005	2	27	-3.4	2.1	1.4	7.3	0
59	2005	2	28	-7	-0.1	1.7	15.1	0
60	2005	3	1	-11.1	2.1	0.8	15.52	0
61	2005	3	2	-6.1	6	1.5	11.84	2.5
62	2005	3	3	-0.6	1.5	0.6	4.1	0.5
63	2005	3	4	-1.9	3.8	1.2	10.49	0
64	2005	3	5	-0.2	6.1	1.1	10.24	0
65	2005	3	6	-3.1	2.3	1	7	0
66	2005	3	7	-4.5	4.1	0.9	9.29	0
67	2005	3	8	-0.9	6.6	0.7	5.16	0
68	2005	3	9	2.6	6.4	1	4.55	0
69	2005	3	10	2.3	5.6	1	4.29	0
70	2005	3	11	1.8	9.5	1.5	12.32	0
71	2005	3	12	-0.1	9.4	1.3	10.46	0
72	2005	3	13	-1.3	10.9	1.5	16.32	0
73	2005	3	14	-2.6	13.6	1.4	15.22	0
74	2005	3	15	1.4	19.1	2.1	16.64	0
75	2005	3	16	6.1	21.9	3.2	16.51	0
76	2005	3	17	5.1	21.1	2.3	16.66	0
77	2005	3	18	4.3	22.3	2.4	17.86	0
78	2005	3	19	5.8	24.1	2.7	18.44	0
79	2005	3	20	5.8	24.3	2.8	18.23	0
80	2005	3	21	7.7	16.7	1.8	6.32	0.5
81	2005	3	22	10.6	16.2	2.4	9.35	0.5
82	2005	3	23	4	19.8	2.6	18.08	3
83	2005	3	24	10.8	17.4	2.5	12.99	2
84	2005	3	25	4.9	20.3	2.6	17.85	0
85	2005	3	26	10.2	19.3	3.3	15.97	1
86	2005	3	27	9.7	15	2	10.12	2
87	2005	3	28	9.6	14.7	2.3	11.83	5
88	2005	3	29	8.9	14.1	1.6	6.38	10
89	2005	3	30	9.1	14.6	2	11.02	3.5
90	2005	3	31	6.8	16.1	2.2	14.94	0
91	2005	4	1	4.2	18	2.9	19.09	0
92	2005	4	2	6.8	17.7	2.8	12.5	0
93	2005	4	3	3.8	14.7	2	11.32	0
94	2005	4	4	9.7	18.2	3.1	15.34	2
95	2005	4	5	7.6	15	2.5	15.51	0
96	2005	4	6	3	18	2	13.34	0.5
97	2005	4	7	8.7	12.2	1.9	8.21	0
98	2005	4	8	2.3	10.2	2.1	13.18	1.5
99	2005	4	9	0.7	8.6	3.1	19.71	0
100	2005	4	10	1.9	12.1	1.8	10.72	1
101	2005	4	11	4	15.8	3.8	23.18	0
102	2005	4	12	6.4	15.9	2.9	16.12	0
103	2005	4	13	2.2	14.8	2.3	15.89	0
104	2005	4	14	6.4	10.2	1.3	6.51	6.5
105	2005	4	15	3.9	12.4	2.5	18.97	10.5
106	2005	4	16	4.4	13.2	2.9	18.99	0
107	2005	4	17	0.7	13.6	2.6	21.34	2.5
108	2005	4	18	8.7	14.1	3.1	15.99	4
109	2005	4	19	5.2	11.7	2.5	14.91	3.5
110	2005	4	20	2.8	13	2.6	19.08	1.5
111	2005	4	21	0.3	16.2	2.9	23.69	0
112	2005	4	22	4.2	16.3	2.2	14.31	7.5
113	2005	4	23	9.6	16.1	2.3	13.84	12.5
114	2005	4	24	10.3	15.7	2.5	13.2	0.5
115	2005	4	25	7.3	14.3	2.5	14.3	1.5
116	2005	4	26	8.4	16.4	1.9	7.82	1
117	2005	4	27	8.2	16.7	3.1	19.96	0
118	2005	4	28	8.9	24.3	3.4	18.65	0
119	2005	4	29	8.9	24.4	4.1	24.83	0
120	2005	4	30	10.8	28.7	4.9	24.72	0
121	2005	5	1	15	25.2	5.6	22.31	0
122	2005	5	2	13.2	24.3	5.1	24.64	9
123	2005	5	3	10	17.4	3.7	18.97	0
124	2005	5	4	9.9	16.2	2.8	13.42	0
125	2005	5	5	9.4	16.5	4	21.68	0
126	2005	5	6	6.2	16.8	2.9	17.9	0
127	2005	5	7	7.6	15.5	2.2	11.75	0
128	2005	5	8	4.4	17.2	4.2	28.18	0
129	2005	5	9	4.8	16.2	4.2	25.06	0
130	2005	5	10	3.9	17	5.1	26.72	0
131	2005	5	11	5.5	17.9	6	28.82	0
132	2005	5	12	7.1	14.2	1.9	7.65	1
133	2005	5	13	10.2	16	1.3	7.04	8
134	2005	5	14	10.7	17	3.9	20.61	0
135	2005	5	15	5.1	17.6	2.5	15.49	4.5
136	2005	5	16	6.8	17.5	3.9	25.66	0
137	2005	5	17	7.6	17.1	4.2	23.37	0
138	2005	5	18	8.2	18.2	3.6	20.6	0
139	2005	5	19	7	20.4	4.4	26.43	0
140	2005	5	20	8.6	22.6	4.7	26.31	0
141	2005	5	21	12.1	17.7	2.8	11.25	2
142	2005	5	22	9.4	17.5	3.6	17.16	0
143	2005	5	23	7.4	18	4.3	24.29	0
144	2005	5	24	4.3	23.1	4.5	28.24	0.5
145	2005	5	25	7.6	28.3	5.1	28.12	0
146	2005	5	26	12.6	30.3	6.3	28.97	0
147	2005	5	27	14.3	31.2	6.8	29.23	0
148	2005	5	28	13.2	24.2	5.4	27.35	0
149	2005	5	29	13.6	19.8	2.6	9.37	4.5
150	2005	5	30	11.6	19.8	4.9	26.13	0
151	2005	5	31	6.2	22.4	4.8	29.72	0
152	2005	6	1	10.2	24.6	5.3	29.5	0
153	2005	6	2	9.8	27.7	5.7	30.72	0
154	2005	6	3	13.2	21.5	4.2	14.66	0
155	2005	6	4	8.4	20.4	4.2	20.26	0
156	2005	6	5	7.7	21.3	4.5	25.13	0
157	2005	6	6	11.9	20.5	2.7	11.61	1
158	2005	6	7	11.1	20.7	5.3	23.01	0
159	2005	6	8	8.1	21.9	7.2	30.84	0
160	2005	6	9	7.7	23.2	6.7	31.78	0
161	2005	6	10	7.3	23.4	6.4	31.81	0
162	2005	6	11	9.2	24.6	6.7	31.32	0
163	2005	6	12	9.9	25.8	6.6	31.29	0
164	2005	6	13	9	26.1	5.1	24.32	0
165	2005	6	14	13	24.9	6.5	29.98	0
166	2005	6	15	7.4	18.8	2.1	10.04	5
167	2005	6	16	14.6	25.5	4.9	23.07	1
168	2005	6	17	14.1	29.8	6.3	28.99	0
169	2005	6	18	18.4	32.6	7.7	30.74	0
170	2005	6	19	17.2	34.8	7.4	29.88	0
171	2005	6	20	16.1	27.7	5.2	22.32	0
172	2005	6	21	16.6	30.8	6.2	26.53	0
173	2005	6	22	15.1	32.7	6.4	27.11	0
174	2005	6	23	18.1	34.1	7	27.05	0
175	2005	6	24	15.7	28.3	4	14.18	3.5
176	2005	6	25	16.1	29.4	4.7	20.02	9.5
177	2005	6	26	18.2	32	6.2	25.8	0
178	2005	6	27	19.3	33.2	6.4	21.81	0
179	2005	6	28	20.5	29.5	5.1	15.53	1
180	2005	6	29	14.4	24.2	5.1	21.55	1
181	2005	6	30	15.5	20.6	3.5	13.28	9
182	2005	7	1	10.9	23.2	4.7	20.85	0
183	2005	7	2	14.7	27	4	18.3	0
184	2005	7	3	14.2	31.8	6	27.77	19.5
185	2005	7	4	13	20.8	5.6	25.63	0
186	2005	7	5	8	19.9	3.2	16.67	6.5
187	2005	7	6	14.2	21.7	4.5	18.82	0
188	2005	7	7	9.5	19.5	2.9	12.96	0
189	2005	7	8	10	23.3	3.9	19.71	0
190	2005	7	9	11.8	20.9	2.9	12.38	3.5
191	2005	7	10	11.9	25.6	5.5	26.54	0
192	2005	7	11	15.6	29.1	6.5	28.41	0
193	2005	7	12	15.1	28.2	6.2	28.83	0
194	2005	7	13	15.3	30.2	6.1	27.98	0
195	2005	7	14	15.7	32.3	6	27.55	0
196	2005	7	15	14.9	34.5	6.2	24.79	0
197	2005	7	16	19	32.9	6.4	26.28	0
198	2005	7	17	16.1	29.2	5.4	22.17	0
199	2005	7	18	17.5	25.5	5.8	18.93	0
200	2005	7	19	14.6	23.7	4.7	18.38	0
201	2005	7	20	10.8	26.3	4.4	20.74	0
202	2005	7	21	13.1	27.3	5.5	27.3	0
203	2005	7	22	13.7	27.2	5.2	25.73	0
204	2005	7	23	13.3	27	4.3	16.73	0
205	2005	7	24	16.2	23.6	3.5	12.54	5.5
206	2005	7	25	16.1	24.6	5.2	19.82	0
207	2005	7	26	13.5	29.8	5.6	26.56	5.5
208	2005	7	27	17.6	32.7	6.2	23.7	0
209	2005	7	28	16.5	28.5	4.7	19.64	0
210	2005	7	29	14.9	22.4	2.8	10.79	5.5
211	2005	7	30	10.9	22.6	4.1	19.64	2
212	2005	7	31	10.6	21.8	3.4	16.77	0
213	2005	8	1	12.4	23.8	4.5	21.59	0
214	2005	8	2	10.4	26.2	4.6	22.47	0
215	2005	8	3	12.7	26.7	5.1	23.17	0
216	2005	8	4	11	25.9	5.1	26.96	0
217	2005	8	5	10.1	29.4	5.5	27.28	0
218	2005	8	6	14.4	27	5.4	25.42	0
219	2005	8	7	16.2	24.6	4.3	17.76	0
220	2005	8	8	13.1	24.9	6	26.97	0
221	2005	8	9	11.6	27.6	6.1	27.07	0
222	2005	8	10	14.2	30	6.5	26.85	0
223	2005	8	11	13.8	29.6	5.5	26.28	0
224	2005	8	12	14.3	26.9	5	22.84	0
225	2005	8	13	12.6	26.3	5	24.23	0
226	2005	8	14	13.4	25.9	4.8	19.24	1.5
227	2005	8	15	10	25.3	4.4	22.86	0
228	2005	8	16	9.6	26.6	5.2	25.88	0
229	2005	8	17	14.3	28.4	4.5	18.7	0
230	2005	8	18	14.4	29	5.6	22.03	0
231	2005	8	19	15.5	24.9	5	19.14	0
232	2005	8	20	12.8	22.6	3.9	16.57	0
233	2005	8	21	10.6	22.3	3.4	13.6	0
234	2005	8	22	14.8	24.5	4.6	19.24	0
235	2005	8	23	13.1	22.7	3.8	16.44	0
236	2005	8	24	7	24.1	4.2	21.34	1
237	2005	8	25	15	21.5	3.3	9.93	9
238	2005	8	26	8.6	23	3.8	22.61	0
239	2005	8	27	11.1	24.6	3.6	18.06	0
240	2005	8	28	15	27.5	4.3	22.08	0
241	2005	8	29	10.8	30.7	4.3	23.17	0
242	2005	8	30	13.7	33.5	4.8	22.64	0
243	2005	8	31	17.6	32.8	5.9	19.92	0
244	2005	9	1	16.7	24.8	3.4	14.25	0
245	2005	9	2	13.1	29.4	4.1	21.29	0
246	2005	9	3	13.9	33.9	4.4	21.05	0
247	2005	9	4	15.6	25.9	3.6	15.52	0
248	2005	9	5	16.3	21.1	1.7	6.4	6.5
249	2005	9	6	13.7	23.8	3.3	17.03	0
250	2005	9	7	12	24.9	3	15.28	0
251	2005	9	8	11.5	27.8	2.8	13.49	0.5
252	2005	9	9	16	25	3.3	11.57	6
253	2005	9	10	14.7	22.3	3.4	15.98	0.5
254	2005	9	11	11.6	23.5	3.1	15.32	0
255	2005	9	12	11.6	20.5	1.4	5.27	1.5
256	2005	9	13	15	23.2	2.8	12.36	0
257	2005	9	14	11.1	26	3.2	18.96	0
258	2005	9	15	9.8	24.8	3.3	19.65	0
259	2005	9	16	12.9	20.9	2.3	8.32	5
260	2005	9	17	7.3	17	3.4	14.95	0
261	2005	9	18	5.4	18.8	3.4	19.47	0
262	2005	9	19	6.1	20.2	3.2	19.1	0
263	2005	9	20	5.9	19.8	2.7	16.38	0
264	2005	9	21	4.5	22.4	2.8	18.49	0
265	2005	9	22	5.1	25.5	2.6	17.73	0
266	2005	9	23	8	23.6	2.8	14.74	0
267	2005	9	24	10.7	22.7	1.8	9.96	0
268	2005	9	25	13.7	20.4	1.7	7.78	10.5
269	2005	9	26	9.7	20.9	2.3	14.39	0
270	2005	9	27	8.2	22.2	2.4	15.03	0.5
271	2005	9	28	10.9	18.3	1.8	9.77	0
272	2005	9	29	10.8	20.3	2.5	12.15	0.5
273	2005	9	30	7.6	20.9	2	12.39	0
274	2005	10	1	12.6	18.2	2.3	8.37	0.5
275	2005	10	2	5.5	16	1.9	12.68	0.5
276	2005	10	3	7.5	17.3	2.2	11.98	0
277	2005	10	4	6.9	19.1	2.4	14.8	0
278	2005	10	5	11.6	15.9	1.3	4.35	0
279	2005	10	6	12.5	20.1	2.3	14.69	0
280	2005	10	7	7.5	21.5	1.8	13.89	0
281	2005	10	8	6.2	23.6	2	13.99	0
282	2005	10	9	7.2	23.6	1.8	13.36	0
283	2005	10	10	8.3	24.1	2.5	11.28	0
284	2005	10	11	15.1	23.8	3.7	9.86	0
285	2005	10	12	16.1	23.3	3.4	6.82	0.5
286	2005	10	13	14.3	19	1.5	3.26	0
287	2005	10	14	11.5	24.1	2.3	11.81	0.5
288	2005	10	15	13.2	19.9	1.4	5.35	2.5
289	2005	10	16	11.5	19.6	1.8	13.04	0
290	2005	10	17	6.1	21.6	1.3	9.47	0
291	2005	10	18	12.9	16.9	0.5	1.72	15
292	2005	10	19	12.6	18.9	1.7	8.4	1
293	2005	10	20	12.4	17.3	0.9	4.58	0.5
294	2005	10	21	13.7	18.1	1.5	5.35	1
295	2005	10	22	13.1	17.6	1.4	5.22	1
296	2005	10	23	12	18.3	1.1	8.55	0.5
297	2005	10	24	9.8	17	1.2	7.8	0
298	2005	10	25	12.4	18.7	1.3	3.62	0.5
299	2005	10	26	13.3	23.1	2.1	10.77	0.5
300	2005	10	27	12.6	24.4	2.7	10.83	0
301	2005	10	28	17.7	21.3	2.3	5.04	3.5
302	2005	10	29	15.1	21.7	2.1	9.51	0.5
303	2005	10	30	15.6	23	2.4	6.66	1
304	2005	10	31	13.4	16.3	0.9	4.79	9
305	2005	11	1	9.7	14.9	0.9	5.87	3.5
306	2005	11	2	12.6	18.6	1.7	4.63	4.5
307	2005	11	3	12.4	18	1.3	4.95	7.5
308	2005	11	4	9.7	14.1	0.8	5.08	3.5
309	2005	11	5	5	14.7	0.7	8.8	0
310	2005	11	6	3.2	14	0.4	8.87	1.5
311	2005	11	7	8.7	12.4	0.7	2.67	0
312	2005	11	8	5.4	16.5	1	9.17	6
313	2005	11	9	8.1	12.7	0.8	5.3	1.5
314	2005	11	10	0.8	12.7	0.2	8.77	0
315	2005	11	11	0	13.3	0.2	8.56	0.5
316	2005	11	12	2.1	8.4	0.1	1.49	3
317	2005	11	13	5.5	10.5	0	1.18	0
318	2005	11	14	6.8	9	0.5	3.38	0
319	2005	11	15	5.4	9	0.5	5.83	0.5
320	2005	11	16	3.9	10.3	0.4	2.47	0
321	2005	11	17	1.3	8.8	0.2	5.99	0
322	2005	11	18	-2.8	6.3	0.1	8.64	0
323	2005	11	19	-1	6.1	0.5	7.72	0
324	2005	11	20	-1.8	6.7	0.4	7.83	0
325	2005	11	21	-3.2	7.2	0.4	7.53	0
326	2005	11	22	1.4	6.6	0.8	7.46	0
327	2005	11	23	-2.3	5.5	0.6	7.35	0
328	2005	11	24	-3.1	7.3	0.2	3.43	5.5
329	2005	11	25	0.6	5.2	0.1	5.99	0
330	2005	11	26	-1	3.3	0.2	2.92	0
331	2005	11	27	0.1	4.6	0.2	3.16	1.5
332	2005	11	28	0.3	6.3	0	2.98	2
333	2005	11	29	1.6	3.6	0.2	1.06	0
334	2005	11	30	-4.6	3.8	0	3.51	0.5
335	2005	12	1	0.6	8	0.3	4.1	2.5
336	2005	12	2	4.6	10.2	0.8	2.76	12.5
337	2005	12	3	5.3	10.9	0.4	3.92	12.5
338	2005	12	4	7.9	10.3	0.7	1.98	8.5
339	2005	12	5	3.5	8.2	0.1	5.1	0.5
340	2005	12	6	0.4	7.8	0	6.1	0
341	2005	12	7	2.8	9.1	0	5.17	7.5
342	2005	12	8	4	10.2	0.2	4.29	0
343	2005	12	9	2.7	4.9	0.3	4.08	0
344	2005	12	10	-0.3	5.1	0.2	6.01	0
345	2005	12	11	-3.1	3.2	0.1	6.57	0
346	2005	12	12	-0.9	6.3	0.4	5.94	0
347	2005	12	13	2.5	5.5	0.7	2.33	0
348	2005	12	14	2.4	5	0.6	1.69	0
349	2005	12	15	3.3	6.5	0.2	2.66	0
350	2005	12	16	4.6	9.6	0.3	2.26	0
351	2005	12	17	2.4	6.8	0.4	3.8	0
352	2005	12	18	-4.2	4.2	0	6.8	0
353	2005	12	19	-4.6	3	0.1	2.72	0.5
354	2005	12	20	0.4	1.7	0.1	2	0
355	2005	12	21	-1.4	0.3	0.2	2.32	0
356	2005	12	22	-2.9	4.2	0	6.26	0
357	2005	12	23	-1.4	7.4	0.1	5.94	0
358	2005	12	24	0.3	3.3	0.2	2.25	0
359	2005	12	25	-1.9	4.5	0	4.63	0
360	2005	12	26	-0.5	4.3	0	5.44	0
361	2005	12	27	-3.5	1.3	0	7.47	0
362	2005	12	28	-5.3	1	0	5.83	0
363	2005	12	29	-6.1	-0.6	0	3.75	0
364	2005	12	30	-1.8	10.4	0.5	1.1	13
365	2005	12	31	5.6	9.4	0.3	2.67	7.5
