# Supplementary material for: Optimization of black-box models with uncertain climatic inputs—Application to sunflower ideotype design
Source: PLoS One. 2017 May 25;12(5):e0176815. doi: 10.1371/journal.pone.0176815 (PMC5444610; doi:10.1371/journal.pone.0176815)
Supplement: S1 Dataset and Code — The dataset used throughout this manuscript and the R code used to call the SUNFLO model and run the proposed algorithm are provided in a single archive file. (TGZ) [file pone.0176815.s001.tgz › supplementary/data/climate/21473001_1985.txt]

JourJ	Annee	Mois	Jour	Tmin	Tmax	ETP	RAD	Pluie
1	1985	1	1	-4.1	2.1	0	3.762	0.9
2	1985	1	2	-1.1	1	0	3.762	0.7
3	1985	1	3	-6	-1.5	0	3.762	0.3
4	1985	1	4	-5.3	-0.3	0	3.762	0.8
5	1985	1	5	-15	-9.3	0	3.762	0
6	1985	1	6	-16.2	-9	0	3.762	0.5
7	1985	1	7	-15.9	-8.8	0	3.762	2.1
8	1985	1	8	-15	-9.9	0	3.762	0
9	1985	1	9	-21.3	-9	0	3.762	1.3
10	1985	1	10	-10.2	-6.9	0	3.762	0.5
11	1985	1	11	-10	-7.7	0.09	2.0482	0
12	1985	1	12	-10.2	-9.3	0.09	2.0482	0.8
13	1985	1	13	-10.5	-6.5	0.09	2.0482	0
14	1985	1	14	-13.2	-9.5	0.09	2.0482	0
15	1985	1	15	-16.2	-9.8	0.09	2.0482	0
16	1985	1	16	-20.5	-10.2	0.09	2.0482	0
17	1985	1	17	-18.2	-5.3	0.09	2.0482	0
18	1985	1	18	-12	1.3	0.09	2.0482	0.2
19	1985	1	19	-1	1.6	0.09	2.0482	0.4
20	1985	1	20	-0.8	1.2	0.09	2.0482	0.4
21	1985	1	21	-5.9	6.4	0.18	3.762	5.4
22	1985	1	22	3	7.8	0.18	3.762	2.9
23	1985	1	23	0.7	2.9	0.18	3.762	9.6
24	1985	1	24	-0.9	3.6	0.18	3.762	0
25	1985	1	25	-4.4	4.2	0.18	3.762	6.5
26	1985	1	26	2.1	6.2	0.18	3.762	3.6
27	1985	1	27	0.1	4.5	0.18	3.762	0
28	1985	1	28	-2.9	3.1	0.18	3.762	4.6
29	1985	1	29	0.4	5.3	0.18	3.762	0.1
30	1985	1	30	0.2	8.5	0.18	3.762	0.6
31	1985	1	31	0.8	8.1	0.18	3.762	1
32	1985	2	1	6.6	10.1	0.34	4.18	0
33	1985	2	2	8.1	11.1	0.34	4.18	0
34	1985	2	3	6.4	10.6	0.34	4.18	0
35	1985	2	4	0.5	9.5	0.34	4.18	0
36	1985	2	5	-4.3	10.3	0.34	4.18	0
37	1985	2	6	3	11.1	0.34	4.18	0.2
38	1985	2	7	1.7	8.9	0.34	4.18	0.7
39	1985	2	8	2.2	9	0.34	4.18	2.5
40	1985	2	9	6.6	10.9	0.34	4.18	3.3
41	1985	2	10	-1.6	3.2	0.34	4.18	1
42	1985	2	11	-5.2	-2.8	0.79	6.5208	0
43	1985	2	12	-7.3	-1.2	0.79	6.5208	0.4
44	1985	2	13	-4	2.2	0.79	6.5208	4
45	1985	2	14	0.1	7.1	0.79	6.5208	13.4
46	1985	2	15	-3.7	-1.5	0.79	6.5208	0
47	1985	2	16	-6.3	0.7	0.79	6.5208	0.5
48	1985	2	17	-3.3	1.3	0.79	6.5208	0
49	1985	2	18	-6.2	-0.2	0.79	6.5208	0
50	1985	2	19	-9	-1.1	0.79	6.5208	0
51	1985	2	20	-8.8	1.1	0.79	6.5208	0
52	1985	2	21	-8.1	4.8	0.65	8.5272	0
53	1985	2	22	-5	5.9	0.65	8.5272	0
54	1985	2	23	-4.9	7.8	0.65	8.5272	0
55	1985	2	24	-3.2	13.3	0.65	8.5272	0
56	1985	2	25	-3	6.6	0.65	8.5272	0
57	1985	2	26	-2.8	12.9	0.65	8.5272	0
58	1985	2	27	0.5	11.5	0.65	8.5272	0
59	1985	2	28	2.1	14	0.65	8.5272	0
60	1985	3	1	-2.7	8	0.95	6.1864	1.8
61	1985	3	2	3.5	9.5	0.95	6.1864	0
62	1985	3	3	-1	10.7	0.95	6.1864	0.3
63	1985	3	4	3.5	8.5	0.95	6.1864	6.5
64	1985	3	5	2.7	7.6	0.95	6.1864	10.1
65	1985	3	6	4	6.6	0.95	6.1864	1.4
66	1985	3	7	0.6	7.8	0.95	6.1864	0
67	1985	3	8	4.5	9.6	0.95	6.1864	0
68	1985	3	9	0.8	10.7	0.95	6.1864	0
69	1985	3	10	-0.1	11.4	0.95	6.1864	2.2
70	1985	3	11	3	5.7	1.12	8.36	3.4
71	1985	3	12	0.1	6	1.12	8.36	0
72	1985	3	13	-2	5	1.12	8.36	0
73	1985	3	14	-1.3	5.9	1.12	8.36	0.3
74	1985	3	15	-1.7	7.5	1.12	8.36	1.3
75	1985	3	16	0.1	5.2	1.12	8.36	5.5
76	1985	3	17	-2.4	3.8	1.12	8.36	1
77	1985	3	18	-0.3	4	1.12	8.36	0
78	1985	3	19	-5.8	3.5	1.12	8.36	0
79	1985	3	20	-5.2	6.4	1.12	8.36	0
80	1985	3	21	-4.3	8.2	1.74	10.9516	2.7
81	1985	3	22	-2.2	10.9	1.74	10.9516	2
82	1985	3	23	3.5	10	1.74	10.9516	1.4
83	1985	3	24	3	10.9	1.74	10.9516	0.4
84	1985	3	25	-1.7	13.4	1.74	10.9516	0.9
85	1985	3	26	5.4	15.3	1.74	10.9516	0
86	1985	3	27	4.2	8.3	1.74	10.9516	0
87	1985	3	28	-0.5	7.3	1.74	10.9516	0
88	1985	3	29	-4.2	10.5	1.74	10.9516	0
89	1985	3	30	2.1	16.7	1.74	10.9516	0
90	1985	3	31	8.5	15.1	1.74	10.9516	0.4
91	1985	4	1	1.2	20.1	2.51	13.4596	0.1
92	1985	4	2	7.7	17.1	2.51	13.4596	0
93	1985	4	3	3.1	22.3	2.51	13.4596	0
94	1985	4	4	6.5	21.5	2.51	13.4596	0
95	1985	4	5	9.6	14.6	2.51	13.4596	3.5
96	1985	4	6	7.4	13.5	2.51	13.4596	2.9
97	1985	4	7	2	20.2	2.51	13.4596	7.7
98	1985	4	8	7.4	15	2.51	13.4596	7.2
99	1985	4	9	6.8	11.1	2.51	13.4596	8.5
100	1985	4	10	6.3	14	2.51	13.4596	0.2
101	1985	4	11	3.8	11.4	2.85	17.2634	5.1
102	1985	4	12	4.3	10.6	2.85	17.2634	3.3
103	1985	4	13	5.8	14	2.85	17.2634	5.4
104	1985	4	14	3.5	10.1	2.85	17.2634	2.6
105	1985	4	15	3	13.1	2.85	17.2634	0.1
106	1985	4	16	3.3	14.2	2.85	17.2634	0.2
107	1985	4	17	8.1	17.3	2.85	17.2634	0
108	1985	4	18	3.9	17.7	2.85	17.2634	0
109	1985	4	19	4	18.6	2.85	17.2634	0
110	1985	4	20	1.7	21.9	2.85	17.2634	0
111	1985	4	21	6.9	21	3.15	17.4724	0
112	1985	4	22	8.3	20.9	3.15	17.4724	0
113	1985	4	23	7	19.3	3.15	17.4724	0
114	1985	4	24	3.7	13.4	3.15	17.4724	0
115	1985	4	25	1.7	16.6	3.15	17.4724	0
116	1985	4	26	2.9	11	3.15	17.4724	0
117	1985	4	27	0	14.1	3.15	17.4724	1.7
118	1985	4	28	0.8	9.7	3.15	17.4724	0
119	1985	4	29	0.9	8.1	3.15	17.4724	0.7
120	1985	4	30	5.7	14.1	3.15	17.4724	0.1
121	1985	5	1	8	16	1.93	9.9066	0
122	1985	5	2	5.7	8.1	1.93	9.9066	5.7
123	1985	5	3	2	12.1	1.93	9.9066	0
124	1985	5	4	1.6	12.3	1.93	9.9066	0
125	1985	5	5	6.2	14	1.93	9.9066	0.1
126	1985	5	6	7	19.7	1.93	9.9066	0
127	1985	5	7	8.8	13.2	1.93	9.9066	0.9
128	1985	5	8	9.7	12.4	1.93	9.9066	24.1
129	1985	5	9	9	12.2	1.93	9.9066	5.6
130	1985	5	10	8	11.6	1.93	9.9066	7.1
131	1985	5	11	5.8	11.8	2.57	16.3438	0.2
132	1985	5	12	8	16.5	2.57	16.3438	0.4
133	1985	5	13	6	18.3	2.57	16.3438	17.3
134	1985	5	14	9.1	17.3	2.57	16.3438	0
135	1985	5	15	6.6	19.5	2.57	16.3438	0
136	1985	5	16	9.7	17.6	2.57	16.3438	0
137	1985	5	17	8	21.3	2.57	16.3438	1.5
138	1985	5	18	11.3	16.8	2.57	16.3438	10.4
139	1985	5	19	7.7	21.2	2.57	16.3438	0
140	1985	5	20	10.1	20.6	2.57	16.3438	5.3
141	1985	5	21	10.5	16	3.45	22.0286	3.2
142	1985	5	22	8.7	14.6	3.45	22.0286	3.8
143	1985	5	23	9.6	18.3	3.45	22.0286	6
144	1985	5	24	6.2	22.1	3.45	22.0286	0
145	1985	5	25	7.6	24.6	3.45	22.0286	0
146	1985	5	26	10.8	26.2	3.45	22.0286	0
147	1985	5	27	12.1	23.2	3.45	22.0286	6.7
148	1985	5	28	12.4	21	3.45	22.0286	1.9
149	1985	5	29	10.8	20	3.45	22.0286	0
150	1985	5	30	11	18.6	3.45	22.0286	0
151	1985	5	31	11.2	23.7	3.45	22.0286	0
152	1985	6	1	13.5	25.4	3.96	20.0222	0
153	1985	6	2	13	24.4	3.96	20.0222	0
154	1985	6	3	11.7	26.5	3.96	20.0222	0
155	1985	6	4	14	27.4	3.96	20.0222	0
156	1985	6	5	14.4	25.9	3.96	20.0222	0
157	1985	6	6	15.1	23.4	3.96	20.0222	0.2
158	1985	6	7	14	22.7	3.96	20.0222	0.3
159	1985	6	8	6.7	15.9	3.96	20.0222	0.1
160	1985	6	9	3.8	15.3	3.96	20.0222	1.3
161	1985	6	10	10.9	16.2	3.96	20.0222	1.4
162	1985	6	11	5.6	17.2	3.39	18.2666	0
163	1985	6	12	5.1	18.4	3.39	18.2666	0
164	1985	6	13	11.9	19	3.39	18.2666	0
165	1985	6	14	6.3	22.3	3.39	18.2666	8.2
166	1985	6	15	11.2	18.3	3.39	18.2666	0
167	1985	6	16	7.3	19.1	3.39	18.2666	0
168	1985	6	17	10.6	20.3	3.39	18.2666	0
169	1985	6	18	10.8	21.6	3.39	18.2666	0
170	1985	6	19	10.1	15.5	3.39	18.2666	15.1
171	1985	6	20	10.5	18.7	3.39	18.2666	0
172	1985	6	21	6.4	20.7	3.45	19.3534	3.5
173	1985	6	22	11.2	18.3	3.45	19.3534	1.4
174	1985	6	23	8.3	18.4	3.45	19.3534	5.3
175	1985	6	24	11.8	19.7	3.45	19.3534	0
176	1985	6	25	8.2	17.6	3.45	19.3534	0
177	1985	6	26	8.8	20.4	3.45	19.3534	1.3
178	1985	6	27	7.7	19.4	3.45	19.3534	0
179	1985	6	28	7.6	20.4	3.45	19.3534	0
180	1985	6	29	9.2	23	3.45	19.3534	0
181	1985	6	30	11.6	27	3.45	19.3534	10.1
182	1985	7	1	14.6	26.6	4.71	24.871	0
183	1985	7	2	14	24.7	4.71	24.871	0
184	1985	7	3	13.7	28	4.71	24.871	0
185	1985	7	4	17.3	22.3	4.71	24.871	11.5
186	1985	7	5	15.6	22.1	4.71	24.871	1.6
187	1985	7	6	15.4	24.1	4.71	24.871	0.1
188	1985	7	7	11.9	24.6	4.71	24.871	0
189	1985	7	8	12.2	25.6	4.71	24.871	0
190	1985	7	9	13	25.2	4.71	24.871	0
191	1985	7	10	11.2	23.5	4.71	24.871	0
192	1985	7	11	11.7	24.2	4.81	23.617	0
193	1985	7	12	12.9	26.2	4.81	23.617	0
194	1985	7	13	14.1	30	4.81	23.617	0
195	1985	7	14	12.9	30.2	4.81	23.617	0
196	1985	7	15	18.7	28.3	4.81	23.617	8.7
197	1985	7	16	16	23.4	4.81	23.617	0.8
198	1985	7	17	14.7	27.1	4.81	23.617	0
199	1985	7	18	13.7	28.1	4.81	23.617	0.1
200	1985	7	19	17.9	25.9	4.81	23.617	0.6
201	1985	7	20	15.6	22.4	4.81	23.617	0
202	1985	7	21	9	22.3	4.46	23.9096	0
203	1985	7	22	8	27.9	4.46	23.9096	0
204	1985	7	23	10.8	30	4.46	23.9096	0
205	1985	7	24	15.5	30.5	4.46	23.9096	0
206	1985	7	25	15.8	33.1	4.46	23.9096	0.3
207	1985	7	26	16	33.7	4.46	23.9096	0
208	1985	7	27	14.7	25.2	4.46	23.9096	0.1
209	1985	7	28	12.9	29.6	4.46	23.9096	1.2
210	1985	7	29	15.2	21.9	4.46	23.9096	1.7
211	1985	7	30	9.9	21.8	4.46	23.9096	3.9
212	1985	7	31	11.3	22.5	4.46	23.9096	0.4
213	1985	8	1	10.8	19.4	3.51	17.5142	15.6
214	1985	8	2	12.9	24.2	3.51	17.5142	0
215	1985	8	3	10.1	21.6	3.51	17.5142	0.5
216	1985	8	4	11.9	21.5	3.51	17.5142	0
217	1985	8	5	11	26.3	3.51	17.5142	0.1
218	1985	8	6	12	19.1	3.51	17.5142	0.5
219	1985	8	7	10	19.3	3.51	17.5142	0
220	1985	8	8	11.7	24.7	3.51	17.5142	0
221	1985	8	9	11.1	29.5	3.51	17.5142	0.6
222	1985	8	10	15.3	21.6	3.51	17.5142	0.1
223	1985	8	11	10.3	28	3.88	19.3952	0.3
224	1985	8	12	16.3	23.1	3.88	19.3952	0.7
225	1985	8	13	14.3	27.4	3.88	19.3952	0
226	1985	8	14	13.6	32.4	3.88	19.3952	7.7
227	1985	8	15	16.6	25	3.88	19.3952	7.8
228	1985	8	16	15.3	25.1	3.88	19.3952	0
229	1985	8	17	11	23.2	3.88	19.3952	0
230	1985	8	18	10.8	23.8	3.88	19.3952	0
231	1985	8	19	11.6	27.2	3.88	19.3952	0
232	1985	8	20	12.7	24.7	3.88	19.3952	0
233	1985	8	21	10.7	28.1	3.59	21.4434	0
234	1985	8	22	11.6	27.7	3.59	21.4434	0
235	1985	8	23	14.9	26.7	3.59	21.4434	0
236	1985	8	24	10.3	27	3.59	21.4434	3.6
237	1985	8	25	11.9	19.4	3.59	21.4434	0.7
238	1985	8	26	11.6	18.7	3.59	21.4434	0.6
239	1985	8	27	7.8	20.5	3.59	21.4434	0
240	1985	8	28	9.8	23.5	3.59	21.4434	0
241	1985	8	29	11.1	25	3.59	21.4434	0
242	1985	8	30	10.8	27.1	3.59	21.4434	0
243	1985	8	31	9.3	23.2	3.59	21.4434	0.3
244	1985	9	1	15.7	22.8	3.22	16.5946	0.1
245	1985	9	2	5.4	23.4	3.22	16.5946	0.4
246	1985	9	3	15.6	20.4	3.22	16.5946	7.5
247	1985	9	4	13.1	20	3.22	16.5946	0
248	1985	9	5	8.4	23.6	3.22	16.5946	0.2
249	1985	9	6	10.8	19.1	3.22	16.5946	0
250	1985	9	7	5.9	19.8	3.22	16.5946	0
251	1985	9	8	6.3	23.7	3.22	16.5946	0
252	1985	9	9	10	21.3	3.22	16.5946	0
253	1985	9	10	8.1	21	3.22	16.5946	0
254	1985	9	11	8.8	25.4	2.46	16.2602	0
255	1985	9	12	11.1	27.8	2.46	16.2602	0
256	1985	9	13	10.4	26	2.46	16.2602	5.5
257	1985	9	14	11.1	18.8	2.46	16.2602	0
258	1985	9	15	8.7	16.3	2.46	16.2602	1.1
259	1985	9	16	5.3	18.3	2.46	16.2602	0
260	1985	9	17	6.7	23.8	2.46	16.2602	0
261	1985	9	18	11.9	26	2.46	16.2602	0
262	1985	9	19	9.4	28.1	2.46	16.2602	0
263	1985	9	20	10.4	28.3	2.46	16.2602	0
264	1985	9	21	13.1	29.1	2.76	16.72	0
265	1985	9	22	12.1	29.4	2.76	16.72	0
266	1985	9	23	11.8	29.1	2.76	16.72	0
267	1985	9	24	13.9	27.9	2.76	16.72	0
268	1985	9	25	12.3	28	2.76	16.72	0
269	1985	9	26	14.2	26.4	2.76	16.72	0
270	1985	9	27	13.3	26.2	2.76	16.72	0
271	1985	9	28	9.6	26.2	2.76	16.72	0
272	1985	9	29	11.2	25.1	2.76	16.72	0
273	1985	9	30	9	25.3	2.76	16.72	0
274	1985	10	1	8.5	26.9	1.89	11.2442	0.4
275	1985	10	2	15.6	27.4	1.89	11.2442	0
276	1985	10	3	16.6	27.1	1.89	11.2442	0
277	1985	10	4	14	26.6	1.89	11.2442	11.8
278	1985	10	5	13.8	16	1.89	11.2442	1.4
279	1985	10	6	8.5	19.7	1.89	11.2442	0
280	1985	10	7	8.7	22.2	1.89	11.2442	0
281	1985	10	8	11.7	16.2	1.89	11.2442	0
282	1985	10	9	2.7	15.9	1.89	11.2442	0.1
283	1985	10	10	4.9	18.3	1.89	11.2442	0
284	1985	10	11	4.8	19.4	1.59	12.7072	0
285	1985	10	12	6.7	21.2	1.59	12.7072	0
286	1985	10	13	8.5	17.4	1.59	12.7072	0
287	1985	10	14	6.1	19.9	1.59	12.7072	0
288	1985	10	15	7.6	18.4	1.59	12.7072	0
289	1985	10	16	8.5	17.5	1.59	12.7072	0
290	1985	10	17	3.7	16	1.59	12.7072	0
291	1985	10	18	5.1	18.6	1.59	12.7072	0
292	1985	10	19	7.9	14.4	1.59	12.7072	0
293	1985	10	20	4.2	15.2	1.59	12.7072	0
294	1985	10	21	2.7	16.6	0.65	9.6558	0
295	1985	10	22	0.6	15.1	0.65	9.6558	0
296	1985	10	23	2.2	13.9	0.65	9.6558	0
297	1985	10	24	2.3	11.6	0.65	9.6558	0
298	1985	10	25	0.4	15.7	0.65	9.6558	0
299	1985	10	26	0.8	15.7	0.65	9.6558	0
300	1985	10	27	1.6	14.8	0.65	9.6558	0
301	1985	10	28	1.4	10.7	0.65	9.6558	0
302	1985	10	29	1.4	3.9	0.65	9.6558	0
303	1985	10	30	1.8	7.1	0.65	9.6558	0
304	1985	10	31	-4.7	7	0.65	9.6558	0
305	1985	11	1	1.9	10.9	0.42	4.18	3.2
306	1985	11	2	1.4	11.1	0.42	4.18	0
307	1985	11	3	1.9	10.6	0.42	4.18	0
308	1985	11	4	0.3	14.3	0.42	4.18	4.2
309	1985	11	5	10.8	15	0.42	4.18	14
310	1985	11	6	5	9.9	0.42	4.18	0.2
311	1985	11	7	-2	11.2	0.42	4.18	1
312	1985	11	8	3.9	12	0.42	4.18	1.7
313	1985	11	9	9.3	15.6	0.42	4.18	2.1
314	1985	11	10	7.3	13.6	0.42	4.18	2.7
315	1985	11	11	-3.3	8	0.32	4.9324	0
316	1985	11	12	-4.3	5.9	0.32	4.9324	0
317	1985	11	13	-2.1	4.1	0.32	4.9324	1
318	1985	11	14	0.4	7.3	0.32	4.9324	0
319	1985	11	15	-2.9	3.7	0.32	4.9324	0
320	1985	11	16	-2.9	2.1	0.32	4.9324	0
321	1985	11	17	-0.7	0.7	0.32	4.9324	0
322	1985	11	18	-3.7	0.7	0.32	4.9324	0
323	1985	11	19	-3.4	-0.6	0.32	4.9324	0
324	1985	11	20	-4.2	-0.8	0.32	4.9324	0.2
325	1985	11	21	-2.2	-0.9	0.1	2.5498	1.3
326	1985	11	22	-3.2	-0.7	0.1	2.5498	0.9
327	1985	11	23	-2	0.2	0.1	2.5498	0.7
328	1985	11	24	-1	1.1	0.1	2.5498	0.3
329	1985	11	25	-2.7	0.2	0.1	2.5498	0
330	1985	11	26	-3.1	0.7	0.1	2.5498	0
331	1985	11	27	-10.6	-2.3	0.1	2.5498	0.1
332	1985	11	28	-5.5	1.2	0.1	2.5498	1.3
333	1985	11	29	0	4.4	0.1	2.5498	2
334	1985	11	30	1.2	7.1	0.1	2.5498	5.3
335	1985	12	1	0.6	12.3	0.12	4.2636	0
336	1985	12	2	1.7	14.6	0.12	4.2636	0
337	1985	12	3	6.7	15.1	0.12	4.2636	0
338	1985	12	4	7.9	14.4	0.12	4.2636	0
339	1985	12	5	7.1	15.7	0.12	4.2636	0
340	1985	12	6	7.3	10.9	0.12	4.2636	0
341	1985	12	7	4.7	8.8	0.12	4.2636	8.7
342	1985	12	8	5.3	8.3	0.12	4.2636	4.8
343	1985	12	9	6	7.8	0.12	4.2636	3.1
344	1985	12	10	-0.7	7.1	0.12	4.2636	0
345	1985	12	11	-0.8	3.5	0	2.6334	0
346	1985	12	12	0.4	3.4	0	2.6334	0
347	1985	12	13	-4	1.7	0	2.6334	0
348	1985	12	14	-2.4	2.7	0	2.6334	1.2
349	1985	12	15	1.8	7	0	2.6334	0.2
350	1985	12	16	2.5	7.1	0	2.6334	0.1
351	1985	12	17	2.5	3.7	0	2.6334	0
352	1985	12	18	1.8	4.4	0	2.6334	0
353	1985	12	19	-3.3	5	0	2.6334	0
354	1985	12	20	-0.2	5.5	0	2.6334	0
355	1985	12	21	-2.3	-1.1	0	2.8842	0
356	1985	12	22	-4.3	4.3	0	2.8842	0.8
357	1985	12	23	-1.1	7.1	0	2.8842	3.9
358	1985	12	24	1.2	8.3	0	2.8842	2.6
359	1985	12	25	6.1	8.8	0	2.8842	10.4
360	1985	12	26	5	8.8	0	2.8842	0.9
361	1985	12	27	3.9	7.6	0	2.8842	5.5
362	1985	12	28	4.1	6	0	2.8842	14.2
363	1985	12	29	-1.3	1.3	0	2.8842	0
364	1985	12	30	-4.4	0.5	0	2.8842	0
365	1985	12	31	-8.6	-3.6	0	2.8842	0
