# Supplementary material for: Optimization of black-box models with uncertain climatic inputs—Application to sunflower ideotype design
Source: PLoS One. 2017 May 25;12(5):e0176815. doi: 10.1371/journal.pone.0176815 (PMC5444610; doi:10.1371/journal.pone.0176815)
Supplement: S1 Dataset and Code — The dataset used throughout this manuscript and the R code used to call the SUNFLO model and run the proposed algorithm are provided in a single archive file. (TGZ) [file pone.0176815.s001.tgz › supplementary/data/climate/84007004_1989.txt]

JourJ	Annee	Mois	Jour	Tmin	Tmax	ETP	RAD	Pluie
1	1989	1	1	-2.8	6.7	0	7.9	0
2	1989	1	2	-3.8	7.5	0	7.3	0
3	1989	1	3	-4.3	11	0	7	0
4	1989	1	4	-3.3	10.3	0	7	0
5	1989	1	5	-2.4	10.5	0.4	7.5	0.3
6	1989	1	6	-1	6	0.2	1.7	2.3
7	1989	1	7	3.5	10.3	1.7	5.1	0
8	1989	1	8	8	11	0.5	7.5	0
9	1989	1	9	-1	9	0.5	2.5	0
10	1989	1	10	8.6	14.8	0.9	4.5	0
11	1989	1	11	7.6	11.6	0.5	2.3	0
12	1989	1	12	7.8	14.8	0.7	3.6	0
13	1989	1	13	1	15.6	0.2	7.2	0.2
14	1989	1	14	0.5	12.4	0.3	6	0
15	1989	1	15	0.9	13	0	7.3	0
16	1989	1	16	-2.2	12.7	0	7.6	0
17	1989	1	17	2.1	9.4	0.4	4.5	0
18	1989	1	18	2.6	8.9	1.2	3.8	0
19	1989	1	19	1	9.7	0.5	6.9	0
20	1989	1	20	2.3	9.5	0.8	5.1	0
21	1989	1	21	5	9.8	0.6	4.4	4.4
22	1989	1	22	4.5	8.6	0.9	9.2	3.4
23	1989	1	23	4.3	9.8	1.1	9.4	0
24	1989	1	24	-1.1	10.4	0	9.1	0
25	1989	1	25	-1.6	12.1	0.1	9.2	0
26	1989	1	26	-1.6	11.8	0	9.1	0
27	1989	1	27	-3.5	12.8	0.1	9.3	0
28	1989	1	28	-3.5	12	0.1	9.7	0
29	1989	1	29	-3.6	12.2	0.8	10.3	0
30	1989	1	30	-3	10.4	0.3	9.8	0
31	1989	1	31	-3.7	10.5	0.3	9.8	0
32	1989	2	1	-5.2	12.5	0.5	9.8	0
33	1989	2	2	-3.1	10.4	0.4	8.2	0
34	1989	2	3	-4	10.5	0.3	8.8	0
35	1989	2	4	-0.2	12.1	0.5	8.2	0
36	1989	2	5	-3	12.5	0.7	10.3	0
37	1989	2	6	-3	14.5	0.4	10.7	0
38	1989	2	7	-3.3	14.9	0.3	10.5	0
39	1989	2	8	-2.6	15.7	0.4	10.9	0
40	1989	2	9	-2.9	14	0.3	10.6	0
41	1989	2	10	-1.5	13.6	0.7	7.4	0
42	1989	2	11	-0.8	14	0.4	10.2	0
43	1989	2	12	-2.7	16.5	1.2	11.3	0
44	1989	2	13	8.7	14.2	2.2	10.7	0
45	1989	2	14	6.7	10.5	3	11.6	0
46	1989	2	15	4.9	13	3	9.9	0
47	1989	2	16	0.9	17.5	1.3	13.2	0
48	1989	2	17	-0.7	16.1	1	12.1	0
49	1989	2	18	2.1	18	0.8	11.1	0
50	1989	2	19	3.5	21.4	0.9	11.4	0
51	1989	2	20	2.7	14.1	1.1	7.2	0
52	1989	2	21	5.5	15.3	1.1	7.5	0
53	1989	2	22	7.1	15.4	2	9	0
54	1989	2	23	9.9	13.5	1.1	2	5.5
55	1989	2	24	4.6	13.6	1.3	9.9	0.6
56	1989	2	25	2.7	11.7	0.8	4.1	4.3
57	1989	2	26	2.4	10.8	1.4	13.2	1.3
58	1989	2	27	0.7	11.8	1.6	8.7	0
59	1989	2	28	2.9	14.3	1.5	13.7	0
60	1989	3	1	6.1	14.5	1.3	10.6	0.7
61	1989	3	2	0	14.4	1.2	12.1	0.3
62	1989	3	3	6.8	16.6	1.6	10.9	0
63	1989	3	4	8.7	16.6	2.5	16.3	0
64	1989	3	5	2	21	1.7	16.2	0
65	1989	3	6	1.7	18	1.5	15.4	0
66	1989	3	7	1.9	18.2	1.8	14.1	0
67	1989	3	8	8.3	13.4	4.2	16.3	0
68	1989	3	9	6.7	16	2.3	17.1	0
69	1989	3	10	0.2	19.2	1.5	15.8	0
70	1989	3	11	4.8	19.7	1.9	14.9	0
71	1989	3	12	2.8	16.1	1.4	12.1	0
72	1989	3	13	6.7	17.3	2.4	8	0
73	1989	3	14	8	15.2	3.4	18.3	0.3
74	1989	3	15	2.6	19.1	2.1	17.4	0
75	1989	3	16	3.9	18.7	2.3	13.2	0
76	1989	3	17	9.9	15.3	1.3	2.6	19.4
77	1989	3	18	6.5	11	3.3	10.3	0
78	1989	3	19	4.4	15.4	2.5	16.2	0
79	1989	3	20	6.7	16.1	2.8	8.4	0
80	1989	3	21	7.6	14.1	4.2	18.9	0
81	1989	3	22	9.5	18.1	3.7	18.4	0
82	1989	3	23	9.3	13.6	5.4	20	0
83	1989	3	24	6.7	17.3	5	20.3	0
84	1989	3	25	10.9	19.6	5	20.8	0
85	1989	3	26	6.8	22.2	2.8	20.3	0
86	1989	3	27	5.8	21	2.4	18	0
87	1989	3	28	5.9	24.4	2.7	18.9	0
88	1989	3	29	4.5	23.1	2.6	18.1	0
89	1989	3	30	5.1	20.1	1.7	11.8	0.6
90	1989	3	31	7.5	23.8	3.2	17.2	3.2
91	1989	4	1	9.9	16.9	1.4	9	0.9
92	1989	4	2	5.1	21.1	2.7	19.2	0
93	1989	4	3	10	15.9	1.1	3.3	25.2
94	1989	4	4	10.3	14.4	1.4	6.5	6
95	1989	4	5	5.9	13.7	2.4	16.9	0
96	1989	4	6	1.2	14.1	2.2	17.2	0
97	1989	4	7	4.8	16.9	2.6	14.9	0
98	1989	4	8	12.7	19.5	2.7	12.4	0
99	1989	4	9	6.2	21.6	2.8	14	0
100	1989	4	10	13.7	18.9	2.1	5.1	0.7
101	1989	4	11	10.6	22.8	3.6	19.3	0
102	1989	4	12	8.3	15.7	0.7	2.8	34.4
103	1989	4	13	6.5	14.9	2.9	16.6	1.2
104	1989	4	14	7.8	15.4	3.8	18.1	0
105	1989	4	15	8	17.4	4	24.7	2.7
106	1989	4	16	7.2	15.2	2.1	13.2	13.1
107	1989	4	17	7.4	14.2	2.3	13.6	1.5
108	1989	4	18	8.1	16.8	3.5	23.7	0
109	1989	4	19	4.9	17.6	2.6	20.7	0
110	1989	4	20	5.9	18.6	3.1	21.9	0
111	1989	4	21	7.7	16.8	2	14.3	0.4
112	1989	4	22	4	14.2	3.6	25.8	0
113	1989	4	23	7	18.3	3.9	25.9	0.2
114	1989	4	24	9.6	15.7	2.4	10.7	3.2
115	1989	4	25	8.9	17.3	2	6.9	15.3
116	1989	4	26	7.2	12	1.7	10.2	1.2
117	1989	4	27	5.2	14.7	4.1	26	0
118	1989	4	28	6.4	12.7	4.8	23.1	0
119	1989	4	29	5.8	12.6	5.3	23.9	0
120	1989	4	30	6.8	15.5	6.2	26.5	0
121	1989	5	1	9.1	17.9	5.4	22.5	0
122	1989	5	2	11.2	21.9	4.9	24.5	0
123	1989	5	3	7.5	24.7	4.3	26.6	0
124	1989	5	4	7.8	24.6	3.9	25.4	0
125	1989	5	5	8.3	27.6	4.3	25.5	0
126	1989	5	6	9.1	27.6	6.5	27.5	0
127	1989	5	7	14.4	23.3	5.1	25.8	0
128	1989	5	8	8.3	23.9	4.4	27.3	0
129	1989	5	9	7.6	21.4	4.1	26.2	0.7
130	1989	5	10	12.4	22.7	3.8	22	0
131	1989	5	11	12.2	19.5	2.9	13.9	0
132	1989	5	12	12.2	22.8	3.3	18.3	0
133	1989	5	13	9.8	22.2	3.9	26.4	0
134	1989	5	14	12.8	21	5.5	29.3	0
135	1989	5	15	12.5	22.8	5.2	29.6	0
136	1989	5	16	7.6	23.3	4.4	28.6	0
137	1989	5	17	10.2	25.9	4.6	27.5	0
138	1989	5	18	11.4	25.5	4.5	27.4	0
139	1989	5	19	12.2	26	4.6	27.4	0
140	1989	5	20	9.6	26	4.4	27.8	0
141	1989	5	21	10.4	25.9	4.3	26.6	0.3
142	1989	5	22	14.4	25.2	3.4	15.1	0
143	1989	5	23	12.4	29.4	4.6	25	0
144	1989	5	24	14.1	25.2	3.6	17	0
145	1989	5	25	15.6	26.3	4.9	23.1	0
146	1989	5	26	12.3	26.5	4.9	26.9	0
147	1989	5	27	11.7	27.1	4.2	23.9	1.4
148	1989	5	28	13	26.5	5.8	29.2	0
149	1989	5	29	10.9	26.5	5.1	29.2	0
150	1989	5	30	10.9	26.2	5.2	25.7	0
151	1989	5	31	14.1	27	5.3	24	0
152	1989	6	1	16.1	23.7	5	22	0
153	1989	6	2	13.4	24.5	5.1	24.7	0
154	1989	6	3	10.7	21.7	4.8	26.5	0
155	1989	6	4	11	20	4.3	20.3	1
156	1989	6	5	11	19.9	5.7	29.8	0
157	1989	6	6	10.1	22.5	5.6	29.9	0
158	1989	6	7	8.1	22.6	4.9	27.4	0
159	1989	6	8	8.4	23.5	5.3	30.6	0
160	1989	6	9	10.3	24.9	4.6	24.8	0
161	1989	6	10	11.3	24.4	4.4	20.4	0
162	1989	6	11	13.4	27.1	6.7	30.1	0
163	1989	6	12	17.3	29.5	7.1	30.9	0
164	1989	6	13	14.5	27.8	5.7	29.3	0
165	1989	6	14	14.3	31	5.3	27.2	0
166	1989	6	15	14.2	31.2	6	27.9	0
167	1989	6	16	17.6	30.3	8.2	30	0
168	1989	6	17	17.7	29.3	6.4	27.5	0
169	1989	6	18	15.9	28.8	5.9	29.1	0
170	1989	6	19	14.7	27.3	4.8	22.9	0.4
171	1989	6	20	14.9	31.4	6.2	29.6	0
172	1989	6	21	17.1	33.5	6.4	29.1	0
173	1989	6	22	16.9	32.1	6.8	26.6	0
174	1989	6	23	16.8	26.2	8.8	30.9	0
175	1989	6	24	17.4	28.9	7.3	29.9	0
176	1989	6	25	18.8	31.9	6.4	29.1	0
177	1989	6	26	16.2	30.8	5.2	23.1	1.6
178	1989	6	27	17.6	30.3	6	25.5	0
179	1989	6	28	18.4	25	8.1	30.7	0
180	1989	6	29	16.3	27.8	7.5	27	0
181	1989	6	30	16.9	30.5	6.4	29.7	0
182	1989	7	1	18.5	29.5	5.1	20.3	3.2
183	1989	7	2	18.8	24.3	8.4	30.9	0
184	1989	7	3	16.5	25.5	7.7	30.4	0
185	1989	7	4	17	27.9	5.4	23.4	0
186	1989	7	5	15	28.9	4.9	24	0
187	1989	7	6	16.2	30.2	4.9	20.5	1
188	1989	7	7	18.4	31.5	5.6	25.3	0
189	1989	7	8	17.5	32.2	5.7	26.8	0
190	1989	7	9	16.8	32.1	6.4	28.3	1.4
191	1989	7	10	19.5	29.2	5.9	25.2	2.4
192	1989	7	11	18.2	24.1	6	21.5	0
193	1989	7	12	19.3	28.5	7.7	27.8	0
194	1989	7	13	20.9	30.2	8	28.1	0
195	1989	7	14	21.2	30.2	9.3	28.5	0
196	1989	7	15	17.1	27.6	7.6	29.3	0
197	1989	7	16	19.2	31.3	8	28.9	0
198	1989	7	17	21.7	31.7	8.4	27.7	0
199	1989	7	18	20.8	30.2	8.7	29.2	0
200	1989	7	19	20.9	31	6.9	28.4	0
201	1989	7	20	15.4	31.2	5.6	27.1	0
202	1989	7	21	17.3	31.6	5	24.2	0
203	1989	7	22	21.1	32.3	5.6	24.1	0
204	1989	7	23	19.8	31.8	4.8	20.6	0
205	1989	7	24	20.5	31.2	4.5	17.2	0
206	1989	7	25	20.6	32	7.9	26.7	0
207	1989	7	26	23.7	32.9	8.9	26.7	0
208	1989	7	27	23.7	32.4	8.6	26.2	0
209	1989	7	28	20.9	31.5	6.9	27.3	0
210	1989	7	29	17.2	31.6	5.7	27.1	0
211	1989	7	30	16.9	31.3	5.6	27	0
212	1989	7	31	16.7	29.9	6.1	24.1	0
213	1989	8	1	18.4	24.2	7.6	26.2	0
214	1989	8	2	16.7	27.3	7.3	27.4	0
215	1989	8	3	16.9	29.1	6.4	26.7	0
216	1989	8	4	16.9	29.3	4.9	25.4	0
217	1989	8	5	15.5	28.9	5	21.1	0
218	1989	8	6	18.2	29.4	5.2	25.7	0
219	1989	8	7	17.1	30	5.2	26.1	0
220	1989	8	8	19	32.3	6.2	24.7	0
221	1989	8	9	20.4	30.5	6.7	27.5	0.1
222	1989	8	10	15.5	30.6	4.6	17.6	0
223	1989	8	11	16.4	31.4	5.1	25	0
224	1989	8	12	17.8	33.2	5.6	26.2	0
225	1989	8	13	19.8	31.2	5.3	24.8	0
226	1989	8	14	19.4	27	3.2	14.4	2.8
227	1989	8	15	18.2	31.3	5.2	25.2	0
228	1989	8	16	17.9	31.9	5.4	25.2	0
229	1989	8	17	20.1	30.5	6	20.8	0
230	1989	8	18	20.9	31.4	6.2	26.1	0
231	1989	8	19	14.9	32.9	4.9	24.8	0
232	1989	8	20	17.8	32.1	4.9	22.7	0
233	1989	8	21	19.1	33.7	5.1	23.1	0
234	1989	8	22	16.9	34.4	6.3	23.9	0
235	1989	8	23	23.4	32.8	7.1	23.7	0
236	1989	8	24	20.6	33	5.2	23.3	0
237	1989	8	25	21.3	32	6.7	22.6	0
238	1989	8	26	19.8	31	6.3	23.5	0
239	1989	8	27	20.7	30.6	5.9	20.5	0
240	1989	8	28	17.4	22.4	6.9	23.1	0
241	1989	8	29	14.9	23.7	8.1	22.3	0
242	1989	8	30	15.5	27.6	4.7	23.7	0
243	1989	8	31	11.7	27.3	3.5	19	0
244	1989	9	1	15.3	25.8	3.8	8.4	0
245	1989	9	2	17.8	22.9	5.7	20.5	0
246	1989	9	3	14.9	23.5	6	20.8	0
247	1989	9	4	14.3	23.3	5.1	21.4	0
248	1989	9	5	12.5	25.9	3.3	19.5	0
249	1989	9	6	9.9	27.7	3.2	20.2	0
250	1989	9	7	10.6	28	3.1	19.7	0
251	1989	9	8	12.5	24.6	2.8	11.2	0
252	1989	9	9	16.1	28.2	3.4	15.2	0
253	1989	9	10	13.7	26.6	3.3	14.3	30.1
254	1989	9	11	15.1	23.7	2.2	13.1	0
255	1989	9	12	13.6	26.6	2.5	17.3	0
256	1989	9	13	13.8	22.1	1.8	9.3	1
257	1989	9	14	12.4	25.4	3	18.4	0
258	1989	9	15	14.2	26.8	2.8	16.8	0
259	1989	9	16	13.1	29.7	3	18.1	0
260	1989	9	17	13.7	27.5	2.5	13.7	0
261	1989	9	18	15.7	27.1	2.2	11.8	0.2
262	1989	9	19	15.4	25.6	2.3	9.5	0
263	1989	9	20	14.3	27.8	2.6	16.2	0
264	1989	9	21	14	27.7	2.5	14.8	0
265	1989	9	22	14	27.4	2.5	14.8	0
266	1989	9	23	17.8	23.3	3.5	14.8	0
267	1989	9	24	13.3	25.1	2.4	17.2	0
268	1989	9	25	9.1	25.1	2.9	17	0
269	1989	9	26	14.4	22.5	4.6	17.2	0
270	1989	9	27	15.1	23	5.3	15.6	0
271	1989	9	28	13.6	20	5.7	17.7	0
272	1989	9	29	11.8	20.5	3.7	16.2	0
273	1989	9	30	11.5	20.5	3.5	16.3	0
274	1989	10	1	11.5	22.6	3.3	16.3	0
275	1989	10	2	12.5	22.1	3.7	14.2	0
276	1989	10	3	12.1	19.3	3.8	16.4	0
277	1989	10	4	10.5	23.6	2.1	11.9	0
278	1989	10	5	7	23.1	1.6	13.3	0
279	1989	10	6	7.1	25.5	2.2	12	0
280	1989	10	7	13.8	21.1	3.9	12.9	0
281	1989	10	8	11.6	16.2	3.5	13.1	1.1
282	1989	10	9	9.9	17	4.4	15.9	0
283	1989	10	10	10.8	17	3.5	15.3	0
284	1989	10	11	9.6	17.6	2.8	15.5	0
285	1989	10	12	5.1	21.3	1.5	14.8	0
286	1989	10	13	6.5	20.9	1.4	13.9	0
287	1989	10	14	6.1	20.8	1.6	13.4	0
288	1989	10	15	8.3	18.7	2.3	14.3	0
289	1989	10	16	3.8	21.8	1.1	13.5	0
290	1989	10	17	5.2	21.7	1.1	12.7	0
291	1989	10	18	6.3	20	0.9	10.1	0
292	1989	10	19	6.8	19.5	1.6	6.7	18.9
293	1989	10	20	7.6	17.3	1.1	8	0.3
294	1989	10	21	8.7	23	1.2	11.6	0
295	1989	10	22	8.4	22.3	0.9	11.1	0
296	1989	10	23	10.1	21.3	1.2	9.1	0
297	1989	10	24	9.4	21.5	1.2	11.3	0
298	1989	10	25	10.1	15.6	0.8	5.7	0
299	1989	10	26	8.5	18.6	1	9.3	0
300	1989	10	27	6.3	20.4	0.9	11	0
301	1989	10	28	6.2	16.4	0.6	3	10.7
302	1989	10	29	13.7	20.8	1.3	10.3	0
303	1989	10	30	12.5	23.5	1.7	10.8	0
304	1989	10	31	16.4	23.3	1.8	11.6	0
305	1989	11	1	9.2	21.6	1.2	9.5	0
306	1989	11	2	13	20.3	1.8	5	1.6
307	1989	11	3	13	20.4	0.7	5.4	0.5
308	1989	11	4	5	16.4	0.5	10.1	3.4
309	1989	11	5	8.4	12.7	1.1	5.7	0
310	1989	11	6	5.7	11.1	1.2	9.6	0
311	1989	11	7	6.7	12.9	1.3	11.4	0
312	1989	11	8	0.8	16.8	1	10.1	0.3
313	1989	11	9	9.4	14.3	1.2	11.3	0
314	1989	11	10	1.2	16.6	0.3	9.2	0
315	1989	11	11	4	18.2	0.3	9.9	0
316	1989	11	12	2.7	16.7	0.2	9.7	0
317	1989	11	13	2	16	0.1	9	0
318	1989	11	14	-0.7	15.3	0.1	9.5	0
319	1989	11	15	-0.7	12.6	0.5	8.1	0
320	1989	11	16	-0.3	16.1	0.7	8.1	0.7
321	1989	11	17	7.4	14	0.6	1.3	3.6
322	1989	11	18	12	18	2.4	4.4	0.1
323	1989	11	19	12.6	17.7	1.7	4	0
324	1989	11	20	10.7	17.4	1.8	4.9	0
325	1989	11	21	13.3	17.5	0.8	2.7	39.5
326	1989	11	22	12.1	13.2	0.5	1.4	18.5
327	1989	11	23	5.3	8.4	0.8	7.6	0
328	1989	11	24	4.8	6.4	0.5	1.1	0.7
329	1989	11	25	2.8	10.6	1.2	7.5	0
330	1989	11	26	1	6.6	0.7	5.7	0
331	1989	11	27	-2.8	8.1	0	7.7	0
332	1989	11	28	-3.6	8.5	0	7.9	0
333	1989	11	29	-2.1	11.5	0.4	4.4	0
334	1989	11	30	6.7	11	1	1.9	0.3
335	1989	12	1	5	11.9	0.3	3.9	0
336	1989	12	2	-2.2	12.1	0	7.1	0
337	1989	12	3	-2.1	9.5	0	7.1	0.5
338	1989	12	4	-0.2	11	0	6.4	0.5
339	1989	12	5	2.4	4.2	0.2	1.1	9.4
340	1989	12	6	1.6	4.4	0.5	2	0.7
341	1989	12	7	-1.3	5.3	0	6.6	0
342	1989	12	8	-1.3	4.5	0.7	2.8	2.2
343	1989	12	9	3.2	8.6	0.2	6	0
344	1989	12	10	0.7	8.9	0	6.5	0
345	1989	12	11	0.2	11.4	0	5.7	0
346	1989	12	12	5	13.8	1.1	1.8	0
347	1989	12	13	8.1	14	0	1.2	8.1
348	1989	12	14	6	16	0.8	2.8	0
349	1989	12	15	11	19.5	0.1	5.2	0
350	1989	12	16	6.8	19.2	1.8	2.8	0
351	1989	12	17	12.5	20.1	1	4.6	0
352	1989	12	18	11	18.9	1.2	1.1	3.8
353	1989	12	19	7.8	15.7	0.2	6.7	0
354	1989	12	20	3	14.5	0.7	4	0
355	1989	12	21	8	16	0.7	3.7	0
356	1989	12	22	12.5	18	0.9	3.7	0
357	1989	12	23	7.4	12.2	0.7	7.2	0
358	1989	12	24	0.9	14.3	0	6.9	0
359	1989	12	25	-1	13.4	0.2	3.7	0
360	1989	12	26	3.6	15.6	0.2	6	0
361	1989	12	27	-1.1	12.5	0.2	5.1	0
362	1989	12	28	-1	10.1	0	6.7	0
363	1989	12	29	-2.8	10	0	6.9	0
364	1989	12	30	-1.7	8.6	0	6.4	0
365	1989	12	31	-4.2	8	0	6.6	0
