# Supplementary material for: Optimization of black-box models with uncertain climatic inputs—Application to sunflower ideotype design
Source: PLoS One. 2017 May 25;12(5):e0176815. doi: 10.1371/journal.pone.0176815 (PMC5444610; doi:10.1371/journal.pone.0176815)
Supplement: S1 Dataset and Code — The dataset used throughout this manuscript and the R code used to call the SUNFLO model and run the proposed algorithm are provided in a single archive file. (TGZ) [file pone.0176815.s001.tgz › supplementary/data/climate/21473001_2010.txt]

JourJ	Annee	Mois	Jour	Tmin	Tmax	ETP	RAD	Pluie
1	2010	1	1	0.1	5	0.4	1.01	2.8
2	2010	1	2	-5.2	2.8	0.4	5.73	0
3	2010	1	3	-4	-1.5	0.2	2.31	0
4	2010	1	4	-5.9	-2.4	0.2	1.23	0
5	2010	1	5	-4.3	-2.3	0.5	2.26	0
6	2010	1	6	-3.1	-0.1	0.5	3.34	0.2
7	2010	1	7	-4.9	0.4	0.1	2.74	0
8	2010	1	8	-3	-0.9	0.4	1.47	0.6
9	2010	1	9	-4.8	-2.9	0.4	1.65	3
10	2010	1	10	-4	-0.3	0.3	2.72	0
11	2010	1	11	-9.8	0.6	0.2	6.19	0
12	2010	1	12	-7.4	-0.5	0.2	5.76	5.4
13	2010	1	13	-7.3	3.5	0.1	2.86	0
14	2010	1	14	-1.5	2.7	0.1	2.79	0
15	2010	1	15	0.3	3.1	0.4	3.59	0
16	2010	1	16	-0.3	7.8	0.5	2.03	5.8
17	2010	1	17	4.4	9.8	1	5.19	0.2
18	2010	1	18	0	7	0.4	4.67	0
19	2010	1	19	-1.4	0.8	0.1	1.53	0
20	2010	1	20	-1	1.8	0	0.91	2.8
21	2010	1	21	-3.5	5.9	0.2	2.83	0
22	2010	1	22	-2	6.5	0.3	6.71	0
23	2010	1	23	-1	1.9	0.1	2.02	0
24	2010	1	24	-1.5	3.7	0.1	2.79	4.8
25	2010	1	25	1.3	4.4	0.6	2.9	0
26	2010	1	26	-2.1	1.1	0.6	1.29	0
27	2010	1	27	-5.8	-0.1	0.6	7.42	0
28	2010	1	28	-3.4	1.5	0.3	1.62	1
29	2010	1	29	-1.2	2.4	0.1	1.27	6.2
30	2010	1	30	-3.1	2.3	0.7	6.55	0
31	2010	1	31	-8.3	2.8	0.4	8.25	0
32	2010	2	1	-9.9	0	0.1	2.5	0
33	2010	2	2	-2.1	4.2	0.4	3.31	1
34	2010	2	3	1.8	8.6	1.2	4.11	0.2
35	2010	2	4	-3.4	11.4	0.5	8.72	7.2
36	2010	2	5	3.3	8.4	0.4	2.35	2.8
37	2010	2	6	2.4	7.7	0.4	3.28	1.6
38	2010	2	7	2.5	3.6	0.4	1.71	0
39	2010	2	8	-0.6	4.4	0.6	6.09	0
40	2010	2	9	0	2	0.5	2.26	0.2
41	2010	2	10	-4.1	-0.3	0.9	7.68	0.2
42	2010	2	11	-6.4	-2.7	0.6	5.02	1.4
43	2010	2	12	-3.5	-0.2	0.9	5.96	0
44	2010	2	13	-4.4	-0.5	0.7	4.41	0
45	2010	2	14	-2.8	-1	0.8	2.94	0
46	2010	2	15	-3.1	2.2	0.9	5.83	0
47	2010	2	16	-8.3	3.2	0.5	7.45	6.6
48	2010	2	17	-0.1	4.8	0.1	2.17	12.4
49	2010	2	18	3.3	11.4	1.3	10.97	0
50	2010	2	19	2.5	6.2	0.9	3.82	1.2
51	2010	2	20	-3	6.2	0.8	5.08	0.4
52	2010	2	21	-0.5	10.7	1.3	10.63	2.6
53	2010	2	22	5.4	14.3	1.8	10.22	2
54	2010	2	23	7.6	13.5	1.5	5.63	3.4
55	2010	2	24	5.6	11	1	5.72	1.8
56	2010	2	25	4.8	10.7	0.6	4.85	15
57	2010	2	26	6.3	10.8	2.4	5.51	0
58	2010	2	27	-0.8	12.8	1.4	8.97	2.8
59	2010	2	28	7.9	13.5	3.3	11.23	0
60	2010	3	1	-1.8	11.9	1	12.59	1.4
61	2010	3	2	5	11.2	1.3	8.43	2.8
62	2010	3	3	1.8	8.7	2.1	8.07	0
63	2010	3	4	1.6	9.3	3	14.14	0
64	2010	3	5	-1.7	4.9	2.1	15.5	0
65	2010	3	6	-5.7	4.8	1	5.76	0.2
66	2010	3	7	-4.6	2.6	1.9	11.47	0
67	2010	3	8	-5	5.9	2.7	16.51	0
68	2010	3	9	-4.2	2	2.4	14.41	0
69	2010	3	10	-3.5	2.8	2	9.76	1.6
70	2010	3	11	-2.3	0.9	0.7	6.38	0.8
71	2010	3	12	-6.1	6	1	15.52	0
72	2010	3	13	-3.9	8.3	1.5	13.05	0
73	2010	3	14	3.1	7.4	2	6.67	0
74	2010	3	15	0.4	11.4	1.7	10.71	0
75	2010	3	16	-0.7	12.3	1.8	14.17	0
76	2010	3	17	-3.1	16.7	2.4	15.83	0
77	2010	3	18	3.1	17.4	3.7	13.8	0
78	2010	3	19	8.5	19.3	4	15.46	2.2
79	2010	3	20	10.4	14.6	2.1	5.61	5
80	2010	3	21	11	15.3	3.2	14.28	0
81	2010	3	22	0.5	15.1	1.5	15.23	0
82	2010	3	23	0.6	18.8	2.1	18.79	0
83	2010	3	24	1.5	19	2.1	15.09	0
84	2010	3	25	7.1	20.7	3.4	13.07	7.7
85	2010	3	26	6.7	11.2	1.4	5.33	7.6
86	2010	3	27	4.3	12	1.4	9.1	3
87	2010	3	28	6.9	10.9	0.6	3.83	5.4
88	2010	3	29	8.2	19.1	3.6	17.92	0
89	2010	3	30	7.8	11.8	2.3	6.6	6
90	2010	3	31	4.2	12.6	2.7	14.45	1.4
91	2010	4	1	0.1	10.7	1.7	16.01	1.6
92	2010	4	2	-0.5	13.3	1.7	15.09	4
93	2010	4	3	4.9	7.5	0.4	2.05	25.4
94	2010	4	4	3.9	12.9	2.6	16.62	0.4
95	2010	4	5	-0.4	13	1.9	20.84	0
96	2010	4	6	1.1	18.5	2.9	22.3	0
97	2010	4	7	5.2	17.9	2.6	11.11	3.8
98	2010	4	8	8.7	12.7	1.4	6.18	1.2
99	2010	4	9	8.8	16.8	3.2	17.03	0
100	2010	4	10	6.2	16.8	3.8	22	0
101	2010	4	11	3.8	13	3.4	19.32	0
102	2010	4	12	2.9	10.6	2.5	15.15	0
103	2010	4	13	2.5	13.6	2.6	17.84	0
104	2010	4	14	0.9	14.4	2.3	20.32	0
105	2010	4	15	6	14.5	3.2	18.41	0.2
106	2010	4	16	4.8	16	3.3	19.4	0
107	2010	4	17	4.8	18.9	3.8	23.24	0
108	2010	4	18	3.6	20.7	3.1	22.39	0
109	2010	4	19	3.2	21	3.1	21.93	0
110	2010	4	20	8.5	21.3	4.2	19.91	0
111	2010	4	21	5.8	18.5	3.5	21.28	0
112	2010	4	22	4.5	18.9	4.5	24.73	0
113	2010	4	23	6.8	20.8	4.4	21.49	0
114	2010	4	24	6.7	22.9	4.6	25.09	0
115	2010	4	25	5.2	25.2	4.2	21.46	0
116	2010	4	26	7.8	21.2	3.9	20.68	0
117	2010	4	27	8.1	21.3	4.8	25.84	0
118	2010	4	28	9.1	24.3	4.6	26.09	0
119	2010	4	29	6.8	25.5	4.3	22.48	2.6
120	2010	4	30	12.6	14.5	0.8	2.65	7.8
121	2010	5	1	10.2	15.7	1.5	8.32	0.6
122	2010	5	2	11	16.3	2.7	11.98	0
123	2010	5	3	6.8	13.8	3.3	19.57	0
124	2010	5	4	6	12.1	2.3	6.24	1.8
125	2010	5	5	4.7	8.2	1.3	3.54	10.5
126	2010	5	6	5.7	7.5	0.7	4.26	3.8
127	2010	5	7	6.1	13.9	2.1	11.59	0
128	2010	5	8	5	17.3	2.8	20.31	4
129	2010	5	9	5.5	15.6	1.2	9.26	9.9
130	2010	5	10	11.1	18.7	2.5	14.38	0.4
131	2010	5	11	7.5	15.4	1.5	8.96	7.3
132	2010	5	12	8.6	11.7	2.6	13.21	0
133	2010	5	13	6.6	13.9	3	13.3	0
134	2010	5	14	6.4	12.3	2.1	10.92	0
135	2010	5	15	7.7	12.6	2.4	7.42	0
136	2010	5	16	8.5	15.9	3.4	13.16	0
137	2010	5	17	4.9	16.5	2.6	13.94	0
138	2010	5	18	5.8	17.8	3.8	23.42	0
139	2010	5	19	5.9	16.2	3.9	19.55	0
140	2010	5	20	10	17.1	3.3	12.2	0
141	2010	5	21	7.6	21.4	4.4	27.71	0
142	2010	5	22	8.8	23.8	5.1	29.18	0
143	2010	5	23	11.6	25.1	5.7	28.78	0
144	2010	5	24	12.1	26.9	5.3	29.32	0
145	2010	5	25	10.7	28	5.7	27.05	5.4
146	2010	5	26	14.5	20.5	2.7	10.79	3.4
147	2010	5	27	12.9	20.1	3.6	15.73	0
148	2010	5	28	10.5	21	4	20.76	0
149	2010	5	29	7.9	20.5	3.6	20.6	1.6
150	2010	5	30	12.9	20.1	3.8	13.99	1
151	2010	5	31	11.3	17.5	3.5	14.96	0
152	2010	6	1	10.7	16.6	2.1	9.67	2.6
153	2010	6	2	10.9	20.2	3.9	20.22	0
154	2010	6	3	11.2	22.9	5.2	27.69	0
155	2010	6	4	11.7	26.5	5.4	29.73	0
156	2010	6	5	14.3	28.9	5.7	29.34	0
157	2010	6	6	14.3	26.1	3.3	15.39	26.4
158	2010	6	7	11.9	22.6	4.1	26.74	0
159	2010	6	8	12.3	20.7	1.4	8.22	5.6
160	2010	6	9	15.1	24.3	3.1	14.19	3.6
161	2010	6	10	16.4	25	3	10.43	27.1
162	2010	6	11	13.9	24.8	4.1	20.6	3
163	2010	6	12	13	24	4.6	24.72	0
164	2010	6	13	14.8	21.8	3.9	18.88	0
165	2010	6	14	13.1	22.1	3.3	16.97	8.5
166	2010	6	15	14.5	21.3	3.3	10.78	1.2
167	2010	6	16	14.6	17.4	1.9	4.04	13.1
168	2010	6	17	14	19.5	2.6	14.19	10.9
169	2010	6	18	13.4	20.3	2.6	11.01	0
170	2010	6	19	12.3	16.9	3.8	14.17	1.4
171	2010	6	20	8.8	15.2	3.9	24.01	0.4
172	2010	6	21	8.5	17.9	4	22.74	0
173	2010	6	22	8.4	19.9	4.8	28.51	0
174	2010	6	23	10.4	23.4	5.4	29.28	0
175	2010	6	24	11.7	25.6	5.6	30.25	0
176	2010	6	25	13.5	27.6	5.7	26.77	0
177	2010	6	26	15.1	28.7	6	28.05	0
178	2010	6	27	16.2	29.8	6.3	27.72	0
179	2010	6	28	17.4	30.2	6.9	28.05	0
180	2010	6	29	19.1	29.4	5.4	18.89	18.4
181	2010	6	30	17.7	29.3	7.3	29.61	0
182	2010	7	1	15.9	30.8	6.1	28.65	0
183	2010	7	2	16.1	32.3	5.7	28.12	0
184	2010	7	3	17.5	30.4	5.1	20.17	0.2
185	2010	7	4	20.1	28.5	6.3	22.37	0
186	2010	7	5	14.4	28.5	6.2	22.99	0
187	2010	7	6	16.2	25.7	6.8	28.24	0
188	2010	7	7	13.6	28.5	6.8	29.79	0
189	2010	7	8	15.4	32.2	6.9	29.58	0
190	2010	7	9	16.3	33.7	5.9	21.91	0
191	2010	7	10	19.5	33.4	6.7	24.88	0
192	2010	7	11	17.8	33.4	6.1	27.17	0
193	2010	7	12	19	30.6	5	15.38	3.8
194	2010	7	13	16.9	28.9	5.2	23.71	0
195	2010	7	14	16.5	34.2	7	21.26	13.2
196	2010	7	15	16.8	26	6.1	26.85	0.2
197	2010	7	16	13.3	30.8	6.3	28.44	2.8
198	2010	7	17	17.3	22.9	4.9	15.05	0
199	2010	7	18	12.4	25.7	6.7	29.43	0
200	2010	7	19	15.1	29.7	7.6	29.15	0
201	2010	7	20	16.1	31.3	6.5	28.45	0
202	2010	7	21	16	27.4	3.6	12.67	32.7
203	2010	7	22	17.3	19.1	1.4	4.63	11.3
204	2010	7	23	13.3	20.2	2.5	12.99	4.4
205	2010	7	24	11.6	22	4.2	19.76	0
206	2010	7	25	10.7	22.7	3.2	15.96	0
207	2010	7	26	12	22.4	2.5	11.95	0.2
208	2010	7	27	15.1	23.6	3.5	13.5	0
209	2010	7	28	12.6	26.4	3.4	15.6	0.4
210	2010	7	29	15.5	21.7	4.2	15.73	0.2
211	2010	7	30	12.1	24.4	4.3	20.66	0
212	2010	7	31	11.8	26.9	4.8	27.01	0
213	2010	8	1	15.4	29.2	4.6	16.87	9.3
214	2010	8	2	16.9	22.5	2.8	12.52	8.5
215	2010	8	3	13.9	22.1	2.9	13.64	0
216	2010	8	4	10.4	23.5	2.8	13.07	3.8
217	2010	8	5	13	20.8	3.9	16.73	0.4
218	2010	8	6	10.5	22.6	3.8	19.69	0
219	2010	8	7	9.3	25.5	4.1	26.35	0
220	2010	8	8	15.1	25	4.7	20.79	0
221	2010	8	9	12.2	26.7	4.5	23.69	0
222	2010	8	10	12.1	28.3	4.5	20.89	0
223	2010	8	11	17	24.2	4.1	14.21	16
224	2010	8	12	16.8	23.1	5	22.93	0.2
225	2010	8	13	11.2	22.7	3.4	14.5	0
226	2010	8	14	14.2	22.7	3.8	16.33	7.3
227	2010	8	15	15	18.8	2.7	9.61	17.8
228	2010	8	16	12.6	15.6	0.8	2.34	8.3
229	2010	8	17	12.2	21.7	3	15.28	0
230	2010	8	18	15.5	19.9	2.2	7.56	0.4
231	2010	8	19	10.4	25.1	3.4	22.66	0
232	2010	8	20	16	28.3	4.3	20.93	0
233	2010	8	21	16.1	31.1	4.4	23.49	0
234	2010	8	22	16.9	28.5	3.2	13.7	6.5
235	2010	8	23	18.3	24.4	2.6	8.13	4
236	2010	8	24	16.7	21.8	3.9	16.44	0.4
237	2010	8	25	9.4	24.3	3.3	20.85	0
238	2010	8	26	13.8	30.1	4.1	18.94	1.8
239	2010	8	27	18.5	26.5	4.5	12.84	12.4
240	2010	8	28	14.9	19.3	3.9	13.57	0
241	2010	8	29	8.8	20	3.4	17.15	0
242	2010	8	30	9.6	17.5	2.9	12.72	0.2
243	2010	8	31	9.1	19.2	3.7	21.46	0
244	2010	9	1	9	21.5	4.5	22.85	0
245	2010	9	2	10.3	23.1	3.5	18.7	0
246	2010	9	3	11.4	24.6	4	21.77	0
247	2010	9	4	11.6	24.6	3.9	19.37	0
248	2010	9	5	12.5	23.8	4.3	20.84	0
249	2010	9	6	12.9	22.6	2.6	11.21	4.4
250	2010	9	7	15.7	18.6	1.1	3.59	14.7
251	2010	9	8	14.1	17.3	2.7	9.08	0.2
252	2010	9	9	10.1	18.6	1.7	11.92	5.2
253	2010	9	10	8	21.7	2	15.34	0
254	2010	9	11	9.7	24.6	3.3	19.72	0
255	2010	9	12	11.1	24.6	3.1	14.61	0.6
256	2010	9	13	9.7	19.4	2.8	16.65	0
257	2010	9	14	8.6	20.9	2.3	13.99	0
258	2010	9	15	9.4	16.2	1	4.94	1
259	2010	9	16	8.3	17.9	2.1	10.53	0
260	2010	9	17	6.8	18.4	1.9	11.84	0
261	2010	9	18	6.1	17.5	2.8	18.34	0
262	2010	9	19	4.8	19	2.8	18.78	0
263	2010	9	20	4.3	21.8	2.2	18.47	0
264	2010	9	21	7.1	23.4	2.4	16.81	0.2
265	2010	9	22	8.9	25.2	2.6	17.63	0
266	2010	9	23	9.6	25.8	3.1	15.33	8.3
267	2010	9	24	13.1	16.9	1.2	4.13	24
268	2010	9	25	10.3	14.5	2.2	8.29	0.4
269	2010	9	26	8	14.3	2.5	13.42	0
270	2010	9	27	7	10.5	1	3.23	1.2
271	2010	9	28	2.6	15.7	1.2	10.76	0
272	2010	9	29	10.2	15.5	0.9	4.91	0
273	2010	9	30	10.7	15.8	1	3.9	0.2
274	2010	10	1	5.3	18	1.6	12.96	0.2
275	2010	10	2	11.6	23.4	3.1	11.44	0.2
276	2010	10	3	12.5	25	3.9	14.04	0
277	2010	10	4	11.8	20.6	1.7	5.31	12.5
278	2010	10	5	13	16.5	1.7	7.03	0.2
279	2010	10	6	8.9	22	1.6	13.87	0.2
280	2010	10	7	9.5	23.6	2	13.81	0.4
281	2010	10	8	10.7	23.9	1.9	12.72	0.2
282	2010	10	9	10.9	24	1.8	12.82	0
283	2010	10	10	12.4	19.3	2.8	12.55	0
284	2010	10	11	8.2	16.9	2.6	13.36	0
285	2010	10	12	6.9	18	2.6	13.72	0
286	2010	10	13	5.6	16.1	2.1	13.37	0
287	2010	10	14	2.9	13.9	1.2	10.85	0
288	2010	10	15	4.8	11.1	1.4	5.78	2.2
289	2010	10	16	7.6	11.1	1	2.97	2.2
290	2010	10	17	6.4	9.4	1.3	2.76	0
291	2010	10	18	6.7	8.9	1.9	4.27	0
292	2010	10	19	-1.1	9.9	0.2	4.56	5
293	2010	10	20	5.5	11.4	1.6	9.38	0.2
294	2010	10	21	-0.6	10	1	12.57	0
295	2010	10	22	-2.6	8.9	0.6	6.52	0
296	2010	10	23	0.5	16.5	1.3	9.24	4.4
297	2010	10	24	6.7	12.2	1.4	7.14	0.2
298	2010	10	25	3.8	9.1	2	8.43	0
299	2010	10	26	2.2	11.3	2	11.47	0
300	2010	10	27	1.9	13.8	1.5	8.35	0
301	2010	10	28	0.3	14.5	1.1	7.63	0
302	2010	10	29	0.6	18.6	1.9	9.17	0
303	2010	10	30	8.9	12.9	1.2	3.01	16.3
304	2010	10	31	7	12.9	0.4	2.91	17.9
305	2010	11	1	9.6	17.4	1.8	8.17	0
306	2010	11	2	7.4	15.4	1.3	6.36	0.2
307	2010	11	3	9.2	15.4	1	4.67	0.2
308	2010	11	4	12.6	16.4	0.9	3.4	0
309	2010	11	5	13.5	16.9	1.6	4.87	0
310	2010	11	6	12.3	14.2	1.1	1.41	5.2
311	2010	11	7	6.2	10.3	0.7	2.46	2.9
312	2010	11	8	1.6	7.8	0.7	4.18	7.4
313	2010	11	9	5.2	11.2	1	4.29	1.4
314	2010	11	10	6.2	9.9	0.9	2.42	1.4
315	2010	11	11	-0.2	10.9	0.7	4.54	8.2
316	2010	11	12	7	15.1	0.2	1.65	3.6
317	2010	11	13	13	17.9	2.4	3.01	0
318	2010	11	14	7.9	18.7	1.4	5.35	28.4
319	2010	11	15	6.3	7.7	0.3	0.89	11.1
320	2010	11	16	4.8	9.4	1.1	5.23	0
321	2010	11	17	3.8	8.1	0.7	4.67	2.2
322	2010	11	18	2	9.5	0.3	2.69	2.4
323	2010	11	19	4.9	9.9	0.8	4.25	0
324	2010	11	20	1.7	7.1	0.3	2.33	2.6
325	2010	11	21	4.5	7.2	0.8	4.13	1.4
326	2010	11	22	3.5	4.5	0.4	0.66	0.4
327	2010	11	23	3.1	4.6	0.7	1.59	0
328	2010	11	24	2.9	6.2	0.8	2.9	1
329	2010	11	25	0.5	3.7	0.2	1.6	5.2
330	2010	11	26	-2.1	1.9	0.5	2.77	0
331	2010	11	27	-4.4	-1	0	1.83	3.4
332	2010	11	28	-4.8	0.8	0.1	3.19	0.8
333	2010	11	29	-1.9	2.3	0.6	2.2	0.4
334	2010	11	30	-6.4	-1.3	0.3	3.72	0
335	2010	12	1	-4	-0.6	0.3	1.73	0
336	2010	12	2	-4.4	0.3	0.5	5.07	0
337	2010	12	3	-6.7	-1.1	0.1	2.86	1.2
338	2010	12	4	-3.4	-0.2	0.7	6.06	0
339	2010	12	5	-5.3	3.2	0.1	1.27	19.3
340	2010	12	6	1.2	9.6	0.8	0.63	23.9
341	2010	12	7	3.3	10	0	1.21	2
342	2010	12	8	5.4	12.6	0.7	1.91	4.6
343	2010	12	9	-1.3	2.1	0.5	1.58	0
344	2010	12	10	-3.9	3.1	0.1	1.67	0
345	2010	12	11	0.5	5	0.3	1.73	0.2
346	2010	12	12	1.2	5.5	0.5	2.61	0
347	2010	12	13	-1.6	1.6	0.9	5.08	0
348	2010	12	14	-6.9	-0.4	0.4	2.51	0
349	2010	12	15	-5.3	-1.4	0.5	3.56	1.6
350	2010	12	16	-9.6	0.9	0.2	2.46	8
351	2010	12	17	-7.9	0.9	0.1	2.49	0.8
352	2010	12	18	-12.1	0.8	0.1	3.42	0.2
353	2010	12	19	-2.3	5.7	0.7	5.03	4.2
354	2010	12	20	2.9	7	0.3	1.11	2.4
355	2010	12	21	2.4	6.4	0.1	1.39	23
356	2010	12	22	5.3	9.6	0.2	1.1	14.1
357	2010	12	23	5	11	0.6	2.39	2.6
358	2010	12	24	-1.3	0.4	0.4	1.09	4
359	2010	12	25	-5	-2.6	0.7	3.01	1
360	2010	12	26	-12.1	-2.8	0.2	5.937	0
361	2010	12	27	-8	-3.2	0.3	3.49	0
362	2010	12	28	-9.6	1	0.1	2.12	1
363	2010	12	29	0.4	3.8	0.1	1.98	0
364	2010	12	30	1.5	4.9	0.3	1.61	0
365	2010	12	31	0.8	2.3	0.2	1.13	0
