# Supplementary material for: Optimization of black-box models with uncertain climatic inputs—Application to sunflower ideotype design
Source: PLoS One. 2017 May 25;12(5):e0176815. doi: 10.1371/journal.pone.0176815 (PMC5444610; doi:10.1371/journal.pone.0176815)
Supplement: S1 Dataset and Code — The dataset used throughout this manuscript and the R code used to call the SUNFLO model and run the proposed algorithm are provided in a single archive file. (TGZ) [file pone.0176815.s001.tgz › supplementary/data/climate/21473001_2011.txt]

JourJ	Annee	Mois	Jour	Tmin	Tmax	ETP	RAD	Pluie
1	2011	1	1	-0.7	1.4	0.2	1	0
2	2011	1	2	-0.6	3.4	0.8	2.94	0
3	2011	1	3	-3.4	2.4	0.7	6.24	0
4	2011	1	4	-4.5	-1.9	0.2	0.99	0
5	2011	1	5	-5.7	7	0.5	3.907	0.6
6	2011	1	6	0.5	9.9	0	1.32	6.8
7	2011	1	7	8.3	13.5	0.7	1.67	3.2
8	2011	1	8	8.4	14	1.2	2.77	1.2
9	2011	1	9	5.3	9.6	0.5	0.6	12.9
10	2011	1	10	-1.4	6.5	0.4	5.014	0
11	2011	1	11	0.7	7	0.2	1.34	3.2
12	2011	1	12	4.1	9.6	0.8	1.33	1.2
13	2011	1	13	5.9	10.7	0	0.95	0
14	2011	1	14	7.9	12.7	1	3.04	0
15	2011	1	15	5.2	13.8	1.1	6.44	0
16	2011	1	16	-2	3.5	0.1	2.99	0
17	2011	1	17	-1.5	5.3	0.2	3.08	0
18	2011	1	18	0.4	9	0.3	3.13	0.4
19	2011	1	19	1.2	5.9	1.1	4.99	0
20	2011	1	20	-0.6	4.3	0.8	4.31	0
21	2011	1	21	-1.6	2.6	1.3	7.31	0
22	2011	1	22	-3.4	1.2	1.2	4.7	0
23	2011	1	23	-7.2	3.1	0.8	7.7	0
24	2011	1	24	-3.1	2.7	0.2	2.07	0
25	2011	1	25	0.8	7.7	1	5.087	0
26	2011	1	26	1.6	4.3	0.5	3.15	2
27	2011	1	27	0.4	5.1	0.8	4.07	0
28	2011	1	28	0.2	4.3	0.79	3.23	0
29	2011	1	29	-2.9	3.3	0.9	8.49	0
30	2011	1	30	-3.3	-0.8	0.5	1.85	0
31	2011	1	31	-6.3	-1.2	0.2	1.42	0
32	2011	2	1	-2.3	-0.9	0.6	2.29	0
33	2011	2	2	-3.7	1.5	0.5	3.53	0
34	2011	2	3	-0.4	2.8	0.2	2.06	0.8
35	2011	2	4	1.6	8.5	0.4	3.58	0
36	2011	2	5	6.7	12.9	1.7	7.37	0
37	2011	2	6	-2.9	5	0.65	3.62	0
38	2011	2	7	0	5.6	0.6	5.48	0
39	2011	2	8	-6	7.8	0.41	8.303	0
40	2011	2	9	1.2	3.6	0.1	1.83	0
41	2011	2	10	-0.2	7.1	0.6	4.58	0
42	2011	2	11	-2.4	9	0.5	7.885	0
43	2011	2	12	-4.2	8.2	0.81	5.51	0.2
44	2011	2	13	-2.2	9.7	0.6	7.44	0
45	2011	2	14	-0.3	7.1	0	1.52	5
46	2011	2	15	2	9.1	0.5	3.94	1.2
47	2011	2	16	-0.4	12.2	0.9	9.56	0
48	2011	2	17	-0.9	6.1	0.4	3.62	0
49	2011	2	18	2.4	5.4	0.6	2.35	0
50	2011	2	19	2.1	4.9	0.7	4.37	3
51	2011	2	20	3.3	7.2	0.5	1.47	0
52	2011	2	21	3.3	9.9	1.1	7.7	0.6
53	2011	2	22	1.7	4	0.7	2.89	0.2
54	2011	2	23	-3.5	5	0.8	9.24	4.2
55	2011	2	24	2	6.4	0.2	2.94	2.4
56	2011	2	25	5.8	12	1	5.22	0.4
57	2011	2	26	4.4	9.1	0.6	3.51	4.6
58	2011	2	27	5.1	7.7	1.3	4.52	1
59	2011	2	28	0.4	8.5	1.4	10.24	0
60	2011	3	1	4.3	11.5	2.4	8.92	0
61	2011	3	2	0.3	10.3	2.6	13.49	0
62	2011	3	3	-1.9	7.1	1.7	11.58	0
63	2011	3	4	-1.9	10.4	1.6	12.55	0
64	2011	3	5	-1.2	12.5	1.9	14.34	0
65	2011	3	6	-0.5	10.3	2.1	14.93	0
66	2011	3	7	-1.6	10.5	1.75	15.18	0
67	2011	3	8	-3	14	1.71	14.65	0
68	2011	3	9	0.9	13.6	2.38	13.83	0
69	2011	3	10	2.6	13	2	8.94	0
70	2011	3	11	2.9	14.1	1.9	11.34	0
71	2011	3	12	-1.6	12.2	0.67	6.14	12.9
72	2011	3	13	6.6	9.9	0.5	3.67	10.1
73	2011	3	14	7.2	16.8	1.8	12.907	0
74	2011	3	15	6.8	18	2.6	12.72	0
75	2011	3	16	7.8	13.9	2	7.64	1.8
76	2011	3	17	6.9	10	1.1	2.82	0
77	2011	3	18	6.2	11.6	1.7	8.4	3.4
78	2011	3	19	7.4	9.3	1.5	5.36	0.2
79	2011	3	20	1	13.1	3.1	17.98	0
80	2011	3	21	0.5	14.3	3.2	18.77	0
81	2011	3	22	1.9	14.9	2.8	18.11	0
82	2011	3	23	4.1	18.1	3.29	18.82	0
83	2011	3	24	4.4	19.3	2.7	18.38	0
84	2011	3	25	1.1	20	3.07	19.49	0
85	2011	3	26	3.1	18.8	2.74	14.456	5.8
86	2011	3	27	7.3	16.6	2	13.277	0
87	2011	3	28	8.6	16.9	2	10.99	0
88	2011	3	29	3.5	17.7	2.2	15.236	1.4
89	2011	3	30	8.9	15.3	2.4	11.05	0.6
90	2011	3	31	9.9	15.6	0.99	4.14	3.4
91	2011	4	1	11.4	20.2	2.8	17.11	0
92	2011	4	2	5.4	24.1	3.3	20.441	0.2
93	2011	4	3	10.7	19.8	2.6	11.39	6
94	2011	4	4	7.8	15.6	2.2	13.099	0
95	2011	4	5	2.5	17	1.8	16.44	0
96	2011	4	6	5.9	22.1	3	20.5	0
97	2011	4	7	9	26.5	3.9	21.51	0
98	2011	4	8	9.2	20.7	3.56	22.18	0
99	2011	4	9	9.4	24.3	5	22.65	0
100	2011	4	10	9.9	24.5	5.7	22.39	0
101	2011	4	11	9.8	24.1	4.2	21.12	0
102	2011	4	12	10.6	14.5	4	15.98	0
103	2011	4	13	0.7	13.1	2.6	19.73	0
104	2011	4	14	5.5	14.7	3.9	18.39	0
105	2011	4	15	3.6	15.6	3.9	23.54	0
106	2011	4	16	3	16.6	3.6	23.95	0
107	2011	4	17	4.4	19.3	3.8	23.98	0
108	2011	4	18	5.9	21.3	4	22.77	0
109	2011	4	19	3.1	22.4	3.4	24.01	0
110	2011	4	20	4.2	23	3.5	22.46	0
111	2011	4	21	6.8	22.6	3.8	23.12	0
112	2011	4	22	6.5	23.2	3.6	22.3	0
113	2011	4	23	5.9	23	3.5	20.255	0
114	2011	4	24	9.9	23.3	4	19.82	0
115	2011	4	25	9.7	24.3	5.3	23.31	0
116	2011	4	26	9.6	20.5	5.5	25.2	0
117	2011	4	27	9.2	19.5	3.2	16.485	8.1
118	2011	4	28	10.3	17.3	3.4	16.8	5
119	2011	4	29	9.8	18.4	3	19.68	0.2
120	2011	4	30	7.1	21.7	3.8	26.4	0
121	2011	5	1	7.5	22.7	3.9	25.46	0
122	2011	5	2	10.1	22.9	4	18.05	0
123	2011	5	3	10.7	17.9	4.3	20.2	0
124	2011	5	4	4.7	18	4.6	27.65	0
125	2011	5	5	4.5	22	4.9	28.04	0
126	2011	5	6	4.6	25	4.6	26.62	0
127	2011	5	7	8.3	24.9	5.3	24.21	0
128	2011	5	8	11.5	26.2	5.2	21.49	0
129	2011	5	9	13.5	28.5	6.2	25.99	0
130	2011	5	10	11.6	26.6	4.6	22.41	1
131	2011	5	11	13.7	25.1	3.4	14.97	19.1
132	2011	5	12	13.9	21	3.1	12.65	3.2
133	2011	5	13	6.7	20.7	4.2	28.38	0
134	2011	5	14	7	17.4	1.9	8.48	1
135	2011	5	15	7.3	16.8	3.6	19.61	0.2
136	2011	5	16	6.7	17.3	2.7	16.17	0
137	2011	5	17	5.2	22.6	3.1	24.64	0
138	2011	5	18	8.6	25.4	4.7	28.77	0
139	2011	5	19	12.2	23.7	3.4	15.2	1
140	2011	5	20	9.9	25	3.7	20.58	3.9
141	2011	5	21	11.2	25.6	4.7	27.54	0
142	2011	5	22	13.6	26	5.2	24.01	0.6
143	2011	5	23	10.5	25	4.9	28.83	0
144	2011	5	24	9.2	22.9	4.9	28.65	0
145	2011	5	25	9.1	25.7	5.6	30.21	0
146	2011	5	26	9.4	22.1	3.6	13.82	0
147	2011	5	27	11.2	18.1	4.4	18.1	0.2
148	2011	5	28	5.3	20.8	3.7	24.78	0
149	2011	5	29	6.5	25.8	4.7	29.35	0
150	2011	5	30	8.9	29.5	6.2	28	3.8
151	2011	5	31	10.8	16.8	1.3	4.44	6
152	2011	6	1	9.1	16.2	3.4	9.48	0
153	2011	6	2	9.4	21.8	3.4	13.22	0
154	2011	6	3	12.8	24.4	4.6	19.39	0
155	2011	6	4	14.1	28	5.3	23.82	2
156	2011	6	5	13.7	26.8	5.3	25.28	0
157	2011	6	6	13.6	23	3.9	20.56	4.5
158	2011	6	7	12.6	26.3	4.5	23.02	17.6
159	2011	6	8	13.4	17.7	2.7	8.79	0.4
160	2011	6	9	6.8	18.5	2.2	12.54	0
161	2011	6	10	10.1	19.4	2.9	13.33	3.2
162	2011	6	11	10.6	20.8	4.5	23.02	0
163	2011	6	12	7.4	22	4.6	27.45	0.6
164	2011	6	13	13.2	24.3	3.8	16.1	0
165	2011	6	14	12.2	24.8	3.4	15.57	0
166	2011	6	15	15.9	26.7	5.1	19.8	0
167	2011	6	16	12.4	22	2.3	9.65	12.9
168	2011	6	17	9.8	21.4	2.6	16.92	9.3
169	2011	6	18	12.9	20.8	5.3	20.05	0
170	2011	6	19	11.5	20.2	5.1	20.45	0.2
171	2011	6	20	13.6	25.5	5	18.71	0
172	2011	6	21	13.6	29.3	5.5	23.27	0.2
173	2011	6	22	15.6	24.7	4.8	12.7	0.4
174	2011	6	23	11.8	21.5	4.6	21.01	0
175	2011	6	24	8.5	22.1	4.8	23.09	0
176	2011	6	25	7.9	27.4	5.2	28.22	0
177	2011	6	26	12.3	31.3	6.3	30.59	0
178	2011	6	27	15.2	34.8	6.8	28.47	0
179	2011	6	28	16.4	35.8	7.8	27.23	0.8
180	2011	6	29	17.9	20.4	2.6	6.67	0
181	2011	6	30	13.3	23.5	6.8	28.34	0
182	2011	7	1	10	23.3	6.2	26.7	0
183	2011	7	2	9.9	23	6.4	30.69	0
184	2011	7	3	10	25.3	6.6	31.2	0
185	2011	7	4	12.7	28.4	6.7	27.06	0
186	2011	7	5	11.8	31.2	6.7	29.77	0
187	2011	7	6	19.2	26	6.6	14.87	0
188	2011	7	7	11.7	20.7	2	6.02	31.5
189	2011	7	8	11.9	24.8	5.9	27.98	0
190	2011	7	9	11.8	23.5	2.5	12.2	0.8
191	2011	7	10	14.1	23.1	2.4	11.77	2.4
192	2011	7	11	13.2	27.4	5.8	29.4	0
193	2011	7	12	16.7	30.5	5.7	20.73	10.9
194	2011	7	13	15	18.8	1.5	5.02	4.2
195	2011	7	14	9	21.3	4.2	22.47	0
196	2011	7	15	8.8	24.4	4.1	25.25	0
197	2011	7	16	10.6	25.8	4.9	22	9.1
198	2011	7	17	13.7	18.4	2.7	11.91	2.6
199	2011	7	18	11.4	19.8	3.3	12.61	2.8
200	2011	7	19	10.3	18.6	2.4	11.79	7.5
201	2011	7	20	12.4	20.1	3.3	14.32	7.6
202	2011	7	21	13.6	21.8	3.9	18.01	2.6
203	2011	7	22	14.3	20.3	2.8	12.14	0.6
204	2011	7	23	11.8	19.5	3.2	16.4	9.4
205	2011	7	24	8.6	19.7	3.2	17.56	0.2
206	2011	7	25	12.6	20	2.6	12.65	0
207	2011	7	26	13	21.1	1.4	7.42	6
208	2011	7	27	13.6	23	4	18.2	0
209	2011	7	28	15.1	20.8	3	11.09	1
210	2011	7	29	12.2	24.1	4	21.4	0
211	2011	7	30	15.6	22.2	5.3	23.89	0
212	2011	7	31	11.8	22.7	4.8	24.219	0
213	2011	8	1	9.9	26.2	5	28.12	0
214	2011	8	2	12	29.1	5	26.33	0.6
215	2011	8	3	18.6	25.5	3.7	12.66	0.6
216	2011	8	4	17	27.8	5.1	20.54	3.2
217	2011	8	5	18.5	24	2.8	12.98	6.9
218	2011	8	6	17.8	22.4	1.5	7.14	26.2
219	2011	8	7	15.7	22.6	4.6	19.76	0
220	2011	8	8	13	20.8	4.1	16.58	0
221	2011	8	9	11.9	20.4	4	20.14	0
222	2011	8	10	9	22.3	4	25.59	0
223	2011	8	11	8.8	25.7	4.5	23.92	0
224	2011	8	12	12.7	22.4	2.5	10.62	0
225	2011	8	13	14.2	27.4	4.3	21.54	0
226	2011	8	14	14.7	24.5	1.58	8.434	19.2
227	2011	8	15	17.1	23.3	3.9	15.344	1.6
228	2011	8	16	12.6	26.2	3.8	23.42	0
229	2011	8	17	14.4	29.3	4.9	23.89	28.8
230	2011	8	18	18.6	28.5	4.6	20.21	1.8
231	2011	8	19	17.7	29.5	4.3	19.95	0
232	2011	8	20	18.1	30.8	5.1	22.79	0
233	2011	8	21	19.6	32.3	4.4	15.91	0
234	2011	8	22	19.3	34	6.1	23.02	0
235	2011	8	23	17.2	32.6	6.5	22.06	0
236	2011	8	24	18.8	24.8	3.4	12.75	0.2
237	2011	8	25	17	22.9	2.2	10.41	5
238	2011	8	26	13.2	23.8	2.4	6.35	18.7
239	2011	8	27	11.2	19.6	3	12.38	0.2
240	2011	8	28	7.5	22.7	3.1	20.72	0
241	2011	8	29	9.2	22.1	3.4	17.71	0
242	2011	8	30	10.4	21.6	3.6	21.02	0
243	2011	8	31	10.5	24	3.8	20.35	0
244	2011	9	1	12.7	26.5	3	16.37	0
245	2011	9	2	16.9	29.5	4.3	19.43	0
246	2011	9	3	15.7	28.5	3.6	15.02	0
247	2011	9	4	18.5	22.5	2.1	6.66	3
248	2011	9	5	12.9	22.3	4.2	17.12	0
249	2011	9	6	7.6	22.9	3.3	20.23	0
250	2011	9	7	15.7	22.4	3.2	11.576	0
251	2011	9	8	11.7	22.7	3.2	12.73	4.8
252	2011	9	9	17.2	25.7	3	11.83	0
253	2011	9	10	14.2	29.7	4.3	18.67	0.2
254	2011	9	11	18.5	24.3	3.2	6.79	1.6
255	2011	9	12	10.5	25	3.3	17.26	0
256	2011	9	13	17.9	24.1	2.48	10.01	1.4
257	2011	9	14	10.9	21.1	3.1	16.88	0
258	2011	9	15	8.9	22.3	3.4	19.08	0
259	2011	9	16	8.8	24.5	1.9	10.79	0.6
260	2011	9	17	15.4	22.3	2.7	8.41	3.4
261	2011	9	18	10.7	17.5	3.3	13.86	1.8
262	2011	9	19	10.5	18.7	2.9	13.36	1.6
263	2011	9	20	6.1	20.6	2.4	18.65	0
264	2011	9	21	7	22.4	2.5	17.33	0
265	2011	9	22	8.3	21	2.4	11.44	0
266	2011	9	23	9.9	21.8	3	17.8	0
267	2011	9	24	7.7	23.5	2.3	14.31	0
268	2011	9	25	11	26.9	2.7	16.26	0
269	2011	9	26	10.9	27.9	2.8	15.44	0
270	2011	9	27	13.6	26.7	3.1	14.91	0
271	2011	9	28	14.5	26.4	3.4	16.21	0
272	2011	9	29	10.7	27.4	3	16	0
273	2011	9	30	11.4	27.4	2.7	15.72	0
274	2011	10	1	9.9	26.7	2.5	15.78	0.2
275	2011	10	2	9.7	26.7	2.5	15.63	0
276	2011	10	3	8.8	26.6	2.3	15.47	0
277	2011	10	4	7.2	26.9	2.6	15.02	0
278	2011	10	5	10.7	22.6	2.4	11.17	0
279	2011	10	6	7.6	20.9	1.9	7.2	3.8
280	2011	10	7	8.4	14.6	2.3	9.91	0.8
281	2011	10	8	5.8	11.9	0.6	3.17	4.6
282	2011	10	9	9.2	13.9	0.7	3.68	3.8
283	2011	10	10	11.7	19.8	1.7	6.73	0
284	2011	10	11	13.6	16.4	1.4	4.23	0
285	2011	10	12	13.3	16	1.4	3.05	0
286	2011	10	13	12.5	17.8	1.9	7.28	0.4
287	2011	10	14	8.5	16.1	2.5	13.76	0
288	2011	10	15	3.7	16.9	1.4	12.92	0
289	2011	10	16	3	17.3	0.9	12.71	0
290	2011	10	17	5.1	18	1.2	8.48	0.4
291	2011	10	18	5.2	19.8	1.5	10.47	16.7
292	2011	10	19	5.5	9.2	0.7	4.37	9.9
293	2011	10	20	2.1	10.1	0.5	7.85	0.8
294	2011	10	21	0.5	9.6	0.9	7.72	0
295	2011	10	22	1.8	11.2	0.7	6.26	0
296	2011	10	23	1.3	15.4	1.1	10.01	0
297	2011	10	24	1.5	18.2	1.64	9.75	17.3
298	2011	10	25	8.9	14	0.8	3.73	5.1
299	2011	10	26	3.4	15.6	1	9.11	0.2
300	2011	10	27	2.2	18.8	1.67	9.97	0
301	2011	10	28	9.3	14.6	0.7	2.73	0
302	2011	10	29	9.1	16.6	0.8	5.22	0
303	2011	10	30	10.9	16.3	1	4.16	0
304	2011	10	31	10.3	16	0.9	3.37	0.2
305	2011	11	1	4.9	15.9	0.5	4.61	3.8
306	2011	11	2	9.6	19.4	1.4	5.77	0
307	2011	11	3	13.2	15.1	1.1	2.1	18.5
308	2011	11	4	10.6	13.8	0.3	1.57	24.6
309	2011	11	5	8.8	15.2	0.6	3.16	1
310	2011	11	6	6.5	16.4	0.9	7.89	0.2
311	2011	11	7	8.6	10.6	0	1.21	0.4
312	2011	11	8	9.4	11.2	0.4	2.08	0.6
313	2011	11	9	7.2	8.1	0.1	1.58	0
314	2011	11	10	7	9.6	0.3	2.14	0.4
315	2011	11	11	6	7.7	0.1	1.59	0.2
316	2011	11	12	6.6	12	0.7	4.93	0.2
317	2011	11	13	3.3	7.2	0.2	2.66	0
318	2011	11	14	3.3	5.7	0.1	2.27	0
319	2011	11	15	3	4.6	0.1	1.99	0
320	2011	11	16	1.3	4.1	0.2	2.09	0
321	2011	11	17	3.3	10.4	0.5	4.7	0.2
322	2011	11	18	2.5	6.6	0.1	2.48	0.2
323	2011	11	19	3.3	8.2	0.3	2.69	0.6
324	2011	11	20	3.2	13.2	0.6	6.72	0
325	2011	11	21	4.7	15.3	0.8	6.4	0
326	2011	11	22	3.3	14.2	1	6.34	0
327	2011	11	23	2.4	13.4	0.9	6.81	0
328	2011	11	24	0.9	3.8	0.2	2.04	0
329	2011	11	25	1	3.8	0.1	1.75	0
330	2011	11	26	3.2	5.6	0.1	1.74	0
331	2011	11	27	4.4	8.6	0.6	3.14	0
332	2011	11	28	5.3	10	0.7	3.12	0
333	2011	11	29	2.5	12.4	0.6	5.55	1.2
334	2011	11	30	6.6	12.2	0.6	3.95	0.2
335	2011	12	1	4.6	14.3	0.7	5.05	0
336	2011	12	2	6.7	11.2	0.9	1.68	0.2
337	2011	12	3	3.7	8.8	0.4	0.85	9.3
338	2011	12	4	6.8	12.1	0.1	1.46	14.3
339	2011	12	5	4.6	8.6	1.1	4.34	0.4
340	2011	12	6	3.1	8.6	0.9	3.12	0.2
341	2011	12	7	5.7	11.3	0.8	1.48	4.2
342	2011	12	8	2	10.4	0.4	4.82	0
343	2011	12	9	7.9	11.1	1	1	1
344	2011	12	10	5.5	6.5	0.2	1.17	3
345	2011	12	11	3.5	8.1	0.4	3.02	4.6
346	2011	12	12	3.6	9.1	0.8	3.75	1
347	2011	12	13	1.4	9.4	0.8	1.55	1.6
348	2011	12	14	5.3	10.7	1.4	2.51	6.2
349	2011	12	15	3.6	9.3	1	3.24	17.5
350	2011	12	16	5.1	11.3	1.7	0.88	10
351	2011	12	17	2.6	5.5	0.9	2.5	3.8
352	2011	12	18	0.2	4.3	0.7	2.55	1.6
353	2011	12	19	-1.7	4.4	0.5	5.16	2.2
354	2011	12	20	-0.7	5.3	0.3	2.65	1.2
355	2011	12	21	1.4	5.3	0.1	1	5
356	2011	12	22	4	11.7	0.3	2	0
357	2011	12	23	6.8	8.7	0.4	1.09	4.6
358	2011	12	24	0.6	6.6	0.8	4.17	0
359	2011	12	25	-1.2	6.8	0.3	2.89	0.2
360	2011	12	26	-1.3	8.2	0.3	3.022	0
361	2011	12	27	0.3	3	0	1.15	0
362	2011	12	28	-0.8	3.5	0.1	1.64	0.6
363	2011	12	29	1.5	7.1	0.3	3.89	4.6
364	2011	12	30	4	7.5	0.8	2.42	9.7
365	2011	12	31	2.5	11.9	0.1	1.86	0.6
