# Supplementary material for: Optimization of black-box models with uncertain climatic inputs—Application to sunflower ideotype design
Source: PLoS One. 2017 May 25;12(5):e0176815. doi: 10.1371/journal.pone.0176815 (PMC5444610; doi:10.1371/journal.pone.0176815)
Supplement: S1 Dataset and Code — The dataset used throughout this manuscript and the R code used to call the SUNFLO model and run the proposed algorithm are provided in a single archive file. (TGZ) [file pone.0176815.s001.tgz › supplementary/data/climate/86139002_1979.txt]

JourJ	Annee	Mois	Jour	Tmin	Tmax	ETP	RAD	Pluie
1	1979	1	1	-4.2	-1.5	0	5.46	0
2	1979	1	2	-6	1.2	0	7.57	0
3	1979	1	3	-5.5	3	1	1.81	17
4	1979	1	4	-5	7	0	1.82	11.1
5	1979	1	5	3.1	9.6	0.1	3.66	3.1
6	1979	1	6	-0.6	3.5	0.3	3.69	0
7	1979	1	7	-1.5	-1.1	0.1	1.87	0
8	1979	1	8	-2.6	2.5	0.4	1.88	1.5
9	1979	1	9	1.5	3.7	0.2	2.49	7.7
10	1979	1	10	0.8	9.6	1	1.91	20.7
11	1979	1	11	3.3	7.9	0	7	0
12	1979	1	12	0.3	7	0.2	4.01	0
13	1979	1	13	-2.2	5	0	8.18	0
14	1979	1	14	-4.6	4.1	0	8.25	0
15	1979	1	15	-3.5	6.7	0.2	8.47	0
16	1979	1	16	-3.1	3.5	0.2	8.38	0
17	1979	1	17	-4.4	-0.9	0.2	2.06	0
18	1979	1	18	-4	7.1	0.9	2.8	1.7
19	1979	1	19	0.5	10.5	1.1	2.11	5.3
20	1979	1	20	4	10.5	0.2	5.53	1.5
21	1979	1	21	-1.5	9.6	0.6	5.59	0.3
22	1979	1	22	0	7.9	0.3	2.19	3.4
23	1979	1	23	2.9	10.8	0.2	3.63	0
24	1979	1	24	1.4	3	0.6	2.25	0
25	1979	1	25	-3.5	4.5	0.2	9.29	0
26	1979	1	26	-1	3.8	0.4	2.31	3.1
27	1979	1	27	1.1	3.2	0.2	2.34	7.1
28	1979	1	28	-1.2	4.1	1.3	2.37	3.5
29	1979	1	29	-1	8.8	0.3	5.12	13.5
30	1979	1	30	1.9	7.8	0.4	5.89	0.6
31	1979	1	31	-2	7.9	0.5	9.71	0.4
32	1979	2	1	1.6	11.7	2.6	2.51	17.2
33	1979	2	2	6.2	12.5	0.6	2.91	0.9
34	1979	2	3	4.8	6.8	0.5	2.58	2
35	1979	2	4	3.4	12	0.9	2.62	13.8
36	1979	2	5	7.4	12.4	0.6	2.65	6.3
37	1979	2	6	9	12.2	0.7	2.88	4.6
38	1979	2	7	10.6	13	0.9	5.12	2.8
39	1979	2	8	8.5	11.8	0.6	2.77	17.3
40	1979	2	9	8.4	12.2	0.2	2.81	31.5
41	1979	2	10	9.7	13	0.7	5.02	8.2
42	1979	2	11	8.5	13.4	0.8	3.79	4.5
43	1979	2	12	8.6	12	1	3.04	6.9
44	1979	2	13	7.2	10.9	0.7	3.59	11.6
45	1979	2	14	6.2	11.8	1.3	8.13	0.8
46	1979	2	15	-2	0.6	0.4	8.74	0.3
47	1979	2	16	-3.7	0	0.6	3.11	0
48	1979	2	17	-0.9	1	0.4	3.16	0
49	1979	2	18	-1	2.1	0.3	3.2	0
50	1979	2	19	-0.4	2.9	0.5	3.25	0
51	1979	2	20	-0.1	2.4	0.6	3.3	0
52	1979	2	21	-1.2	8.9	0.8	12.16	0.3
53	1979	2	22	0.7	6.3	0.8	4.27	0
54	1979	2	23	-1.5	6	0.9	4.66	0
55	1979	2	24	-1	5.6	1.3	7.07	0
56	1979	2	25	0.1	6	1.5	6.92	0
57	1979	2	26	-2.5	7.7	1.1	14.17	0
58	1979	2	27	-2.8	10	1.3	14.77	0
59	1979	2	28	0.5	8.1	1.2	6.34	5.4
60	1979	3	1	-1.3	9.6	1	11.32	0.2
61	1979	3	2	0.4	9.1	1	3.78	2.7
62	1979	3	3	8	10.8	0.7	3.95	0.5
63	1979	3	4	8.4	11.5	0.9	3.88	5.8
64	1979	3	5	3	9.1	1.2	12.74	0
65	1979	3	6	-0.7	11.2	1.6	9.94	4.8
66	1979	3	7	3.1	11.2	1.4	12.74	0.7
67	1979	3	8	0.1	11.3	1.2	11.75	0
68	1979	3	9	2.4	10.3	1	4.14	11
69	1979	3	10	6	11.2	1.4	4.19	6
70	1979	3	11	6.8	12	0.4	4.24	1.7
71	1979	3	12	9.9	12.9	0.8	4.29	0.3
72	1979	3	13	8.1	11.6	1.1	4.34	0
73	1979	3	14	5	10.5	0.7	4.39	11.1
74	1979	3	15	5.4	6.6	0.9	4.45	1.6
75	1979	3	16	1.1	8.5	1.7	13.01	0.5
76	1979	3	17	1.7	11	1.5	12.46	19.6
77	1979	3	18	3.9	11.1	1.3	8.18	9.5
78	1979	3	19	3.3	11.2	1.3	12.54	5.5
79	1979	3	20	1.4	11.1	1.6	14.52	5.8
80	1979	3	21	3.4	10.2	1.4	9.36	5.1
81	1979	3	22	0.9	11.6	1.4	9.98	9.7
82	1979	3	23	4.8	10	1	4.86	5.6
83	1979	3	24	6.3	15	1.3	8.22	5
84	1979	3	25	9.5	17.4	1.7	5.38	9.8
85	1979	3	26	8	9.5	1.8	14.08	3.5
86	1979	3	27	5.3	11.6	1.3	6.61	18.5
87	1979	3	28	3.4	8.9	1.7	13.29	2.5
88	1979	3	29	0.9	7.4	1	6.87	2.1
89	1979	3	30	2	8.2	1.4	7.64	0
90	1979	3	31	4.4	9.2	1.2	5.27	0.7
91	1979	4	1	5.3	16	1.8	6.32	0
92	1979	4	2	6.4	12.2	1.7	9.13	11.8
93	1979	4	3	1.6	9.9	1.8	11.67	9.3
94	1979	4	4	2.5	9.1	1.7	10.72	0.3
95	1979	4	5	-0.3	8.7	1.1	6.98	2.4
96	1979	4	6	-1.6	9	1.6	12.05	0.8
97	1979	4	7	-0.4	10.8	1.8	15.09	0
98	1979	4	8	1.5	17.1	2.5	12.65	2.3
99	1979	4	9	7	15.9	2.1	5.7	0.8
100	1979	4	10	9.9	17.9	2.9	8.45	9.8
101	1979	4	11	8.4	12.9	2.1	8.66	1.8
102	1979	4	12	4.7	16.8	2.8	19.61	0.3
103	1979	4	13	4.6	20.2	3.6	22.89	0
104	1979	4	14	7	17	2.7	14.78	0
105	1979	4	15	9.2	18.6	3.1	19.14	0
106	1979	4	16	9.1	18.5	3.3	16.16	0
107	1979	4	17	5.4	9.7	2	7.92	0
108	1979	4	18	4	8.9	2.1	9.36	0
109	1979	4	19	4.1	12.7	2.8	18.87	0
110	1979	4	20	5.8	14.2	1.9	11.8	0.8
111	1979	4	21	6.1	12.8	2.5	9.21	8.8
112	1979	4	22	8	14.8	3.2	14.27	6.5
113	1979	4	23	9.9	14	1.6	9	14.6
114	1979	4	24	4	12.5	2.2	16.44	7.3
115	1979	4	25	4.9	12.2	2.3	14.46	8.9
116	1979	4	26	3.5	11.7	2.2	14.68	1
117	1979	4	27	3.4	11.1	2.8	13.63	0
118	1979	4	28	2.7	10.6	1.9	10.35	6
119	1979	4	29	4.4	12.2	2	10.55	0.7
120	1979	4	30	5.3	10.7	1.1	6.77	0.7
121	1979	5	1	4.2	11.5	2.8	15.45	4.1
122	1979	5	2	5.2	10.2	2.9	19.68	3.5
123	1979	5	3	0	9.9	2.2	16.37	4.9
124	1979	5	4	0.9	11	2.8	21.26	2.5
125	1979	5	5	1.5	11.8	2.6	19.06	0
126	1979	5	6	4.5	12.3	2.3	13.29	0
127	1979	5	7	2.1	14.9	3.7	28.58	0
128	1979	5	8	3.6	19.1	3.4	23.94	0.6
129	1979	5	9	8.6	17.5	3.4	20.91	0
130	1979	5	10	6.6	19.7	4.2	27.97	0
131	1979	5	11	5.4	20	4.5	28.53	0.1
132	1979	5	12	9.2	19	2.3	11.1	0
133	1979	5	13	9	23.5	5.5	28.98	0
134	1979	5	14	12	24.4	5.5	29.53	0
135	1979	5	15	11	26.7	5.8	29.58	0
136	1979	5	16	14	17.3	3.2	12.39	6.2
137	1979	5	17	10.3	16	2.5	12.26	0
138	1979	5	18	7.6	16.2	3.6	24.31	0.1
139	1979	5	19	6.8	17.7	2.6	12.16	17
140	1979	5	20	11.3	14.3	1.8	7.73	11.6
141	1979	5	21	6.5	16.9	2.6	12.88	5.9
142	1979	5	22	8.9	15.3	2.3	11.91	6.5
143	1979	5	23	9.3	13.2	1.8	9.62	4.3
144	1979	5	24	5.4	13.5	2.8	19.09	11.8
145	1979	5	25	6.6	14.6	2	7.68	4.3
146	1979	5	26	8	14.6	1.3	7.37	9.4
147	1979	5	27	9.6	16.6	3.7	21.66	2.3
148	1979	5	28	8	24.5	4.3	24.02	1.3
149	1979	5	29	16.2	23.9	3.7	13.08	0
150	1979	5	30	16.2	25.2	5.2	24.57	30.6
151	1979	5	31	11.9	14.5	1.6	7.46	4.9
152	1979	6	1	12	16.4	1.7	7.48	6.8
153	1979	6	2	12.2	21	2.2	12.82	0.2
154	1979	6	3	15	23.4	3.5	18.5	0.2
155	1979	6	4	14.9	21.1	3.7	21.85	0
156	1979	6	5	13.9	18.7	2.1	8.54	0
157	1979	6	6	9.4	19.1	4.2	25.89	0
158	1979	6	7	7.4	17.4	3.6	21.9	0
159	1979	6	8	6.5	20.8	4.6	30.75	0
160	1979	6	9	10.5	25.4	4.9	26.76	4.8
161	1979	6	10	16.5	21.9	4	19.94	0
162	1979	6	11	13.5	20.9	2.5	11.94	7.6
163	1979	6	12	12.9	21.9	3.6	18.95	0.5
164	1979	6	13	12	19.2	4.8	27.64	0
165	1979	6	14	11.1	18.1	2.5	12.46	13.3
166	1979	6	15	10.9	17.5	3.1	15.47	0.3
167	1979	6	16	11.5	18.8	5	28.32	0
168	1979	6	17	8.2	20.8	4.9	31.16	0
169	1979	6	18	11	21.9	5	28.83	0
170	1979	6	19	11.3	22.9	5.6	31.16	0
171	1979	6	20	13.4	25.4	5.8	31.33	0
172	1979	6	21	14.2	27.5	4.9	24.32	0
173	1979	6	22	10.2	22.5	3	15.98	0
174	1979	6	23	11.4	25	4.3	23.64	0
175	1979	6	24	12.2	20.8	4	19.8	0
176	1979	6	25	8.2	21	3.9	23.8	0
177	1979	6	26	9.5	23.5	5.3	30.79	0
178	1979	6	27	12	22.2	2.7	11.45	0
179	1979	6	28	8.5	24.5	3.5	21.11	0
180	1979	6	29	13.7	24.2	4.4	21.6	0
181	1979	6	30	11.5	19.5	5.3	27.74	0
182	1979	7	1	12	18	3.4	12.75	0
183	1979	7	2	7.9	20.2	4.7	27.05	0
184	1979	7	3	10.9	21.4	5.8	31.02	0
185	1979	7	4	9.9	24	5.6	28.67	0
186	1979	7	5	12.1	25	5.2	28.32	0
187	1979	7	6	13.1	26.8	5.8	30.45	0
188	1979	7	7	12.6	26.5	5.7	30.76	0
189	1979	7	8	13.5	27	5.6	31.07	0
190	1979	7	9	13.9	28.1	6.1	31.04	0
191	1979	7	10	14.9	26.8	5	24.55	0
192	1979	7	11	16.8	30	4.6	16.41	32.4
193	1979	7	12	17.6	22.9	2.2	8.77	14.6
194	1979	7	13	15.5	24	4.1	16.86	0.2
195	1979	7	14	13.4	23.2	3.4	16.34	0
196	1979	7	15	17.2	24.6	5.3	26.54	0
197	1979	7	16	13.9	24.8	4.7	25.19	0
198	1979	7	17	13.5	26.1	5.4	29.77	0
199	1979	7	18	14.4	28.2	5.8	29.73	0
200	1979	7	19	14.6	25.2	4.8	23.43	0
201	1979	7	20	12.1	20.8	3.8	22.08	0
202	1979	7	21	10.8	21.2	3.3	14.82	0
203	1979	7	22	12.5	21.5	4.1	20.85	0
204	1979	7	23	10	22.5	4.9	29	0
205	1979	7	24	10.9	23.5	4.5	25.35	0
206	1979	7	25	11.6	27	4.6	24.16	0
207	1979	7	26	13.5	29.8	4.8	23.79	0
208	1979	7	27	16.5	27.6	5	24.88	0.3
209	1979	7	28	14.1	26	3.7	18.16	0
210	1979	7	29	13	24.9	3.9	19.9	1.6
211	1979	7	30	15.1	26.4	4.8	24.07	0.1
212	1979	7	31	15.5	20.8	2.3	10.24	2.1
213	1979	8	1	12.9	21.1	2.2	8.26	14.6
214	1979	8	2	17.3	22.8	3.5	17.6	3.7
215	1979	8	3	11.6	23	4.2	25.29	0.3
216	1979	8	4	10.4	23.7	4.3	26.83	0
217	1979	8	5	12.2	27.5	4.7	25	0
218	1979	8	6	12.7	25.1	5	27.34	0
219	1979	8	7	14.1	25.4	3.9	19.9	0
220	1979	8	8	15.2	20.6	3.2	13.45	0
221	1979	8	9	13	21.4	3	14.52	4.9
222	1979	8	10	12.2	19.4	2.4	11.44	0.6
223	1979	8	11	15	22.8	2.3	9.65	0
224	1979	8	12	16.5	22.6	2.2	7.39	0
225	1979	8	13	14.5	26.9	3.5	17.62	0.2
226	1979	8	14	14.6	25.6	3.7	18.97	0
227	1979	8	15	13.6	16.6	1.7	6.48	0.2
228	1979	8	16	7.1	22.4	3.4	21.34	0.8
229	1979	8	17	14.6	20.3	3	15.16	0.5
230	1979	8	18	12.2	20	3.1	14.16	0
231	1979	8	19	10.5	19.2	1.5	6.33	0.3
232	1979	8	20	9.4	21.4	2.1	11.71	0.2
233	1979	8	21	9.6	21.5	3	16.45	0
234	1979	8	22	12.4	21.9	3	15.92	0
235	1979	8	23	8.9	20	3.7	22.61	0
236	1979	8	24	10.9	19.8	2.9	15.46	2.6
237	1979	8	25	10.5	17	2.4	6.38	7.4
238	1979	8	26	13	18.8	1.7	7.1	0.3
239	1979	8	27	9.2	19.9	3	20.09	0.2
240	1979	8	28	8.3	22.2	4.2	23.78	0
241	1979	8	29	8.9	24.8	3.5	18.55	2
242	1979	8	30	13.3	24.2	1.9	8.41	0
243	1979	8	31	14.9	28.4	3.7	18.96	0
244	1979	9	1	16.5	28.4	3.6	18.42	5.4
245	1979	9	2	16	23.5	2	8.69	1.4
246	1979	9	3	11	22.1	2.9	19.7	0.2
247	1979	9	4	8.5	22.4	2.6	17.25	0
248	1979	9	5	11	27	4	22.28	0
249	1979	9	6	12.2	22.6	2.1	8.6	0.1
250	1979	9	7	14.4	22.6	1.5	6.5	0
251	1979	9	8	11.5	26.5	2.7	16.57	0.2
252	1979	9	9	13.7	22.1	1.5	6.54	18.2
253	1979	9	10	13.6	20.2	1.9	9.78	0.4
254	1979	9	11	11.1	23.5	2.7	16.84	0.2
255	1979	9	12	11.9	27	3.2	19.85	0
256	1979	9	13	12.5	27.6	3.1	15.36	0
257	1979	9	14	13.9	20	1.8	5.29	0
258	1979	9	15	9	20.1	3.6	19.76	0
259	1979	9	16	8.4	21.6	3.3	20.19	0
260	1979	9	17	5.8	26.1	2.9	19.23	0
261	1979	9	18	10.1	23.4	2.5	17.45	0
262	1979	9	19	11.3	24.9	2.2	12.28	0.8
263	1979	9	20	15.6	21.9	1.7	6.89	5.8
264	1979	9	21	6.9	17	2.5	17.9	28
265	1979	9	22	6.8	13.2	1.9	8.25	0.4
266	1979	9	23	5.6	15	2.1	16.98	0.6
267	1979	9	24	6.5	15.7	1.3	8.37	3.1
268	1979	9	25	7.1	18.9	1.5	12.25	0.3
269	1979	9	26	6.7	19.8	1.8	16.21	0.3
270	1979	9	27	6.6	20.5	2.2	16.08	0
271	1979	9	28	10.9	19.2	2.1	9.75	0.1
272	1979	9	29	10	19	2.3	15.32	0.3
273	1979	9	30	9	21	2	9.46	0.3
274	1979	10	1	11	17.7	0.8	4.43	0.2
275	1979	10	2	11.5	23.3	1.7	8.78	0.2
276	1979	10	3	12.6	24.2	1.9	5.7	1
277	1979	10	4	14.1	19.5	1.1	4.16	1.1
278	1979	10	5	8.4	19.4	1.7	12.84	0.3
279	1979	10	6	6	21	2.2	8.7	0.5
280	1979	10	7	15	21.9	1.8	9.1	0
281	1979	10	8	13.5	25	2.7	9.13	0
282	1979	10	9	16.1	22.4	2.2	7.01	1.2
283	1979	10	10	14.8	17.6	1.2	3.86	1.5
284	1979	10	11	10	18.2	0.9	5.69	0.9
285	1979	10	12	9.1	18.9	1.3	7.96	6.7
286	1979	10	13	11	14.8	0.7	5.1	16.7
287	1979	10	14	5	19.9	1.2	11.12	0.3
288	1979	10	15	6.5	18.9	1.3	7.37	1.5
289	1979	10	16	9.5	17.4	0.9	4.93	1.7
290	1979	10	17	9.9	15.6	0.9	8.22	0.4
291	1979	10	18	5.4	12	0.6	11.02	0.3
292	1979	10	19	4.6	18	1.1	13.33	0.3
293	1979	10	20	2	20	1.2	13.52	0.5
294	1979	10	21	6	19.6	0.9	7.77	3
295	1979	10	22	12.3	18	1	3.4	8.2
296	1979	10	23	12.5	17.1	0.7	9.83	1.4
297	1979	10	24	8	15.9	1	7.41	5.5
298	1979	10	25	10.5	14.6	0.1	3.16	6.5
299	1979	10	26	7.5	12	0.6	4.56	0.3
300	1979	10	27	5.4	11	0.7	3.07	0
301	1979	10	28	8	14.1	0.8	7.5	0.9
302	1979	10	29	8.4	12.2	0.7	3.39	0.3
303	1979	10	30	5	13	0.8	8.33	0
304	1979	10	31	6.5	13.5	0.4	2.9	8.5
305	1979	11	1	10	14.8	0.5	3.25	1.1
306	1979	11	2	7.4	10.6	0.3	11.74	0.3
307	1979	11	3	4.2	14	0.5	3.17	0
308	1979	11	4	7.5	16.9	1	10.26	3.5
309	1979	11	5	8.4	14	0.7	6.38	0.6
310	1979	11	6	9.8	15.4	0.6	4.91	0.9
311	1979	11	7	12.2	15.1	0.5	3.09	4.7
312	1979	11	8	12.4	14.9	0.4	2.77	3.6
313	1979	11	9	4.5	10.8	0.4	4.28	0.3
314	1979	11	10	2.8	9.3	0.6	10.17	0
315	1979	11	11	2.1	12.1	0.6	10.07	6.7
316	1979	11	12	4.7	11.6	0	2.45	19.5
317	1979	11	13	7.6	10.2	0.4	2.42	5
318	1979	11	14	6.1	11.5	0.5	6.55	0.5
319	1979	11	15	-1	8.5	0.3	6.39	0.4
320	1979	11	16	-0.1	8.6	0.2	8.12	0.2
321	1979	11	17	2	8.7	0.5	4.23	0.2
322	1979	11	18	3.5	11.9	0.2	4.19	0.2
323	1979	11	19	1.4	10.1	0.5	2.65	0
324	1979	11	20	3.4	8.1	0.3	4.59	0
325	1979	11	21	3	7.9	0.6	6.26	0
326	1979	11	22	1.9	6.9	0.1	7.98	0
327	1979	11	23	-3.4	5.2	0	7.74	0
328	1979	11	24	-1.1	8	0.4	2.66	0.2
329	1979	11	25	0	10.2	0	7.13	0
330	1979	11	26	1.5	8.6	0.7	2.52	0
331	1979	11	27	6	12.9	0.1	6.23	0
332	1979	11	28	-1.2	10.4	0.1	7.03	0.5
333	1979	11	29	-3.5	15.8	0.2	8.35	0
334	1979	11	30	2.3	14	0.3	7.83	0
335	1979	12	1	6.4	13.7	0	2.4	0
336	1979	12	2	7.5	13.9	0.3	5.69	0
337	1979	12	3	7.1	16.9	0.2	7.37	0
338	1979	12	4	3.8	17.3	0.4	7.24	0
339	1979	12	5	5.3	11.9	0.4	3.94	0
340	1979	12	6	2	16.1	0.1	7.08	0
341	1979	12	7	4.6	13	0.8	5.5	0
342	1979	12	8	6.8	10.5	0.7	1.83	6.4
343	1979	12	9	7.5	12.9	0.4	1.82	18
344	1979	12	10	9.9	14	0.3	1.81	28
345	1979	12	11	9.4	12.6	0.5	4.17	3.3
346	1979	12	12	3.5	11.6	0.4	6.01	3.7
347	1979	12	13	4.2	13.4	0.3	1.78	5.2
348	1979	12	14	5.9	12.5	1.9	2.56	40
349	1979	12	15	6	9.5	0.8	3.97	9.5
350	1979	12	16	5.5	12.6	0.7	1.76	4.8
351	1979	12	17	7	13	0.3	1.75	2
352	1979	12	18	2.4	9.5	0.6	4.22	7.7
353	1979	12	19	2.3	5.2	0.5	3.58	1.9
354	1979	12	20	1	2.6	0.2	1.96	0
355	1979	12	21	0.6	3.1	0.2	1.74	0
356	1979	12	22	-3	-0.2	0.3	1.74	0
357	1979	12	23	-3	7.8	1	2.03	0.8
358	1979	12	24	-2	8	0	5.83	0
359	1979	12	25	-1.5	6.1	0	6.61	0
360	1979	12	26	-2.3	0.1	0.1	1.75	0
361	1979	12	27	-2.6	8.9	1.5	1.75	4.4
362	1979	12	28	0	9.3	0	6.58	9.5
363	1979	12	29	1.6	10	0	1.98	8.5
364	1979	12	30	4.5	8.6	0.4	2.2	13.9
365	1979	12	31	-0.9	6.8	0	6.57	4.2
