# Supplementary material for: Optimization of black-box models with uncertain climatic inputs—Application to sunflower ideotype design
Source: PLoS One. 2017 May 25;12(5):e0176815. doi: 10.1371/journal.pone.0176815 (PMC5444610; doi:10.1371/journal.pone.0176815)
Supplement: S1 Dataset and Code — The dataset used throughout this manuscript and the R code used to call the SUNFLO model and run the proposed algorithm are provided in a single archive file. (TGZ) [file pone.0176815.s001.tgz › supplementary/data/climate/84007004_1983.txt]

JourJ	Annee	Mois	Jour	Tmin	Tmax	ETP	RAD	Pluie
1	1983	1	1	-0.7	9.7	0.4	4.4	0
2	1983	1	2	0	9.8	0.4	6.5	0
3	1983	1	3	-0.9	10.7	0	6	0
4	1983	1	4	-2.2	14	0.5	6.2	0
5	1983	1	5	5	18	0.2	6.4	0
6	1983	1	6	7.2	16.1	0.2	6.7	0
7	1983	1	7	5.8	15.4	0.4	6.9	0
8	1983	1	8	5.1	11.5	1.4	7.5	0
9	1983	1	9	4.8	9.9	1.1	7.8	0
10	1983	1	10	2.4	10	0.2	7.9	0
11	1983	1	11	-3.9	9.7	0	7.2	0
12	1983	1	12	1.8	10.7	0.7	2.7	0
13	1983	1	13	7.2	11.5	0.9	1.9	0
14	1983	1	14	4.4	7.2	0.7	5.9	0
15	1983	1	15	2.9	12	0.7	7.9	0
16	1983	1	16	8.1	14.3	1.3	8.1	0
17	1983	1	17	8.9	12.9	1	7	0
18	1983	1	18	-1.3	13.5	0.5	8.2	0
19	1983	1	19	4	7.7	1.7	7.9	0
20	1983	1	20	2	5.6	1.7	8.8	0
21	1983	1	21	1.2	7.1	1.3	8.6	0
22	1983	1	22	2	9.2	0.2	8.5	0
23	1983	1	23	-5	9.3	0	8.3	0
24	1983	1	24	-5.3	10.3	0	8.5	0
25	1983	1	25	-4.9	10.1	0.1	7.6	0
26	1983	1	26	-2.1	16.5	0.7	6.8	0
27	1983	1	27	1	14	0.5	6	0
28	1983	1	28	2.2	16.2	0.7	9.2	0
29	1983	1	29	8	16.8	0.8	9.3	0
30	1983	1	30	2.8	16.7	1.1	6.3	0
31	1983	1	31	3.8	10.6	0.7	9.7	0
32	1983	2	1	-1.2	12	1.2	6.5	0
33	1983	2	2	4.2	10	0.8	9.9	0
34	1983	2	3	-3	10.7	0.7	9.3	0
35	1983	2	4	4	10	0.8	10.5	0
36	1983	2	5	-2.1	5.5	0.3	1.8	1.5
37	1983	2	6	4.7	11.1	0.8	8.3	0
38	1983	2	7	1.4	8.5	0.4	10.2	0
39	1983	2	8	-2.8	6.9	0.3	10.5	0
40	1983	2	9	-4.2	6	0.6	10.2	0
41	1983	2	10	-1	4.7	0.7	7.9	0
42	1983	2	11	-5.4	4.4	0.6	7.6	0
43	1983	2	12	-2.7	4.6	0.9	8.3	19
44	1983	2	13	-1.5	3.7	0.2	1.6	20.4
45	1983	2	14	-0.1	4	0.8	8	0
46	1983	2	15	-3.3	5.2	0.8	8	0
47	1983	2	16	0.9	5.6	1.1	5.9	0
48	1983	2	17	-1.8	6	0.7	11.6	0
49	1983	2	18	-3.1	9.1	0.6	12.1	0
50	1983	2	19	-4.3	8.9	0.6	12.9	0
51	1983	2	20	-3.2	9	0.9	13.1	0
52	1983	2	21	-3.1	7.9	0.8	9.9	0
53	1983	2	22	-2.6	10.2	1	10.3	0
54	1983	2	23	5.3	7.7	1	1.7	12.5
55	1983	2	24	2.8	7	0.5	1.7	4
56	1983	2	25	4	7.5	0.3	1.8	16.5
57	1983	2	26	7	9.8	0.6	3.3	5.5
58	1983	2	27	2.5	14.4	1.3	12.6	0
59	1983	2	28	2.7	15	1.6	8.1	2.6
60	1983	3	1	5.5	10.7	2.7	14.5	0
61	1983	3	2	3.6	10.3	2.6	15.9	0
62	1983	3	3	0.2	14.7	1.3	15.2	0
63	1983	3	4	-1.9	15.2	1.1	15	0
64	1983	3	5	-0.3	14.3	2.2	13	0
65	1983	3	6	5	13.9	1.7	14.7	0
66	1983	3	7	3.2	14.2	1.8	15.7	0
67	1983	3	8	-0.2	17.2	1.3	14.6	0
68	1983	3	9	4.1	14.9	1.3	9.3	0
69	1983	3	10	2.3	16.1	1.5	13.1	0
70	1983	3	11	5.4	19	2.6	14.1	0
71	1983	3	12	8.3	18.3	2	16.1	0
72	1983	3	13	4.3	17	1.6	13.3	0
73	1983	3	14	5	12.6	0.8	1.8	21.4
74	1983	3	15	6	11.8	1.4	5.7	5.4
75	1983	3	16	5.3	10.7	2.9	11.9	0
76	1983	3	17	7.9	14.5	3.3	16.6	0
77	1983	3	18	9.1	18.4	3.7	17.7	0
78	1983	3	19	10.9	19	3.2	18.1	0
79	1983	3	20	10.6	20.5	2.7	18.9	0
80	1983	3	21	6	21	2.3	15.1	0
81	1983	3	22	10	17	3.4	14.5	0
82	1983	3	23	8.3	17.1	3	19.4	0
83	1983	3	24	9.1	12	0.7	2.2	34.5
84	1983	3	25	6.6	8.7	3.8	20.1	0
85	1983	3	26	3.8	10.5	2.6	16.3	0
86	1983	3	27	2.3	9.3	1.5	6.6	3.7
87	1983	3	28	4.1	13.1	2.3	9.4	0
88	1983	3	29	4.1	11.5	4	17.6	0
89	1983	3	30	3.9	16.9	3	20	0
90	1983	3	31	2.6	16.2	1.7	13.6	1.9
91	1983	4	1	6.2	13.5	1.8	10.1	0.2
92	1983	4	2	5	11	2	12.1	0.6
93	1983	4	3	4.4	13.6	2.1	13.6	0
94	1983	4	4	2.6	12.8	2.4	16.2	1.1
95	1983	4	5	2.6	15.5	2.3	15	0
96	1983	4	6	10	18.1	2.5	8.3	0
97	1983	4	7	8.8	19.8	2.7	16.6	0
98	1983	4	8	7.2	21.6	3	19.7	0
99	1983	4	9	8.9	22	2.7	14.7	0
100	1983	4	10	8	21.5	2.6	16.2	0
101	1983	4	11	7.3	18.3	2	7.1	1.1
102	1983	4	12	4.2	12.7	3.2	16.7	0
103	1983	4	13	4.9	12	5.1	23.3	0
104	1983	4	14	5.2	15	5.3	23.8	0
105	1983	4	15	8.2	18.1	4.2	23	0
106	1983	4	16	4.5	17.9	2.6	17	0
107	1983	4	17	7.4	19.2	3.2	12.1	0
108	1983	4	18	10.1	21.1	3.4	10.7	0
109	1983	4	19	13.9	18.5	2.8	13.6	2.3
110	1983	4	20	5.8	19.7	2.2	7.6	0.1
111	1983	4	21	14.8	18.5	1.5	3.1	5
112	1983	4	22	1.9	19.6	3.4	21.6	0
113	1983	4	23	13	18	3	8.2	18.4
114	1983	4	24	4.9	18.3	3.1	22.9	0.2
115	1983	4	25	12.1	17.1	2.7	9.7	0
116	1983	4	26	12.3	18.7	2.2	8.2	3.6
117	1983	4	27	3.8	18.8	2.2	16.9	0.7
118	1983	4	28	10.3	16.3	1.3	6.2	4.5
119	1983	4	29	10.7	20.7	3.5	23.1	0
120	1983	4	30	8.1	19.4	2.8	12.5	0
121	1983	5	1	14	19	2.9	15.4	2.2
122	1983	5	2	4.6	18.2	3.2	22.6	0
123	1983	5	3	6.3	21.3	3.6	25.6	0
124	1983	5	4	7.1	25	4	25.5	0
125	1983	5	5	9.8	22.8	4	25.4	0
126	1983	5	6	7.9	22.9	3.6	21	0.1
127	1983	5	7	14.8	17.3	1.1	4.2	9.7
128	1983	5	8	12.6	19.3	3.7	20.6	0
129	1983	5	9	9.8	21	4.4	27.2	0.6
130	1983	5	10	10.9	15.3	1.2	5.7	0.2
131	1983	5	11	8	20.2	3.6	18.9	0
132	1983	5	12	11.3	21.9	3.9	15.7	0
133	1983	5	13	15.8	24.3	4.7	23.4	0
134	1983	5	14	11.3	20.4	1.9	7.6	2.9
135	1983	5	15	14.8	21.8	3.1	13.6	25.4
136	1983	5	16	12.3	20.5	4.8	25.7	0
137	1983	5	17	15	20	4.1	19.6	0
138	1983	5	18	9.9	22	4	24.9	0.1
139	1983	5	19	9.3	22.3	4.5	28.5	0
140	1983	5	20	10.8	21	3.2	12	0
141	1983	5	21	12.7	18.2	3.9	19.1	1.1
142	1983	5	22	10.4	19	5.6	28.7	0
143	1983	5	23	10	19.4	5.1	28	0
144	1983	5	24	9.4	19.2	5.1	24.9	0
145	1983	5	25	9.5	13.3	3	8.5	0
146	1983	5	26	9.8	20.3	6.3	29	0
147	1983	5	27	10.2	18.8	5.6	29.7	0
148	1983	5	28	5.8	23	4.5	28.4	0
149	1983	5	29	11.6	23.2	4	21.5	0.9
150	1983	5	30	11.3	23.7	4.6	26.2	0
151	1983	5	31	10.1	25.7	3.3	14.7	0
152	1983	6	1	16.4	24.8	2.5	7.7	0.6
153	1983	6	2	10.9	26.7	4.8	28	0
154	1983	6	3	11.4	29.5	4.9	26.6	0
155	1983	6	4	11.2	31.2	5.2	27.9	0
156	1983	6	5	13.3	31.9	5.4	26.9	0
157	1983	6	6	14.2	30.5	4.3	22	0
158	1983	6	7	13	30.7	5.2	26.2	0
159	1983	6	8	14.8	28.2	4.7	24.6	0
160	1983	6	9	13.3	32.1	5.3	27.3	0
161	1983	6	10	15	31.2	5	23.6	1.4
162	1983	6	11	16.5	29.6	5.1	20.6	0
163	1983	6	12	17.9	31.1	6.9	29.3	0
164	1983	6	13	18.6	24.2	7.9	27.2	0
165	1983	6	14	16.7	25	9	30	0
166	1983	6	15	16.8	23.6	8.5	30.2	0
167	1983	6	16	13.9	22.9	7.8	30.4	0
168	1983	6	17	13.8	22	5.6	15	0
169	1983	6	18	13.6	21.3	6.2	25.1	1.5
170	1983	6	19	11.8	24.2	5.4	28.1	0
171	1983	6	20	11.1	24.5	4.4	22.6	5.8
172	1983	6	21	14.4	20.6	1.6	7.5	2.4
173	1983	6	22	12.8	26.9	5.1	27.6	0
174	1983	6	23	13.4	27.8	4.7	24.6	0
175	1983	6	24	14.4	26.5	4.6	24.7	0
176	1983	6	25	15	26.8	4.3	22.6	0
177	1983	6	26	15.2	25.8	2.9	12.9	5.6
178	1983	6	27	16.9	23.2	2.8	12.5	5.2
179	1983	6	28	13.3	24.5	5.9	27.3	0
180	1983	6	29	15.4	26.1	6.4	29.2	0
181	1983	6	30	15.8	26.8	5.8	28.6	0
182	1983	7	1	15	27.2	6.9	28.5	0
183	1983	7	2	16.7	28.9	5.9	29.2	0
184	1983	7	3	13.2	30.2	5.1	25.3	0
185	1983	7	4	17.1	29.7	5.4	25.5	0
186	1983	7	5	16.2	30.2	5.3	25.1	0
187	1983	7	6	18.1	28.5	4.4	19.5	0
188	1983	7	7	19	29.2	5.1	22.8	0
189	1983	7	8	16.2	33.1	6.1	27.9	0
190	1983	7	9	16.9	34.4	5.9	27.8	0
191	1983	7	10	18.2	33.5	5.7	26.8	0
192	1983	7	11	18.1	33.9	5.5	25.6	0
193	1983	7	12	18.1	35.3	6.1	26.9	0
194	1983	7	13	18.8	33.7	7.8	26.8	0
195	1983	7	14	23	31.7	7.7	26.8	0
196	1983	7	15	20.9	32	5.7	26.2	0
197	1983	7	16	17.3	32.8	5.7	26.8	0
198	1983	7	17	17.9	32	5.8	26	0
199	1983	7	18	15.9	32.4	5.6	26.7	0
200	1983	7	19	16.7	29.9	3.2	11.2	0
201	1983	7	20	18.1	31.1	3.4	13	0
202	1983	7	21	16.4	37.4	5.3	24.6	0
203	1983	7	22	18.5	38	5.8	24.9	0
204	1983	7	23	20.2	33.5	5.5	24.5	0
205	1983	7	24	21.2	34	5.1	20.9	0.3
206	1983	7	25	21.1	35.3	4.8	19	0
207	1983	7	26	19.4	39.7	5.4	22.4	0
208	1983	7	27	17.2	38.7	4.9	20.2	0
209	1983	7	28	19.8	34.3	5.2	23.1	0
210	1983	7	29	20.3	35.6	6.1	22.5	0
211	1983	7	30	24.7	36.1	5.5	23.6	0
212	1983	7	31	20.7	35.2	5.2	22.1	0
213	1983	8	1	20.5	32.7	4.9	19.5	0
214	1983	8	2	21.3	27.7	6.4	24.9	0
215	1983	8	3	16.3	23	7.4	27.5	0
216	1983	8	4	14.8	26.6	7.1	27.3	0
217	1983	8	5	17.8	28.3	7.9	26.5	0
218	1983	8	6	19	27.5	7.6	26.7	0
219	1983	8	7	16.2	29	4.9	25.7	0
220	1983	8	8	15.7	29.1	3.9	20.7	0.2
221	1983	8	9	17.2	31.4	4.5	19.7	0
222	1983	8	10	16.5	27.7	2.9	10.5	0.9
223	1983	8	11	17.5	28.5	5.5	23.4	0
224	1983	8	12	19	29.2	6.3	23.7	0
225	1983	8	13	21.1	28.9	6.9	21.3	0
226	1983	8	14	18.8	30.7	4.7	23.4	0
227	1983	8	15	16	30.6	4.4	22.3	0
228	1983	8	16	15	29.3	4.1	18.3	18.6
229	1983	8	17	14.4	28.7	4.1	21	0
230	1983	8	18	16.1	28.9	4.2	22.9	0
231	1983	8	19	16.3	28.6	3.6	17.8	0
232	1983	8	20	17.6	29.5	4.1	21.8	0
233	1983	8	21	17.5	29.4	4.1	19.6	0
234	1983	8	22	19.2	31.5	4.6	19.8	0
235	1983	8	23	19.5	26.2	2.6	8.3	31
236	1983	8	24	17.1	25.9	3.3	15.3	2.4
237	1983	8	25	17.8	26.7	3.5	15	1
238	1983	8	26	18.4	27.7	3.7	17.5	1
239	1983	8	27	19	26.8	3.1	14.6	1.4
240	1983	8	28	18.6	23.2	1.5	6.5	27.5
241	1983	8	29	18.3	25.5	2.9	13.2	0
242	1983	8	30	16.2	28.6	3.7	20.6	0
243	1983	8	31	17.3	28.7	3.3	19.1	0
244	1983	9	1	17.8	27.5	3.4	16.5	8
245	1983	9	2	17.1	26.5	4	22.1	0
246	1983	9	3	15	24.8	4.4	18.6	0
247	1983	9	4	15.2	24	5.4	22.2	0
248	1983	9	5	17.4	29.9	5.2	21.5	0
249	1983	9	6	20.7	29.2	5.7	21.4	0
250	1983	9	7	19.4	25	5.3	21.1	0
251	1983	9	8	14.3	28.5	3.4	19.8	0
252	1983	9	9	15.5	27.8	3	16	0
253	1983	9	10	19.2	27.4	2.6	11.2	7.6
254	1983	9	11	10.2	21.6	2.2	13.7	2.4
255	1983	9	12	11.9	19.9	3.6	20.6	0
256	1983	9	13	8.7	22	2.9	20.4	0
257	1983	9	14	9.8	23.8	2.5	12.4	0.7
258	1983	9	15	19	23.7	2.2	9.3	0.7
259	1983	9	16	16.6	19.8	0.6	3.1	2.6
260	1983	9	17	11.1	19.9	3.5	19.9	0
261	1983	9	18	12.3	23.3	3	19.7	0
262	1983	9	19	8.1	28	2.8	18.6	0
263	1983	9	20	14	23.6	3.2	18.8	0
264	1983	9	21	10.3	26.7	2.5	16.1	0
265	1983	9	22	15	27.6	2.9	16.4	0
266	1983	9	23	12.3	27.7	2.4	16.7	0
267	1983	9	24	14.7	28.3	2.5	14.9	0
268	1983	9	25	13.1	31	4.1	17	0
269	1983	9	26	19.2	27.3	2.9	15.9	0
270	1983	9	27	12.1	26.1	1.9	15	0
271	1983	9	28	11.2	27.6	2.2	15.4	0
272	1983	9	29	14.2	24.4	1.6	7.3	0.4
273	1983	9	30	14.7	26.5	2.6	14	0
274	1983	10	1	19.7	27.5	3.1	15.4	0
275	1983	10	2	12.4	27.2	1.9	14.7	0
276	1983	10	3	11	26.2	1.8	14.5	0
277	1983	10	4	10.9	25.5	1.7	14.8	0
278	1983	10	5	9.8	26	1.8	13.2	0
279	1983	10	6	13.3	25.5	1.7	10.3	0
280	1983	10	7	15.4	25.6	2.4	14.7	0
281	1983	10	8	14.5	22.7	2.9	11.5	0
282	1983	10	9	14.9	21.1	3.5	13.4	0
283	1983	10	10	13.6	25.5	1.9	14.2	0
284	1983	10	11	13.3	23	2.5	13.5	0
285	1983	10	12	11.9	20.1	2	14.1	0
286	1983	10	13	5.8	23.8	2.1	12.7	0.8
287	1983	10	14	14.8	19.8	1.3	3.7	34.5
288	1983	10	15	9.7	20	1.2	13.4	0
289	1983	10	16	11.9	20.2	1.4	4.5	2.4
290	1983	10	17	9.9	15.7	3	13.7	0
291	1983	10	18	9.8	16.4	2.3	12.2	0
292	1983	10	19	8.2	18.6	1.6	13.5	0
293	1983	10	20	14	19.6	1.8	13.1	0
294	1983	10	21	12.2	18	1.7	12.4	0
295	1983	10	22	8.2	11.5	0.7	5.1	6.4
296	1983	10	23	2.7	17.5	0.6	12.2	0
297	1983	10	24	1.6	16.5	0.7	12.1	0
298	1983	10	25	8	16.1	0.8	11.8	0
299	1983	10	26	0.3	15.6	0.4	11.1	0
300	1983	10	27	2.2	18	0.5	11.2	0
301	1983	10	28	1.8	17.5	0.9	10	0
302	1983	10	29	8.6	12	0.9	3.3	34.5
303	1983	10	30	6.5	10.6	0.7	4.4	0.8
304	1983	10	31	7.4	12.4	1.6	10.5	0
305	1983	11	1	10	15.2	1.4	11.3	0
306	1983	11	2	7.8	16.5	0.6	8.5	0
307	1983	11	3	7.6	15.2	0.8	5.1	0
308	1983	11	4	9.8	20.5	0.8	7.6	0.3
309	1983	11	5	8.8	19.2	0.4	9.5	0
310	1983	11	6	8.7	19.9	0.7	7.9	0
311	1983	11	7	9.3	17.9	0.8	4.5	0
312	1983	11	8	14	15.7	0.5	1.5	0
313	1983	11	9	9.4	20	0.2	8.7	0
314	1983	11	10	4.6	19.3	0.2	9	0
315	1983	11	11	3.2	16.8	0.1	9	0
316	1983	11	12	1.2	14.7	0	8.7	0
317	1983	11	13	5	13	0.7	4.6	0
318	1983	11	14	7.4	12	0.4	2.3	11.3
319	1983	11	15	5	8.5	0.7	3.6	0
320	1983	11	16	2.8	9.2	0.5	7.5	0
321	1983	11	17	2.7	6.4	0.7	2.1	1
322	1983	11	18	1.8	8	0.4	8.2	0
323	1983	11	19	1.9	9.1	0.2	8.3	0
324	1983	11	20	0.2	9.2	0.5	2.6	0.6
325	1983	11	21	6.8	11.3	0.4	7	0
326	1983	11	22	2.1	8.2	0.5	5.7	0
327	1983	11	23	3.2	9.6	0.8	4.5	0
328	1983	11	24	5.4	10	0.3	1.3	0.3
329	1983	11	25	8	15.3	0	6.4	0
330	1983	11	26	6	13.2	0.4	1.8	1.1
331	1983	11	27	10.2	18.6	0.5	3.1	0
332	1983	11	28	7.8	15.7	1	7.4	0
333	1983	11	29	8.9	12.9	1	8	0
334	1983	11	30	8.8	12.4	2.4	7.9	0
335	1983	12	1	2.8	7.7	1	8	0
336	1983	12	2	-0.1	5.4	0.9	7	0
337	1983	12	3	-1.4	5.4	0.1	7	0
338	1983	12	4	-3.6	6	0	6.9	0
339	1983	12	5	-4.8	7.5	0	7	0
340	1983	12	6	-5.1	9.9	1.1	6.9	0
341	1983	12	7	3	6.6	1.1	7.2	0
342	1983	12	8	1.5	6.7	0.5	7	0
343	1983	12	9	-3.9	8.9	0.1	5.8	0
344	1983	12	10	2	11.4	0.6	5.4	0
345	1983	12	11	2.5	6.7	0.4	7.5	0
346	1983	12	12	-2.4	5	0.4	3.6	2.8
347	1983	12	13	1.8	7	0.3	4.4	0
348	1983	12	14	-2.2	10	0.1	5.9	0
349	1983	12	15	-0.8	12.2	0.5	3.7	6.1
350	1983	12	16	7.8	12	1.1	2.8	15.1
351	1983	12	17	6.1	11.5	0.3	4.3	0.5
352	1983	12	18	6.2	14.9	1.2	2.6	8.7
353	1983	12	19	11.5	16.1	0	5.1	0
354	1983	12	20	2.5	14.3	0.9	3.3	1.7
355	1983	12	21	11.2	12.6	0.1	1.7	4.6
356	1983	12	22	1.8	13.2	0	6.9	0
357	1983	12	23	5.1	14	0.5	3.9	0
358	1983	12	24	5.1	19.7	0	7.1	0
359	1983	12	25	0.5	13.4	0	6.3	0
360	1983	12	26	1.3	14.9	1.1	4.1	0
361	1983	12	27	7.8	10.7	1.2	7.2	0
362	1983	12	28	4.2	14.4	0	6.8	0
363	1983	12	29	-0.8	13.4	0	6.4	0
364	1983	12	30	-0.8	13.8	0	6.6	0
365	1983	12	31	0.8	10.5	0	7.3	0
