# Supplementary material for: Optimization of black-box models with uncertain climatic inputs—Application to sunflower ideotype design
Source: PLoS One. 2017 May 25;12(5):e0176815. doi: 10.1371/journal.pone.0176815 (PMC5444610; doi:10.1371/journal.pone.0176815)
Supplement: S1 Dataset and Code — The dataset used throughout this manuscript and the R code used to call the SUNFLO model and run the proposed algorithm are provided in a single archive file. (TGZ) [file pone.0176815.s001.tgz › supplementary/data/climate/84007004_1995.txt]

JourJ	Annee	Mois	Jour	Tmin	Tmax	ETP	RAD	Pluie
1	1995	1	1	5.3	10.4	1.1	6	0
2	1995	1	2	-2.9	4	1	5.8	0.5
3	1995	1	3	0.7	5.7	1.4	7.1	0
4	1995	1	4	-0.8	2.8	1.3	7	0
5	1995	1	5	-4.1	3.1	0.6	6.8	0
6	1995	1	6	-4.2	2.6	0.3	1.2	3.5
7	1995	1	7	-0.7	5.6	0.9	7.1	1
8	1995	1	8	2.5	5.1	1.5	6.7	0
9	1995	1	9	-1.3	8.6	0.9	5.8	0
10	1995	1	10	4.9	13.1	1.3	7.3	0
11	1995	1	11	2	17.4	1.1	7.1	0
12	1995	1	12	1.1	6.6	1.4	7.3	1
13	1995	1	13	0.9	4.5	2.1	7.6	0
14	1995	1	14	0.9	5.9	2.2	7.8	0
15	1995	1	15	3.1	8.6	1.3	7.9	0
16	1995	1	16	-4.5	12.5	0.3	7.1	0
17	1995	1	17	1.1	10.2	0.8	1.5	3
18	1995	1	18	7.1	9.2	0.4	0.4	41
19	1995	1	19	-1.1	11.2	0.2	6.8	0.5
20	1995	1	20	4.4	11.3	0.3	0.6	1
21	1995	1	21	-0.9	13.6	0.2	7.9	0.5
22	1995	1	22	3.9	11.1	0.5	3.8	0
23	1995	1	23	3.3	15	0.4	4.3	0
24	1995	1	24	3.3	12.5	0.6	7.1	0
25	1995	1	25	6.2	18.6	0.7	7.1	0
26	1995	1	26	4.7	15	0.7	4.5	0
27	1995	1	27	2.5	10.8	0.8	8.8	0
28	1995	1	28	3.5	13.9	0.9	4.1	0
29	1995	1	29	4.9	15.7	0.7	6.1	0
30	1995	1	30	8.2	15.1	1	5.9	0
31	1995	1	31	5.8	12.1	1.6	9.5	0
32	1995	2	1	-1.3	16.7	0.6	8.9	0.5
33	1995	2	2	1.2	11.1	0.6	2.9	2.5
34	1995	2	3	0.6	13.1	0.5	8.3	0
35	1995	2	4	1.6	16.7	1.3	8.6	0
36	1995	2	5	9.8	16.7	2.4	9.4	0
37	1995	2	6	10.7	16.7	2.3	9.7	0
38	1995	2	7	2.8	15.2	0.6	9.1	0
39	1995	2	8	3	17.3	0.7	8.6	1
40	1995	2	9	5.5	14.9	0.8	5.5	0
41	1995	2	10	0.2	15	0.6	8.2	4.5
42	1995	2	11	5.5	15.5	0.8	8.9	0.5
43	1995	2	12	7.3	14.4	0.8	5.6	0.5
44	1995	2	13	9.1	13.7	0.8	2.7	18
45	1995	2	14	5.2	13.9	1.1	11.4	0
46	1995	2	15	5	12.7	0	4.3	1
47	1995	2	16	7.2	15.5	1.4	11.2	0
48	1995	2	17	6.8	17.9	1.2	10.1	0.5
49	1995	2	18	5.6	12	1.5	11.7	0
50	1995	2	19	1.9	15.3	1.1	11.1	0
51	1995	2	20	0.9	19	1.1	11.7	0
52	1995	2	21	5.4	15.2	1.1	6	0.5
53	1995	2	22	6.7	9	1.4	2.9	1
54	1995	2	23	-0.3	13.2	0.9	9.8	1
55	1995	2	24	6.5	17.1	1.2	4.9	2.5
56	1995	2	25	7.5	19.2	1.5	7.4	6
57	1995	2	26	6.7	12.8	1.8	6.3	3.5
58	1995	2	27	4.7	9.6	3.2	13.9	0
59	1995	2	28	1.6	14.5	1.7	14	0
60	1995	3	1	-1.4	16.1	1.3	13.1	0
61	1995	3	2	4.5	15.2	2.5	13.8	0
62	1995	3	3	3.4	10.1	0.7	2.9	1.5
63	1995	3	4	0	9.9	2	13.9	0
64	1995	3	5	1.6	7.9	1.2	5.5	5
65	1995	3	6	1.3	12.5	1.7	15	0
66	1995	3	7	2.2	12.4	1.8	15.5	0
67	1995	3	8	3.3	13.3	1.8	7.5	0
68	1995	3	9	-1.2	14.4	1.6	15.7	0
69	1995	3	10	0.4	16.6	1.9	15.5	0
70	1995	3	11	0.1	18.4	1.7	14.8	0
71	1995	3	12	1.5	19.3	1.7	15	0
72	1995	3	13	1.9	17.7	1.7	13.3	0
73	1995	3	14	4.3	14.4	2.4	13.6	0
74	1995	3	15	6	14.8	1.8	8.5	1
75	1995	3	16	1.1	13.9	2.1	17.1	0
76	1995	3	17	-0.7	15.4	1.4	9.9	0
77	1995	3	18	5.8	19.7	2.2	14.8	0
78	1995	3	19	6.3	20.8	2.4	15.2	0
79	1995	3	20	6.7	11.6	4.3	17.8	0
80	1995	3	21	5.2	8.9	1.7	3.1	0
81	1995	3	22	3.6	15.6	2.9	18.1	0
82	1995	3	23	-1.6	16.8	1.9	17.2	0
83	1995	3	24	1.5	20.7	2.2	17.5	0
84	1995	3	25	2.9	20.9	2.8	16.7	0
85	1995	3	26	9.8	17.8	5	19.1	0
86	1995	3	27	5.7	15.3	2.3	5.8	3
87	1995	3	28	2.8	10.3	3.9	18	0
88	1995	3	29	4.9	17.1	4	15.8	0.5
89	1995	3	30	3.2	10	4.7	20.1	0
90	1995	3	31	2.3	12.2	4.1	15.1	0
91	1995	4	1	7.2	16.6	4.6	18	0
92	1995	4	2	12.3	23.5	4.5	19.8	0
93	1995	4	3	7.1	19.8	2.6	17.5	0
94	1995	4	4	5.1	20.4	2.6	19.2	0
95	1995	4	5	6.7	20.8	2.7	18.6	1
96	1995	4	6	6.2	21.6	3.2	16.8	0
97	1995	4	7	13.5	22.2	5.4	19.7	0
98	1995	4	8	14	19.8	7.7	21.1	0
99	1995	4	9	7.6	19	6.7	22	0
100	1995	4	10	6.9	19.8	3.6	19.2	0
101	1995	4	11	5	21.3	3.7	20	0
102	1995	4	12	10.6	23.1	5.3	21.1	0
103	1995	4	13	11.5	19.2	5.4	16.8	0
104	1995	4	14	8	17.3	5	21.7	0
105	1995	4	15	1.6	18	3.9	19.9	0
106	1995	4	16	10.5	14.3	5.4	19.6	0
107	1995	4	17	7.8	17.5	5	21.4	0
108	1995	4	18	4.2	21	3.4	22.5	0
109	1995	4	19	8.4	17.7	2.3	9.6	10
110	1995	4	20	6.1	16.5	3	14.7	1.5
111	1995	4	21	8.4	19.4	2	7	18
112	1995	4	22	11.1	19.1	3.3	17.6	3
113	1995	4	23	8.7	9.8	0.3	2.3	37
114	1995	4	24	8.7	11.7	0.6	4.2	12
115	1995	4	25	10.5	13.6	1.8	6.8	0
116	1995	4	26	9.6	17.7	3.3	18.2	0
117	1995	4	27	5.6	21.3	3.3	20.6	0
118	1995	4	28	6.7	20	2.5	14.4	0
119	1995	4	29	6.5	20.5	2.8	17	5
120	1995	4	30	8.5	20.3	4.5	24.6	0
121	1995	5	1	11.4	24.3	4.6	24.5	0
122	1995	5	2	7.7	26	4.2	24.5	0
123	1995	5	3	8.5	25.3	4.1	23.8	0
124	1995	5	4	8.7	26	4.2	24.5	0
125	1995	5	5	8.1	26.2	4.3	24.8	0
126	1995	5	6	6.9	25.8	4.4	25.6	0
127	1995	5	7	9.4	24.5	3.7	20.2	0
128	1995	5	8	7.7	26	4.3	24.9	0
129	1995	5	9	10.5	28.6	4.7	23.5	0
130	1995	5	10	14.2	24.6	5.7	22.2	0
131	1995	5	11	12.3	20.8	2.8	11.8	3.5
132	1995	5	12	11.7	17.4	1.7	8.3	7.5
133	1995	5	13	9.4	14.1	4.5	20.8	0
134	1995	5	14	7	15.3	5.7	26.4	0
135	1995	5	15	5.2	17.4	2.4	11.5	6
136	1995	5	16	11.1	15.7	1.6	6.6	2
137	1995	5	17	10.7	23	3.4	17.2	0
138	1995	5	18	13.8	20.2	2.3	8.7	5
139	1995	5	19	9.4	18	5.7	23.7	0
140	1995	5	20	10.4	19.7	7.2	27.1	0
141	1995	5	21	11.2	21.9	6.2	27.1	0
142	1995	5	22	6.4	23.7	4.5	26.6	0
143	1995	5	23	9.9	23.5	4.7	24	0
144	1995	5	24	7.7	24.6	4	21.3	0
145	1995	5	25	10.2	23.4	2.6	12	2
146	1995	5	26	14.5	19	1.8	7.7	24
147	1995	5	27	9.6	25.8	4	22.9	0
148	1995	5	28	12.9	26.3	4.7	25	0
149	1995	5	29	11.6	26.9	4.3	21	0
150	1995	5	30	15.3	23.2	5	18	0
151	1995	5	31	14	18.6	4.3	12.1	2
152	1995	6	1	14.5	21.6	6.7	23.9	0
153	1995	6	2	13.3	24.2	5.9	24.7	0
154	1995	6	3	14	26.3	5.2	24.6	0
155	1995	6	4	14.6	26.3	5.7	27.3	0
156	1995	6	5	15.9	24	6.8	26.3	0
157	1995	6	6	14.3	23.9	7.6	28	0
158	1995	6	7	14.6	25.9	7	27.7	0
159	1995	6	8	13.6	28.1	5.4	24.4	0
160	1995	6	9	13.8	26.6	5.6	24.7	0
161	1995	6	10	15.4	22.5	4.2	14.7	0
162	1995	6	11	11.8	22.1	4.5	20.3	0
163	1995	6	12	10.9	23.3	5.7	27.7	0
164	1995	6	13	12.2	22.7	4.9	19.8	0
165	1995	6	14	11.8	23.1	6.3	27.9	0
166	1995	6	15	12.2	25.1	6.1	27.9	0
167	1995	6	16	15.1	25.6	6.3	27.3	0
168	1995	6	17	11.3	29.4	5.3	25.4	0
169	1995	6	18	14.5	29.9	6	26.3	0
170	1995	6	19	19.3	31.7	6.7	27.1	0
171	1995	6	20	14.7	30.1	5.4	25.4	0
172	1995	6	21	15	25.1	2.2	9.3	0
173	1995	6	22	17.3	30.1	7.3	25.8	0
174	1995	6	23	15.6	22.7	8.8	28.2	0
175	1995	6	24	14.2	23.9	7.4	27.7	0
176	1995	6	25	10.3	28.3	5.2	26.6	0
177	1995	6	26	11.9	33	5.9	26.7	0
178	1995	6	27	16.1	32.3	5.4	23.2	0
179	1995	6	28	17.5	29.7	3.9	15.3	8.5
180	1995	6	29	16.4	32.3	5.4	23.7	0
181	1995	6	30	18.1	31.8	5.7	25.3	0
182	1995	7	1	16.7	32.1	5.9	25.9	0
183	1995	7	2	15.6	31.3	5.9	26.3	0
184	1995	7	3	19.5	28.7	5.4	22.5	0
185	1995	7	4	16	28.2	5.6	23.9	0
186	1995	7	5	17.2	26.5	4.3	15.2	1
187	1995	7	6	19	29.9	6.8	26.3	0
188	1995	7	7	15.9	31.7	5.3	24	0
189	1995	7	8	14	31.7	5.6	26.3	0
190	1995	7	9	16.1	32.9	5.3	23.1	0
191	1995	7	10	18.3	34	5.7	23.8	0
192	1995	7	11	18.5	31.4	3.6	13.2	35
193	1995	7	12	16.6	31.7	5.7	26.4	0
194	1995	7	13	17.9	30.6	5.5	24.8	0
195	1995	7	14	19.5	30.8	5.6	25.1	0
196	1995	7	15	20.1	32.8	6.1	25.6	0
197	1995	7	16	18.4	31.8	6.2	25.4	0
198	1995	7	17	19.1	31.7	7	26.2	0
199	1995	7	18	21.4	31.6	7.4	23	0
200	1995	7	19	22.3	35.3	6.7	25.5	0
201	1995	7	20	18.1	34.1	5.9	25.3	0
202	1995	7	21	17.3	33.3	5.5	24.4	0
203	1995	7	22	17.5	34.6	6.3	24.2	0
204	1995	7	23	19.5	29.1	8.3	26.3	0
205	1995	7	24	20.7	34.4	6.3	24	0
206	1995	7	25	20.3	33.4	5.7	24.2	0.5
207	1995	7	26	20.8	32.8	5.9	24	0
208	1995	7	27	19.8	33.5	5.8	22.5	0
209	1995	7	28	22.5	32.8	8.9	25.2	0
210	1995	7	29	22.2	33.9	8.2	25.1	0
211	1995	7	30	21.5	33.8	5.9	22.6	0
212	1995	7	31	19.9	30.9	4.8	19.5	0
213	1995	8	1	19.5	31.9	4.9	20	0
214	1995	8	2	18.4	34.4	5.4	23.4	0
215	1995	8	3	17.8	34.7	5.1	21.8	0
216	1995	8	4	20	33.4	4.8	20	0
217	1995	8	5	22.5	32.7	4.7	18.2	0.5
218	1995	8	6	20.8	31.5	4.5	17.6	7
219	1995	8	7	17.9	29.4	3.5	15	0.5
220	1995	8	8	18.4	28.2	4.4	18	0.5
221	1995	8	9	17.7	28.9	5.8	24.3	0
222	1995	8	10	17.5	30.3	3.9	16.5	0
223	1995	8	11	18.9	25.5	1.9	6.7	11.5
224	1995	8	12	17.7	32.8	5.7	23.1	0
225	1995	8	13	21.9	30.5	6.9	22.3	0
226	1995	8	14	21.1	30.7	7.7	23.8	0
227	1995	8	15	19.8	29.3	6.7	22	0
228	1995	8	16	19.8	30.9	6.3	21.8	0
229	1995	8	17	21.2	30.1	5.8	19.2	0
230	1995	8	18	17.2	28.7	4	16.6	0
231	1995	8	19	15.1	31.1	4.1	19.3	0
232	1995	8	20	16.7	33	4.8	19.3	0
233	1995	8	21	20.2	31.7	5.1	18.4	0
234	1995	8	22	19.2	27.6	2.6	8.7	0
235	1995	8	23	15.5	29	3.4	16.3	1
236	1995	8	24	17	29.5	4.5	18.7	0
237	1995	8	25	19.8	29.1	7	21.3	0
238	1995	8	26	20.7	30	7.1	21.9	0
239	1995	8	27	19.7	29.6	6.6	21.7	0
240	1995	8	28	17.6	22.3	6.4	20.6	0
241	1995	8	29	15.1	22.9	6.6	21	0
242	1995	8	30	15.6	22.9	6.6	20.1	0
243	1995	8	31	13.5	24.1	6	20.4	0
244	1995	9	1	13.3	24	5.4	20	0
245	1995	9	2	14.8	25.9	5.1	20	0
246	1995	9	3	10.5	27.9	3.9	18.6	0
247	1995	9	4	14.8	23.7	4.5	19.7	0
248	1995	9	5	11.6	25.9	3.6	17	0
249	1995	9	6	11.3	26.1	3.2	16.2	0
250	1995	9	7	16.7	27.9	3.6	14.2	2.5
251	1995	9	8	15.9	25.5	3.5	14.8	0
252	1995	9	9	10.6	26.5	3.6	19.6	0
253	1995	9	10	12.9	27.3	3.6	17.3	16
254	1995	9	11	15.5	25.2	2.5	11.4	2
255	1995	9	12	17.4	25.1	2.2	7.8	13
256	1995	9	13	15.1	17.8	2.3	8.6	0
257	1995	9	14	12.4	23.1	3.6	18.4	0
258	1995	9	15	9.2	23.5	3	18.2	0
259	1995	9	16	10.3	23.8	2.7	17	0
260	1995	9	17	10.4	24.3	2.4	13.4	0
261	1995	9	18	12	25.9	2.4	8.4	122.5
262	1995	9	19	14.3	20.5	1.8	9.6	7
263	1995	9	20	13.8	19.4	1.3	5.8	3.5
264	1995	9	21	12.9	19.3	3.5	16.7	0
265	1995	9	22	13.4	21.2	3.5	17.1	0
266	1995	9	23	12.9	22.9	3.1	16.5	0
267	1995	9	24	13.5	24	2.4	12.5	1
268	1995	9	25	11.8	16.3	3.1	15.8	0
269	1995	9	26	10.8	20.9	3.4	16.6	0
270	1995	9	27	8.6	24.3	2.5	16.1	0
271	1995	9	28	15.4	20	4.7	16.2	0
272	1995	9	29	10.9	17.8	4	15.8	0
273	1995	9	30	6.2	21.2	2.1	14.9	0
274	1995	10	1	7.5	25.2	2.2	14.1	0
275	1995	10	2	10.3	23.8	1.8	11.1	0
276	1995	10	3	13.3	24.4	1.7	9.6	0.5
277	1995	10	4	17.1	24.4	1.9	6.8	0
278	1995	10	5	15.6	23.2	1.3	3.8	42.5
279	1995	10	6	14.4	17.8	0.5	3.3	7.5
280	1995	10	7	14.8	24.9	1.8	10.9	0.5
281	1995	10	8	13.7	25.5	1.8	11.2	0
282	1995	10	9	12.6	26	1.9	13.1	0.5
283	1995	10	10	14.2	25.9	1.8	11.1	0
284	1995	10	11	14.8	25.3	1.8	11.1	0
285	1995	10	12	12.6	25.6	1.7	11.1	0.5
286	1995	10	13	12.1	23.3	1.3	6.3	0
287	1995	10	14	14.4	23.6	1.5	6.3	13
288	1995	10	15	15.3	21.8	1.5	8.5	0
289	1995	10	16	11	24.9	1.6	12	0
290	1995	10	17	11.2	25.5	1.5	11.2	0.5
291	1995	10	18	8.9	23.3	1.4	10.2	0
292	1995	10	19	13.2	23.8	2.1	11.7	0
293	1995	10	20	13.5	20.4	2.5	11.9	0
294	1995	10	21	11	16	1.7	6.1	0
295	1995	10	22	9.4	20	1.1	7.9	0
296	1995	10	23	7.8	22.2	1.3	9.7	0
297	1995	10	24	12.2	21.5	1.8	9.6	0
298	1995	10	25	15.1	22	1.6	7.4	0
299	1995	10	26	11.2	22.4	1	5.5	1
300	1995	10	27	14.1	24.1	1.4	9.3	0
301	1995	10	28	10.4	24.4	1.1	10.1	0
302	1995	10	29	15.4	22.7	1.3	7.7	0
303	1995	10	30	8.4	22.2	1	9.7	0
304	1995	10	31	7.3	20.9	0.9	10	0
305	1995	11	1	6.1	19.3	0.9	8.9	0
306	1995	11	2	10.6	13.6	3.4	7.2	0
307	1995	11	3	8.4	14.3	3.1	10.4	0
308	1995	11	4	5.8	9.4	3.6	8.4	0
309	1995	11	5	0.9	9.3	1.9	10	0
310	1995	11	6	1	10.7	1.9	9.8	0
311	1995	11	7	6.3	15.6	3.7	9.6	0
312	1995	11	8	7.9	15	3.4	9.7	0
313	1995	11	9	1.2	14.2	0.6	6.3	0
314	1995	11	10	9	17.5	1	3.5	0
315	1995	11	11	15.7	21.6	2.3	5.3	0
316	1995	11	12	15.4	22	2.1	4.7	27
317	1995	11	13	9.7	15.3	1	5.9	0
318	1995	11	14	11.4	15.1	1.5	5.9	0
319	1995	11	15	4	16.7	0.4	6.5	0
320	1995	11	16	11	18.3	0.5	2.9	0.5
321	1995	11	17	10.6	19	1	5.9	0
322	1995	11	18	5.1	7.7	2.2	8.6	0
323	1995	11	19	2.2	8	1.8	8.7	0
324	1995	11	20	3.9	11.4	1.8	8.3	0
325	1995	11	21	0.2	11.7	0.6	2.1	9.5
326	1995	11	22	6.3	8.5	0.1	1	28.5
327	1995	11	23	6.1	13	0.3	5.1	0.5
328	1995	11	24	4.2	12.3	0.2	2	0
329	1995	11	25	9.7	15	1.7	4	0
330	1995	11	26	12.1	15.3	1.7	2.4	33.5
331	1995	11	27	5.2	9.9	0.3	3.4	1
332	1995	11	28	0.7	6.4	0.1	2.3	0
333	1995	11	29	2.3	9.7	0.3	3.9	0
334	1995	11	30	2.2	12.7	0.2	6.8	0.5
335	1995	12	1	0.2	8	0.2	3.4	0
336	1995	12	2	-0.7	10.4	0.1	4.7	1
337	1995	12	3	5.7	13.9	0.3	6.2	0
338	1995	12	4	6.9	12.7	0.8	5.6	0
339	1995	12	5	2.7	4.6	0.5	1.1	4
340	1995	12	6	1	5.5	0.4	2.5	5
341	1995	12	7	0.9	10.2	0.1	1.3	18
342	1995	12	8	6.2	13.7	1.2	2.1	0.5
343	1995	12	9	6.9	13.5	0.7	3.4	0
344	1995	12	10	1.9	11.6	0.1	6.2	0
345	1995	12	11	0	8.7	0.1	5.9	0
346	1995	12	12	0.6	5.4	0.7	5.8	0
347	1995	12	13	1.7	4.3	1.8	6.4	0
348	1995	12	14	0.5	4.4	0.8	3	0
349	1995	12	15	-1.2	4.2	0.2	1	3.5
350	1995	12	16	2.2	16.4	0.9	1.7	22
351	1995	12	17	6.8	9	0	0.8	5.5
352	1995	12	18	5.5	12.8	0.5	5.8	0
353	1995	12	19	5.1	9.7	0.5	6.4	0
354	1995	12	20	-1.6	11.5	0	6.2	0.5
355	1995	12	21	-0.8	12.3	0.2	4.7	0
356	1995	12	22	1	15.2	0	1	0
357	1995	12	23	10.7	18.1	0.7	4.7	0
358	1995	12	24	6.2	16.3	0.3	4.2	1.5
359	1995	12	25	9.4	17.1	0.3	4	2
360	1995	12	26	5.4	12.6	0.2	1.1	2
361	1995	12	27	1.7	4.3	1.1	6.2	0
362	1995	12	28	-0.7	6.9	0.3	1.9	4
363	1995	12	29	3.4	13.4	0.2	4.3	0.5
364	1995	12	30	8.5	10.8	0.3	0.8	15.5
365	1995	12	31	7.3	16	0.3	4.6	0
