# Supplementary material for: Optimization of black-box models with uncertain climatic inputs—Application to sunflower ideotype design
Source: PLoS One. 2017 May 25;12(5):e0176815. doi: 10.1371/journal.pone.0176815 (PMC5444610; doi:10.1371/journal.pone.0176815)
Supplement: S1 Dataset and Code — The dataset used throughout this manuscript and the R code used to call the SUNFLO model and run the proposed algorithm are provided in a single archive file. (TGZ) [file pone.0176815.s001.tgz › supplementary/data/climate/21473001_2012.txt]

JourJ	Annee	Mois	Jour	Tmin	Tmax	ETP	RAD	Pluie
1	2012	1	1	10.1	12.4	0.4	2.04	3.8
2	2012	1	2	5	9.7	0.3	1.26	3.9
3	2012	1	3	1.5	8.2	0.4	3.36	11.5
4	2012	1	4	4.5	8.6	0.5	4.85	4.6
5	2012	1	5	3.9	10.8	1	1.51	14
6	2012	1	6	1.4	7.6	0.4	5.05	0
7	2012	1	7	-0.1	7.3	0.1	1.03	0.8
8	2012	1	8	4.9	7.4	0.5	2.17	0.2
9	2012	1	9	1.2	8	0	2.88	0
10	2012	1	10	3.9	9.4	0.3	2.48	0
11	2012	1	11	3.5	4.8	0.2	1.46	0
12	2012	1	12	1.4	2.4	0.1	0.85	0.2
13	2012	1	13	1.2	6.2	0.3	2.4	0
14	2012	1	14	-1.1	4.6	0	6.98	0
15	2012	1	15	-2.9	4.7	0	7.04	0
16	2012	1	16	-4.5	4.1	0	6.96	0
17	2012	1	17	-8.2	-3.1	0.1	2.35	0
18	2012	1	18	-5.3	1.3	0.3	2.03	0
19	2012	1	19	-2.8	8.9	0	2.34	2.2
20	2012	1	20	5.5	8.2	0.7	2.88	3
21	2012	1	21	5.6	11.6	0.7	3.84	2
22	2012	1	22	5.7	8.8	0.5	2.22	1.6
23	2012	1	23	4.8	8.9	0.7	2.72	0.4
24	2012	1	24	4.9	6.6	0.4	1.84	4
25	2012	1	25	3.6	6.7	0	1.45	0.2
26	2012	1	26	6.1	7.5	0	1.55	2
27	2012	1	27	3.9	8.8	0	4.76	0
28	2012	1	28	-1.3	3.8	0.1	2.1	0
29	2012	1	29	0.5	2.2	0.7	2.1	0
30	2012	1	30	0	1.3	0.4	1.49	0
31	2012	1	31	-0.9	1.1	0.7	2.65	0
32	2012	2	1	-4.4	-1.8	0.8	4.91	0
33	2012	2	2	-8	-4.8	0.9	5.36	0
34	2012	2	3	-10.3	-4	0.9	9.35	0
35	2012	2	4	-9.9	-3.6	0.8	9.62	0
36	2012	2	5	-13.6	-3	0.4	9.72	0
37	2012	2	6	-10.1	-2.8	0.8	9.53	0
38	2012	2	7	-12	-4.9	0.8	9.4	0
39	2012	2	8	-9.9	-3.5	0.7	6.96	0
40	2012	2	9	-11.5	1.1	0.5	8.93	0
41	2012	2	10	-8	-1.4	1	8.85	0
42	2012	2	11	-11.2	-4.2	0.6	9.84	0
43	2012	2	12	-11.4	-0.5	0.9	10.6	0
44	2012	2	13	-10.4	0.2	0.6	4.39	1.6
45	2012	2	14	-3	2.8	0.5	4.5	1.4
46	2012	2	15	0.8	6	0.6	3.5	0.6
47	2012	2	16	4	6.6	0.8	3.76	0.6
48	2012	2	17	1.4	6.8	0.5	3.09	0.2
49	2012	2	18	0.1	8.1	0.9	5.2	0.2
50	2012	2	19	2.6	7.1	1.4	9.44	1
51	2012	2	20	-2.1	5.1	0.9	12.13	0
52	2012	2	21	-4.5	5.8	0.7	12.88	0
53	2012	2	22	-3.2	10.4	0.9	12.93	0
54	2012	2	23	-2.9	6.6	0.6	4.62	0
55	2012	2	24	3.3	9.4	0.6	3.99	0
56	2012	2	25	6.4	9.7	0.3	2.97	0.2
57	2012	2	26	2.8	9.1	1.9	11.48	0
58	2012	2	27	-0.8	10.6	1.1	12.84	0
59	2012	2	28	-1.7	12.8	0.9	11.44	0
60	2012	2	29	1.1	16	1.1	13.77	0
61	2012	3	1	1.6	16.6	1.1	13.08	0
62	2012	3	2	0.3	16.5	1.2	10.84	0
63	2012	3	3	-1.7	17.2	1.1	12.75	0
64	2012	3	4	6.9	12.4	1.6	7.98	5.8
65	2012	3	5	3.1	8.6	2.2	10.14	0.2
66	2012	3	6	-0.5	6.6	0.6	3.6	0
67	2012	3	7	-1.4	9	1.2	11.33	2.8
68	2012	3	8	3.4	8.6	2	13.53	0
69	2012	3	9	-1.4	10.8	1.6	16.04	0
70	2012	3	10	0.3	12.9	1.8	15.53	0
71	2012	3	11	4.1	12	1.7	7.87	0
72	2012	3	12	5.2	16.9	2.5	15.83	0
73	2012	3	13	5.9	18.8	2.8	17.08	0
74	2012	3	14	4.4	18.4	2.5	17.3	0
75	2012	3	15	3.1	20.6	1.9	17.35	0
76	2012	3	16	0.4	20.3	2	16.75	0
77	2012	3	17	4.8	16.9	2.2	11.56	14.3
78	2012	3	18	6.2	8.8	1	4.07	13.4
79	2012	3	19	0.6	10.3	1.7	12.33	0
80	2012	3	20	2.8	12.6	2.3	15.36	0
81	2012	3	21	3.8	18.2	2.9	17.05	0
82	2012	3	22	5.9	18.6	2.3	16.58	0
83	2012	3	23	3	21.3	2.3	17.88	0
84	2012	3	24	6.5	20.6	2.9	18.13	0
85	2012	3	25	5.2	20.5	3.2	18.39	0
86	2012	3	26	5.6	20.3	3.7	20.01	0
87	2012	3	27	7.6	20	4.1	20.23	0
88	2012	3	28	6.5	21.3	3.4	20.03	0
89	2012	3	29	6.6	21.1	4	20.32	0
90	2012	3	30	8.1	18	3.5	20.25	0
91	2012	3	31	5.1	16.6	2.8	19.99	0
92	2012	4	1	3.2	13.9	3.7	21.23	0
93	2012	4	2	1.5	17.9	2.9	21.38	0
94	2012	4	3	3.1	16.5	1.4	8.52	10.7
95	2012	4	4	8.1	12	1.4	6.36	0.4
96	2012	4	5	8.4	16	2.6	11.1	0
97	2012	4	6	6.6	17	3.1	20.82	0
98	2012	4	7	7.2	14.2	3.7	15.62	0
99	2012	4	8	1.8	10.6	3.1	20.45	0
100	2012	4	9	2.6	12.3	1.4	6.36	1.4
101	2012	4	10	5.3	12.1	0.9	5.34	9
102	2012	4	11	2.9	11.8	1.9	12.1	6
103	2012	4	12	4.1	12	2.1	12.26	5.1
104	2012	4	13	0	14.3	2.6	18.96	0
105	2012	4	14	3.2	13.3	2.6	11.12	6.9
106	2012	4	15	6	11.4	2.7	6.75	5.4
107	2012	4	16	3.7	8.6	2.5	7.83	0.6
108	2012	4	17	-0.7	12.5	3.3	23.22	0.6
109	2012	4	18	5.6	14.2	3.7	17.63	0.4
110	2012	4	19	6.1	12.7	2.5	12.7	2.4
111	2012	4	20	4.1	14.1	3.2	16.75	0.8
112	2012	4	21	6.6	14.2	3.1	12.37	9
113	2012	4	22	5.2	12.8	3.2	18.43	1.6
114	2012	4	23	4.5	12.6	2.3	11.34	11.6
115	2012	4	24	6	12.4	3	15.4	2.8
116	2012	4	25	1.7	15.4	2.9	9.48	0.8
117	2012	4	26	9.8	13.7	1.7	5.89	0.4
118	2012	4	27	7.3	15.9	1.8	10.15	0.2
119	2012	4	28	10.1	25.6	3.6	16.39	0
120	2012	4	29	12.7	20.6	5.6	24.09	0.4
121	2012	4	30	5.4	18.4	2.1	10.13	4.4
122	2012	5	1	5.4	18	3.5	20.61	18.2
123	2012	5	2	9.4	12.8	1.7	6.92	16.3
124	2012	5	3	2.7	19.6	3.4	23.6	0
125	2012	5	4	6.1	22.3	4.1	24.34	1
126	2012	5	5	10.8	18.6	3.6	15.86	5.4
127	2012	5	6	7.9	16.9	2.9	13.97	0.6
128	2012	5	7	7.3	17.9	3.2	18.41	0
129	2012	5	8	5	16.8	2	10.63	3.8
130	2012	5	9	12.5	22	3.2	15.27	0.2
131	2012	5	10	10.3	27.3	4.5	25.31	0
132	2012	5	11	13.3	28	5.5	25.5	6.6
133	2012	5	12	10.6	18	4.2	16.39	0
134	2012	5	13	6.5	16.6	5	27.64	0
135	2012	5	14	3.9	19.2	4.5	29.25	0
136	2012	5	15	5.1	15.5	3.6	19.5	2.2
137	2012	5	16	5.1	13.5	3.3	15.12	0
138	2012	5	17	1.3	18.6	3.7	24.36	0
139	2012	5	18	10.1	17.1	2.5	10.16	3.4
140	2012	5	19	10.7	22	4.5	22.88	3
141	2012	5	20	12.4	23.2	4.1	18.25	16.5
142	2012	5	21	12.6	15.7	1.6	7.81	24.2
143	2012	5	22	12.1	14.4	0.9	3.91	0
144	2012	5	23	13.5	19	1.9	8.07	0
145	2012	5	24	15.9	27.5	5.8	24.52	0
146	2012	5	25	15.6	26	6.5	29.41	0
147	2012	5	26	10.6	25.7	5.4	29.07	0
148	2012	5	27	11.5	25	5.9	30.46	0
149	2012	5	28	11.5	25.2	4.9	25.28	0
150	2012	5	29	13.7	25.8	5.8	29.47	0
151	2012	5	30	13.5	27.1	5	23.54	0.2
152	2012	5	31	14.5	25.3	4.5	20.25	0
153	2012	6	1	12.4	23.5	4.5	19.06	0
154	2012	6	2	11.3	26.9	5.1	29	6.7
155	2012	6	3	16.2	18.6	1.8	6.83	8
156	2012	6	4	12.6	19.5	4.2	17.36	2.2
157	2012	6	5	6.4	18.3	4.3	27.44	0.4
158	2012	6	6	11.7	21.1	2.8	12.79	4.4
159	2012	6	7	13.8	26	3.8	15.09	17.8
160	2012	6	8	14.4	22.4	5.3	21.88	0
161	2012	6	9	9.8	19	4.2	22.11	0
162	2012	6	10	8.4	17.7	2.9	16.41	6
163	2012	6	11	11.8	21	4	16.07	0.6
164	2012	6	12	11.4	17.8	3.7	17.85	5.8
165	2012	6	13	11.5	18.2	2.8	12.51	5.7
166	2012	6	14	8.7	22.2	4.9	28.22	0
167	2012	6	15	12.2	25.2	4	18.48	0
168	2012	6	16	13.3	28.4	5.8	25.38	1.2
169	2012	6	17	13.4	22.7	4.6	23.57	0.2
170	2012	6	18	12.7	25.6	5.2	23.13	0
171	2012	6	19	14.9	22.6	2.9	12.3	2.4
172	2012	6	20	17.6	25.3	4.2	16.12	0
173	2012	6	21	14.4	26.1	3.8	15.51	5.1
174	2012	6	22	9.5	22.4	4.6	24.29	0
175	2012	6	23	8.3	24.2	4.6	25.65	0
176	2012	6	24	10.3	23.6	4.2	18.5	1
177	2012	6	25	15.3	23.8	4.5	17.54	0.6
178	2012	6	26	16.7	22.7	2.9	12.21	3.4
179	2012	6	27	17.9	28.3	6.1	29.13	0
180	2012	6	28	17.5	32.1	5.6	22.52	4.4
181	2012	6	29	18.3	30.1	5.9	24.65	0
182	2012	6	30	18.2	30.3	5.4	20.83	3
183	2012	7	1	15.5	18.4	1.7	6.74	5
184	2012	7	2	13.5	20.5	2.9	10.86	0
185	2012	7	3	11.6	25.3	4.7	25.27	0.2
186	2012	7	4	13.3	28	5	24.22	0.4
187	2012	7	5	17.4	24.1	3.5	13.51	2.4
188	2012	7	6	12.7	23.6	4.6	22.4	0
189	2012	7	7	13.3	26	5.4	26.13	12.7
190	2012	7	8	15.3	24.1	5.6	23.29	0.2
191	2012	7	9	13.2	25.6	4.6	20.02	0
192	2012	7	10	14.5	26.4	5.3	21.4	0
193	2012	7	11	13.7	20.8	5.3	22.41	0
194	2012	7	12	12.9	20.7	4.7	18.42	0.4
195	2012	7	13	14.2	20.4	3.2	10.9	7.3
196	2012	7	14	15.3	21.5	6.1	24.91	0
197	2012	7	15	12.4	21.1	4.6	18.06	0.8
198	2012	7	16	9	22.8	4.7	25.99	0
199	2012	7	17	11.9	24.6	4.5	23.07	0
200	2012	7	18	12.2	29.5	5.6	27.74	0
201	2012	7	19	16.6	22.7	4.4	14.47	0
202	2012	7	20	11.3	19.8	2.2	9.25	5
203	2012	7	21	10.1	22.4	5.1	24.82	0
204	2012	7	22	10.9	22.7	5.6	27.64	0
205	2012	7	23	11.6	25.3	6.4	29.41	0
206	2012	7	24	14.6	29.8	5.5	27.19	0
207	2012	7	25	16	32.2	5.7	27.46	0
208	2012	7	26	18.2	33.4	5.9	27.18	0
209	2012	7	27	17.3	32.1	5.7	23.31	22.5
210	2012	7	28	18.3	27.2	5.1	19.37	5.5
211	2012	7	29	16.8	23.5	4.9	21.16	0
212	2012	7	30	11.1	24.5	4.4	22.11	0
213	2012	7	31	13.7	26.6	4.9	26.14	0
214	2012	8	1	13.7	30.5	5	23.45	6.1
215	2012	8	2	16.2	25.6	4.5	17.9	0
216	2012	8	3	15.2	26	4.8	22.97	0
217	2012	8	4	14.9	27.6	4.9	23.48	0.2
218	2012	8	5	16.7	26.1	4.4	17.95	7.9
219	2012	8	6	15.4	22.8	4	16.96	0.6
220	2012	8	7	11.7	23.9	3.7	18.78	0
221	2012	8	8	12.2	25.6	4.7	25.69	0
222	2012	8	9	14.2	27	4.9	24.29	0
223	2012	8	10	15.2	27.1	5.6	26.18	0
224	2012	8	11	14.5	27.7	5.6	26.45	0
225	2012	8	12	13.8	25.5	3.6	16.32	0
226	2012	8	13	12.6	27	3.6	18.38	0
227	2012	8	14	14.8	29.5	4.4	19.35	0
228	2012	8	15	15.3	32.1	4.9	18.82	19.7
229	2012	8	16	13	24.3	3.8	22.93	0
230	2012	8	17	13	29	4.5	25.09	0
231	2012	8	18	15.8	32.8	4.9	24.6	0
232	2012	8	19	16.7	34.4	5	23.12	0
233	2012	8	20	19.4	29.6	2.6	8.96	0.4
234	2012	8	21	17.2	33.4	4.7	20.28	0
235	2012	8	22	18.4	28.6	5.2	21.11	0
236	2012	8	23	17	29	5	18.96	2.4
237	2012	8	24	18.8	21.6	1.5	4.57	12.7
238	2012	8	25	15.3	21	2	6.73	0.8
239	2012	8	26	12.7	21.2	3	11.92	0
240	2012	8	27	10.5	25.6	3.9	23.11	0
241	2012	8	28	10.3	22.9	2.1	13.47	2.8
242	2012	8	29	13.9	27.5	3.5	18.4	4
243	2012	8	30	16.9	22.6	3.7	13.46	0
244	2012	8	31	12.4	17.3	3.8	14.43	0
245	2012	9	1	9	18.1	3.1	9.9	0
246	2012	9	2	13.3	22.2	4	14.75	0
247	2012	9	3	14.4	25	4.9	18.14	0
248	2012	9	4	15.6	26.6	5.1	17.05	0
249	2012	9	5	15.9	26.5	4.7	18.22	0
250	2012	9	6	13.4	24.9	4.6	21.23	0
251	2012	9	7	9.9	26.3	3.8	21.56	0
252	2012	9	8	10.6	27.6	3.5	21.35	0
253	2012	9	9	12.1	31.3	3.5	19.61	0
254	2012	9	10	11.7	29.2	3.5	17.72	0
255	2012	9	11	17	26.1	3.4	10.88	2.2
256	2012	9	12	12.7	17.5	2.2	8.12	3.6
257	2012	9	13	8	17.1	1.7	9.06	0.8
258	2012	9	14	8.6	21.8	2.7	19.67	0
259	2012	9	15	9.5	20.6	2.4	10.94	0
260	2012	9	16	9.1	23.4	2.7	19.27	0
261	2012	9	17	10.1	24.7	2.1	16.41	0
262	2012	9	18	9	23.4	2.2	8.35	0.6
263	2012	9	19	9.6	18.7	3.1	15.14	0
264	2012	9	20	4.2	18.7	2.5	17.06	0
265	2012	9	21	4.4	23.9	2.1	13.54	14.3
266	2012	9	22	12.2	15	0.6	2.34	1.2
267	2012	9	23	10.8	23.1	1.6	7.3	8.9
268	2012	9	24	14.9	20.6	3.1	10.58	1.4
269	2012	9	25	12.9	16	1.5	4.72	20.6
270	2012	9	26	10.9	11.9	0.3	1.55	19.9
271	2012	9	27	9.5	18.3	2.3	12.25	2.2
272	2012	9	28	5.6	19.6	1.5	15.62	0
273	2012	9	29	7.4	18.5	2.1	12.98	0
274	2012	9	30	8.7	18	1.7	12.71	0
275	2012	10	1	7	19.5	2	16.32	0
276	2012	10	2	6.1	20	2	15.04	1.2
277	2012	10	3	10.3	19	1.9	9.63	0
278	2012	10	4	13.9	17.7	1.5	4.39	0.2
279	2012	10	5	9.9	23	1.9	14.95	0.2
280	2012	10	6	8.2	23.4	1.7	10.5	4
281	2012	10	7	14.7	19	1.8	6.76	0.4
282	2012	10	8	8.8	16.4	0.8	3.88	20.5
283	2012	10	9	13.4	19.9	1.5	7.2	3
284	2012	10	10	14.7	20.8	1.8	7.39	3.2
285	2012	10	11	13.5	18.6	1.1	4.98	2.8
286	2012	10	12	9.8	16.1	1.5	7.06	0.2
287	2012	10	13	2.2	15.6	1.4	9.61	2
288	2012	10	14	9.4	12	0.9	2.71	6.6
289	2012	10	15	3.3	13.1	0.9	9.65	0
290	2012	10	16	-0.4	10.9	0.6	4.37	1.2
291	2012	10	17	6	19.6	1.6	7.73	0.2
292	2012	10	18	15.7	21.8	3.4	9.41	0
293	2012	10	19	12.2	23.3	2	8.79	0
294	2012	10	20	10.7	21.1	1.2	6.03	0
295	2012	10	21	11.7	22.5	1.2	8.65	0
296	2012	10	22	10.8	24	0.9	10.43	0
297	2012	10	23	10.4	11.9	0.4	2.14	0.2
298	2012	10	24	9.5	12.9	0.7	2.65	0
299	2012	10	25	8.6	14.8	1	4.62	0.2
300	2012	10	26	8	11.4	0.6	2.9	16.9
301	2012	10	27	2.8	5.3	1.4	3.09	0
302	2012	10	28	-0.1	6.4	1.5	10.35	0
303	2012	10	29	-4.5	8.2	0.4	8.78	0
304	2012	10	30	-2.5	10.7	0.2	10.51	0
305	2012	10	31	-3.6	8.7	0.2	6.66	0
306	2012	11	1	-0.9	10.7	0.5	4.06	1.6
307	2012	11	2	5.7	13.3	0.8	5.04	10.6
308	2012	11	3	9.4	17.5	1.5	7.5	5.4
309	2012	11	4	8.4	14.2	0.8	2.43	5.6
310	2012	11	5	4	12.3	0.7	5.25	1.6
311	2012	11	6	4.4	10.3	0.8	5.3	0.4
312	2012	11	7	0.8	10.8	0.6	4.61	0.2
313	2012	11	8	1.8	7.6	0.6	4.53	0
314	2012	11	9	-0.6	10.3	0.4	4.79	4
315	2012	11	10	6.9	12.4	0	1.18	13
316	2012	11	11	5.9	11.1	0.6	3.92	0
317	2012	11	12	1.3	7.2	0.3	4.04	0
318	2012	11	13	1.3	10	0	7.86	0
319	2012	11	14	2.9	4.9	0.1	1.36	0
320	2012	11	15	2.5	5.8	0.3	2.83	0.2
321	2012	11	16	2.8	6.7	0.2	1.76	0.2
322	2012	11	17	5.3	10.9	0.4	2.85	0.2
323	2012	11	18	3.7	12.5	0.4	4.88	0
324	2012	11	19	2.3	12.2	0	7.17	0.2
325	2012	11	20	2.5	3.4	0.1	1.51	0
326	2012	11	21	1.8	7.2	0.2	1.89	1.8
327	2012	11	22	1.8	7	0.1	2.18	0.2
328	2012	11	23	6.1	10	0.6	3.98	0
329	2012	11	24	2.5	13.7	0.5	2.85	0
330	2012	11	25	8.6	14	0.9	3.44	4.6
331	2012	11	26	8.1	11.1	0.2	0.71	16.5
332	2012	11	27	5.8	7.7	0.4	2.31	0
333	2012	11	28	4.3	7.4	1	1.7	0
334	2012	11	29	3.9	6.3	1.1	2.17	0
335	2012	11	30	-0.2	4.8	0.6	6.04	0
336	2012	12	1	-2.5	4.5	0	6.59	0.6
337	2012	12	2	-3.5	4.9	0.3	5.09	1
338	2012	12	3	-5.1	7.7	0.3	0.96	14.7
339	2012	12	4	1.4	6.2	0.2	2.22	1.4
340	2012	12	5	1.7	4.8	0.4	2.14	1.8
341	2012	12	6	-1.7	3.3	0	5.78	0
342	2012	12	7	-2.9	3.9	0.3	2.26	2.8
343	2012	12	8	0.3	2	0.3	1.01	0.2
344	2012	12	9	-2.3	3.8	0.1	4.55	0.6
345	2012	12	10	1.9	6.2	0.4	4.89	0.2
346	2012	12	11	-1.8	1.7	0	5.91	0
347	2012	12	12	-5.9	-0.6	0	4.95	0
348	2012	12	13	-7.4	3.1	0.1	2.66	2
349	2012	12	14	1.6	9.7	0	1.34	16.1
350	2012	12	15	7.7	11.1	0.9	2.5	1.6
351	2012	12	16	6.8	10.2	0.8	2.9	2.6
352	2012	12	17	6	9	0.7	2.12	1.8
353	2012	12	18	4.5	7.9	0.4	0.74	1.6
354	2012	12	19	0.5	4	0	2.18	0
355	2012	12	20	2.9	7.4	0.1	0.68	9.3
356	2012	12	21	4.4	7.8	0.3	2.06	1.8
357	2012	12	22	2.1	10.5	0.2	0.73	7.5
358	2012	12	23	6.5	14.3	0.9	3.71	0
359	2012	12	24	-0.2	13.1	0.1	3.13	0
360	2012	12	25	9.2	13	1.3	0.78	0.6
361	2012	12	26	6	10.3	0.6	4.22	0.8
362	2012	12	27	6.1	11	1.2	1.67	7.4
363	2012	12	28	4.3	7.7	0.3	1.43	0.6
364	2012	12	29	0.5	12.3	0.1	4.73	0
365	2012	12	30	5	11.1	0.5	4.83	0.4
366	2012	12	31	3.5	9.9	0.3	4.08	1.2
