# Supplementary material for: Optimization of black-box models with uncertain climatic inputs—Application to sunflower ideotype design
Source: PLoS One. 2017 May 25;12(5):e0176815. doi: 10.1371/journal.pone.0176815 (PMC5444610; doi:10.1371/journal.pone.0176815)
Supplement: S1 Dataset and Code — The dataset used throughout this manuscript and the R code used to call the SUNFLO model and run the proposed algorithm are provided in a single archive file. (TGZ) [file pone.0176815.s001.tgz › supplementary/data/climate/86139002_1991.txt]

JourJ	Annee	Mois	Jour	Tmin	Tmax	ETP	RAD	Pluie
1	1991	1	1	2.6	10.2	0	5.7	4.5
2	1991	1	2	7.6	11.2	0.2	1	16.5
3	1991	1	3	9	10.5	0.8	1.7	6
4	1991	1	4	4.2	8.7	0.3	4.9	3
5	1991	1	5	2.2	9.5	0.2	1.4	16
6	1991	1	6	7.1	11.9	0.5	1.5	21
7	1991	1	7	8.3	11.3	0.4	4.6	8.5
8	1991	1	8	7.1	11.9	0.7	4.6	2
9	1991	1	9	8.3	13.1	0.8	5.6	0.5
10	1991	1	10	10.9	13	0.9	0.8	9.5
11	1991	1	11	8.1	11.3	0.6	2.5	0.5
12	1991	1	12	5	8.4	0.3	3.5	0.5
13	1991	1	13	3.3	5.5	0.7	1.6	0
14	1991	1	14	-0.5	1.6	0.4	1.1	0
15	1991	1	15	0.5	2.2	0.2	1.1	2
16	1991	1	16	-2.4	8.6	0	7	0
17	1991	1	17	2.1	8.6	0.4	2.4	0
18	1991	1	18	4	11.6	0.5	6.3	3
19	1991	1	19	3.5	9.8	0.2	7.2	0
20	1991	1	20	1.2	8.7	0.3	4.7	0
21	1991	1	21	-1	6.6	0.6	3.7	0
22	1991	1	22	-2.5	3.8	0.5	4.6	0
23	1991	1	23	-0.3	5	0.3	6.5	0
24	1991	1	24	-0.2	2.5	0.9	3.1	0
25	1991	1	25	-2.7	1.3	0.3	5.9	0
26	1991	1	26	-4.3	-2.2	0.3	2.4	0
27	1991	1	27	-4.2	-1.6	0.1	1.2	0
28	1991	1	28	-2.5	-1.5	0.3	1.6	0
29	1991	1	29	-2.9	1.6	0.3	6.9	0
30	1991	1	30	-6.2	2.3	0.2	3.3	0
31	1991	1	31	0.3	3.5	0.3	4.3	0
32	1991	2	1	-3.5	5.7	0.1	7.7	0
33	1991	2	2	-0.5	2.8	0.6	3.3	0
34	1991	2	3	0	4.5	0.5	3.6	1
35	1991	2	4	-0.5	3.5	0.5	3.1	0
36	1991	2	5	-3.5	1.3	0.5	6.8	0
37	1991	2	6	-6.7	0.3	0.5	9.3	0
38	1991	2	7	-9	-5.4	0.6	3.2	0
39	1991	2	8	-9.9	-1.3	0.4	5.6	0
40	1991	2	9	-5.9	3.8	0.3	4.6	0.5
41	1991	2	10	-5.3	-1.1	0.3	6.1	0.5
42	1991	2	11	-2.3	0.1	0.4	7.6	0.5
43	1991	2	12	-10.4	0.5	0.3	8.3	0
44	1991	2	13	-6	0.1	0.2	3.3	0.5
45	1991	2	14	-8.7	-2.2	0.2	4.4	0
46	1991	2	15	-6.7	5.6	0.5	3.8	3.5
47	1991	2	16	3	7.8	0.2	2.6	1.5
48	1991	2	17	2.3	5.4	0.3	4.1	1.5
49	1991	2	18	1.1	6.9	0.3	3.2	1
50	1991	2	19	0.2	12.1	0.5	9.3	0
51	1991	2	20	-0.8	14.1	0.5	11.4	0
52	1991	2	21	3.1	9.4	0.5	4.4	1
53	1991	2	22	1.9	11.6	0.8	9	0
54	1991	2	23	5.5	15.6	1.5	12.7	0
55	1991	2	24	2.1	16.9	1.2	12.8	0
56	1991	2	25	3.8	16.6	1.1	11.9	0
57	1991	2	26	1.3	16.8	0.9	12	0
58	1991	2	27	4.3	8.7	0.3	1.8	2.5
59	1991	2	28	0.6	9.2	0.9	8.1	0
60	1991	3	1	4.1	10.6	1.1	7.9	0.5
61	1991	3	2	1.1	10.4	0.7	5.6	0
62	1991	3	3	5.4	12.6	1.1	9.2	0
63	1991	3	4	7.9	15	1.9	5.8	0
64	1991	3	5	10.3	16.5	2.8	7.4	0
65	1991	3	6	8.9	16.5	1.5	3.2	7
66	1991	3	7	5.1	16.8	1.4	8.4	6.5
67	1991	3	8	8.5	16.1	2.9	12.3	0
68	1991	3	9	5.5	14.6	1.7	9.9	2
69	1991	3	10	5.5	12.5	1	3.8	1.5
70	1991	3	11	9.3	13.6	1.3	6	0
71	1991	3	12	5.8	17.9	2.1	15.2	0
72	1991	3	13	4.5	18.4	1.8	13.8	0
73	1991	3	14	7.4	11.6	0.9	3.2	0
74	1991	3	15	9.2	16.1	1.9	10.9	0
75	1991	3	16	8.1	17.8	2.1	6	7
76	1991	3	17	6.6	12.9	2.1	10.6	3
77	1991	3	18	5	14.3	2	12.9	5.5
78	1991	3	19	10	13.2	1.1	3.8	6
79	1991	3	20	11.2	14.6	1.3	4.5	0.5
80	1991	3	21	8.8	11.8	1.5	3.9	24.5
81	1991	3	22	2.1	12.2	1.5	8.3	6
82	1991	3	23	3.9	6.5	1.5	4.9	7
83	1991	3	24	5.5	9.8	1.5	4.9	0
84	1991	3	25	6.4	8.1	1.5	1.7	0
85	1991	3	26	6.3	14.1	1.5	9.5	0
86	1991	3	27	7.4	11.6	1.5	7.7	0
87	1991	3	28	5.6	13.6	1.5	19.6	0
88	1991	3	29	3	11.1	1.5	20.7	0
89	1991	3	30	0	11.2	1.5	20.3	0
90	1991	3	31	0.5	13.7	1.5	19.8	0
91	1991	4	1	3.1	16	2.1	18.6	0
92	1991	4	2	2.6	15.1	2.1	18.1	0
93	1991	4	3	6.5	13	2	14.6	0
94	1991	4	4	3.3	9.1	1	5	14
95	1991	4	5	3.2	11.4	2.6	18	0
96	1991	4	6	0.9	12	2.6	17.1	1
97	1991	4	7	7.9	13.5	2.6	9.8	0
98	1991	4	8	6.2	15.7	2.7	16.3	0
99	1991	4	9	4.2	17.3	3.2	21.8	0
100	1991	4	10	3.8	22.6	3.6	22.7	0
101	1991	4	11	7.7	23.3	3.9	21.4	0
102	1991	4	12	8.2	21	4	18.5	1
103	1991	4	13	10.7	20.6	3.4	18.2	0
104	1991	4	14	7.2	18.8	3.6	19.3	0
105	1991	4	15	7.6	20.3	4.1	18.9	0
106	1991	4	16	7	20.2	5	22	0
107	1991	4	17	2.7	10.8	4.8	21.1	0
108	1991	4	18	0.3	9	2.7	13.5	0
109	1991	4	19	3.5	9.8	2.9	17.2	0.5
110	1991	4	20	1.3	8.2	2.7	16.9	0.5
111	1991	4	21	-3	10.4	2.4	21.5	0
112	1991	4	22	-1.6	10.9	1.6	11	5
113	1991	4	23	1.9	13.2	2.5	17.1	0
114	1991	4	24	-0.4	13.9	2.8	21.2	0
115	1991	4	25	4.7	10.8	1.5	7.4	2.5
116	1991	4	26	5.2	13.7	2.4	14	0
117	1991	4	27	5.3	10.9	1.5	6.6	0
118	1991	4	28	0.4	16.1	2.5	19.6	0
119	1991	4	29	2.8	16.6	2.9	19.9	12.5
120	1991	4	30	10.4	14.1	2.1	7.5	2
121	1991	5	1	7	9.1	1.4	5.5	8.3
122	1991	5	2	6.6	11.4	2.9	9.3	0
123	1991	5	3	6.3	10.1	2.9	12.2	0
124	1991	5	4	4.5	8.7	1.9	10.4	2.3
125	1991	5	5	4.2	11.6	2.5	14.3	2
126	1991	5	6	4.9	9	1.3	6.3	8.3
127	1991	5	7	4.7	11.7	1.9	11.4	1
128	1991	5	8	6.1	13.8	2.6	15.3	2
129	1991	5	9	5.1	18.2	3.9	21.4	0
130	1991	5	10	5.6	15.9	3.4	19.1	0
131	1991	5	11	4	17.3	3.8	24.2	0
132	1991	5	12	8.6	18.3	3.2	15.8	1.3
133	1991	5	13	7.8	19.3	4.1	24.3	0.1
134	1991	5	14	8.5	17.4	2.6	13.2	0
135	1991	5	15	7.2	16.1	4.8	26.3	0
136	1991	5	16	6.7	13.9	3.2	11.9	0
137	1991	5	17	7.8	13.2	2.2	9.2	0.5
138	1991	5	18	4.5	16	3.6	23	0
139	1991	5	19	5.6	17.9	3	15.9	0
140	1991	5	20	11.3	21	3.2	15	0
141	1991	5	21	11.3	24.1	4.6	24.3	0
142	1991	5	22	11.4	25.8	5.6	28	0
143	1991	5	23	12.7	20.8	6.8	29.1	0
144	1991	5	24	8	19.5	5.9	29.1	0
145	1991	5	25	6.6	21.6	5.6	29.5	0
146	1991	5	26	7.9	22.7	5.8	29.1	0
147	1991	5	27	10.6	22.4	6.7	29	0
148	1991	5	28	9.4	26.2	6.2	28.7	0.5
149	1991	5	29	12.1	25.9	6.6	27.8	0
150	1991	5	30	11.2	26.5	6.2	28.4	0
151	1991	5	31	10.8	26.7	5.6	27.3	0
152	1991	6	1	12.1	22.3	5.3	24	0
153	1991	6	2	9.2	23.7	4.7	23	0
154	1991	6	3	9	17.9	3.8	18.3	0
155	1991	6	4	9.7	18.5	4.1	19.4	0
156	1991	6	5	5.8	18.7	2.9	14.2	9.5
157	1991	6	6	11.2	15.7	2.8	13.1	12
158	1991	6	7	10	16.5	2.3	9.7	7.5
159	1991	6	8	11.7	19.4	3.5	16.3	1.5
160	1991	6	9	12.8	16.6	2.6	10	9.5
161	1991	6	10	11.4	17.7	3.6	16.6	0
162	1991	6	11	9.2	19.6	3.9	21.9	0
163	1991	6	12	10.8	21.3	3.9	17.2	0.5
164	1991	6	13	10.8	17.9	3.7	17.8	0
165	1991	6	14	12	17.9	2.2	8.6	0.5
166	1991	6	15	11.9	18.9	2.9	12.6	1
167	1991	6	16	11.2	18.7	4.1	21	0
168	1991	6	17	7.1	16.6	3.5	20.9	4
169	1991	6	18	7.9	17.8	4	22	0.5
170	1991	6	19	7.3	17.4	3.3	16.8	1
171	1991	6	20	10.6	18.7	3.9	16.9	2
172	1991	6	21	10.8	22.8	3.4	15.9	3
173	1991	6	22	12.5	22.4	4	17.9	0
174	1991	6	23	8.7	24.8	5	26.5	0
175	1991	6	24	13.3	22.8	3.2	12.6	0
176	1991	6	25	16.6	25	3.8	15.4	0.5
177	1991	6	26	15.3	22.7	5.1	22.4	0
178	1991	6	27	12	18.5	4.9	21.2	0
179	1991	6	28	9	19.9	3.4	16.1	0
180	1991	6	29	8.5	22.7	4.2	23.1	0
181	1991	6	30	8.1	27.1	5.2	29.4	0
182	1991	7	1	12.9	30.6	5.7	26.5	0.5
183	1991	7	2	14	19.6	3.1	11.8	8
184	1991	7	3	7.9	22.6	3.4	18.5	0.5
185	1991	7	4	15.9	31.4	6.4	26.4	0
186	1991	7	5	17	26.7	4.4	13	5
187	1991	7	6	13.1	24.1	6.4	26	0
188	1991	7	7	9	27.6	5.4	26.6	0
189	1991	7	8	17.1	23.6	3.7	13.7	0
190	1991	7	9	15	26	5.9	28.3	0
191	1991	7	10	12.7	33.3	6.5	28.9	0
192	1991	7	11	20.4	32.7	7.5	25	0
193	1991	7	12	15.9	26.6	5.9	27.8	0
194	1991	7	13	9.2	24.5	4.8	23.5	1.5
195	1991	7	14	16.2	22.5	4.4	18.8	0.5
196	1991	7	15	11.1	22.4	2.5	10.3	0
197	1991	7	16	11.7	28.5	5.7	28.3	0
198	1991	7	17	13.7	27.4	5.1	21.8	0
199	1991	7	18	12.8	27	5.8	27.1	0
200	1991	7	19	17.9	25.9	4.8	18.2	0
201	1991	7	20	11.2	26.5	4.9	24.4	0
202	1991	7	21	11.1	28.4	6.1	28.4	0
203	1991	7	22	13.5	31.7	6.5	28.3	0
204	1991	7	23	13.7	32.4	6.5	24.7	0
205	1991	7	24	16.1	22.6	5.6	20.4	0
206	1991	7	25	13.4	20.5	4	15.4	0.5
207	1991	7	26	14.8	24.5	3.7	14.9	0
208	1991	7	27	11.9	27.2	5.1	24.7	0
209	1991	7	28	13.2	29.9	6.4	27.4	0
210	1991	7	29	13.7	25.8	5.1	20	2.5
211	1991	7	30	14.1	18.8	1.7	6.4	3.5
212	1991	7	31	12.4	20.1	3	14.6	11
213	1991	8	1	15.7	22.2	3.6	15.4	0.5
214	1991	8	2	14.7	24.7	4.2	20.5	0
215	1991	8	3	15	28.5	4.7	21.3	0
216	1991	8	4	16.5	30	5.2	23.7	0
217	1991	8	5	15.2	31.9	5.1	23.9	0
218	1991	8	6	15.2	33.9	5.9	24.8	0
219	1991	8	7	16.1	23.8	3.1	11.7	8
220	1991	8	8	14	17.3	1.1	3.7	1
221	1991	8	9	13.2	25.4	5.5	23.1	0
222	1991	8	10	13.5	28.1	5.4	24.6	0
223	1991	8	11	16.5	31.6	5.3	23.3	0
224	1991	8	12	16.1	30.8	3.1	5.7	0
225	1991	8	13	16.1	32.3	2.6	6.1	0
226	1991	8	14	15.8	33.2	2	3.2	0
227	1991	8	15	18.1	32	2.8	3.9	0
228	1991	8	16	14.3	28.7	2.8	5.7	0
229	1991	8	17	14.5	27.2	3.1	8.3	0
230	1991	8	18	11.8	25.7	3.4	12.2	0
231	1991	8	19	10.8	27	5	24.4	0
232	1991	8	20	11.8	29.5	4.9	23.3	0
233	1991	8	21	13.8	33.4	5.4	20.9	4.5
234	1991	8	22	17	26.6	4.1	16.1	0.5
235	1991	8	23	13.8	23.6	3.7	15.5	0
236	1991	8	24	13.9	28.5	4.5	15.9	0
237	1991	8	25	15.3	31.6	4.8	15.4	0
238	1991	8	26	17.1	33.5	6.4	21.9	0
239	1991	8	27	16.9	32.4	6.7	22.4	0
240	1991	8	28	16.8	32.1	7.4	23	0
241	1991	8	29	15.4	31	6.7	22.1	0
242	1991	8	30	17	32	5.6	19.6	0
243	1991	8	31	18.5	26.8	3	10.2	6.5
244	1991	9	1	16.8	19.5	1.2	4.8	20.5
245	1991	9	2	13.9	24.4	2.6	13.7	0.5
246	1991	9	3	16.3	28.4	3.7	15.8	0
247	1991	9	4	16.1	29.9	4.1	18.4	0
248	1991	9	5	15.8	30.3	3.8	18	0
249	1991	9	6	16.8	28.5	5.2	19.2	0
250	1991	9	7	12.2	23.1	4.8	21	0
251	1991	9	8	9.2	26	4.1	21.2	0
252	1991	9	9	10.4	28.6	3.6	19.4	0
253	1991	9	10	15.2	28.9	3.3	13.3	2.5
254	1991	9	11	17.7	25.8	2.5	8.6	18.5
255	1991	9	12	16.2	23.1	2	9.7	0
256	1991	9	13	12.7	24.6	2.9	17.7	0
257	1991	9	14	10.9	26.4	2.9	18	0
258	1991	9	15	13.2	26.1	2.8	15.5	0
259	1991	9	16	13.3	26.2	2.9	16.4	0
260	1991	9	17	14.2	23.6	1.6	7.4	0
261	1991	9	18	12.1	28.5	3.2	18	0
262	1991	9	19	14.3	25.2	3	16.2	0
263	1991	9	20	12.6	26.6	3	15.9	0
264	1991	9	21	14.2	30.6	3.6	15.8	0
265	1991	9	22	15.2	22.3	1.9	6.4	0.5
266	1991	9	23	10.5	20.6	1.8	9	2.5
267	1991	9	24	16.5	23.1	1.9	7.5	1
268	1991	9	25	15.3	19.1	1.1	3.3	4.5
269	1991	9	26	12	16.3	1.4	6.9	11.5
270	1991	9	27	9.4	16.4	2.2	14.6	12
271	1991	9	28	12.1	13.9	0.9	3.4	23
272	1991	9	29	10.8	19.6	2.9	15.3	0
273	1991	9	30	7.3	17.8	1.4	9.5	0
274	1991	10	1	10.8	16.5	1.3	4.7	0.5
275	1991	10	2	7.9	19.5	1.9	15.4	0
276	1991	10	3	5.6	20.8	1.8	15.9	0
277	1991	10	4	7.8	21.7	1.9	14	0
278	1991	10	5	8.4	19.1	1.5	7.9	0
279	1991	10	6	5.8	15.2	1.9	14.7	0
280	1991	10	7	1.9	16.6	1.4	15.2	0
281	1991	10	8	4.8	19.8	1.7	13.6	7.5
282	1991	10	9	10.6	15.9	1	5.5	1
283	1991	10	10	12	18	0.9	4.2	0.5
284	1991	10	11	13.9	16.2	1	3.3	6.5
285	1991	10	12	9.1	17.5	1.4	9.8	3.5
286	1991	10	13	8	14.7	0.8	4.8	0.5
287	1991	10	14	11.7	17	1.7	6.7	2
288	1991	10	15	12.8	15.1	1	3.6	2
289	1991	10	16	12.5	15.5	1.1	5.3	6.5
290	1991	10	17	11.2	14.8	1.1	5.3	1
291	1991	10	18	7.1	13.6	1.3	11.3	0
292	1991	10	19	2.8	11.1	1.1	11.2	0
293	1991	10	20	3.4	9.7	0.9	7.1	0
294	1991	10	21	5	10.2	1	7.3	0
295	1991	10	22	3.6	11.4	1.1	11.8	0
296	1991	10	23	1.1	12.2	0.9	11.3	0
297	1991	10	24	5.7	11.7	1	6.3	0
298	1991	10	25	3	12.8	0.9	10.5	0
299	1991	10	26	3.5	12.9	0.5	6.4	5
300	1991	10	27	9	14.4	0.5	2.5	10.5
301	1991	10	28	10.1	14.2	0.9	5.7	3
302	1991	10	29	8.4	15.1	0.9	6.6	10
303	1991	10	30	8.8	14.4	1	6	4.5
304	1991	10	31	7.5	15	0.7	5.4	0
305	1991	11	1	10.3	18.1	1.7	9.7	5
306	1991	11	2	11.8	14.8	0.9	3.9	1
307	1991	11	3	11.8	16.2	1.8	6.9	3.5
308	1991	11	4	7.3	12.5	1.3	6.4	5
309	1991	11	5	4.5	11.8	0.7	7.4	2.5
310	1991	11	6	1	10	0.4	9.2	0.5
311	1991	11	7	5.4	12.1	0.5	4.2	0.5
312	1991	11	8	9	12.1	0.5	3.7	15.5
313	1991	11	9	7.5	10.8	0.6	7.4	0
314	1991	11	10	-0.1	10	0.3	8.4	0.5
315	1991	11	11	4.1	10.6	1.2	3.2	10.5
316	1991	11	12	9.1	13.4	0.6	2.4	28
317	1991	11	13	7.8	11.8	0.7	3.3	8
318	1991	11	14	4.7	10.7	0.6	5.3	9.5
319	1991	11	15	4.7	11.3	0.3	4.9	0.5
320	1991	11	16	2.4	9.4	0.1	5	0
321	1991	11	17	2.4	12.3	0.5	3	3.5
322	1991	11	18	7.4	13.4	0.2	4.4	8.5
323	1991	11	19	4.9	10.1	0.5	3.1	4
324	1991	11	20	2.2	4.6	0.1	0.8	5
325	1991	11	21	3.7	4.8	0.6	0.7	0
326	1991	11	22	-1.4	4.2	0.2	6.8	0
327	1991	11	23	-1.5	6.1	0.1	5.3	0
328	1991	11	24	-2.9	2.9	0.1	1.9	0
329	1991	11	25	0.7	12.9	0.5	5.5	0
330	1991	11	26	6.6	14	0.8	5.9	0
331	1991	11	27	2.7	15.1	0.1	6	0
332	1991	11	28	1.9	13.8	0	6.2	0
333	1991	11	29	0	13	0	5.9	1
334	1991	11	30	1.8	11.5	0.2	2.3	0
335	1991	12	1	3.2	10.8	0.2	6.3	0
336	1991	12	2	0.7	2.2	0.3	1.7	0
337	1991	12	3	0.1	2.4	0.2	2.5	0
338	1991	12	4	-0.4	2	0.2	1.3	0
339	1991	12	5	0.6	2.4	0.3	2.2	0
340	1991	12	6	-0.3	5	0.4	6.1	0
341	1991	12	7	-1.2	4.8	0.7	6.2	0
342	1991	12	8	-1.2	4.1	0.4	6.1	0
343	1991	12	9	-1.8	3.3	0.3	5.9	0
344	1991	12	10	-3.8	1.8	0.1	4.2	0
345	1991	12	11	-0.7	6.4	0.2	2	0
346	1991	12	12	-0.4	9.1	0	5.3	0
347	1991	12	13	-3	8.2	0	6.3	0
348	1991	12	14	-2.7	9.5	0	5.9	0
349	1991	12	15	-0.3	8.7	0.3	2.5	0
350	1991	12	16	6	11.3	0.4	3	0
351	1991	12	17	3.9	11.1	0.5	2.6	2.5
352	1991	12	18	7.7	10.9	0.4	3.2	0
353	1991	12	19	6.8	11.5	0.2	1.7	4.5
354	1991	12	20	3.7	9.6	0.7	3.6	0
355	1991	12	21	5.2	11.5	0.2	1.4	2
356	1991	12	22	10.7	11.7	0.3	1.1	1
357	1991	12	23	9.5	10.8	0.6	1.7	0.5
358	1991	12	24	3.4	7.6	0.2	5.3	0
359	1991	12	25	-1	5.4	0	5.7	0.5
360	1991	12	26	-2.8	4.7	0	5.5	0.5
361	1991	12	27	2	8.2	0.1	2.8	0
362	1991	12	28	0.8	7	0.2	4.9	0
363	1991	12	29	-0.6	6.2	0.2	5.7	0
364	1991	12	30	-2	5.5	0.2	5.6	0
365	1991	12	31	-2.5	-0.8	0.2	1.6	0
