# Supplementary material for: Optimization of black-box models with uncertain climatic inputs—Application to sunflower ideotype design
Source: PLoS One. 2017 May 25;12(5):e0176815. doi: 10.1371/journal.pone.0176815 (PMC5444610; doi:10.1371/journal.pone.0176815)
Supplement: S1 Dataset and Code — The dataset used throughout this manuscript and the R code used to call the SUNFLO model and run the proposed algorithm are provided in a single archive file. (TGZ) [file pone.0176815.s001.tgz › supplementary/data/climate/51183001_1984.txt]

JourJ	Annee	Mois	Jour	Tmin	Tmax	ETP	RAD	Pluie
1	1984	1	1	3	6.8	0.16	2.3826	1
2	1984	1	2	4.7	8.1	0.16	2.3826	2.6
3	1984	1	3	3.6	7.1	0.16	2.3826	6.8
4	1984	1	4	0.9	4.2	0.16	2.3826	0
5	1984	1	5	-1.6	5.9	0.16	2.3826	4
6	1984	1	6	3.5	6.3	0.16	2.3826	0
7	1984	1	7	4.1	8.9	0.16	2.3826	3.7
8	1984	1	8	0.8	3.8	0.16	2.3826	0.6
9	1984	1	9	1	3.3	0.16	2.3826	0
10	1984	1	10	-3.1	4	0.16	2.3826	0
11	1984	1	11	2	6.6	0.33	2.5498	1.3
12	1984	1	12	2.1	5.4	0.33	2.5498	2.1
13	1984	1	13	1	11.6	0.33	2.5498	8.1
14	1984	1	14	7	11.8	0.33	2.5498	6.7
15	1984	1	15	1.3	5.4	0.33	2.5498	0.4
16	1984	1	16	2	9.9	0.33	2.5498	5.1
17	1984	1	17	2.3	8.1	0.33	2.5498	2.7
18	1984	1	18	1.5	4.8	0.33	2.5498	0.3
19	1984	1	19	0	1.4	0.33	2.5498	1.7
20	1984	1	20	-1.5	0.1	0.33	2.5498	0
21	1984	1	21	-2.1	2	0.35	3.344	0
22	1984	1	22	-2.7	5.4	0.35	3.344	6.7
23	1984	1	23	0.6	8.5	0.35	3.344	5.2
24	1984	1	24	0.9	3.1	0.35	3.344	3.9
25	1984	1	25	-0.1	5.1	0.35	3.344	0.5
26	1984	1	26	0.2	6	0.35	3.344	4
27	1984	1	27	4.3	8.3	0.35	3.344	2.7
28	1984	1	28	5.5	7.5	0.35	3.344	0.1
29	1984	1	29	3.8	7.5	0.35	3.344	2.1
30	1984	1	30	3.8	6.3	0.35	3.344	3.6
31	1984	1	31	3	7.5	0.35	3.344	3.8
32	1984	2	1	1.4	8.9	0.62	3.8456	3.8
33	1984	2	2	5	7	0.62	3.8456	1
34	1984	2	3	4.3	9.9	0.62	3.8456	7.2
35	1984	2	4	2.9	10.3	0.62	3.8456	0.4
36	1984	2	5	3.3	9.1	0.62	3.8456	2.4
37	1984	2	6	2	9.6	0.62	3.8456	11.1
38	1984	2	7	4	9.2	0.62	3.8456	3.4
39	1984	2	8	2.2	7.9	0.62	3.8456	4.4
40	1984	2	9	2.9	7.5	0.62	3.8456	0
41	1984	2	10	0.6	6.1	0.62	3.8456	0
42	1984	2	11	4	7.4	0.26	8.569	0
43	1984	2	12	-0.6	5.4	0.26	8.569	0
44	1984	2	13	-3.9	5	0.26	8.569	0
45	1984	2	14	-5	5	0.26	8.569	0
46	1984	2	15	-5.8	3.8	0.26	8.569	0
47	1984	2	16	-7.7	2	0.26	8.569	0
48	1984	2	17	-5.4	3.2	0.26	8.569	0
49	1984	2	18	-7	3.6	0.26	8.569	0
50	1984	2	19	-6.8	1.5	0.26	8.569	0
51	1984	2	20	-8.9	4	0.26	8.569	0.7
52	1984	2	21	2	8.6	0.49	3.1768	1.7
53	1984	2	22	1.8	6	0.49	3.1768	1.5
54	1984	2	23	2.2	5.7	0.49	3.1768	0.8
55	1984	2	24	0.1	1.9	0.49	3.1768	0
56	1984	2	25	-0.8	1.4	0.49	3.1768	0.4
57	1984	2	26	-0.4	1.8	0.49	3.1768	1.4
58	1984	2	27	0.4	2.4	0.49	3.1768	5.2
59	1984	2	28	1.3	3	0.49	3.1768	0.9
61	1984	3	1	-2.7	6.3	0.68	8.5272	0.2
62	1984	3	2	1	7.5	0.68	8.5272	5.4
63	1984	3	3	0.1	3.8	0.68	8.5272	3
64	1984	3	4	-1.5	6.2	0.68	8.5272	0
65	1984	3	5	-4.6	6.5	0.68	8.5272	0
66	1984	3	6	-4	6.8	0.68	8.5272	0
67	1984	3	7	0.1	10.5	0.68	8.5272	0
68	1984	3	8	-0.1	6.3	0.68	8.5272	0
69	1984	3	9	-3.1	3.7	0.68	8.5272	0
70	1984	3	10	-5.8	2.5	0.68	8.5272	1.2
71	1984	3	11	0.3	5.1	0.94	12.122	4.4
72	1984	3	12	1.9	8.8	0.94	12.122	0
73	1984	3	13	-4.5	7.6	0.94	12.122	0
74	1984	3	14	-2.2	12.1	0.94	12.122	0
75	1984	3	15	-2.5	11.3	0.94	12.122	0
76	1984	3	16	-1.9	11	0.94	12.122	0
77	1984	3	17	-3.5	9.5	0.94	12.122	0
78	1984	3	18	-1	9.7	0.94	12.122	0
79	1984	3	19	-2.6	9	0.94	12.122	0
80	1984	3	20	-2.8	10.8	0.94	12.122	0
81	1984	3	21	-3.9	12.2	1.35	10.6172	0
82	1984	3	22	-1.7	13.3	1.35	10.6172	0
83	1984	3	23	-0.7	13.9	1.35	10.6172	0
84	1984	3	24	3.2	8.7	1.35	10.6172	2.1
85	1984	3	25	2.5	11.1	1.35	10.6172	2.4
86	1984	3	26	6	10	1.35	10.6172	3.4
87	1984	3	27	4.7	10.9	1.35	10.6172	3.7
88	1984	3	28	5.3	11.9	1.35	10.6172	5.1
89	1984	3	29	4.7	10	1.35	10.6172	1.4
90	1984	3	30	0.5	9.6	1.35	10.6172	1
91	1984	3	31	3	10.4	1.35	10.6172	1.6
92	1984	4	1	1.9	5.2	1.04	7.942	16.5
93	1984	4	2	0.6	6.3	1.04	7.942	0
94	1984	4	3	-1.6	6	1.04	7.942	0
95	1984	4	4	-1.6	7.1	1.04	7.942	0
96	1984	4	5	1.4	4.7	1.04	7.942	5.5
97	1984	4	6	2.8	5.4	1.04	7.942	17.6
98	1984	4	7	4.3	7.6	1.04	7.942	0
99	1984	4	8	4.3	6.9	1.04	7.942	0
100	1984	4	9	2	9.2	1.04	7.942	0
101	1984	4	10	-0.3	5.9	1.04	7.942	0.6
102	1984	4	11	-0.1	10.4	2.41	19.019	0
103	1984	4	12	5.6	12.3	2.41	19.019	0
104	1984	4	13	-1.1	14.3	2.41	19.019	0
105	1984	4	14	0.6	18.3	2.41	19.019	0
106	1984	4	15	5.8	19.1	2.41	19.019	1.1
107	1984	4	16	2.6	11.5	2.41	19.019	0
108	1984	4	17	-1	12.5	2.41	19.019	0
109	1984	4	18	-0.6	13.6	2.41	19.019	0
110	1984	4	19	0.6	15.4	2.41	19.019	0
111	1984	4	20	1	18.9	2.41	19.019	0
112	1984	4	21	3.2	23	3.85	24.5366	0
113	1984	4	22	4.9	22.9	3.85	24.5366	0
114	1984	4	23	6.6	24.4	3.85	24.5366	0
115	1984	4	24	6.9	22.7	3.85	24.5366	0
116	1984	4	25	6.1	21.4	3.85	24.5366	0
117	1984	4	26	3.7	22.3	3.85	24.5366	0
118	1984	4	27	6.1	19.4	3.85	24.5366	0
119	1984	4	28	1.5	17	3.85	24.5366	0
120	1984	4	29	1.3	13.9	3.85	24.5366	0
121	1984	4	30	0.6	16.4	3.85	24.5366	0
122	1984	5	1	0.8	16.9	2.38	15.8422	0
123	1984	5	2	2.6	15.9	2.38	15.8422	2.9
124	1984	5	3	8	16.9	2.38	15.8422	5.2
125	1984	5	4	7.4	16.6	2.38	15.8422	0
126	1984	5	5	4	19	2.38	15.8422	0
127	1984	5	6	7.1	17.3	2.38	15.8422	1.4
128	1984	5	7	4.9	12	2.38	15.8422	6.5
129	1984	5	8	0.9	12.3	2.38	15.8422	0
130	1984	5	9	1	12.8	2.38	15.8422	0
131	1984	5	10	1.3	11.9	2.38	15.8422	2.4
132	1984	5	11	5	9.8	1.76	10.1574	9.9
133	1984	5	12	6.3	11	1.76	10.1574	0
134	1984	5	13	6.6	10.4	1.76	10.1574	2.2
135	1984	5	14	6.9	10.2	1.76	10.1574	4.2
136	1984	5	15	8.9	13	1.76	10.1574	0.1
137	1984	5	16	6.5	15.6	1.76	10.1574	0
138	1984	5	17	8.9	16.8	1.76	10.1574	8.5
139	1984	5	18	5.2	19	1.76	10.1574	0
140	1984	5	19	10.4	13.1	1.76	10.1574	7.3
141	1984	5	20	9	19.3	1.76	10.1574	1.9
142	1984	5	21	9	10.1	1.69	10.3664	0.6
143	1984	5	22	8.6	15.9	1.69	10.3664	0
144	1984	5	23	4.7	17.6	1.69	10.3664	0
145	1984	5	24	7.9	14.9	1.69	10.3664	2.3
146	1984	5	25	9.6	13.3	1.69	10.3664	0
147	1984	5	26	9.4	14.4	1.69	10.3664	3
148	1984	5	27	7.8	13.4	1.69	10.3664	1.8
149	1984	5	28	4.4	13	1.69	10.3664	21.8
150	1984	5	29	8.2	11.4	1.69	10.3664	8.3
151	1984	5	30	8.4	12.5	1.69	10.3664	0.3
152	1984	5	31	9.6	16.8	1.69	10.3664	0
153	1984	6	1	10.6	18.8	2.52	14.1702	4.3
154	1984	6	2	10.7	18.3	2.52	14.1702	3.9
155	1984	6	3	11.5	14.1	2.52	14.1702	7.7
156	1984	6	4	9.6	14.3	2.52	14.1702	0.6
157	1984	6	5	5.3	15.2	2.52	14.1702	0
158	1984	6	6	7	18.2	2.52	14.1702	0
159	1984	6	7	8.5	12	2.52	14.1702	4.8
160	1984	6	8	9.9	13.8	2.52	14.1702	0.1
161	1984	6	9	9	18.6	2.52	14.1702	0
162	1984	6	10	5	22	2.52	14.1702	0
163	1984	6	11	9.8	22.5	4.32	25.1218	0
164	1984	6	12	9.2	22	4.32	25.1218	0
165	1984	6	13	9	23	4.32	25.1218	0.1
166	1984	6	14	12.2	21.6	4.32	25.1218	0
167	1984	6	15	12.8	20.3	4.32	25.1218	0
168	1984	6	16	5.9	21.4	4.32	25.1218	0
169	1984	6	17	7.3	24.1	4.32	25.1218	0
170	1984	6	18	10.2	25.1	4.32	25.1218	0
171	1984	6	19	10.8	26.8	4.32	25.1218	0
172	1984	6	20	10.6	26.2	4.32	25.1218	0
173	1984	6	21	13.5	25.6	3.98	21.2344	0
174	1984	6	22	9.9	21.9	3.98	21.2344	1.4
175	1984	6	23	12.2	19.8	3.98	21.2344	2.7
176	1984	6	24	11.7	17.5	3.98	21.2344	0
177	1984	6	25	7	22.4	3.98	21.2344	0
178	1984	6	26	13.5	22	3.98	21.2344	0
179	1984	6	27	8.1	24.5	3.98	21.2344	0
180	1984	6	28	11.1	19.8	3.98	21.2344	0
181	1984	6	29	4.6	17.1	3.98	21.2344	0
182	1984	6	30	9	19	3.98	21.2344	0
183	1984	7	1	3.6	20.8	4.5	24.9964	9.7
184	1984	7	2	12	21	4.5	24.9964	0.1
185	1984	7	3	8	17	4.5	24.9964	0
186	1984	7	4	6	18.1	4.5	24.9964	0
187	1984	7	5	6	22	4.5	24.9964	0
188	1984	7	6	7.5	24.3	4.5	24.9964	0
189	1984	7	7	6.7	27.5	4.5	24.9964	0
190	1984	7	8	10.1	30.4	4.5	24.9964	0
191	1984	7	9	15.8	31.6	4.5	24.9964	0
192	1984	7	10	15.2	32.5	4.5	24.9964	0
193	1984	7	11	14	26.6	2.92	15.4242	9.3
194	1984	7	12	13	22.8	2.92	15.4242	0
195	1984	7	13	14.6	19.5	2.92	15.4242	0
196	1984	7	14	12.1	18.5	2.92	15.4242	10.3
197	1984	7	15	13.8	18.3	2.92	15.4242	1
198	1984	7	16	7.8	19.1	2.92	15.4242	0.1
199	1984	7	17	8.9	20	2.92	15.4242	0
200	1984	7	18	5.7	21.8	2.92	15.4242	0
201	1984	7	19	13.8	16.9	2.92	15.4242	0
202	1984	7	20	7.3	21.9	2.92	15.4242	0
203	1984	7	21	5.9	24.2	4.05	21.2344	0
204	1984	7	22	8.3	25.3	4.05	21.2344	0
205	1984	7	23	11.1	24.8	4.05	21.2344	0
206	1984	7	24	11.2	27.4	4.05	21.2344	0
207	1984	7	25	13.6	23.6	4.05	21.2344	0
208	1984	7	26	12.6	18.2	4.05	21.2344	0
209	1984	7	27	9.4	23	4.05	21.2344	0
210	1984	7	28	16	27.9	4.05	21.2344	0
211	1984	7	29	10.5	29.4	4.05	21.2344	0
212	1984	7	30	13	34.4	4.05	21.2344	0
213	1984	7	31	19.2	29	4.05	21.2344	0.5
214	1984	8	1	13.5	24.1	2.84	13.8776	0
215	1984	8	2	13.5	22.9	2.84	13.8776	0.1
216	1984	8	3	13	19.3	2.84	13.8776	4.5
217	1984	8	4	14	23.3	2.84	13.8776	0.3
218	1984	8	5	14.2	21.7	2.84	13.8776	3.2
219	1984	8	6	10.2	21.2	2.84	13.8776	0
220	1984	8	7	8.1	22.4	2.84	13.8776	0.6
221	1984	8	8	9.8	20	2.84	13.8776	4.9
222	1984	8	9	12.3	23.1	2.84	13.8776	0
223	1984	8	10	13.6	20.9	2.84	13.8776	0
224	1984	8	11	9.6	18.9	2.93	15.8422	0
225	1984	8	12	13.8	19.3	2.93	15.8422	1.5
226	1984	8	13	15	22.3	2.93	15.8422	0.9
227	1984	8	14	15	25.8	2.93	15.8422	1.3
228	1984	8	15	10.8	25.4	2.93	15.8422	0.5
229	1984	8	16	9.8	27	2.93	15.8422	0
230	1984	8	17	11.3	27.6	2.93	15.8422	0
231	1984	8	18	11.7	27.8	2.93	15.8422	0
232	1984	8	19	11	28.2	2.93	15.8422	0
233	1984	8	20	11.2	29.4	2.93	15.8422	0
234	1984	8	21	11.6	30.4	2.69	15.257	0
235	1984	8	22	12.7	26.1	2.69	15.257	0
236	1984	8	23	16.2	27.9	2.69	15.257	5
237	1984	8	24	16.1	20.8	2.69	15.257	11.4
238	1984	8	25	14.1	20.4	2.69	15.257	0
239	1984	8	26	15.7	22.1	2.69	15.257	0
240	1984	8	27	11.7	23.8	2.69	15.257	0
241	1984	8	28	8.8	24.8	2.69	15.257	0
242	1984	8	29	10	23.1	2.69	15.257	0
243	1984	8	30	12.3	25.3	2.69	15.257	0
244	1984	8	31	13.9	22.7	2.69	15.257	0
245	1984	9	1	11.6	24	2.13	11.286	0
246	1984	9	2	11	29.3	2.13	11.286	0
247	1984	9	3	17	24.5	2.13	11.286	0.4
248	1984	9	4	14.2	19.4	2.13	11.286	15.3
249	1984	9	5	8.1	16.4	2.13	11.286	1.9
250	1984	9	6	7.6	17.2	2.13	11.286	1.5
251	1984	9	7	9.2	12	2.13	11.286	6.6
252	1984	9	8	10.3	16.3	2.13	11.286	2.2
253	1984	9	9	12.1	17.4	2.13	11.286	7
254	1984	9	10	10.1	16.9	2.13	11.286	0.7
255	1984	9	11	8.9	17.4	1.34	7.106	0
256	1984	9	12	13.9	19.9	1.34	7.106	0
257	1984	9	13	10.6	22	1.34	7.106	0
258	1984	9	14	11.9	20	1.34	7.106	7
259	1984	9	15	10.9	17.6	1.34	7.106	0
260	1984	9	16	12.1	18.9	1.34	7.106	0
261	1984	9	17	13.8	17.4	1.34	7.106	8.1
262	1984	9	18	11.4	15.3	1.34	7.106	3.1
263	1984	9	19	7.5	17.7	1.34	7.106	0
264	1984	9	20	9.8	16.4	1.34	7.106	0
265	1984	9	21	9.8	15.3	1.07	7.1478	0.1
266	1984	9	22	6.6	12.1	1.07	7.1478	7.7
267	1984	9	23	8.2	15	1.07	7.1478	0.9
268	1984	9	24	7.9	13.3	1.07	7.1478	2.3
269	1984	9	25	7.8	14.3	1.07	7.1478	0.1
270	1984	9	26	9	11.4	1.07	7.1478	2.6
271	1984	9	27	8.8	13.4	1.07	7.1478	0
272	1984	9	28	8.5	21.2	1.07	7.1478	0
273	1984	9	29	11	19	1.07	7.1478	0.8
274	1984	9	30	9.6	17.3	1.07	7.1478	9.8
275	1984	10	1	12.9	14.4	0.88	5.9774	18.4
276	1984	10	2	9.6	14.8	0.88	5.9774	2.3
277	1984	10	3	7.8	14.7	0.88	5.9774	0.3
278	1984	10	4	5.5	13.9	0.88	5.9774	12
279	1984	10	5	9.1	11.8	0.88	5.9774	3.6
280	1984	10	6	9.7	10.8	0.88	5.9774	2.5
281	1984	10	7	4	15	0.88	5.9774	0
282	1984	10	8	10.5	15.1	0.88	5.9774	2.9
283	1984	10	9	13.8	15.7	0.88	5.9774	0.2
284	1984	10	10	14.2	16.8	0.88	5.9774	0
285	1984	10	11	12.2	16.7	0.7	5.4758	0
286	1984	10	12	5.3	15.3	0.7	5.4758	0
287	1984	10	13	5.6	14.1	0.7	5.4758	0
288	1984	10	14	5	10.8	0.7	5.4758	0
289	1984	10	15	9	12.9	0.7	5.4758	0
290	1984	10	16	8	18.2	0.7	5.4758	0
291	1984	10	17	4.4	12.3	0.7	5.4758	0
292	1984	10	18	10.2	17.8	0.7	5.4758	1
293	1984	10	19	10	14.6	0.7	5.4758	12.5
294	1984	10	20	9.4	15	0.7	5.4758	1.3
295	1984	10	21	7.1	12.8	0.65	5.7266	0
296	1984	10	22	5.1	14	0.65	5.7266	1.6
297	1984	10	23	12	15.3	0.65	5.7266	0
298	1984	10	24	9.2	15.5	0.65	5.7266	0.6
299	1984	10	25	11.9	16	0.65	5.7266	12.6
300	1984	10	26	9.2	13.9	0.65	5.7266	0.1
301	1984	10	27	2.8	8.6	0.65	5.7266	0
302	1984	10	28	1.8	11.2	0.65	5.7266	0
303	1984	10	29	10.1	14.7	0.65	5.7266	0
304	1984	10	30	4.4	15.3	0.65	5.7266	0
305	1984	10	31	1.7	18.4	0.65	5.7266	0
306	1984	11	1	4.9	17.6	0.54	5.2668	0
307	1984	11	2	5.6	17.1	0.54	5.2668	2.9
308	1984	11	3	8	12.9	0.54	5.2668	1.3
309	1984	11	4	-0.6	12.1	0.54	5.2668	0
310	1984	11	5	4.8	11	0.54	5.2668	0.4
311	1984	11	6	9.3	12.1	0.54	5.2668	2.9
312	1984	11	7	8	15	0.54	5.2668	1.7
313	1984	11	8	9.9	16.6	0.54	5.2668	0
314	1984	11	9	8.8	14.3	0.54	5.2668	0
315	1984	11	10	7.9	15.7	0.54	5.2668	0
316	1984	11	11	7	15	0.21	3.762	0
317	1984	11	12	3.1	14	0.21	3.762	0
318	1984	11	13	3.9	15.3	0.21	3.762	0
319	1984	11	14	5	15.2	0.21	3.762	1.5
320	1984	11	15	7.1	8.9	0.21	3.762	2.1
321	1984	11	16	5.4	7.1	0.21	3.762	8
322	1984	11	17	4.9	7.1	0.21	3.762	3.3
323	1984	11	18	4.3	8.9	0.21	3.762	0.2
324	1984	11	19	5.4	9.6	0.21	3.762	0.4
325	1984	11	20	6.1	10	0.21	3.762	3.9
326	1984	11	21	5.6	11.8	0.54	3.762	9.3
327	1984	11	22	7.9	16.8	0.54	3.762	9.1
328	1984	11	23	10.1	15.7	0.54	3.762	5.5
329	1984	11	24	10.4	12.8	0.54	3.762	0.1
330	1984	11	25	9.6	12.7	0.54	3.762	0
331	1984	11	26	4.3	8.2	0.54	3.762	0
332	1984	11	27	-2	3.9	0.54	3.762	0
333	1984	11	28	1.3	9.4	0.54	3.762	0
334	1984	11	29	6.7	12.9	0.54	3.762	0
335	1984	11	30	5.9	15	0.54	3.762	0
336	1984	12	1	6.3	9.9	0.13	2.299	0
337	1984	12	2	4.7	8.2	0.13	2.299	0
338	1984	12	3	0	6.5	0.13	2.299	0.1
339	1984	12	4	2.3	6.7	0.13	2.299	0
340	1984	12	5	5.2	9.3	0.13	2.299	0
341	1984	12	6	1.6	11	0.13	2.299	0
342	1984	12	7	-1.2	6.1	0.13	2.299	0
343	1984	12	8	2.9	6.2	0.13	2.299	0.1
344	1984	12	9	-0.7	8.2	0.13	2.299	0
345	1984	12	10	0.7	7.7	0.13	2.299	0
346	1984	12	11	-2	3.5	0.12	2.0064	0
347	1984	12	12	-0.7	6.2	0.12	2.0064	0
348	1984	12	13	-1.2	8.2	0.12	2.0064	0.4
349	1984	12	14	4.6	9.7	0.12	2.0064	0
350	1984	12	15	0.8	6	0.12	2.0064	0
351	1984	12	16	1	6.6	0.12	2.0064	1.2
352	1984	12	17	1.1	7.1	0.12	2.0064	7.5
353	1984	12	18	1.2	4	0.12	2.0064	4.2
354	1984	12	19	-0.3	8.1	0.12	2.0064	4.8
355	1984	12	20	6.9	9.1	0.12	2.0064	6.5
356	1984	12	21	2	6.7	0.01	2.9678	0
357	1984	12	22	-3.2	3.3	0.01	2.9678	0
358	1984	12	23	-1.2	4.4	0.01	2.9678	0
359	1984	12	24	2.2	6.6	0.01	2.9678	1.6
360	1984	12	25	-0.3	5.9	0.01	2.9678	0.5
361	1984	12	26	1	4.5	0.01	2.9678	0.2
362	1984	12	27	2	3.5	0.01	2.9678	0
363	1984	12	28	0.1	4	0.01	2.9678	0
364	1984	12	29	-4	2	0.01	2.9678	0
365	1984	12	30	-3.9	0.9	0.01	2.9678	0
366	1984	12	31	-2.1	2.2	0.01	2.9678	0.3
