# Supplementary material for: Optimization of black-box models with uncertain climatic inputs—Application to sunflower ideotype design
Source: PLoS One. 2017 May 25;12(5):e0176815. doi: 10.1371/journal.pone.0176815 (PMC5444610; doi:10.1371/journal.pone.0176815)
Supplement: S1 Dataset and Code — The dataset used throughout this manuscript and the R code used to call the SUNFLO model and run the proposed algorithm are provided in a single archive file. (TGZ) [file pone.0176815.s001.tgz › supplementary/data/climate/21473001_1992.txt]

JourJ	Annee	Mois	Jour	Tmin	Tmax	ETP	RAD	Pluie
1	1992	1	1	-2.7	-1.4	0.1	2.26	0
2	1992	1	2	-3.5	-1.3	0.1	2.26	0
3	1992	1	3	-2.8	-0.9	0.1	2.26	0
4	1992	1	4	-3.8	4.4	0.1	2.26	0
5	1992	1	5	3.1	9.3	0.1	2.26	0
6	1992	1	6	-1.6	2.7	0.1	2.26	0
7	1992	1	7	0.1	5.6	0.1	2.26	0
8	1992	1	8	0.9	12	0.1	2.26	0
9	1992	1	9	4.3	11.8	0.1	2.26	11.2
10	1992	1	10	2.3	6.5	0.1	2.26	0.1
11	1992	1	11	2	4	0.3	3.14	0
12	1992	1	12	-1.5	1.4	0.3	3.14	0
13	1992	1	13	-0.3	2.5	0.3	3.14	0
14	1992	1	14	-0.6	3.6	0.3	3.14	0
15	1992	1	15	-0.9	3.7	0.3	3.14	0
16	1992	1	16	1.6	3.1	0.3	3.14	0
17	1992	1	17	1.6	6.5	0.3	3.14	0
18	1992	1	18	-1.2	3.7	0.3	3.14	0
19	1992	1	19	-4	4.1	0.3	3.14	3
20	1992	1	20	-0.7	2	0.3	3.14	1.2
21	1992	1	21	-4.8	-1.5	0.4	7.284	0
22	1992	1	22	-8.1	-1.7	0.4	7.284	0
23	1992	1	23	-9	-1.5	0.4	7.284	0
24	1992	1	24	-6.3	5.2	0.4	7.284	0
25	1992	1	25	-5.2	5.3	0.4	7.284	0
26	1992	1	26	-8.3	1.8	0.4	7.284	0
27	1992	1	27	-3.3	1.1	0.4	7.284	0
28	1992	1	28	-4.5	2	0.4	7.284	0
29	1992	1	29	-6.6	3.4	0.4	7.284	0
30	1992	1	30	-4.9	6.2	0.4	7.284	0
31	1992	1	31	-2.8	5.3	0.4	7.284	0
32	1992	2	1	-8	8.8	0.3	4.06	0
33	1992	2	2	-3.9	-1.6	0.3	4.06	0
34	1992	2	3	-4.4	5	0.3	4.06	0.8
35	1992	2	4	2.7	8	0.3	4.06	1
36	1992	2	5	6.2	8.9	0.3	4.06	0
37	1992	2	6	3.7	7.5	0.3	4.06	0
38	1992	2	7	-0.1	2.2	0.3	4.06	0
39	1992	2	8	-2.1	1.3	0.3	4.06	0
40	1992	2	9	-2.3	13	0.3	4.06	1.2
41	1992	2	10	0.2	9.6	0.3	4.06	0
42	1992	2	11	-0.7	6.5	0.5	6.656	4.2
43	1992	2	12	5.6	13.2	0.5	6.656	3.2
44	1992	2	13	5	6.4	0.5	6.656	0.4
45	1992	2	14	3.1	9.1	0.5	6.656	2.4
46	1992	2	15	2.2	7.4	0.5	6.656	2.8
47	1992	2	16	0.8	7.2	0.5	6.656	1.2
48	1992	2	17	-0.1	3.6	0.5	6.656	0
49	1992	2	18	-6.2	0.3	0.5	6.656	0
50	1992	2	19	-6.4	0.7	0.5	6.656	0
51	1992	2	20	-5.9	2.7	0.5	6.656	0
52	1992	2	21	-4.1	6.2	0.8	10.381	0
53	1992	2	22	-3.3	7.2	0.8	10.381	0
54	1992	2	23	-3	10.5	0.8	10.381	0
55	1992	2	24	-2.2	10.4	0.8	10.381	0
56	1992	2	25	-1	10.5	0.8	10.381	0
57	1992	2	26	1.7	13.4	0.8	10.381	0
58	1992	2	27	1	13.3	0.8	10.381	0
59	1992	2	28	-1.9	14.5	0.8	10.381	0
60	1992	2	29	-2.9	14.7	0.8	10.381	0
61	1992	3	1	-3.3	16.3	1.3	10.13	0
62	1992	3	2	2.9	10.3	1.3	10.13	0.2
63	1992	3	3	-4.2	13.7	1.3	10.13	0
64	1992	3	4	0.5	16.6	1.3	10.13	0
65	1992	3	5	2.7	10.3	1.3	10.13	0.6
66	1992	3	6	3.9	13.9	1.3	10.13	0
67	1992	3	7	1.3	15.7	1.3	10.13	0
68	1992	3	8	1.4	12	1.3	10.13	1.6
69	1992	3	9	6.2	12.9	1.3	10.13	0
70	1992	3	10	3.4	14.8	1.3	10.13	0
71	1992	3	11	3	9.6	1.4	9.167	0
72	1992	3	12	4.4	8.9	1.4	9.167	0
73	1992	3	13	6.4	10.4	1.4	9.167	3.6
74	1992	3	14	6.5	9.9	1.4	9.167	2.8
75	1992	3	15	7.7	11.6	1.4	9.167	3
76	1992	3	16	5.2	8.9	1.4	9.167	0
77	1992	3	17	0	13.6	1.4	9.167	0
78	1992	3	18	1.9	15	1.4	9.167	0
79	1992	3	19	0.5	14.1	1.4	9.167	0
80	1992	3	20	0.2	17.8	1.4	9.167	0
81	1992	3	21	7.6	13.6	1.1	6.279	1.2
82	1992	3	22	2.4	10.9	1.1	6.279	6.4
83	1992	3	23	3.9	9.2	1.1	6.279	1.6
84	1992	3	24	1.6	5.4	1.1	6.279	2.6
85	1992	3	25	1.6	6.8	1.1	6.279	0.4
86	1992	3	26	0.1	3.7	1.1	6.279	5
87	1992	3	27	2.3	7.5	1.1	6.279	0.1
88	1992	3	28	2.5	7	1.1	6.279	0
89	1992	3	29	3.2	8.2	1.1	6.279	0
90	1992	3	30	2.9	14.8	1.1	6.279	10
91	1992	3	31	0.8	4.6	1.1	6.279	2.6
92	1992	4	1	1	9.5	2.3	14.609	1.6
93	1992	4	2	-0.9	11.6	2.3	14.609	2.8
94	1992	4	3	0.7	7.4	2.3	14.609	29.2
95	1992	4	4	4.6	8.6	2.3	14.609	0.8
96	1992	4	5	4.6	10	2.3	14.609	0
97	1992	4	6	-1.1	12	2.3	14.609	0
98	1992	4	7	-0.9	14.1	2.3	14.609	0
99	1992	4	8	4.1	16.4	2.3	14.609	0
100	1992	4	9	3.6	15.1	2.3	14.609	0
101	1992	4	10	5.3	17.5	2.3	14.609	0
102	1992	4	11	5.3	17.9	2.6	15.153	0
103	1992	4	12	4	18	2.6	15.153	0.2
104	1992	4	13	4.2	13.2	2.6	15.153	0
105	1992	4	14	0.7	15.5	2.6	15.153	2.6
106	1992	4	15	4.6	12.3	2.6	15.153	4
107	1992	4	16	1.8	8.6	2.6	15.153	0.2
108	1992	4	17	-0.2	9.2	2.6	15.153	4.8
109	1992	4	18	4.4	12.3	2.6	15.153	0.8
110	1992	4	19	9.7	15.6	2.6	15.153	0
111	1992	4	20	6.7	15.7	2.6	15.153	0
112	1992	4	21	2.6	20.2	2.8	16.2	0
113	1992	4	22	6.4	18.9	2.8	16.2	0
114	1992	4	23	8.2	14.8	2.8	16.2	0
115	1992	4	24	5.2	22.9	2.8	16.2	0
116	1992	4	25	9.2	22.9	2.8	16.2	0.2
117	1992	4	26	8.6	23.6	2.8	16.2	0
118	1992	4	27	11.7	15.8	2.8	16.2	1
119	1992	4	28	7.1	14.5	2.8	16.2	0.6
120	1992	4	29	4.1	12.5	2.8	16.2	0.2
121	1992	4	30	2.7	14.5	2.8	16.2	0
122	1992	5	1	2.5	13.1	2.8	13.73	10.4
123	1992	5	2	7	11.1	2.8	13.73	1.4
124	1992	5	3	6.2	13.8	2.8	13.73	0
125	1992	5	4	5.4	16.3	2.8	13.73	0
126	1992	5	5	8.5	16.8	2.8	13.73	0
127	1992	5	6	6.9	19.9	2.8	13.73	0
128	1992	5	7	7.9	21.8	2.8	13.73	0
129	1992	5	8	7.5	21.1	2.8	13.73	0
130	1992	5	9	7.1	19.6	2.8	13.73	0
131	1992	5	10	10.9	19.2	2.8	13.73	0.2
132	1992	5	11	11.4	16.1	5.3	26.163	0
133	1992	5	12	2	20.4	5.3	26.163	0
134	1992	5	13	6.1	25.4	5.3	26.163	0
135	1992	5	14	9.4	28.5	5.3	26.163	0
136	1992	5	15	10.9	29.5	5.3	26.163	0
137	1992	5	16	14.5	29.2	5.3	26.163	0
138	1992	5	17	13.7	24.8	5.3	26.163	0
139	1992	5	18	10.9	25	5.3	26.163	0
140	1992	5	19	12.5	24.8	5.3	26.163	0
141	1992	5	20	10.3	21.6	5.3	26.163	2.2
142	1992	5	21	8.8	17.5	3.9	20.595	3.4
143	1992	5	22	10.4	20.9	3.9	20.595	0
144	1992	5	23	8.6	23.5	3.9	20.595	0
145	1992	5	24	9.2	23.4	3.9	20.595	0
146	1992	5	25	11	25.5	3.9	20.595	0
147	1992	5	26	12.2	27	3.9	20.595	19.6
148	1992	5	27	11.8	25.4	3.9	20.595	0.4
149	1992	5	28	12.3	25.8	3.9	20.595	0.2
150	1992	5	29	15.1	22.8	3.9	20.595	8.8
151	1992	5	30	13.7	23.7	3.9	20.595	22
152	1992	5	31	14.5	20.6	3.9	20.595	7.4
153	1992	6	1	12.9	23.6	2.6	13.939	12.4
154	1992	6	2	14.1	21.8	2.6	13.939	2.2
155	1992	6	3	11	19.6	2.6	13.939	6.8
156	1992	6	4	10.2	18.9	2.6	13.939	20.6
157	1992	6	5	12.3	16.8	2.6	13.939	1.2
158	1992	6	6	11.1	16	2.6	13.939	0.4
159	1992	6	7	8.1	20.7	2.6	13.939	6.2
160	1992	6	8	12	18.2	2.6	13.939	16.2
161	1992	6	9	9.4	20.6	2.6	13.939	6
162	1992	6	10	9	23.1	2.6	13.939	0.2
163	1992	6	11	13.3	22.5	4.5	20.47	3.2
164	1992	6	12	11.7	19.3	4.5	20.47	1.8
165	1992	6	13	12.7	22.4	4.5	20.47	0
166	1992	6	14	14	26	4.5	20.47	0
167	1992	6	15	14.9	27.8	4.5	20.47	0
168	1992	6	16	15.2	27.5	4.5	20.47	0
169	1992	6	17	17.6	25.3	4.5	20.47	0
170	1992	6	18	13.9	24.1	4.5	20.47	0
171	1992	6	19	8.6	17	4.5	20.47	0
172	1992	6	20	11.5	15.8	4.5	20.47	0
173	1992	6	21	8.8	20.2	4.1	18.711	0
174	1992	6	22	11.6	24.3	4.1	18.711	0.4
175	1992	6	23	15.6	20.3	4.1	18.711	2.8
176	1992	6	24	14.7	22.1	4.1	18.711	21.4
177	1992	6	25	14.3	19	4.1	18.711	0
178	1992	6	26	13.4	23.3	4.1	18.711	0
179	1992	6	27	14.1	26.4	4.1	18.711	0
180	1992	6	28	13	26.8	4.1	18.711	0
181	1992	6	29	11.8	27.9	4.1	18.711	0
182	1992	6	30	14.2	26.3	4.1	18.711	0
183	1992	7	1	13.1	22.6	2.8	12.516	21.4
184	1992	7	2	14.1	22.2	2.8	12.516	0
185	1992	7	3	14.5	26.2	2.8	12.516	2.8
186	1992	7	4	14.5	20.8	2.8	12.516	3.6
187	1992	7	5	13.1	21	2.8	12.516	6.2
188	1992	7	6	14.2	19.3	2.8	12.516	3.6
189	1992	7	7	13	22.3	2.8	12.516	0.2
190	1992	7	8	13.6	22.5	2.8	12.516	0
191	1992	7	9	15.3	24.4	2.8	12.516	0
192	1992	7	10	15.5	22.4	2.8	12.516	9
193	1992	7	11	13	23	4.2	19.758	1
194	1992	7	12	14.3	22.3	4.2	19.758	2.8
195	1992	7	13	9.7	24.3	4.2	19.758	0
196	1992	7	14	13.7	25.8	4.2	19.758	0
197	1992	7	15	12.8	28.3	4.2	19.758	0
198	1992	7	16	16.9	28.3	4.2	19.758	0
199	1992	7	17	17.3	26.1	4.2	19.758	0
200	1992	7	18	15.1	27.4	4.2	19.758	0.2
201	1992	7	19	15.5	30.4	4.2	19.758	0
202	1992	7	20	17.2	31.7	4.2	19.758	0
203	1992	7	21	19.4	29.3	5.4	24.07	5.6
204	1992	7	22	17.4	25	5.4	24.07	0
205	1992	7	23	14.1	27.7	5.4	24.07	0
206	1992	7	24	14.8	30.3	5.4	24.07	0
207	1992	7	25	16.4	27.8	5.4	24.07	0
208	1992	7	26	13.6	29.3	5.4	24.07	0
209	1992	7	27	13.6	29.3	5.4	24.07	0
210	1992	7	28	13.5	25.7	5.4	24.07	0
211	1992	7	29	13.4	31.4	5.4	24.07	0
212	1992	7	30	15.4	33.6	5.4	24.07	0
213	1992	7	31	17.3	33.6	5.4	24.07	0.4
214	1992	8	1	16.8	31.5	5.5	22.897	1.4
215	1992	8	2	15.9	32.8	5.5	22.897	0.6
216	1992	8	3	18.4	31	5.5	22.897	0
217	1992	8	4	18.2	26.3	5.5	22.897	0
218	1992	8	5	13.6	29.8	5.5	22.897	0
219	1992	8	6	13.5	32.4	5.5	22.897	0
220	1992	8	7	18.9	34.6	5.5	22.897	0
221	1992	8	8	18.1	34.7	5.5	22.897	0
222	1992	8	9	16.7	33.6	5.5	22.897	8
223	1992	8	10	14.6	23.7	5.5	22.897	0
224	1992	8	11	14.2	24.2	4.1	17.707	0
225	1992	8	12	10.8	25.2	4.1	17.707	0
226	1992	8	13	14.5	22.8	4.1	17.707	0.2
227	1992	8	14	15.2	19	4.1	17.707	8.2
228	1992	8	15	10.8	22.4	4.1	17.707	0
229	1992	8	16	9.7	26.1	4.1	17.707	0
230	1992	8	17	12.4	30.1	4.1	17.707	0
231	1992	8	18	14.2	33.6	4.1	17.707	0
232	1992	8	19	17.7	32.9	4.1	17.707	0
233	1992	8	20	19.8	30.8	4.1	17.707	0
234	1992	8	21	15.7	28	3.8	16.577	0
235	1992	8	22	13.9	28.4	3.8	16.577	0.8
236	1992	8	23	15.6	23	3.8	16.577	0
237	1992	8	24	15.2	28.8	3.8	16.577	0
238	1992	8	25	13.1	32.6	3.8	16.577	0
239	1992	8	26	17.5	32	3.8	16.577	0
240	1992	8	27	14.5	30.2	3.8	16.577	0
241	1992	8	28	15.9	33.1	3.8	16.577	18.8
242	1992	8	29	15.6	18.2	3.8	16.577	4.2
243	1992	8	30	9.4	20.5	3.8	16.577	8.2
244	1992	8	31	11.9	13.6	3.8	16.577	36.2
245	1992	9	1	8.3	17.7	2.4	13.563	1.6
246	1992	9	2	7.1	22.8	2.4	13.563	2.8
247	1992	9	3	14.2	20.7	2.4	13.563	1.6
248	1992	9	4	11	16.1	2.4	13.563	3.8
249	1992	9	5	5.9	16.7	2.4	13.563	0
250	1992	9	6	5.4	18.9	2.4	13.563	0
251	1992	9	7	6.1	25.2	2.4	13.563	0.2
252	1992	9	8	8.5	20.1	2.4	13.563	0
253	1992	9	9	10.7	17.2	2.4	13.563	6
254	1992	9	10	12.1	17.8	2.4	13.563	0
255	1992	9	11	9	25.6	2.5	14.818	2.4
256	1992	9	12	8.6	22.3	2.5	14.818	0
257	1992	9	13	9.4	24.7	2.5	14.818	0
258	1992	9	14	14	21	2.5	14.818	0
259	1992	9	15	13.4	22.1	2.5	14.818	0
260	1992	9	16	9.3	24.4	2.5	14.818	0
261	1992	9	17	11.2	26.5	2.5	14.818	0
262	1992	9	18	13.9	23.2	2.5	14.818	0
263	1992	9	19	13.9	21.3	2.5	14.818	0
264	1992	9	20	11.3	22.5	2.5	14.818	0
265	1992	9	21	10.3	25.2	1.6	10.381	1.4
266	1992	9	22	13.1	15.4	1.6	10.381	25.2
267	1992	9	23	9.4	18.9	1.6	10.381	0
268	1992	9	24	7.2	18.8	1.6	10.381	0
269	1992	9	25	7.7	22.9	1.6	10.381	0
270	1992	9	26	10	24.7	1.6	10.381	0
271	1992	9	27	12.9	21.8	1.6	10.381	5.4
272	1992	9	28	12.5	15.6	1.6	10.381	2.6
273	1992	9	29	11	18.6	1.6	10.381	0
274	1992	9	30	8.1	19.7	1.6	10.381	0
275	1992	10	1	10.6	17.1	0.8	4.856	0.2
276	1992	10	2	11.2	15.5	0.8	4.856	4.4
277	1992	10	3	12	14.5	0.8	4.856	9.4
278	1992	10	4	11.1	14.1	0.8	4.856	5.8
279	1992	10	5	11.8	13.8	0.8	4.856	4.2
280	1992	10	6	8.6	10	0.8	4.856	12
281	1992	10	7	9	13.5	0.8	4.856	0.2
282	1992	10	8	8.7	17.3	0.8	4.856	0
283	1992	10	9	7.8	15.4	0.8	4.856	4.4
284	1992	10	10	8.7	9.4	0.8	4.856	8.6
285	1992	10	11	7.9	13.2	0.8	7.2	0
286	1992	10	12	6.8	14.7	0.8	7.2	0
287	1992	10	13	4.3	14.4	0.8	7.2	0
288	1992	10	14	2.2	11.3	0.8	7.2	0
289	1992	10	15	4.1	11.3	0.8	7.2	0.6
290	1992	10	16	3.3	8.5	0.8	7.2	0.2
291	1992	10	17	4	9.3	0.8	7.2	0
292	1992	10	18	-1.5	10.9	0.8	7.2	0
293	1992	10	19	-2	9.2	0.8	7.2	0.2
294	1992	10	20	6	14	0.8	7.2	0
295	1992	10	21	5.9	9.2	0.7	4.186	1.6
296	1992	10	22	3	10	0.7	4.186	0
297	1992	10	23	2	9.7	0.7	4.186	5.8
298	1992	10	24	5	10.9	0.7	4.186	6.8
299	1992	10	25	7.3	14.7	0.7	4.186	6.4
300	1992	10	26	6.7	10.3	0.7	4.186	1.2
301	1992	10	27	4.9	12.6	0.7	4.186	3
302	1992	10	28	8.7	11	0.7	4.186	3.6
303	1992	10	29	6	11.7	0.7	4.186	0
304	1992	10	30	1.1	9.6	0.7	4.186	0
305	1992	10	31	4.1	8.2	0.7	4.186	0
306	1992	11	1	1	7.9	0.2	3.6	0
307	1992	11	2	-0.2	9.6	0.2	3.6	4
308	1992	11	3	6.4	10.2	0.2	3.6	3
309	1992	11	4	7.1	14.7	0.2	3.6	0.6
310	1992	11	5	3.7	12.3	0.2	3.6	0
311	1992	11	6	1.9	7.4	0.2	3.6	0
312	1992	11	7	4.6	6.9	0.2	3.6	0
313	1992	11	8	5.4	7.4	0.2	3.6	0
314	1992	11	9	6	10.2	0.2	3.6	0.4
315	1992	11	10	2.9	12.7	0.2	3.6	13
316	1992	11	11	9.1	12.5	0.3	2.888	11.2
317	1992	11	12	5.4	8.9	0.3	2.888	1.2
318	1992	11	13	3.3	6.1	0.3	2.888	8.4
319	1992	11	14	-3.4	6.7	0.3	2.888	6
320	1992	11	15	3.1	10.7	0.3	2.888	6.8
321	1992	11	16	6.7	10.3	0.3	2.888	4.5
322	1992	11	17	3.3	6.6	0.3	2.888	0.6
323	1992	11	18	2.5	7.7	0.3	2.888	12.2
324	1992	11	19	3.8	11.2	0.3	2.888	0.4
325	1992	11	20	0.8	8.6	0.3	2.888	7
326	1992	11	21	6.4	13.6	0.2	2.888	1.2
327	1992	11	22	10.9	15.8	0.2	2.888	0.2
328	1992	11	23	8.5	14.7	0.2	2.888	0
329	1992	11	24	5.4	9.6	0.2	2.888	0
330	1992	11	25	6.1	14.1	0.2	2.888	3.4
331	1992	11	26	9.4	13.2	0.2	2.888	6.6
332	1992	11	27	-0.3	8.9	0.2	2.888	0
333	1992	11	28	5.1	14.2	0.2	2.888	0.6
334	1992	11	29	9.4	12.7	0.2	2.888	0.4
335	1992	11	30	3	8.7	0.2	2.888	1.8
336	1992	12	1	2.4	9.3	0.1	2.47	7.6
337	1992	12	2	6.8	13.5	0.1	2.47	6.6
338	1992	12	3	7.3	10.6	0.1	2.47	4.6
339	1992	12	4	3.6	10.1	0.1	2.47	13.8
340	1992	12	5	2.2	7.8	0.1	2.47	0
341	1992	12	6	0.1	6	0.1	2.47	5.2
342	1992	12	7	1	9.5	0.1	2.47	2.6
343	1992	12	8	5.5	8.8	0.1	2.47	0
344	1992	12	9	2.9	4.7	0.1	2.47	0.4
345	1992	12	10	2.6	4.3	0.1	2.47	0
346	1992	12	11	1.4	2	0.1	2.595	1.4
347	1992	12	12	0.9	5.1	0.1	2.595	1.6
348	1992	12	13	0.7	7.2	0.1	2.595	0
349	1992	12	14	-2.5	4.6	0.1	2.595	0
350	1992	12	15	-3.3	3.2	0.1	2.595	3.4
351	1992	12	16	-1.2	8.8	0.1	2.595	1.8
352	1992	12	17	0.5	9.7	0.1	2.595	0
353	1992	12	18	-0.5	7	0.1	2.595	0
354	1992	12	19	2.3	9.7	0.1	2.595	0.8
355	1992	12	20	2.2	8.7	0.1	2.595	0
356	1992	12	21	3	9	0.1	2.721	0
357	1992	12	22	1.9	6.4	0.1	2.721	0
358	1992	12	23	3.5	5.6	0.1	2.721	0
359	1992	12	24	3.8	7.6	0.1	2.721	0
360	1992	12	25	1.5	2.2	0.1	2.721	0
361	1992	12	26	-0.1	0.7	0.1	2.721	0
362	1992	12	27	-2.1	-0.2	0.1	2.721	0
363	1992	12	28	-3.9	1.4	0.1	2.721	0
364	1992	12	29	-5.7	0.1	0.1	2.721	0
365	1992	12	30	-6.5	-1.5	0.1	2.721	0
366	1992	12	31	-3	-1.7	0.1	2.721	0
