# Supplementary material for: Optimization of black-box models with uncertain climatic inputs—Application to sunflower ideotype design
Source: PLoS One. 2017 May 25;12(5):e0176815. doi: 10.1371/journal.pone.0176815 (PMC5444610; doi:10.1371/journal.pone.0176815)
Supplement: S1 Dataset and Code — The dataset used throughout this manuscript and the R code used to call the SUNFLO model and run the proposed algorithm are provided in a single archive file. (TGZ) [file pone.0176815.s001.tgz › supplementary/data/climate/21473001_1987.txt]

JourJ	Annee	Mois	Jour	Tmin	Tmax	ETP	RAD	Pluie
1	1987	1	1	6.2	13	0.05	2.508	4.7
2	1987	1	2	3.2	7.2	0.05	2.508	1.8
3	1987	1	3	-0.9	2.5	0.05	2.508	0.4
4	1987	1	4	-4.9	0.7	0.05	2.508	1.5
5	1987	1	5	-0.5	5.6	0.05	2.508	4.4
6	1987	1	6	0.9	6.1	0.05	2.508	5.6
7	1987	1	7	-2.9	0.9	0.05	2.508	0
8	1987	1	8	-6.9	-2.4	0.05	2.508	0
9	1987	1	9	-10.4	-2.1	0.05	2.508	0
10	1987	1	10	-3.7	0.8	0.05	2.508	0
11	1987	1	11	-11.8	-7	0.24	2.6334	0
12	1987	1	12	-16.1	-12.2	0.24	2.6334	0
13	1987	1	13	-14.5	-4.4	0.24	2.6334	1.2
14	1987	1	14	-9.5	-3.8	0.24	2.6334	1.2
15	1987	1	15	-8.2	-6	0.24	2.6334	3.2
16	1987	1	16	-13.5	-7.6	0.24	2.6334	0.1
17	1987	1	17	-8.2	-5.9	0.24	2.6334	0
18	1987	1	18	-7.1	-3.5	0.24	2.6334	0
19	1987	1	19	-4.9	-3.1	0.24	2.6334	0
20	1987	1	20	-4	-1.1	0.24	2.6334	0
21	1987	1	21	-5	-2.9	0.11	4.4726	0
22	1987	1	22	-4.4	-3.2	0.11	4.4726	0
23	1987	1	23	-6.3	-3.9	0.11	4.4726	0
24	1987	1	24	-6.3	2	0.11	4.4726	0
25	1987	1	25	0	1	0.11	4.4726	0
26	1987	1	26	-1.6	-0.7	0.11	4.4726	0
27	1987	1	27	-3	-0.9	0.11	4.4726	0
28	1987	1	28	-3	-0.1	0.11	4.4726	2.4
29	1987	1	29	-5.3	1.6	0.11	4.4726	0
30	1987	1	30	-7.8	-1	0.11	4.4726	0
31	1987	1	31	-10.8	-1.2	0.11	4.4726	0
32	1987	2	1	-12.6	-3.1	0.15	2.6752	0
33	1987	2	2	-6.8	0.1	0.15	2.6752	0.7
34	1987	2	3	-3.5	3	0.15	2.6752	0.7
35	1987	2	4	1.9	6	0.15	2.6752	0
36	1987	2	5	0.8	1.9	0.15	2.6752	0.2
37	1987	2	6	0.1	4	0.15	2.6752	0.9
38	1987	2	7	2.2	7.3	0.15	2.6752	0.3
39	1987	2	8	1.6	7.1	0.15	2.6752	0.1
40	1987	2	9	4.7	7.8	0.15	2.6752	4.6
41	1987	2	10	3.7	9.1	0.15	2.6752	2.1
42	1987	2	11	1.2	9	0.35	3.4276	7.1
43	1987	2	12	3.1	6.8	0.35	3.4276	5.9
44	1987	2	13	1.7	5.7	0.35	3.4276	0.4
45	1987	2	14	1.8	8.8	0.35	3.4276	3.3
46	1987	2	15	3	4.2	0.35	3.4276	0.2
47	1987	2	16	0.3	2	0.35	3.4276	0.2
48	1987	2	17	-0.8	1.1	0.35	3.4276	0.2
49	1987	2	18	-3.1	0.2	0.35	3.4276	0.2
50	1987	2	19	-4.9	1	0.35	3.4276	0.3
51	1987	2	20	-2.8	0.3	0.35	3.4276	2.1
52	1987	2	21	-0.8	0.7	0.34	3.3022	0.6
53	1987	2	22	-2.8	1.7	0.34	3.3022	0
54	1987	2	23	-0.3	3.2	0.34	3.3022	0
55	1987	2	24	-3.9	1	0.34	3.3022	0
56	1987	2	25	-6.5	8	0.34	3.3022	4.3
57	1987	2	26	2.9	8.7	0.34	3.3022	1.6
58	1987	2	27	4.9	11.3	0.34	3.3022	3.7
59	1987	2	28	8.4	12.1	0.34	3.3022	3.8
60	1987	3	1	7.2	12.4	0.85	7.8166	2
61	1987	3	2	8.3	13.6	0.85	7.8166	0.4
62	1987	3	3	-1.8	2.2	0.85	7.8166	0.1
63	1987	3	4	-5.5	1.7	0.85	7.8166	0.1
64	1987	3	5	-0.7	3.1	0.85	7.8166	0
65	1987	3	6	-4.9	5.5	0.85	7.8166	0
66	1987	3	7	-2.8	5.7	0.85	7.8166	0
67	1987	3	8	-2.3	5.4	0.85	7.8166	0
68	1987	3	9	0.9	6.7	0.85	7.8166	0
69	1987	3	10	-4	7.4	0.85	7.8166	0
70	1987	3	11	-3	7	1.26	11.4532	0
71	1987	3	12	-3.7	6	1.26	11.4532	0
72	1987	3	13	-4.8	8.2	1.26	11.4532	0
73	1987	3	14	-2.2	7.5	1.26	11.4532	0
74	1987	3	15	-5.1	8.6	1.26	11.4532	0.5
75	1987	3	16	1.8	6.1	1.26	11.4532	0
76	1987	3	17	-5.4	7.1	1.26	11.4532	0
77	1987	3	18	3	9	1.26	11.4532	6.4
78	1987	3	19	1	6	1.26	11.4532	2.2
79	1987	3	20	-0.1	4.7	1.26	11.4532	0
80	1987	3	21	-3.7	10	1.65	11.7876	0.6
81	1987	3	22	2	10.8	1.65	11.7876	0
82	1987	3	23	1.3	11	1.65	11.7876	0.1
83	1987	3	24	7	16.4	1.65	11.7876	3.8
84	1987	3	25	8.2	12.2	1.65	11.7876	6.8
85	1987	3	26	7.2	13.1	1.65	11.7876	0
86	1987	3	27	2.9	12.9	1.65	11.7876	14.5
87	1987	3	28	6.4	11.3	1.65	11.7876	2.2
88	1987	3	29	2.1	8.3	1.65	11.7876	2.9
89	1987	3	30	-0.7	7.2	1.65	11.7876	0.6
90	1987	3	31	2	8.6	1.65	11.7876	0
91	1987	4	1	-1.3	9.3	1.32	8.9452	0
92	1987	4	2	0.3	7.4	1.32	8.9452	2.1
93	1987	4	3	2	11.1	1.32	8.9452	3.6
94	1987	4	4	5.9	9.8	1.32	8.9452	6.7
95	1987	4	5	0.9	13.9	1.32	8.9452	0
96	1987	4	6	1.3	16.9	1.32	8.9452	0.2
97	1987	4	7	5.8	16.1	1.32	8.9452	8
98	1987	4	8	9.6	15	1.32	8.9452	4.9
99	1987	4	9	9.3	11.9	1.32	8.9452	0
100	1987	4	10	7.8	12.7	1.32	8.9452	0
101	1987	4	11	0.2	12.9	2.66	17.347	0.5
102	1987	4	12	3.9	10.1	2.66	17.347	0
103	1987	4	13	3.1	9	2.66	17.347	0
104	1987	4	14	0.1	14.1	2.66	17.347	0
105	1987	4	15	2.4	16.8	2.66	17.347	0
106	1987	4	16	4.1	19.2	2.66	17.347	0
107	1987	4	17	6.4	21.9	2.66	17.347	0
108	1987	4	18	4.8	23.6	2.66	17.347	0
109	1987	4	19	8.3	22.8	2.66	17.347	0.9
110	1987	4	20	11.8	16.1	2.66	17.347	0.9
111	1987	4	21	3.8	12.7	3.57	21.4434	0
112	1987	4	22	2.5	17.5	3.57	21.4434	0
113	1987	4	23	5.2	22	3.57	21.4434	0
114	1987	4	24	4.9	23.1	3.57	21.4434	0
115	1987	4	25	9	17	3.57	21.4434	0
116	1987	4	26	2.9	21	3.57	21.4434	0
117	1987	4	27	9.3	20.6	3.57	21.4434	0
118	1987	4	28	7.4	24	3.57	21.4434	0
119	1987	4	29	9.1	22.6	3.57	21.4434	0
120	1987	4	30	9.2	22.6	3.57	21.4434	0
121	1987	5	1	8	23.3	3.13	19.1862	0
122	1987	5	2	7.3	22	3.13	19.1862	0
123	1987	5	3	7.5	12.3	3.13	19.1862	2
124	1987	5	4	3.1	6	3.13	19.1862	10
125	1987	5	5	4.8	8.7	3.13	19.1862	19.4
126	1987	5	6	7.2	11.9	3.13	19.1862	0
127	1987	5	7	4.9	14.6	3.13	19.1862	0
128	1987	5	8	4.3	19.3	3.13	19.1862	0
129	1987	5	9	6.6	22	3.13	19.1862	0
130	1987	5	10	10.3	19.4	3.13	19.1862	6.5
131	1987	5	11	6.1	18.1	2.34	14.7554	0
132	1987	5	12	9.2	11.1	2.34	14.7554	10.4
133	1987	5	13	5.6	13	2.34	14.7554	0.5
134	1987	5	14	-0.8	12.2	2.34	14.7554	2.4
135	1987	5	15	8	13.5	2.34	14.7554	9.4
136	1987	5	16	4.7	12.6	2.34	14.7554	0
137	1987	5	17	1.7	16.3	2.34	14.7554	0
138	1987	5	18	6.6	14.4	2.34	14.7554	5.2
139	1987	5	19	8.1	15.6	2.34	14.7554	1
140	1987	5	20	9.5	14	2.34	14.7554	0
141	1987	5	21	3.4	10.5	3.25	21.9868	0.9
142	1987	5	22	5.8	11.8	3.25	21.9868	0.1
143	1987	5	23	3	17.8	3.25	21.9868	0
144	1987	5	24	6	20.9	3.25	21.9868	0
145	1987	5	25	9.7	22.6	3.25	21.9868	0
146	1987	5	26	9.5	24.1	3.25	21.9868	0.2
147	1987	5	27	9.3	16.9	3.25	21.9868	0
148	1987	5	28	11.4	19.3	3.25	21.9868	0
149	1987	5	29	11.9	17.6	3.25	21.9868	0
150	1987	5	30	4.8	19.6	3.25	21.9868	0
151	1987	5	31	9.1	19	3.25	21.9868	4.3
152	1987	6	1	8.3	19	2.86	16.8036	0
153	1987	6	2	8.9	22.1	2.86	16.8036	5.5
154	1987	6	3	12.9	20.2	2.86	16.8036	6.8
155	1987	6	4	12	17.2	2.86	16.8036	2
156	1987	6	5	9.3	19.2	2.86	16.8036	0.4
157	1987	6	6	7.9	21.9	2.86	16.8036	3.6
158	1987	6	7	14.9	16.2	2.86	16.8036	10
159	1987	6	8	10	17	2.86	16.8036	1.5
160	1987	6	9	6.2	16.5	2.86	16.8036	2.9
161	1987	6	10	7.5	20.7	2.86	16.8036	6.5
162	1987	6	11	10.7	21.3	1.98	11.6622	13.1
163	1987	6	12	12.9	22.1	1.98	11.6622	2.1
164	1987	6	13	13	22.4	1.98	11.6622	18.9
165	1987	6	14	11.1	15.4	1.98	11.6622	33
166	1987	6	15	11.1	16	1.98	11.6622	1.2
167	1987	6	16	9	14.8	1.98	11.6622	8.6
168	1987	6	17	7	15.1	1.98	11.6622	8.4
169	1987	6	18	10	17.1	1.98	11.6622	2.7
170	1987	6	19	10.9	14.8	1.98	11.6622	9.2
171	1987	6	20	10	14.7	1.98	11.6622	1.7
172	1987	6	21	10	18.6	3.34	19.228	0.2
173	1987	6	22	11.1	20.5	3.34	19.228	1.6
174	1987	6	23	12	21.2	3.34	19.228	0.2
175	1987	6	24	11.5	20	3.34	19.228	1.3
176	1987	6	25	12.2	22	3.34	19.228	14.1
177	1987	6	26	13.5	18	3.34	19.228	20.4
178	1987	6	27	7.7	22.7	3.34	19.228	0
179	1987	6	28	15.9	25.6	3.34	19.228	0
180	1987	6	29	16.7	29	3.34	19.228	0
181	1987	6	30	16.8	29.6	3.34	19.228	0.4
182	1987	7	1	17.6	25.3	4.4	22.154	0
183	1987	7	2	16	26.2	4.4	22.154	0
184	1987	7	3	15.9	27.7	4.4	22.154	0
185	1987	7	4	17.1	27.8	4.4	22.154	0
186	1987	7	5	17.3	28.1	4.4	22.154	0
187	1987	7	6	16.6	30	4.4	22.154	17.3
188	1987	7	7	17.7	27.2	4.4	22.154	7
189	1987	7	8	17.7	24.5	4.4	22.154	0.6
190	1987	7	9	13.1	23	4.4	22.154	0
191	1987	7	10	11.3	24.2	4.4	22.154	0
192	1987	7	11	12.5	28.6	4.3	21.6524	0
193	1987	7	12	15.6	30.1	4.3	21.6524	0
194	1987	7	13	14.5	27	4.3	21.6524	0
195	1987	7	14	16.3	30.7	4.3	21.6524	2
196	1987	7	15	16.6	28.4	4.3	21.6524	0
197	1987	7	16	17.2	27.3	4.3	21.6524	24.8
198	1987	7	17	16.2	20.6	4.3	21.6524	9.8
199	1987	7	18	12	19.5	4.3	21.6524	6.6
200	1987	7	19	9.2	23.2	4.3	21.6524	0
201	1987	7	20	13.1	20.2	4.3	21.6524	4.2
202	1987	7	21	13.8	18.9	3.3	17.3052	6.1
203	1987	7	22	9.7	21.3	3.3	17.3052	1.4
204	1987	7	23	9.6	24.1	3.3	17.3052	0
205	1987	7	24	15.3	25	3.3	17.3052	0
206	1987	7	25	12	22.2	3.3	17.3052	0
207	1987	7	26	11	18.9	3.3	17.3052	0
208	1987	7	27	7.6	17.9	3.3	17.3052	2.6
209	1987	7	28	13.2	22.8	3.3	17.3052	0.8
210	1987	7	29	15.8	24.2	3.3	17.3052	0
211	1987	7	30	17.2	21.7	3.3	17.3052	0
212	1987	7	31	13.9	22.1	3.3	17.3052	0
213	1987	8	1	14	22.1	3.04	15.2988	0.1
214	1987	8	2	11.4	23.4	3.04	15.2988	0
215	1987	8	3	16.1	21.9	3.04	15.2988	0
216	1987	8	4	14.2	21.3	3.04	15.2988	0
217	1987	8	5	9.2	18.5	3.04	15.2988	0
218	1987	8	6	7.4	19.1	3.04	15.2988	0.3
219	1987	8	7	10.7	21.2	3.04	15.2988	0
220	1987	8	8	12.9	23.7	3.04	15.2988	3.8
221	1987	8	9	13.9	22.2	3.04	15.2988	0
222	1987	8	10	11.7	21.8	3.04	15.2988	0
223	1987	8	11	10.7	25	4.12	20.6492	0
224	1987	8	12	15.1	26.9	4.12	20.6492	0
225	1987	8	13	12.8	28.9	4.12	20.6492	0
226	1987	8	14	15.6	30.6	4.12	20.6492	0
227	1987	8	15	17.9	27.6	4.12	20.6492	0
228	1987	8	16	13.9	29.2	4.12	20.6492	0
229	1987	8	17	16.4	27.2	4.12	20.6492	6.6
230	1987	8	18	18	23.8	4.12	20.6492	0
231	1987	8	19	14.1	26.9	4.12	20.6492	0
232	1987	8	20	16.2	28.7	4.12	20.6492	0
233	1987	8	21	15.2	30.8	3.19	17.5142	0
234	1987	8	22	14.6	30.2	3.19	17.5142	13.7
235	1987	8	23	17.7	22.3	3.19	17.5142	8.3
236	1987	8	24	16	20	3.19	17.5142	6.6
237	1987	8	25	12.8	17.3	3.19	17.5142	2.8
238	1987	8	26	11.2	20	3.19	17.5142	0.7
239	1987	8	27	12.7	21.2	3.19	17.5142	0
240	1987	8	28	12.6	17	3.19	17.5142	0
241	1987	8	29	9.6	24	3.19	17.5142	0
242	1987	8	30	13.2	25.6	3.19	17.5142	0
243	1987	8	31	14.9	27.8	3.19	17.5142	5.1
244	1987	9	1	14.8	22.8	2.4	13.6686	7.1
245	1987	9	2	14.8	25.4	2.4	13.6686	0
246	1987	9	3	15.1	25.8	2.4	13.6686	7.8
247	1987	9	4	16	22.2	2.4	13.6686	18
248	1987	9	5	13.3	21.5	2.4	13.6686	0
249	1987	9	6	11.2	21	2.4	13.6686	0
250	1987	9	7	14.6	24	2.4	13.6686	0
251	1987	9	8	16	21.3	2.4	13.6686	0.9
252	1987	9	9	10.2	22.1	2.4	13.6686	0
253	1987	9	10	9.3	22.3	2.4	13.6686	0
254	1987	9	11	15.3	23	2.8	16.302	0
255	1987	9	12	12.1	27.8	2.8	16.302	0.1
256	1987	9	13	14.6	29.7	2.8	16.302	0
257	1987	9	14	14.7	30.1	2.8	16.302	0
258	1987	9	15	14.4	25.1	2.8	16.302	0
259	1987	9	16	13.9	27.7	2.8	16.302	0
260	1987	9	17	15.8	30.2	2.8	16.302	0
261	1987	9	18	13.5	30.5	2.8	16.302	0
262	1987	9	19	15.8	27.8	2.8	16.302	0
263	1987	9	20	13.9	28.7	2.8	16.302	0
264	1987	9	21	12.1	28	1.6	12.2892	0
265	1987	9	22	16.2	26.1	1.6	12.2892	5.4
266	1987	9	23	14.5	21.9	1.6	12.2892	14.2
267	1987	9	24	13	19	1.6	12.2892	0.5
268	1987	9	25	8.8	14.8	1.6	12.2892	28.2
269	1987	9	26	11.8	13.8	1.6	12.2892	20.8
270	1987	9	27	8	15.7	1.6	12.2892	0
271	1987	9	28	6	14.5	1.6	12.2892	0
272	1987	9	29	4.2	14.2	1.6	12.2892	0
273	1987	9	30	4.4	15.6	1.6	12.2892	0
274	1987	10	1	6.3	18.9	1.2	9.4468	0
275	1987	10	2	8.2	18.2	1.2	9.4468	0.6
276	1987	10	3	9.7	19.6	1.2	9.4468	1.1
277	1987	10	4	11	20.4	1.2	9.4468	0.8
278	1987	10	5	13.7	17.4	1.2	9.4468	5.7
279	1987	10	6	13.9	18	1.2	9.4468	0.4
280	1987	10	7	8.7	17.7	1.2	9.4468	10.3
281	1987	10	8	10.6	15	1.2	9.4468	0
282	1987	10	9	6.3	16.6	1.2	9.4468	0
283	1987	10	10	5.7	18.1	1.2	9.4468	4.8
284	1987	10	11	8.4	10.2	0.7	6.3954	10.4
285	1987	10	12	7.3	11.2	0.7	6.3954	2.9
286	1987	10	13	7.1	14.6	0.7	6.3954	14.5
287	1987	10	14	9.8	14.7	0.7	6.3954	13.8
288	1987	10	15	12	19.9	0.7	6.3954	3.5
289	1987	10	16	10.1	18	0.7	6.3954	8.5
290	1987	10	17	6.7	15.8	0.7	6.3954	0
291	1987	10	18	3.6	15.4	0.7	6.3954	0
292	1987	10	19	5.4	17.5	0.7	6.3954	0
293	1987	10	20	7	19.4	0.7	6.3954	8.8
294	1987	10	21	11	16.4	0.44	4.9324	0
295	1987	10	22	6	13.4	0.44	4.9324	0
296	1987	10	23	8	10.9	0.44	4.9324	5.7
297	1987	10	24	2.6	10.2	0.44	4.9324	0
298	1987	10	25	7.1	12.7	0.44	4.9324	11.3
299	1987	10	26	9.9	13.5	0.44	4.9324	0
300	1987	10	27	8.5	18.3	0.44	4.9324	0.5
301	1987	10	28	11.7	16.3	0.44	4.9324	2.7
302	1987	10	29	11.4	15.6	0.44	4.9324	1.6
303	1987	10	30	9.1	14.1	0.44	4.9324	0.3
304	1987	10	31	8.8	13.2	0.44	4.9324	0
305	1987	11	1	7.8	12.4	0.2	4.6816	0
306	1987	11	2	7.8	13.9	0.2	4.6816	0
307	1987	11	3	6.3	13.7	0.2	4.6816	0
308	1987	11	4	4.6	11.7	0.2	4.6816	0
309	1987	11	5	1.3	6.6	0.2	4.6816	0
310	1987	11	6	-1.4	5.4	0.2	4.6816	0
311	1987	11	7	1.8	3.8	0.2	4.6816	0
312	1987	11	8	1.7	8	0.2	4.6816	0
313	1987	11	9	5.2	9.8	0.2	4.6816	8.3
314	1987	11	10	8.9	12	0.2	4.6816	0.7
315	1987	11	11	7	12.2	0.2	4.4726	0
316	1987	11	12	5.1	11.9	0.2	4.4726	8.3
317	1987	11	13	7.5	11.9	0.2	4.4726	3.5
318	1987	11	14	3.3	9.7	0.2	4.4726	0
319	1987	11	15	-0.7	7.4	0.2	4.4726	4.9
320	1987	11	16	5.7	11	0.2	4.4726	2.8
321	1987	11	17	4.8	12.5	0.2	4.4726	0
322	1987	11	18	2.6	11.6	0.2	4.4726	0
323	1987	11	19	1.4	8.3	0.2	4.4726	1.4
324	1987	11	20	4.7	8.3	0.2	4.4726	2.4
325	1987	11	21	5	7.3	0.2	2.0482	3.1
326	1987	11	22	4.2	5.6	0.2	2.0482	6.8
327	1987	11	23	4.2	6.2	0.2	2.0482	2.5
328	1987	11	24	2.3	4.2	0.2	2.0482	9.8
329	1987	11	25	0.1	3.6	0.2	2.0482	0.5
330	1987	11	26	-2.1	3.5	0.2	2.0482	1.1
331	1987	11	27	1.3	4.3	0.2	2.0482	0
332	1987	11	28	1.1	5	0.2	2.0482	1.8
333	1987	11	29	1	4.2	0.2	2.0482	0
334	1987	11	30	1.5	4.5	0.2	2.0482	0
335	1987	12	1	2.1	3.2	0.1	2.8842	0.4
336	1987	12	2	0.6	6	0.1	2.8842	0
337	1987	12	3	-5.1	5.2	0.1	2.8842	0
338	1987	12	4	-1.1	4.3	0.1	2.8842	5
339	1987	12	5	3.2	7.8	0.1	2.8842	7.5
340	1987	12	6	5	7.9	0.1	2.8842	3.2
341	1987	12	7	2.1	6.7	0.1	2.8842	1.4
342	1987	12	8	-0.4	1	0.1	2.8842	0
343	1987	12	9	-3.8	-2.1	0.1	2.8842	0
344	1987	12	10	-5.7	-2	0.1	2.8842	0
345	1987	12	11	-8.4	-0.3	0	2.4662	0
346	1987	12	12	-9	-2.9	0	2.4662	0
347	1987	12	13	-4.4	-1.4	0	2.4662	0
348	1987	12	14	-4.1	2	0	2.4662	0.3
349	1987	12	15	0.4	5	0	2.4662	1
350	1987	12	16	1.3	10.4	0	2.4662	6.4
351	1987	12	17	7	12.8	0	2.4662	13.1
352	1987	12	18	10.1	14.3	0	2.4662	2.2
353	1987	12	19	7	11.4	0	2.4662	0.1
354	1987	12	20	0.7	11.1	0	2.4662	0
355	1987	12	21	2.2	4.2	0	2.4244	0
356	1987	12	22	1.2	6.6	0	2.4244	0
357	1987	12	23	1.4	4.7	0	2.4244	0
358	1987	12	24	1	2.3	0	2.4244	0
359	1987	12	25	1.8	5.3	0	2.4244	2.6
360	1987	12	26	3	7.8	0	2.4244	0
361	1987	12	27	2.1	6.4	0	2.4244	0
362	1987	12	28	-2	3.4	0	2.4244	0
363	1987	12	29	-0.4	2	0	2.4244	0
364	1987	12	30	-1	8.1	0	2.4244	0
365	1987	12	31	-2.3	9.2	0	2.4244	0.1
