# Supplementary material for: Optimization of black-box models with uncertain climatic inputs—Application to sunflower ideotype design
Source: PLoS One. 2017 May 25;12(5):e0176815. doi: 10.1371/journal.pone.0176815 (PMC5444610; doi:10.1371/journal.pone.0176815)
Supplement: S1 Dataset and Code — The dataset used throughout this manuscript and the R code used to call the SUNFLO model and run the proposed algorithm are provided in a single archive file. (TGZ) [file pone.0176815.s001.tgz › supplementary/data/climate/51183001_1989.txt]

JourJ	Annee	Mois	Jour	Tmin	Tmax	ETP	RAD	Pluie
1	1989	1	1	3.3	6.8	0.1	2.09	0
2	1989	1	2	-1.9	5.7	0.1	2.09	0
3	1989	1	3	-0.8	3.3	0.1	2.09	0
4	1989	1	4	-0.3	4.7	0.1	2.09	2.1
5	1989	1	5	2.4	8.4	0.1	2.09	5.7
6	1989	1	6	5.6	12.1	0.1	2.09	0.7
7	1989	1	7	6.3	8.7	0.1	2.09	0
8	1989	1	8	6.8	8.7	0.1	2.09	0
9	1989	1	9	5.5	6.7	0.1	2.09	0
10	1989	1	10	5.5	8	0.1	2.09	0.7
11	1989	1	11	-0.3	6.6	0.1	2.717	0
12	1989	1	12	1.4	11	0.1	2.717	1.5
13	1989	1	13	0.8	6.4	0.1	2.717	0
14	1989	1	14	2.3	10	0.1	2.717	0.6
15	1989	1	15	-0.9	9.2	0.1	2.717	0
16	1989	1	16	-0.5	7.2	0.1	2.717	0
17	1989	1	17	0.2	3.2	0.1	2.717	0.6
18	1989	1	18	2.6	4.5	0.1	2.717	0.1
19	1989	1	19	-1.5	3.2	0.1	2.717	0
20	1989	1	20	1.9	5.1	0.1	2.717	0
21	1989	1	21	1.5	7.8	0	4.389	4.5
22	1989	1	22	3.7	6.8	0	4.389	0
23	1989	1	23	-1.9	1.6	0	4.389	0
24	1989	1	24	-0.6	1.8	0	4.389	0
25	1989	1	25	0	4.1	0	4.389	0
26	1989	1	26	-4.1	8.9	0	4.389	0
27	1989	1	27	-5.6	7.9	0	4.389	0
28	1989	1	28	-5.8	7	0	4.389	0
29	1989	1	29	-5.2	2.6	0	4.389	0
30	1989	1	30	-2.2	0.1	0	4.389	0
31	1989	1	31	-1.9	1.7	0	4.389	0
32	1989	2	1	-1.4	4.4	0.1	5.643	0
33	1989	2	2	-4.4	-1.4	0.1	5.643	0
34	1989	2	3	-5	-1.8	0.1	5.643	0
35	1989	2	4	-3.7	2.3	0.1	5.643	0
36	1989	2	5	-3	7.1	0.1	5.643	2.4
37	1989	2	6	5.5	10.6	0.1	5.643	0
38	1989	2	7	1.6	10.7	0.1	5.643	0
39	1989	2	8	-1.9	7.4	0.1	5.643	0
40	1989	2	9	-1.6	11.2	0.1	5.643	0
41	1989	2	10	-2.6	12.2	0.1	5.643	0
42	1989	2	11	-3.6	10	0.3	3.6784	0
43	1989	2	12	-0.9	10.5	0.3	3.6784	0.3
44	1989	2	13	0.8	7.8	0.3	3.6784	0
45	1989	2	14	4.7	9.5	0.3	3.6784	0
46	1989	2	15	1.6	12.3	0.3	3.6784	0
47	1989	2	16	1.7	8.1	0.3	3.6784	0
48	1989	2	17	2.4	9.3	0.3	3.6784	0
49	1989	2	18	8.8	14.3	0.3	3.6784	0
50	1989	2	19	11.9	15.2	0.3	3.6784	0.5
51	1989	2	20	8.9	12.3	0.3	3.6784	2.2
52	1989	2	21	3.5	7.5	0.8	4.2636	0.2
53	1989	2	22	1.2	7.5	0.8	4.2636	8.7
54	1989	2	23	3.9	8.2	0.8	4.2636	1.8
55	1989	2	24	0.6	7.7	0.8	4.2636	1.6
56	1989	2	25	3.6	7.4	0.8	4.2636	6.9
57	1989	2	26	1.4	8.5	0.8	4.2636	4.3
58	1989	2	27	1.2	7.4	0.8	4.2636	2.5
59	1989	2	28	3.8	7	0.8	4.2636	0.7
60	1989	3	1	3.5	9.8	1.3	9.0706	1.6
61	1989	3	2	2.5	9.6	1.3	9.0706	10.3
62	1989	3	3	6.8	10.9	1.3	9.0706	1.9
63	1989	3	4	6.7	11.7	1.3	9.0706	1.8
64	1989	3	5	9	15	1.3	9.0706	0
65	1989	3	6	4	16.5	1.3	9.0706	0
66	1989	3	7	5.1	10.6	1.3	9.0706	17.3
67	1989	3	8	4.2	10.4	1.3	9.0706	0
68	1989	3	9	0.2	12.3	1.3	9.0706	0
69	1989	3	10	4.3	16.5	1.3	9.0706	0
70	1989	3	11	2.6	16.4	1.4	9.9484	0
71	1989	3	12	5.3	15.7	1.4	9.9484	0.4
72	1989	3	13	7.3	11.1	1.4	9.9484	0
73	1989	3	14	2.3	11.5	1.4	9.9484	3.1
74	1989	3	15	5.3	13.8	1.4	9.9484	5.3
75	1989	3	16	6.5	15.3	1.4	9.9484	5.6
76	1989	3	17	4.2	7.2	1.4	9.9484	0.2
77	1989	3	18	0	10.1	1.4	9.9484	0
78	1989	3	19	-0.2	13.2	1.4	9.9484	0
79	1989	3	20	0	10.9	1.4	9.9484	1.8
80	1989	3	21	2.2	10.4	2.2	13.9612	2.3
81	1989	3	22	6.7	13.3	2.2	13.9612	2
82	1989	3	23	2.7	10.2	2.2	13.9612	0
83	1989	3	24	4	12.3	2.2	13.9612	0.5
84	1989	3	25	7.7	11.6	2.2	13.9612	1.1
85	1989	3	26	2.2	16.3	2.2	13.9612	0
86	1989	3	27	6.5	21.2	2.2	13.9612	0
87	1989	3	28	8	22.2	2.2	13.9612	0
88	1989	3	29	7.7	22.5	2.2	13.9612	0
89	1989	3	30	7.6	17.8	2.2	13.9612	0
90	1989	3	31	6.4	21	2.2	13.9612	0.2
91	1989	4	1	8.1	19.2	1.4	8.6526	6.4
92	1989	4	2	9.2	11.9	1.4	8.6526	1.6
93	1989	4	3	3.4	9.4	1.4	8.6526	5.2
94	1989	4	4	2.1	8	1.4	8.6526	9.5
95	1989	4	5	3.1	7.2	1.4	8.6526	10.1
96	1989	4	6	5.3	8.6	1.4	8.6526	3.7
97	1989	4	7	3.8	12.7	1.4	8.6526	0.1
98	1989	4	8	3.6	12.6	1.4	8.6526	0
99	1989	4	9	-0.9	16	1.4	8.6526	0
100	1989	4	10	11	14.3	1.4	8.6526	0.7
101	1989	4	11	5.8	14.9	1.6	9.5304	5.7
102	1989	4	12	9	11.5	1.6	9.5304	3.2
103	1989	4	13	4.4	11.1	1.6	9.5304	0.5
104	1989	4	14	6.7	10.3	1.6	9.5304	3.3
105	1989	4	15	0.2	13.9	1.6	9.5304	0
106	1989	4	16	3.1	13	1.6	9.5304	0.5
107	1989	4	17	3.4	12.7	1.6	9.5304	0.1
108	1989	4	18	2.7	11.1	1.6	9.5304	0
109	1989	4	19	2.1	11.7	1.6	9.5304	0
110	1989	4	20	0.8	10.8	1.6	9.5304	0
111	1989	4	21	4.2	9.9	2.1	15.1316	4
112	1989	4	22	3.9	9.6	2.1	15.1316	10.5
113	1989	4	23	2.1	12.1	2.1	15.1316	0
114	1989	4	24	3.7	16.9	2.1	15.1316	19.1
115	1989	4	25	5.9	8.5	2.1	15.1316	16.3
116	1989	4	26	3	7.1	2.1	15.1316	6.5
117	1989	4	27	-1.3	11.1	2.1	15.1316	2.1
118	1989	4	28	2.6	12.2	2.1	15.1316	0
119	1989	4	29	-1.4	13.8	2.1	15.1316	0
120	1989	4	30	-0.8	15	2.1	15.1316	0
121	1989	5	1	0.7	17.2	3.6	24.1604	0
122	1989	5	2	3.5	20.5	3.6	24.1604	0
123	1989	5	3	6.3	22.7	3.6	24.1604	0
124	1989	5	4	6.1	24.1	3.6	24.1604	0
125	1989	5	5	7.4	24.7	3.6	24.1604	0
126	1989	5	6	10.9	16.7	3.6	24.1604	0
127	1989	5	7	2.6	15.8	3.6	24.1604	0
128	1989	5	8	1.8	18.9	3.6	24.1604	0
129	1989	5	9	4.1	24.7	3.6	24.1604	1.9
130	1989	5	10	13.5	19.5	3.6	24.1604	2.7
131	1989	5	11	11.4	17.8	3.6	22.4466	8.9
132	1989	5	12	8.9	15.9	3.6	22.4466	4.8
133	1989	5	13	5.6	15.3	3.6	22.4466	0
134	1989	5	14	5.4	16.2	3.6	22.4466	0.1
135	1989	5	15	4.4	19.9	3.6	22.4466	0
136	1989	5	16	5	21.8	3.6	22.4466	0
137	1989	5	17	8	23	3.6	22.4466	0
138	1989	5	18	7	24.4	3.6	22.4466	0
139	1989	5	19	8.4	26.8	3.6	22.4466	0
140	1989	5	20	9.6	27.2	3.6	22.4466	0
141	1989	5	21	11.3	25.8	5.28	29.469	0
142	1989	5	22	11.8	26.2	5.28	29.469	0
143	1989	5	23	11.4	25.9	5.28	29.469	0
144	1989	5	24	9.5	27.1	5.28	29.469	0
145	1989	5	25	8.6	26.7	5.28	29.469	0
146	1989	5	26	11.2	20.2	5.28	29.469	0
147	1989	5	27	10.5	21.9	5.28	29.469	0
148	1989	5	28	10.3	24.6	5.28	29.469	0
149	1989	5	29	10.1	24.5	5.28	29.469	0
150	1989	5	30	8.2	22.2	5.28	29.469	0
151	1989	5	31	3.4	16.6	5.28	29.469	0
152	1989	6	1	1.6	17	2.6	15.2152	0.6
153	1989	6	2	7.6	18.7	2.6	15.2152	18.2
154	1989	6	3	9	11.9	2.6	15.2152	3.3
155	1989	6	4	6.4	14.6	2.6	15.2152	0.7
156	1989	6	5	6	14.4	2.6	15.2152	3.1
157	1989	6	6	5.9	13.7	2.6	15.2152	3.6
158	1989	6	7	5.3	14.7	2.6	15.2152	4.7
159	1989	6	8	9	17.5	2.6	15.2152	0.2
160	1989	6	9	7.6	19.6	2.6	15.2152	0
161	1989	6	10	8.7	18.3	2.6	15.2152	4.4
162	1989	6	11	8.2	24.9	5.3	28.6748	0
163	1989	6	12	10.6	25.4	5.3	28.6748	0
164	1989	6	13	10.6	25.7	5.3	28.6748	0
165	1989	6	14	9.4	26.4	5.3	28.6748	0
166	1989	6	15	11.6	26.3	5.3	28.6748	0
167	1989	6	16	11.8	25.9	5.3	28.6748	0
168	1989	6	17	9	26	5.3	28.6748	0
169	1989	6	18	9	26.1	5.3	28.6748	0
170	1989	6	19	9.1	29	5.3	28.6748	0
171	1989	6	20	10.3	28.5	5.3	28.6748	0
172	1989	6	21	12.6	27.1	3.5	17.3888	0.2
173	1989	6	22	7.5	19.6	3.5	17.3888	4.4
174	1989	6	23	13.5	18.8	3.5	17.3888	0
175	1989	6	24	7.9	24.8	3.5	17.3888	0
176	1989	6	25	9.8	26.8	3.5	17.3888	0
177	1989	6	26	10.4	29.6	3.5	17.3888	0.8
178	1989	6	27	12	20.9	3.5	17.3888	7.7
179	1989	6	28	10.1	19.5	3.5	17.3888	0
180	1989	6	29	12.6	16.8	3.5	17.3888	4.3
181	1989	6	30	11.4	21	3.5	17.3888	0
182	1989	7	1	11.3	22.2	3.5	16.8036	0.1
183	1989	7	2	13.1	19.2	3.5	16.8036	0.1
184	1989	7	3	13.3	23.6	3.5	16.8036	0
185	1989	7	4	9.4	19.5	3.5	16.8036	10.3
186	1989	7	5	12.9	27.1	3.5	16.8036	0
187	1989	7	6	14.9	30.9	3.5	16.8036	1.6
188	1989	7	7	19.3	26.5	3.5	16.8036	0.6
189	1989	7	8	16.6	24.4	3.5	16.8036	1.3
190	1989	7	9	15	23.8	3.5	16.8036	1.3
191	1989	7	10	14.9	21.5	3.5	16.8036	0
192	1989	7	11	11	24.2	4.9	26.2922	0
193	1989	7	12	11.4	26.4	4.9	26.2922	0
194	1989	7	13	11.8	25.7	4.9	26.2922	0
195	1989	7	14	7.7	20.4	4.9	26.2922	0
196	1989	7	15	3.4	24.2	4.9	26.2922	0
197	1989	7	16	10.8	26.6	4.9	26.2922	0
198	1989	7	17	8.3	24.7	4.9	26.2922	0
199	1989	7	18	12.9	23.5	4.9	26.2922	0
200	1989	7	19	5.6	23.9	4.9	26.2922	0
201	1989	7	20	6.4	28.8	4.9	26.2922	0
202	1989	7	21	10.5	32.6	5.06	22.2376	0.4
203	1989	7	22	16.8	33.6	5.06	22.2376	11
204	1989	7	23	20.1	30.7	5.06	22.2376	0
205	1989	7	24	16.6	30.3	5.06	22.2376	3.6
206	1989	7	25	16.7	27.5	5.06	22.2376	0
207	1989	7	26	13.8	26.3	5.06	22.2376	0
208	1989	7	27	12.6	24.9	5.06	22.2376	0
209	1989	7	28	10.5	25.9	5.06	22.2376	0
210	1989	7	29	10	26.3	5.06	22.2376	0
211	1989	7	30	13.7	21.2	5.06	22.2376	2.1
212	1989	7	31	12.5	22	5.06	22.2376	4.6
213	1989	8	1	10.8	20.6	3.9	19.6878	0.6
214	1989	8	2	6.3	22.8	3.9	19.6878	0
215	1989	8	3	6.1	22.2	3.9	19.6878	0
216	1989	8	4	12.4	25.7	3.9	19.6878	0
217	1989	8	5	9	28.2	3.9	19.6878	0
218	1989	8	6	14.7	24.2	3.9	19.6878	2.9
219	1989	8	7	13.4	25.2	3.9	19.6878	13.6
220	1989	8	8	15.5	25.1	3.9	19.6878	0
221	1989	8	9	11.4	25.6	3.9	19.6878	0
222	1989	8	10	13.2	28.6	3.9	19.6878	0
223	1989	8	11	12.7	20.9	3.9	19.9804	1.7
224	1989	8	12	15.5	22.9	3.9	19.9804	0
225	1989	8	13	10	25.2	3.9	19.9804	0
226	1989	8	14	12.3	26.6	3.9	19.9804	0
227	1989	8	15	14.9	30	3.9	19.9804	0
228	1989	8	16	14.4	23.5	3.9	19.9804	11.4
229	1989	8	17	13.1	23.1	3.9	19.9804	0
230	1989	8	18	10.3	24	3.9	19.9804	0
231	1989	8	19	9.7	28.7	3.9	19.9804	0
232	1989	8	20	11.8	30.4	3.9	19.9804	0
233	1989	8	21	14.1	29.8	3.74	19.2698	0
234	1989	8	22	17	26.7	3.74	19.2698	0
235	1989	8	23	8.8	24.9	3.74	19.2698	0
236	1989	8	24	8.3	25.7	3.74	19.2698	0
237	1989	8	25	10.4	20.1	3.74	19.2698	3.5
238	1989	8	26	15.7	23.9	3.74	19.2698	1.1
239	1989	8	27	14.5	20.3	3.74	19.2698	1.3
240	1989	8	28	9.7	19.9	3.74	19.2698	0
241	1989	8	29	7	20.2	3.74	19.2698	0
242	1989	8	30	12.3	24.5	3.74	19.2698	0
243	1989	8	31	13.4	24.8	3.74	19.2698	1.2
244	1989	9	1	13.9	19.8	2.7	17.347	0
245	1989	9	2	7.3	19.5	2.7	17.347	0.8
246	1989	9	3	7.7	19	2.7	17.347	0
247	1989	9	4	3.9	18.2	2.7	17.347	0
248	1989	9	5	2.3	20.5	2.7	17.347	0
249	1989	9	6	3.3	22.1	2.7	17.347	0
250	1989	9	7	5.5	24.8	2.7	17.347	0
251	1989	9	8	5.5	24.4	2.7	17.347	0
252	1989	9	9	5.6	23.6	2.7	17.347	0
253	1989	9	10	11.7	24.7	2.7	17.347	0
254	1989	9	11	8	24.5	1.9	9.6558	6.4
255	1989	9	12	14.9	18.7	1.9	9.6558	0.5
256	1989	9	13	13.2	18.5	1.9	9.6558	8
257	1989	9	14	11.8	19.7	1.9	9.6558	11.3
258	1989	9	15	13.4	18.5	1.9	9.6558	5.4
259	1989	9	16	16.6	24.3	1.9	9.6558	0
260	1989	9	17	13.3	25.9	1.9	9.6558	0
261	1989	9	18	14	27	1.9	9.6558	1.2
262	1989	9	19	16.1	21.7	1.9	9.6558	7.1
263	1989	9	20	10.2	22.6	1.9	9.6558	0
264	1989	9	21	10.6	26.3	1.5	10.241	0
265	1989	9	22	14.9	26.1	1.5	10.241	5.2
266	1989	9	23	12.8	18.6	1.5	10.241	0.2
267	1989	9	24	9.1	18.5	1.5	10.241	2
268	1989	9	25	4.7	19.8	1.5	10.241	0
269	1989	9	26	8.9	18.3	1.5	10.241	0
270	1989	9	27	12.2	18.2	1.5	10.241	0.5
271	1989	9	28	10.1	16	1.5	10.241	0
272	1989	9	29	7.5	15.5	1.5	10.241	0
273	1989	9	30	6.3	15.8	1.5	10.241	0
274	1989	10	1	12.6	16	1.2	8.4018	0
275	1989	10	2	11.6	15.2	1.2	8.4018	0
276	1989	10	3	11.2	16	1.2	8.4018	0
277	1989	10	4	1.1	17.9	1.2	8.4018	0
278	1989	10	5	1.7	21.7	1.2	8.4018	0
279	1989	10	6	10.9	16.2	1.2	8.4018	2.3
280	1989	10	7	9.1	12.9	1.2	8.4018	0.6
281	1989	10	8	7.9	13.7	1.2	8.4018	0.4
282	1989	10	9	8.8	12.4	1.2	8.4018	0.6
283	1989	10	10	6.7	12.4	1.2	8.4018	0.1
284	1989	10	11	6.1	13	0.9	7.3568	1.9
285	1989	10	12	11.3	18	0.9	7.3568	0
286	1989	10	13	7.7	17.8	0.9	7.3568	0.2
287	1989	10	14	9.5	12.9	0.9	7.3568	0.8
288	1989	10	15	3.6	14.2	0.9	7.3568	0
289	1989	10	16	1	17.1	0.9	7.3568	0
290	1989	10	17	0.3	19	0.9	7.3568	0
291	1989	10	18	2.2	17.4	0.9	7.3568	0
292	1989	10	19	8.7	18.9	0.9	7.3568	1.2
293	1989	10	20	12.4	16.4	0.9	7.3568	3.3
294	1989	10	21	13.4	22.2	1.1	7.315	0
295	1989	10	22	8.5	23.8	1.1	7.315	0
296	1989	10	23	11.2	21.7	1.1	7.315	0
297	1989	10	24	11.2	20.1	1.1	7.315	0
298	1989	10	25	8.7	21.1	1.1	7.315	0
299	1989	10	26	8.1	22.1	1.1	7.315	0
300	1989	10	27	9.5	20.5	1.1	7.315	0
301	1989	10	28	8.3	14.6	1.1	7.315	4.4
302	1989	10	29	8.6	15.5	1.1	7.315	7.8
303	1989	10	30	10.8	18.8	1.1	7.315	2.7
304	1989	10	31	9.9	18	1.1	7.315	4.4
305	1989	11	1	12.1	14	0.3	3.6784	14.7
306	1989	11	2	12.1	14	0.3	3.6784	14.7
307	1989	11	3	8.1	11.9	0.3	3.6784	0
308	1989	11	4	4.7	10.2	0.3	3.6784	2.8
309	1989	11	5	5.1	8.6	0.3	3.6784	0
310	1989	11	6	1.1	8.3	0.3	3.6784	0.1
311	1989	11	7	-0.6	10.6	0.3	3.6784	0
312	1989	11	8	6.1	13.9	0.3	3.6784	0.9
313	1989	11	9	3.5	11.1	0.3	3.6784	0
314	1989	11	10	3.4	11	0.3	3.6784	1.7
315	1989	11	11	3	12.9	0	6.7716	0
316	1989	11	12	1.8	13.5	0	6.7716	0
317	1989	11	13	-0.7	11.1	0	6.7716	0
318	1989	11	14	-2.3	8.7	0	6.7716	0
319	1989	11	15	-4.3	8.1	0	6.7716	0
320	1989	11	16	-1.7	8.6	0	6.7716	0
321	1989	11	17	-0.7	8	0	6.7716	0
322	1989	11	18	0.9	10.3	0	6.7716	0
323	1989	11	19	-0.4	11.5	0	6.7716	0
324	1989	11	20	3.9	13.2	0	6.7716	0
325	1989	11	21	7.7	15.7	0	4.9742	0
326	1989	11	22	2.4	8.7	0	4.9742	0.8
327	1989	11	23	-4.2	5	0	4.9742	0
328	1989	11	24	-5.4	-0.3	0	4.9742	0
329	1989	11	25	-3.8	2.8	0	4.9742	0
330	1989	11	26	-10.2	2.9	0	4.9742	0
331	1989	11	27	-8.3	3	0	4.9742	0
332	1989	11	28	-5.1	7.9	0	4.9742	0
333	1989	11	29	-7	4.6	0	4.9742	0
334	1989	11	30	-8.8	2.7	0	4.9742	0
335	1989	12	1	-8	4.8	0	3.762	0
336	1989	12	2	-8.5	6.5	0	3.762	0
337	1989	12	3	-8	4.4	0	3.762	0
338	1989	12	4	-7.1	3.7	0	3.762	0
339	1989	12	5	-9.4	4	0	3.762	0
340	1989	12	6	-7.4	4.5	0	3.762	0
341	1989	12	7	-0.5	3.7	0	3.762	0
342	1989	12	8	-6	5.6	0	3.762	0
343	1989	12	9	-8.5	3.6	0	3.762	0
344	1989	12	10	-8.3	3.9	0	3.762	0
345	1989	12	11	-9.9	0.1	0.7	1.8392	1.4
346	1989	12	12	-4.2	4.5	0.7	1.8392	7
347	1989	12	13	1.8	13	0.7	1.8392	9.2
348	1989	12	14	8.7	14.8	0.7	1.8392	8.8
349	1989	12	15	10.1	14.2	0.7	1.8392	8.6
350	1989	12	16	9.6	16.6	0.7	1.8392	11.7
351	1989	12	17	7.3	13.7	0.7	1.8392	4.5
352	1989	12	18	8	12	0.7	1.8392	4.4
353	1989	12	19	5.9	9.9	0.7	1.8392	5.6
354	1989	12	20	4.2	14.2	0.7	1.8392	0.3
355	1989	12	21	11.9	14.8	0.22	2.8424	3.7
356	1989	12	22	8.1	11.5	0.22	2.8424	7.1
357	1989	12	23	3.2	9.6	0.22	2.8424	0.8
358	1989	12	24	8	10.9	0.22	2.8424	0
359	1989	12	25	4.1	9.4	0.22	2.8424	0
360	1989	12	26	1.3	7.1	0.22	2.8424	0
361	1989	12	27	-2.2	5.6	0.22	2.8424	0
362	1989	12	28	-1.1	0.2	0.22	2.8424	0
363	1989	12	29	-0.6	1	0.22	2.8424	0
364	1989	12	30	-0.7	0.5	0.22	2.8424	0
365	1989	12	31	-1.8	-1.1	0.22	2.8424	0
