# Supplementary material for: Optimization of black-box models with uncertain climatic inputs—Application to sunflower ideotype design
Source: PLoS One. 2017 May 25;12(5):e0176815. doi: 10.1371/journal.pone.0176815 (PMC5444610; doi:10.1371/journal.pone.0176815)
Supplement: S1 Dataset and Code — The dataset used throughout this manuscript and the R code used to call the SUNFLO model and run the proposed algorithm are provided in a single archive file. (TGZ) [file pone.0176815.s001.tgz › supplementary/data/climate/31069001_1995.txt]

JourJ	Annee	Mois	Jour	Tmin	Tmax	ETP	RAD	Pluie
1	1995	1	1	3.1	7	0.4	4.27	0.4
2	1995	1	2	0.7	5.4	0.4	4.27	0.2
3	1995	1	3	-5.1	3.4	0.4	4.27	0
4	1995	1	4	-4.8	2.9	0.4	4.27	0
5	1995	1	5	-6.3	7.2	0.4	4.27	8
6	1995	1	6	0	7.5	0.4	4.27	1.8
7	1995	1	7	3.2	6.1	0.4	4.27	0
8	1995	1	8	1.3	7.8	0.4	4.27	11
9	1995	1	9	2.4	7.2	0.4	4.27	0.4
10	1995	1	10	4.6	9.5	0.4	4.27	2.2
11	1995	1	11	7.7	11.6	0.6	6.363	18.4
12	1995	1	12	1.2	4.9	0.6	6.363	0
13	1995	1	13	0	3.8	0.6	6.363	0
14	1995	1	14	-3.9	6.1	0.6	6.363	0
15	1995	1	15	-2.9	5.6	0.6	6.363	0
16	1995	1	16	-2.4	10.2	0.6	6.363	0
17	1995	1	17	7.6	13.3	0.6	6.363	0
18	1995	1	18	4	11.4	0.6	6.363	10.6
19	1995	1	19	-1.2	11.5	0.6	6.363	0
20	1995	1	20	4.7	8.3	0.6	6.363	1
21	1995	1	21	0.2	12.5	0.7	6.153	0
22	1995	1	22	3.1	13.6	0.7	6.153	0.4
23	1995	1	23	5.7	14.9	0.7	6.153	3.4
24	1995	1	24	5.8	12.2	0.7	6.153	1.8
25	1995	1	25	7.2	18.5	0.7	6.153	0
26	1995	1	26	4.5	16.8	0.7	6.153	2
27	1995	1	27	2.9	13.5	0.7	6.153	1.6
28	1995	1	28	4.2	13.3	0.7	6.153	1.4
29	1995	1	29	4.5	13.8	0.7	6.153	9.2
30	1995	1	30	9.3	12.2	0.7	6.153	1.6
31	1995	1	31	3.9	12.3	0.7	6.153	0
32	1995	2	1	-0.2	13.7	0.6	6.865	0.2
33	1995	2	2	5.6	11.5	0.6	6.865	0
34	1995	2	3	0.5	11.1	0.6	6.865	0
35	1995	2	4	-0.1	12.4	0.6	6.865	1
36	1995	2	5	9.5	11.3	0.6	6.865	0.2
37	1995	2	6	8.7	15.4	0.6	6.865	0
38	1995	2	7	1.4	13	0.6	6.865	0
39	1995	2	8	2.3	17.4	0.6	6.865	1.6
40	1995	2	9	8.7	11.3	0.6	6.865	5.2
41	1995	2	10	2.1	10.6	0.6	6.865	2
42	1995	2	11	2.8	14.5	1.3	9.586	2.4
43	1995	2	12	7.9	13.1	1.3	9.586	0.8
44	1995	2	13	9.7	14.1	1.3	9.586	3
45	1995	2	14	7.4	16.5	1.3	9.586	2.4
46	1995	2	15	9.5	18.9	1.3	9.586	3
47	1995	2	16	9.4	14.7	1.3	9.586	0
48	1995	2	17	9.2	16.2	1.3	9.586	6
49	1995	2	18	5.6	11.2	1.3	9.586	1
50	1995	2	19	2.1	15	1.3	9.586	0
51	1995	2	20	1.4	19.8	1.3	9.586	0
52	1995	2	21	7	14.4	1.4	7.87	10.6
53	1995	2	22	3.8	8.7	1.4	7.87	0
54	1995	2	23	-0.2	11.3	1.4	7.87	2.2
55	1995	2	24	8.5	13.7	1.4	7.87	5.8
56	1995	2	25	11.2	15.4	1.4	7.87	11.4
57	1995	2	26	5	9.6	1.4	7.87	0.2
58	1995	2	27	0.3	8.6	1.4	7.87	0
59	1995	2	28	-1.9	10.9	1.4	7.87	0
60	1995	3	1	-1.9	13.5	1.6	10.172	0.4
61	1995	3	2	5.7	12.5	1.6	10.172	0.2
62	1995	3	3	4.4	9.4	1.6	10.172	6.6
63	1995	3	4	1.6	7.2	1.6	10.172	1.6
64	1995	3	5	1.7	12.7	1.6	10.172	13.6
65	1995	3	6	5	10	1.6	10.172	1.6
66	1995	3	7	1	12.4	1.6	10.172	0.2
67	1995	3	8	3.5	8.1	1.6	10.172	1.2
68	1995	3	9	2.1	13.5	1.6	10.172	0
69	1995	3	10	8.4	14.7	1.6	10.172	0
70	1995	3	11	10.1	15.6	2.2	12.516	0
71	1995	3	12	3.5	17.3	2.2	12.516	0
72	1995	3	13	5.7	16	2.2	12.516	0
73	1995	3	14	7.8	14.6	2.2	12.516	0
74	1995	3	15	5.2	10.8	2.2	12.516	4.4
75	1995	3	16	5	12.8	2.2	12.516	1.6
76	1995	3	17	3	16.1	2.2	12.516	0
77	1995	3	18	8.2	15.8	2.2	12.516	0
78	1995	3	19	2.8	18.3	2.2	12.516	3
79	1995	3	20	4.3	12	2.2	12.516	0
80	1995	3	21	-1.1	13.6	2.6	15.363	0
81	1995	3	22	1.9	15.9	2.6	15.363	0
82	1995	3	23	3.4	17.7	2.6	15.363	0
83	1995	3	24	2.5	20.9	2.6	15.363	0
84	1995	3	25	8.3	11.1	2.6	15.363	0
85	1995	3	26	7.2	14.9	2.6	15.363	0
86	1995	3	27	5.9	14.1	2.6	15.363	1.8
87	1995	3	28	0.6	10.6	2.6	15.363	0.2
88	1995	3	29	8.6	13.9	2.6	15.363	3.2
89	1995	3	30	0.3	10.7	2.6	15.363	0
90	1995	3	31	-1.4	12.8	2.6	15.363	0
91	1995	4	1	1.8	16.3	3	17.581	0
92	1995	4	2	3.6	21.3	3	17.581	0
93	1995	4	3	9.2	19.1	3	17.581	0
94	1995	4	4	10.5	22.1	3	17.581	0
95	1995	4	5	10.3	14.6	3	17.581	0
96	1995	4	6	10.8	16.1	3	17.581	0
97	1995	4	7	7.5	17.6	3	17.581	0
98	1995	4	8	9.8	20.8	3	17.581	0
99	1995	4	9	4.8	20	3	17.581	0
100	1995	4	10	4	22.1	3	17.581	0
101	1995	4	11	6.1	22.6	3.4	17.246	0
102	1995	4	12	6.3	24.2	3.4	17.246	0
103	1995	4	13	7.4	19.1	3.4	17.246	0
104	1995	4	14	4.9	18.6	3.4	17.246	0
105	1995	4	15	2	17.7	3.4	17.246	0.2
106	1995	4	16	9	13.8	3.4	17.246	2.4
107	1995	4	17	7.4	15	3.4	17.246	0
108	1995	4	18	6.2	16.8	3.4	17.246	0
109	1995	4	19	7.8	16.3	3.4	17.246	0.4
110	1995	4	20	5.5	13.2	3.4	17.246	0
111	1995	4	21	7.6	10.8	2.6	13.73	1.2
112	1995	4	22	-0.2	16	2.6	13.73	4
113	1995	4	23	2.9	16.3	2.6	13.73	0
114	1995	4	24	6.6	9.7	2.6	13.73	20
115	1995	4	25	6.9	9	2.6	13.73	4.4
116	1995	4	26	7.5	12.4	2.6	13.73	0
117	1995	4	27	3.9	18.6	2.6	13.73	0
118	1995	4	28	10.7	18.4	2.6	13.73	0
119	1995	4	29	8.8	17.3	2.6	13.73	0
120	1995	4	30	8.4	20	2.6	13.73	0
121	1995	5	1	6.8	24.6	5.6	27.418	0
122	1995	5	2	8.7	25.8	5.6	27.418	0
123	1995	5	3	10.8	25.2	5.6	27.418	0
124	1995	5	4	12.5	25.3	5.6	27.418	0
125	1995	5	5	9.1	27.5	5.6	27.418	0
126	1995	5	6	10.9	27.8	5.6	27.418	0
127	1995	5	7	13	28.3	5.6	27.418	0
128	1995	5	8	11.6	28.9	5.6	27.418	0
129	1995	5	9	15.6	25.7	5.6	27.418	0
130	1995	5	10	14.3	23.7	5.6	27.418	0
131	1995	5	11	12.3	19.4	3.4	15.028	17
132	1995	5	12	11.2	16.9	3.4	15.028	8.4
133	1995	5	13	5.2	13.8	3.4	15.028	3
134	1995	5	14	4.5	15.7	3.4	15.028	0
135	1995	5	15	6.7	16.8	3.4	15.028	1.4
136	1995	5	16	10.5	17.3	3.4	15.028	6.4
137	1995	5	17	12.3	19.2	3.4	15.028	4.2
138	1995	5	18	12.7	21	3.4	15.028	2
139	1995	5	19	10.4	17.1	3.4	15.028	0
140	1995	5	20	8.3	18.3	3.4	15.028	0
141	1995	5	21	5.8	20.6	4.9	21.39	0
142	1995	5	22	8.5	24.3	4.9	21.39	0
143	1995	5	23	12.3	23.4	4.9	21.39	0
144	1995	5	24	13	22.8	4.9	21.39	0
145	1995	5	25	13.8	16	4.9	21.39	21.4
146	1995	5	26	12.5	21.7	4.9	21.39	0
147	1995	5	27	13.5	27	4.9	21.39	0
148	1995	5	28	15	28.5	4.9	21.39	0
149	1995	5	29	16	20	4.9	21.39	0
150	1995	5	30	12.6	20.3	4.9	21.39	3.6
151	1995	5	31	11.2	18.9	4.9	21.39	0
152	1995	6	1	11.5	17.8	4.1	16.744	0.2
153	1995	6	2	12	19.4	4.1	16.744	0
154	1995	6	3	12.8	21	4.1	16.744	0
155	1995	6	4	13.1	20.8	4.1	16.744	0
156	1995	6	5	12	21.6	4.1	16.744	0
157	1995	6	6	9.1	23.1	4.1	16.744	0
158	1995	6	7	10.9	25.4	4.1	16.744	0
159	1995	6	8	11.5	24.5	4.1	16.744	0
160	1995	6	9	14.5	23.1	4.1	16.744	5.2
161	1995	6	10	12.2	18.2	4.1	16.744	0.4
162	1995	6	11	11.9	17.6	4.9	21.6	3.8
163	1995	6	12	12.2	17.9	4.9	21.6	6
164	1995	6	13	12.6	21.1	4.9	21.6	0
165	1995	6	14	12.4	21.3	4.9	21.6	0
166	1995	6	15	10.2	22.9	4.9	21.6	0
167	1995	6	16	9.9	23.8	4.9	21.6	0
168	1995	6	17	10	28.8	4.9	21.6	0
169	1995	6	18	15.6	26.6	4.9	21.6	0
170	1995	6	19	16.7	31.6	4.9	21.6	0
171	1995	6	20	19.3	29.5	4.9	21.6	8
172	1995	6	21	18	24.1	5.3	22.563	23
173	1995	6	22	18.3	26.2	5.3	22.563	0
174	1995	6	23	13.8	24.8	5.3	22.563	0
175	1995	6	24	11	23.7	5.3	22.563	0
176	1995	6	25	12.6	26.1	5.3	22.563	0
177	1995	6	26	14	30.8	5.3	22.563	0
178	1995	6	27	17.3	30.6	5.3	22.563	0
179	1995	6	28	16.9	29.9	5.3	22.563	2.2
180	1995	6	29	18.4	28.7	5.3	22.563	0
181	1995	6	30	18.4	32.5	5.3	22.563	0
182	1995	7	1	20.4	32.3	5.6	21.432	0
183	1995	7	2	18.1	28.4	5.6	21.432	7.4
184	1995	7	3	15.9	25	5.6	21.432	2.6
185	1995	7	4	14.7	22.1	5.6	21.432	0
186	1995	7	5	15.5	25	5.6	21.432	0.4
187	1995	7	6	13.8	27.3	5.6	21.432	0
188	1995	7	7	14.7	29.3	5.6	21.432	0
189	1995	7	8	17.6	31.2	5.6	21.432	0
190	1995	7	9	19.3	31.5	5.6	21.432	0
191	1995	7	10	18.9	30.8	5.6	21.432	4
192	1995	7	11	17.7	26	5.8	24.111	0
193	1995	7	12	15.7	31.4	5.8	24.111	0
194	1995	7	13	17.4	33.3	5.8	24.111	51.8
195	1995	7	14	17.1	26.2	5.8	24.111	0
196	1995	7	15	17.2	29.1	5.8	24.111	0
197	1995	7	16	20.9	26	5.8	24.111	0
198	1995	7	17	15.6	28.1	5.8	24.111	0
199	1995	7	18	17.3	28	5.8	24.111	0
200	1995	7	19	16.4	34.6	5.8	24.111	0
201	1995	7	20	20.6	34.8	5.8	24.111	0
202	1995	7	21	21.5	33.8	5.6	21.809	0
203	1995	7	22	19.8	24.6	5.6	21.809	0.2
204	1995	7	23	16.7	28.7	5.6	21.809	0
205	1995	7	24	14.3	33.5	5.6	21.809	0
206	1995	7	25	17.9	33.5	5.6	21.809	0
207	1995	7	26	18.3	29.9	5.6	21.809	0
208	1995	7	27	19.4	26.8	5.6	21.809	0
209	1995	7	28	16.9	29.9	5.6	21.809	0
210	1995	7	29	18.1	33.3	5.6	21.809	0
211	1995	7	30	20.7	31.2	5.6	21.809	0
212	1995	7	31	19.9	27.6	5.6	21.809	0
213	1995	8	1	17	31.9	4.7	18	0
214	1995	8	2	20.4	34.7	4.7	18	0
215	1995	8	3	19.4	31.4	4.7	18	0
216	1995	8	4	21.3	31.9	4.7	18	10.6
217	1995	8	5	18.1	29	4.7	18	0
218	1995	8	6	19	23.7	4.7	18	10
219	1995	8	7	16.7	25.9	4.7	18	0
220	1995	8	8	17	25.9	4.7	18	0
221	1995	8	9	15.7	28.7	4.7	18	0
222	1995	8	10	20.9	29.2	4.7	18	0.2
223	1995	8	11	18.4	30.7	5.3	21.307	0
224	1995	8	12	20.6	29.7	5.3	21.307	0
225	1995	8	13	19.2	27.7	5.3	21.307	0
226	1995	8	14	18.3	28.1	5.3	21.307	0
227	1995	8	15	16.3	26.9	5.3	21.307	0
228	1995	8	16	13.2	29.8	5.3	21.307	0
229	1995	8	17	14.1	31.1	5.3	21.307	0
230	1995	8	18	17.6	29.3	5.3	21.307	0
231	1995	8	19	18.9	28.4	5.3	21.307	0
232	1995	8	20	18.6	29.4	5.3	21.307	0
233	1995	8	21	19.2	26.9	4.1	15.321	0
234	1995	8	22	17.7	26.7	4.1	15.321	0
235	1995	8	23	16.7	27.4	4.1	15.321	0.4
236	1995	8	24	18.4	26.6	4.1	15.321	0
237	1995	8	25	16.5	25.6	4.1	15.321	0.2
238	1995	8	26	18	27	4.1	15.321	0.2
239	1995	8	27	16.1	24.8	4.1	15.321	0
240	1995	8	28	17.1	22.9	4.1	15.321	0
241	1995	8	29	8.2	24.4	4.1	15.321	0
242	1995	8	30	10.5	24.5	4.1	15.321	0
243	1995	8	31	9.4	23.2	4.1	15.321	0
244	1995	9	1	9.2	24.5	4.2	17.163	0
245	1995	9	2	8.7	24.9	4.2	17.163	0
246	1995	9	3	11.4	24.7	4.2	17.163	0
247	1995	9	4	14.9	21.7	4.2	17.163	0
248	1995	9	5	14.2	22.2	4.2	17.163	0
249	1995	9	6	13.9	27.7	4.2	17.163	0
250	1995	9	7	18.5	29.4	4.2	17.163	2
251	1995	9	8	14.2	22.4	4.2	17.163	1
252	1995	9	9	10.3	25.2	4.2	17.163	0
253	1995	9	10	17.3	26.8	4.2	17.163	1
254	1995	9	11	17	21.2	2.1	8.246	0.4
255	1995	9	12	14	17.2	2.1	8.246	9
256	1995	9	13	11.7	19.4	2.1	8.246	7.4
257	1995	9	14	10.4	20.4	2.1	8.246	2.8
258	1995	9	15	12.4	21.1	2.1	8.246	0
259	1995	9	16	12	22.2	2.1	8.246	0.8
260	1995	9	17	13.5	19.4	2.1	8.246	3.8
261	1995	9	18	13.9	17.2	2.1	8.246	20
262	1995	9	19	13	17.6	2.1	8.246	17.6
263	1995	9	20	13.7	18.6	2.1	8.246	0.8
264	1995	9	21	13.1	20.6	2.6	14.4	0.4
265	1995	9	22	8.2	19.4	2.6	14.4	0
266	1995	9	23	10.3	20.6	2.6	14.4	0
267	1995	9	24	10.2	20.2	2.6	14.4	1
268	1995	9	25	10.4	16.5	2.6	14.4	0.4
269	1995	9	26	6.4	18.6	2.6	14.4	0
270	1995	9	27	6.2	21.7	2.6	14.4	0.2
271	1995	9	28	13.9	20.3	2.6	14.4	0.6
272	1995	9	29	8	17.7	2.6	14.4	0
273	1995	9	30	8.8	19.4	2.6	14.4	2
274	1995	10	1	15.8	21.5	2.7	12.391	0.8
275	1995	10	2	13.4	25.7	2.7	12.391	0.8
276	1995	10	3	17.4	22.9	2.7	12.391	0
277	1995	10	4	17.9	25.7	2.7	12.391	0.8
278	1995	10	5	14.3	17.7	2.7	12.391	6.6
279	1995	10	6	10.3	22.9	2.7	12.391	0
280	1995	10	7	13.2	24.5	2.7	12.391	0
281	1995	10	8	15.5	24.4	2.7	12.391	0
282	1995	10	9	17.1	25	2.7	12.391	0
283	1995	10	10	14.7	25	2.7	12.391	0
284	1995	10	11	12.3	24.7	2	11.553	0
285	1995	10	12	12.4	24.1	2	11.553	0
286	1995	10	13	14	23.1	2	11.553	0
287	1995	10	14	13.2	25.2	2	11.553	19.6
288	1995	10	15	14.4	19.3	2	11.553	1
289	1995	10	16	9.8	22.2	2	11.553	0
290	1995	10	17	14.5	23.1	2	11.553	0
291	1995	10	18	9	21.4	2	11.553	0.2
292	1995	10	19	15.8	20.9	2	11.553	0
293	1995	10	20	12.5	18.4	2	11.553	0
294	1995	10	21	9	15.9	1.8	11.512	0
295	1995	10	22	5.7	19.9	1.8	11.512	0
296	1995	10	23	11.8	21.1	1.8	11.512	0
297	1995	10	24	14.8	23.5	1.8	11.512	0
298	1995	10	25	13.8	22.6	1.8	11.512	0
299	1995	10	26	16.6	23.3	1.8	11.512	0
300	1995	10	27	16.9	25.4	1.8	11.512	0
301	1995	10	28	12.3	26.5	1.8	11.512	0.4
302	1995	10	29	14.1	19.8	1.8	11.512	1
303	1995	10	30	11.3	20	1.8	11.512	0
304	1995	10	31	6.3	20.5	1.8	11.512	0
305	1995	11	1	9.9	21.1	1.2	9.67	0
306	1995	11	2	8.5	14.5	1.2	9.67	0
307	1995	11	3	4.9	13.4	1.2	9.67	0
308	1995	11	4	7.3	12.2	1.2	9.67	0
309	1995	11	5	-3.1	12.8	1.2	9.67	0
310	1995	11	6	-4	15	1.2	9.67	0
311	1995	11	7	-0.5	16.6	1.2	9.67	0
312	1995	11	8	0	16.7	1.2	9.67	0
313	1995	11	9	0.8	16.2	1.2	9.67	0
314	1995	11	10	11	18.9	1.2	9.67	0
315	1995	11	11	16.1	19.5	0.8	6.488	0
316	1995	11	12	12.4	16.8	0.8	6.488	2.6
317	1995	11	13	7.1	14.4	0.8	6.488	0
318	1995	11	14	4.3	13	0.8	6.488	0.2
319	1995	11	15	4.2	17.1	0.8	6.488	0.6
320	1995	11	16	11.4	18.9	0.8	6.488	0.2
321	1995	11	17	10.6	16.8	0.8	6.488	3.4
322	1995	11	18	3.9	6.8	0.8	6.488	0
323	1995	11	19	-3.4	7.6	0.8	6.488	0
324	1995	11	20	-4.4	11.6	0.8	6.488	0
325	1995	11	21	5.9	16.1	0.7	6.363	11.4
326	1995	11	22	9.2	10.4	0.7	6.363	15.2
327	1995	11	23	8	11.7	0.7	6.363	0
328	1995	11	24	6.7	13.8	0.7	6.363	0
329	1995	11	25	11.5	16	0.7	6.363	0
330	1995	11	26	7.7	10.4	0.7	6.363	0.8
331	1995	11	27	1.6	12.9	0.7	6.363	0
332	1995	11	28	-0.3	12.2	0.7	6.363	0
333	1995	11	29	2.3	13.8	0.7	6.363	0
334	1995	11	30	10.5	15.4	0.7	6.363	0
335	1995	12	1	5.6	13.7	0.4	3.433	0
336	1995	12	2	3.5	10	0.4	3.433	23
337	1995	12	3	8.5	12	0.4	3.433	5.6
338	1995	12	4	9.6	11.2	0.4	3.433	9.4
339	1995	12	5	1.5	4	0.4	3.433	0
340	1995	12	6	-0.1	5.7	0.4	3.433	0
341	1995	12	7	1	6.7	0.4	3.433	1
342	1995	12	8	4.3	10.7	0.4	3.433	2.4
343	1995	12	9	6.8	14	0.4	3.433	0
344	1995	12	10	8.8	14.2	0.4	3.433	0
345	1995	12	11	2.5	12.8	0.5	5.526	0
346	1995	12	12	1.3	11.4	0.5	5.526	0
347	1995	12	13	-0.4	4.1	0.5	5.526	0
348	1995	12	14	-2.6	-0.4	0.5	5.526	0.2
349	1995	12	15	-5	13.1	0.5	5.526	0
350	1995	12	16	5.4	14.7	0.5	5.526	0.8
351	1995	12	17	7.5	14.9	0.5	5.526	0
352	1995	12	18	2.5	9.9	0.5	5.526	0
353	1995	12	19	1	11.6	0.5	5.526	0
354	1995	12	20	0.3	16	0.5	5.526	0
355	1995	12	21	1.7	14.4	0.5	3.893	0
356	1995	12	22	7.4	13.4	0.5	3.893	0.8
357	1995	12	23	7.6	16.6	0.5	3.893	3.8
358	1995	12	24	6	15.6	0.5	3.893	13
359	1995	12	25	11.9	15.6	0.5	3.893	2.6
360	1995	12	26	7	14.3	0.5	3.893	7.8
361	1995	12	27	-1.7	3.2	0.5	3.893	2.8
362	1995	12	28	1.6	13.4	0.5	3.893	0.8
363	1995	12	29	5.3	12	0.5	3.893	2.8
364	1995	12	30	9.7	14.6	0.5	3.893	0.4
365	1995	12	31	4.2	12	0.5	3.893	2.8
