# Supplementary material for: Optimization of black-box models with uncertain climatic inputs—Application to sunflower ideotype design
Source: PLoS One. 2017 May 25;12(5):e0176815. doi: 10.1371/journal.pone.0176815 (PMC5444610; doi:10.1371/journal.pone.0176815)
Supplement: S1 Dataset and Code — The dataset used throughout this manuscript and the R code used to call the SUNFLO model and run the proposed algorithm are provided in a single archive file. (TGZ) [file pone.0176815.s001.tgz › supplementary/data/climate/86139002_1994.txt]

JourJ	Annee	Mois	Jour	Tmin	Tmax	ETP	RAD	Pluie
1	1994	1	1	2.3	12.2	1	3.58	20
2	1994	1	2	6.6	12.2	1	1.16	2.5
3	1994	1	3	9.5	11.8	1	1.43	11
4	1994	1	4	6.3	10.4	1	4.07	17
5	1994	1	5	6.9	8.9	1	0.43	45.5
6	1994	1	6	5	6.7	1	1.43	8.5
7	1994	1	7	3.2	6.4	1	3.06	9
8	1994	1	8	-0.1	6.5	1	4.66	2.5
9	1994	1	9	5.1	10.4	1	1.98	7.5
10	1994	1	10	5.9	8	1	1.6	5.5
11	1994	1	11	2.8	10.9	1	5.49	1
12	1994	1	12	7.7	13.9	1	1.54	4.5
13	1994	1	13	8.7	10.4	1	2.55	2.5
14	1994	1	14	6.5	11.1	1	4.6	2
15	1994	1	15	4.2	6.8	1	1.7	6
16	1994	1	16	4.2	6.5	1	2.16	2.5
17	1994	1	17	0.8	3.1	1	3.58	0
18	1994	1	18	-3.1	-1.1	1	3.04	0
19	1994	1	19	-5.9	1.5	1	3.81	1
20	1994	1	20	-0.4	2.9	1	2.77	0
21	1994	1	21	1.9	4.7	1	1.66	0
22	1994	1	22	4.3	7.7	1	1.44	0
23	1994	1	23	5.8	9.8	1	2.59	0.5
24	1994	1	24	7.8	11.3	1	1.47	0.5
25	1994	1	25	9.5	11.9	1	2.67	1
26	1994	1	26	6.3	10.8	1	6.78	0
27	1994	1	27	7.7	11.3	1	1.76	1
28	1994	1	28	3.8	10.2	1	6.55	0
29	1994	1	29	-0.3	9.8	1	8.1	0
30	1994	1	30	-0.8	11.5	1	8.73	0
31	1994	1	31	2.1	8.8	1	2.69	0
32	1994	2	1	2	9.3	1	3.6	4
33	1994	2	2	7.5	9.6	1	1.51	13
34	1994	2	3	7.5	10.6	1	3.15	6
35	1994	2	4	4.6	6.5	1	2.02	1.5
36	1994	2	5	0.5	9.6	1	7.29	0
37	1994	2	6	0.2	10.5	1	8.75	1.5
38	1994	2	7	4.5	9.9	1	6.58	0
39	1994	2	8	1.7	9.9	1	9.13	0
40	1994	2	9	5.4	10.4	1	3.02	6
41	1994	2	10	5.1	9.5	1	8.17	0.5
42	1994	2	11	1.2	10.4	1	1.5	21
43	1994	2	12	2.3	6.9	1	11.1	0
44	1994	2	13	-1	3	1	5.07	0
45	1994	2	14	-2.5	4.9	1	4.55	5.5
46	1994	2	15	0.6	9.9	1	6.97	0
47	1994	2	16	0.8	11.5	1	11.05	0
48	1994	2	17	-1.2	12.2	1	9.89	1.5
49	1994	2	18	1.6	12.5	1	6.51	1.5
50	1994	2	19	5.6	8.7	1	2.95	3
51	1994	2	20	5.7	11.3	1	8.31	0
52	1994	2	21	5.8	11.3	1	7.47	2
53	1994	2	22	7.3	13.7	1	9	4
54	1994	2	23	7.8	12.4	1	8.85	11.5
55	1994	2	24	6.7	12.6	1	8.64	7
56	1994	2	25	8.8	16	1	9.59	0
57	1994	2	26	8.4	18.5	1	8.09	0
58	1994	2	27	9.3	14.1	1	4.55	1.5
59	1994	2	28	6.1	14.7	1	10.67	0
60	1994	3	1	5.4	10.9	1	5.93	0
61	1994	3	2	5.9	10.4	1	1.82	5.5
62	1994	3	3	8.8	12.5	1	3.23	1.5
63	1994	3	4	4.6	14	1	13.52	0.5
64	1994	3	5	2.5	16.2	1	8.05	0
65	1994	3	6	4.2	11.4	1	15.59	0
66	1994	3	7	1.7	13.4	1	14.27	0
67	1994	3	8	1.6	15.1	1	14.97	0
68	1994	3	9	4.9	22.5	1	15.1	0
69	1994	3	10	5.6	13.7	1	8.72	0
70	1994	3	11	3.9	15.5	1	9.13	0
71	1994	3	12	6.6	12.3	1	9.59	0.5
72	1994	3	13	5.6	12.2	1	4.37	2
73	1994	3	14	6.9	11.7	1	6.6	0
74	1994	3	15	8.5	11.5	1	4.95	0.5
75	1994	3	16	3.8	12.8	1	11.74	0
76	1994	3	17	4.9	12.3	1	8.82	0
77	1994	3	18	3.7	10.5	1	6.23	0
78	1994	3	19	7.4	10.9	1	5.27	2
79	1994	3	20	8.5	13.2	1	6.61	2.5
80	1994	3	21	8.9	11.9	1	9.41	8
81	1994	3	22	4.9	11	1	8.47	0
82	1994	3	23	5.7	15.9	1	15.99	0
83	1994	3	24	7.8	18.5	1	18.8	0
84	1994	3	25	6.9	18.1	1	16.71	0
85	1994	3	26	7.7	13.4	1	16.95	0
86	1994	3	27	1.1	15	1	17.73	0
87	1994	3	28	7.6	16	1	10.19	0
88	1994	3	29	10.6	17.9	1	11.53	0.5
89	1994	3	30	5.1	21.2	1	18.4	9.5
90	1994	3	31	7.8	14.8	1	13.76	3.5
91	1994	4	1	6.5	11.9	1	16.21	4.5
92	1994	4	2	3.3	9.9	1	14.03	2
93	1994	4	3	0.6	11	1	13.31	7.5
94	1994	4	4	5.8	14.2	1	12.58	9.5
95	1994	4	5	2.9	11.8	1	17.7	2
96	1994	4	6	6.2	12.5	1	12.91	10.5
97	1994	4	7	7.2	11.4	1	10.48	2
98	1994	4	8	2.1	11.3	1	13.25	13.5
99	1994	4	9	4.8	10.6	1	15.74	2
100	1994	4	10	2.9	8.8	1	11.07	4
101	1994	4	11	2.8	12	1	16.94	0
102	1994	4	12	3.1	14.2	1	20.66	1
103	1994	4	13	5.8	7.5	0.5	2.74	4.5
104	1994	4	14	3.1	8.9	2.1	13.61	1.5
105	1994	4	15	-0.1	10	1.9	16.44	0
106	1994	4	16	-0.3	12.3	2.6	22.25	0
107	1994	4	17	7	10.8	1.3	3.15	1
108	1994	4	18	3.4	8.9	2.7	15.11	0
109	1994	4	19	4	11.5	2.2	12.02	0
110	1994	4	20	5.4	11.5	1.8	6.93	0
111	1994	4	21	3.4	14.5	2.6	19.13	0
112	1994	4	22	3.1	20.9	3.5	22.51	0
113	1994	4	23	10.1	19.6	4.5	20.07	0
114	1994	4	24	8.5	14.5	2.3	9.92	4.5
115	1994	4	25	2.9	14.3	2.8	17.94	2
116	1994	4	26	10	13.6	1.1	4.58	2
117	1994	4	27	10.8	21.2	3.4	19.7	0
118	1994	4	28	9	22	3.8	23.75	0
119	1994	4	29	11.3	25.4	4.4	25.36	0
120	1994	4	30	9.9	26.9	4.1	24.29	0
121	1994	5	1	12.1	21.9	3.5	17.13	0
122	1994	5	2	8	22	4.6	26.47	0
123	1994	5	3	7.1	23.1	4.7	23.16	0
124	1994	5	4	9.3	15.4	3.8	17.71	1
125	1994	5	5	5.9	14.8	2.2	11.39	2
126	1994	5	6	11.2	19.6	2.5	12.74	0.5
127	1994	5	7	7.3	22.7	3.2	17.02	10
128	1994	5	8	7.4	15.9	3	19.2	0
129	1994	5	9	5.2	19	3.4	24.23	0
130	1994	5	10	5.9	20.2	3.3	21.46	0
131	1994	5	11	7.9	21.1	3.3	14.74	7
132	1994	5	12	7.6	18.3	4.1	25.2	0
133	1994	5	13	7.9	22.6	4.2	23.28	0
134	1994	5	14	12.2	20.8	4.2	20.05	0
135	1994	5	15	9.7	23.3	4.2	21.12	1
136	1994	5	16	11.3	17.7	2.5	9.2	4
137	1994	5	17	10.1	19.3	3.9	20.25	2.5
138	1994	5	18	6.4	17.4	2.5	14.99	1.5
139	1994	5	19	10.1	17	2.2	11.43	6
140	1994	5	20	11	16.9	3.5	17.74	8.5
141	1994	5	21	12.2	17.5	4.8	21.91	0.5
142	1994	5	22	9.3	20.6	2.9	15.48	3
143	1994	5	23	8.8	21	3.8	24.22	1
144	1994	5	24	14.3	17.3	3.6	14.21	0
145	1994	5	25	7.4	21.6	4.4	27.76	0
146	1994	5	26	10.8	16.4	3.2	15.49	7
147	1994	5	27	9	19	2.5	14.5	0
148	1994	5	28	9.3	20.6	3	18.02	0
149	1994	5	29	9.4	21.2	4.3	24.28	0
150	1994	5	30	10.5	19.4	4.3	19.72	0
151	1994	5	31	10.1	26.8	5.4	29.01	0
152	1994	6	1	14.7	25.9	4	17.99	27
153	1994	6	2	13.9	18.2	3	13.1	10.5
154	1994	6	3	11.5	17.2	4	17.51	0.5
155	1994	6	4	9.9	14.6	1.5	4.82	4.5
156	1994	6	5	7.5	18.7	4.3	26.06	0
157	1994	6	6	8.1	20.8	3.1	17.44	0
158	1994	6	7	9.7	25	4.8	28.2	0
159	1994	6	8	13.1	20.9	4.1	18.3	0.5
160	1994	6	9	7.6	18.9	4.9	29.04	0.5
161	1994	6	10	8.8	18.3	4	21.81	0
162	1994	6	11	7.5	17.1	4.5	24.75	0
163	1994	6	12	7	20.2	5.1	28.85	0
164	1994	6	13	9.7	23.6	5.1	26.93	0
165	1994	6	14	11.3	24.7	5.3	28.87	0
166	1994	6	15	13	25.1	4.7	25.08	0
167	1994	6	16	11.2	26.5	5.3	29.74	0
168	1994	6	17	11.2	27.4	5.4	30.11	0
169	1994	6	18	11.1	29.4	4.9	24.94	0
170	1994	6	19	13.8	23.9	5.2	25.23	0
171	1994	6	20	11.1	22.8	4.7	26.44	0
172	1994	6	21	10.4	22.9	4.9	28.11	0
173	1994	6	22	13.8	24.9	3.2	15.24	0
174	1994	6	23	14.2	29.4	6	29.44	0
175	1994	6	24	15.4	31.4	6.4	27.3	24.5
176	1994	6	25	14.1	16.6	1	4.82	15
177	1994	6	26	13.9	22.8	3.8	18.54	0
178	1994	6	27	11.3	25.5	4.9	28.62	0
179	1994	6	28	14.2	29.2	5.4	28.48	0
180	1994	6	29	16.3	26.4	4	19.11	0
181	1994	6	30	13.7	28.9	5.6	27.49	0
182	1994	7	1	16.5	28.7	4.6	19.93	0
183	1994	7	2	11.4	26	4.4	24.71	0
184	1994	7	3	13	29	4.8	25.63	0
185	1994	7	4	15	24.7	4.6	22.16	0
186	1994	7	5	9.6	23.9	4.1	24.33	0
187	1994	7	6	11.2	22.2	3.4	16.31	0
188	1994	7	7	11.3	21.8	3.7	19.91	0
189	1994	7	8	16	22	3.7	17.19	3.5
190	1994	7	9	10.2	25.6	4.8	28.5	0
191	1994	7	10	9.5	28.1	5.3	29.43	0
192	1994	7	11	13.2	32.2	5.8	28.92	0
193	1994	7	12	14	33.9	5.7	27.18	0
194	1994	7	13	15.2	27.5	4.3	21.22	0
195	1994	7	14	18.3	26.7	3.2	13.91	0
196	1994	7	15	14.5	30.4	5.1	25.58	0
197	1994	7	16	15.8	33.1	5.3	22.3	0
198	1994	7	17	20.4	31.2	5.1	19.75	3
199	1994	7	18	17.4	23.8	2.7	10.94	12.5
200	1994	7	19	16.4	24	3.7	15.94	0.5
201	1994	7	20	23.1	27.2	3.2	10.19	1.5
202	1994	7	21	14.4	29.8	5.6	26.74	0
203	1994	7	22	16.4	30.8	5.8	22.32	0
204	1994	7	23	18.5	31.3	4.7	17.32	0
205	1994	7	24	18.4	31.3	5.5	22.11	0
206	1994	7	25	16.9	30.5	5.3	22.18	0
207	1994	7	26	14.3	30.6	5	23.65	0
208	1994	7	27	17.5	34.3	6	25.09	9
209	1994	7	28	18.4	24.9	2.7	9.56	0
210	1994	7	29	17.6	30.1	4.4	18.66	0
211	1994	7	30	18.7	29.1	3.9	14.15	11
212	1994	7	31	16.8	23.7	3.1	12.68	2
213	1994	8	1	13.2	24.1	3.6	16.89	0
214	1994	8	2	11.3	28.5	5	26.61	0
215	1994	8	3	15.8	35.1	6	25.65	0
216	1994	8	4	18.5	32.8	5.3	21.21	0
217	1994	8	5	20	29.5	4	15.07	0
218	1994	8	6	17.8	30.9	5.6	21.26	0
219	1994	8	7	18.4	31.9	4.9	16.83	2
220	1994	8	8	16.2	30.3	5.1	23.13	0
221	1994	8	9	19.3	32.1	4.6	14.86	5
222	1994	8	10	13.1	22.7	3.3	14.33	24.5
223	1994	8	11	15.6	22.8	3.7	15.9	4
224	1994	8	12	13.8	23.8	3.2	15.18	0
225	1994	8	13	14.2	22.3	2.6	12	21
226	1994	8	14	11.9	25.1	4.2	22.84	0
227	1994	8	15	10.7	25.3	4.5	24.08	0
228	1994	8	16	11.5	27.1	4	20.12	0
229	1994	8	17	13.9	20.8	3.3	14.64	2.5
230	1994	8	18	15.7	23.8	4.4	20.67	0.5
231	1994	8	19	13.7	22.6	2.6	12.19	0
232	1994	8	20	13	26.7	3.3	17.36	0
233	1994	8	21	16.9	33.8	5.2	19.64	0
234	1994	8	22	18.6	26.1	3.8	14.46	0.5
235	1994	8	23	13.7	24.5	3.1	14.13	0
236	1994	8	24	10.7	19.7	2.1	10.66	2
237	1994	8	25	13.9	22.8	2.7	10.34	4
238	1994	8	26	15.5	22.4	3.1	13.95	0
239	1994	8	27	15.9	22.8	2.5	11.19	0.5
240	1994	8	28	14.4	21.8	2.3	10.63	0.5
241	1994	8	29	11.4	23.9	4	21.2	0
242	1994	8	30	9.9	26.6	3.7	20.41	0
243	1994	8	31	15.8	22.5	3.1	11.92	3.5
244	1994	9	1	13.3	20.9	2.5	10.13	12.5
245	1994	9	2	11.7	21.8	2.4	11.72	0
246	1994	9	3	7.9	23.1	2.6	16.43	0
247	1994	9	4	10.2	22	2.3	13.77	1
248	1994	9	5	11.9	18.9	1.2	5.29	1
249	1994	9	6	16.3	23	2.6	10.18	5
250	1994	9	7	14.6	17.3	1.1	4.3	11
251	1994	9	8	11.1	17.5	2.3	11.02	12
252	1994	9	9	10.7	19.2	2.3	10.81	5
253	1994	9	10	11.8	20.7	2.4	11.7	9
254	1994	9	11	14.7	19.8	1.3	6.23	19.5
255	1994	9	12	15.9	20.8	3.2	13.48	0
256	1994	9	13	8	20.6	2.2	13.12	3.5
257	1994	9	14	9.8	15.9	2	9.83	12.5
258	1994	9	15	9.9	17.5	2.6	12.59	16
259	1994	9	16	8	15.6	1.6	8.78	3.5
260	1994	9	17	6.5	14.7	1.7	11.41	1
261	1994	9	18	6.5	16.1	1.8	13.1	0
262	1994	9	19	7.3	14	1	5.48	17
263	1994	9	20	10.7	17.7	1.7	8.59	2
264	1994	9	21	7.1	16	1.4	9.74	1.5
265	1994	9	22	9.3	15.7	0.6	2.76	25
266	1994	9	23	10.5	17.8	0.1	3.11	7.5
267	1994	9	24	12.8	20.9	2.8	13.4	0
268	1994	9	25	14.1	20.3	2.4	8.85	2.5
269	1994	9	26	12.3	19.6	1.6	8.17	7.5
270	1994	9	27	11.6	18	1.2	6.81	0
271	1994	9	28	11.7	20.4	2.1	13.69	0
272	1994	9	29	10.2	21.3	2.2	14.46	0
273	1994	9	30	12.7	20.2	1.4	8.35	0
274	1994	10	1	15.8	22.1	1.5	6.95	0
275	1994	10	2	14.3	20.3	1.4	6.21	2
276	1994	10	3	12.9	18.3	1.7	8.6	0.5
277	1994	10	4	7.7	14.5	1.6	9.87	0
278	1994	10	5	3.4	13.2	2	13.74	0
279	1994	10	6	4.3	14.8	1.9	12.33	0
280	1994	10	7	4.1	15.9	1.7	11.68	0
281	1994	10	8	4	18.9	1.8	11.93	0
282	1994	10	9	4.6	20.1	1.5	12.01	0
283	1994	10	10	9.1	20.1	1	6.45	0
284	1994	10	11	13.6	22.1	1.3	7.03	0
285	1994	10	12	14.3	22.9	1.4	8.15	0
286	1994	10	13	13.2	24.3	1.6	9.74	0
287	1994	10	14	10.7	23.2	1.5	10.55	0
288	1994	10	15	9	22.5	1.4	10.33	0
289	1994	10	16	7.9	21.6	1.2	10.61	0
290	1994	10	17	10.2	11.7	0.3	2.02	0
291	1994	10	18	8.9	19.4	1.3	7.15	0
292	1994	10	19	12.5	14.8	0.6	2.17	3.5
293	1994	10	20	10.9	15.9	1.1	7.23	1
294	1994	10	21	8.7	16.2	0.7	5.86	5
295	1994	10	22	13.1	17	0.8	2.12	21.5
296	1994	10	23	11.8	16	1.5	6.64	1.5
297	1994	10	24	8.5	14.9	0.8	6.3	4
298	1994	10	25	9.6	14.4	1	5.23	14
299	1994	10	26	7.2	13.9	1	7.61	1
300	1994	10	27	6.9	12.1	0.5	4.91	6
301	1994	10	28	7.1	14.1	0.8	8.84	0
302	1994	10	29	5.4	14.3	0.2	2.28	4.5
303	1994	10	30	13.1	15.8	0.8	2.11	0
304	1994	10	31	10.9	18.8	1.3	6.9	2
305	1994	11	1	7.5	16.3	0.6	7.49	1.5
306	1994	11	2	8.9	17.8	0.8	3.89	0.5
307	1994	11	3	10.9	20.8	1.2	7.4	0
308	1994	11	4	11.4	13	0	0.86	19
309	1994	11	5	10.9	13.8	0.7	3.4	0.5
310	1994	11	6	7.2	14.2	0.6	6.19	0
311	1994	11	7	8.1	14.6	0.6	3.83	0.5
312	1994	11	8	9.6	16.1	0.8	5.65	2.5
313	1994	11	9	9.9	13.2	0.6	1.91	20.5
314	1994	11	10	9.6	14.8	0.7	5.03	0.5
315	1994	11	11	8.6	12.3	0.4	2.39	3
316	1994	11	12	7	12.5	0	1.72	5
317	1994	11	13	7.6	14.3	0.3	5.98	0
318	1994	11	14	8.9	15	0.6	5.75	0
319	1994	11	15	10.9	14.2	0.1	1.69	2.5
320	1994	11	16	6.3	10.9	0.1	1.87	8.5
321	1994	11	17	8.3	11.6	0.4	3.16	1
322	1994	11	18	6.8	14.2	0	0.72	4.5
323	1994	11	19	12.5	14.5	0.4	1.79	0.5
324	1994	11	20	6	18	0.2	5.93	0
325	1994	11	21	8.3	14.3	0.4	3.02	0
326	1994	11	22	3	13.5	0.1	5.03	0.5
327	1994	11	23	2.4	8.8	0.1	1.9	0.5
328	1994	11	24	4.2	8.5	0	1.16	0
329	1994	11	25	7.6	13.3	0.3	5.17	0
330	1994	11	26	7	11.2	0.1	3.03	0
331	1994	11	27	8.5	10.7	0	1.02	0
332	1994	11	28	7.7	11.2	0.2	3.28	0
333	1994	11	29	4.9	14.7	0.1	5.15	0
334	1994	11	30	5	14.2	0	3.93	0.5
335	1994	12	1	3.5	15.6	0.1	5.08	0
336	1994	12	2	2.7	16	0.1	4.97	0
337	1994	12	3	9.3	15.2	0.2	3.01	0
338	1994	12	4	12.1	13.6	0.3	1.46	6
339	1994	12	5	10.1	14.2	0.3	2.76	5
340	1994	12	6	5.5	11.6	0.2	4.11	0
341	1994	12	7	7.2	10.5	0.1	1.8	4
342	1994	12	8	5.9	12.7	0.1	2.03	21
343	1994	12	9	10.5	14.5	0.1	0.79	21
344	1994	12	10	10.5	14.2	0.4	3.26	0.5
345	1994	12	11	11.3	13.3	0	1.13	0
346	1994	12	12	7.9	14.4	0.2	3.12	0.5
347	1994	12	13	5.8	10.3	0.3	3.68	0
348	1994	12	14	7	10.4	0.3	1.79	1
349	1994	12	15	3.3	7.2	0.1	2.77	0
350	1994	12	16	4.2	8.3	0.1	1.57	0
351	1994	12	17	6.4	7.7	0.1	1.35	0
352	1994	12	18	3.9	8.5	0	0.58	8
353	1994	12	19	1.5	9.8	0.1	4.31	1.5
354	1994	12	20	0.8	8.7	0	4.71	0
355	1994	12	21	3	5.2	0.1	1.63	5.5
356	1994	12	22	1.1	4.5	0.5	2.29	0
357	1994	12	23	-1.1	2	0.4	2.12	0
358	1994	12	24	-0.1	0.6	0.3	0.72	0
359	1994	12	25	-2.2	0.3	0.4	1.64	0
360	1994	12	26	-2.5	10.7	0.5	1.31	4.5
361	1994	12	27	5.9	12.1	0	1.18	13
362	1994	12	28	10.2	14	1.1	1.75	0
363	1994	12	29	8	11.7	0.9	0.65	9.5
364	1994	12	30	6.5	7.9	0.2	0.88	10
365	1994	12	31	5.7	8	0.4	1.04	7
