# Supplementary material for: Optimization of black-box models with uncertain climatic inputs—Application to sunflower ideotype design
Source: PLoS One. 2017 May 25;12(5):e0176815. doi: 10.1371/journal.pone.0176815 (PMC5444610; doi:10.1371/journal.pone.0176815)
Supplement: S1 Dataset and Code — The dataset used throughout this manuscript and the R code used to call the SUNFLO model and run the proposed algorithm are provided in a single archive file. (TGZ) [file pone.0176815.s001.tgz › supplementary/data/climate/84007004_1982.txt]

JourJ	Annee	Mois	Jour	Tmin	Tmax	ETP	RAD	Pluie
1	1982	1	1	5	14.4	0.2	6.2	0
2	1982	1	2	4.8	12.6	0	7.5	0
3	1982	1	3	0.2	15.5	0	6.8	0
4	1982	1	4	9.8	16.1	0.1	6.2	0
5	1982	1	5	2.6	15.7	0.2	6.3	0
6	1982	1	6	9	18.2	1.2	1.5	0
7	1982	1	7	4.8	5.8	1.1	2.7	0
8	1982	1	8	0.8	8.9	0.5	3.5	0
9	1982	1	9	2.7	8.6	0.2	1.2	0
10	1982	1	10	3	7.3	0.2	2.3	0
11	1982	1	11	2.7	16	0	5.7	4.5
12	1982	1	12	4.8	11	0	1.7	1.6
13	1982	1	13	3.9	10.1	0.1	7.3	0
14	1982	1	14	-0.8	7.1	0.3	3.7	1.8
15	1982	1	15	2.3	15.7	1.1	2.3	0
16	1982	1	16	11.8	13.5	1	1.8	0.4
17	1982	1	17	4.8	14.3	0.4	5.4	0.6
18	1982	1	18	7	14.3	0.5	3.9	0
19	1982	1	19	7.1	14.6	0.5	4.9	0
20	1982	1	20	1	14	0.3	6.5	0
21	1982	1	21	0.8	13.4	0.5	7.2	0
22	1982	1	22	7.8	11.6	0.8	7.9	0
23	1982	1	23	5	8.6	0.8	9.2	0
24	1982	1	24	3.5	9.3	1.1	8.2	0
25	1982	1	25	2.3	6.6	1	9.5	0
26	1982	1	26	-3.1	7.9	0.3	7.5	2
27	1982	1	27	-0.6	12.4	0.7	9	0
28	1982	1	28	4	7	1.7	9.5	0
29	1982	1	29	3.4	11.9	1.4	8.5	0
30	1982	1	30	7.9	14	1.4	9.5	0
31	1982	1	31	9	12.6	3.4	10.7	0
32	1982	2	1	8	13.4	1	10.5	0
33	1982	2	2	-1	14.1	1.2	7.5	0
34	1982	2	3	8.3	11.1	2.4	2.7	0
35	1982	2	4	8	12	1.3	2.7	0
36	1982	2	5	2.7	14.3	0.3	9.4	0
37	1982	2	6	3.3	12.7	0.7	4.4	0
38	1982	2	7	2	11.2	0.6	3.6	0
39	1982	2	8	8.2	14.2	0.9	6.8	0
40	1982	2	9	4.3	15.1	0.5	10.7	0
41	1982	2	10	0.6	15.6	0.5	10.7	0
42	1982	2	11	0.1	15	0.5	10	0
43	1982	2	12	0.1	14.4	0.8	7.9	0
44	1982	2	13	6.2	11.2	0.7	1.5	7.6
45	1982	2	14	6.7	11	0.4	5.4	0.8
46	1982	2	15	-0.9	8.9	0.6	4.6	2
47	1982	2	16	5.7	10.6	1	4.8	6
48	1982	2	17	6.6	11.8	1.3	7.3	0
49	1982	2	18	5.8	17.1	1.4	9.7	0
50	1982	2	19	4.5	14.7	0.8	11.2	0
51	1982	2	20	4.3	13.8	1.2	11.1	0
52	1982	2	21	3.8	10.4	0.8	6.8	0
53	1982	2	22	3.3	9	0.9	5.3	7.1
54	1982	2	23	3	4.6	0.2	1.1	3.1
55	1982	2	24	1.2	8.3	1.4	13.1	0
56	1982	2	25	-2.1	9.5	1.3	13.1	0
57	1982	2	26	1.2	7	1.9	13.3	0
58	1982	2	27	0.7	13.7	1.6	12.4	0
59	1982	2	28	-1	17.3	1.6	12.6	0
60	1982	3	1	3.9	19.8	1.7	14	0
61	1982	3	2	6.9	13.3	1.2	9.3	0.1
62	1982	3	3	0.8	15.6	1.3	14.3	0
63	1982	3	4	2.2	13.4	1.8	11.2	0
64	1982	3	5	5.8	10.8	4.1	14.9	0
65	1982	3	6	4	10.2	3.2	16	0
66	1982	3	7	0.4	9.8	1.6	12.9	0
67	1982	3	8	-2.3	12.7	1.3	15.6	0
68	1982	3	9	0.8	12.8	1.1	13.1	0
69	1982	3	10	0	13.5	1.6	7.3	0.8
70	1982	3	11	7.2	13.5	2.8	17	0
71	1982	3	12	0	15.9	2	14.3	0
72	1982	3	13	5.3	13.7	2.3	12.6	0
73	1982	3	14	3.6	13.7	2.5	18	0
74	1982	3	15	-2.1	14.3	1.7	14.4	0
75	1982	3	16	4.4	15.5	2.2	15.1	0.2
76	1982	3	17	7.6	9	0.2	1.5	10.8
77	1982	3	18	0.5	12.3	1.6	16.5	0
78	1982	3	19	2.9	13.3	2	15.1	0
79	1982	3	20	2.8	14	1.6	9.2	0.9
80	1982	3	21	5.5	12	3.5	16.9	0
81	1982	3	22	5	12.6	3.8	19.3	0
82	1982	3	23	5.4	12.5	3.4	17.8	0
83	1982	3	24	5.1	14.4	2.2	14.1	0
84	1982	3	25	0.6	17.1	1.8	17.6	0
85	1982	3	26	0.7	17.3	1.8	17.2	0
86	1982	3	27	0.7	12.7	1	3	10.5
87	1982	3	28	8	16.5	1.7	9.4	0
88	1982	3	29	6.1	17.9	2.1	15.8	0
89	1982	3	30	5.9	11.8	2.7	19	0
90	1982	3	31	-0.6	12	1.7	15.1	0.1
91	1982	4	1	5.2	17.2	2.2	5.1	14.7
92	1982	4	2	9.2	12.8	1.1	5.3	4.2
93	1982	4	3	7.3	17.9	2.9	19.7	0
94	1982	4	4	5.1	18.4	2.6	20	0
95	1982	4	5	5.3	19.2	2.5	18.3	0
96	1982	4	6	5.2	20.4	2.4	19.2	0
97	1982	4	7	5.7	23.3	3.2	21.1	0
98	1982	4	8	5.8	24.1	3.7	18.5	0
99	1982	4	9	10.2	17.5	5.4	23.6	0
100	1982	4	10	6.5	17.2	5.7	24.5	0
101	1982	4	11	7.4	19.3	5.7	24.2	0
102	1982	4	12	7.7	17.3	5.7	24.3	0
103	1982	4	13	5.1	13.6	5.2	21	5.1
104	1982	4	14	1.4	13.7	2.7	10.5	1
105	1982	4	15	6.3	15.7	3.6	17.9	0
106	1982	4	16	6.8	14.3	2.1	13.2	0
107	1982	4	17	2.2	19.2	2.8	20.4	0
108	1982	4	18	4.8	20.2	2.9	20.9	0
109	1982	4	19	5.2	18	2.3	14.3	0
110	1982	4	20	6.3	20.9	4.3	24.6	0
111	1982	4	21	4.8	20.5	4.6	24.7	0
112	1982	4	22	7.2	21.6	3.7	23.8	0
113	1982	4	23	5.7	22.8	5.1	24.8	0
114	1982	4	24	10	13.8	5.8	22.2	0.3
115	1982	4	25	6.4	16.5	4.5	22.2	0
116	1982	4	26	6.1	20.1	5.4	24.6	0
117	1982	4	27	9.3	20.2	5.9	25.1	0
118	1982	4	28	10.1	20.9	7.2	25.9	0
119	1982	4	29	10.2	19.8	6.9	25.7	0
120	1982	4	30	8.6	13.6	6.5	24.9	0
121	1982	5	1	7.4	19.2	6	26.8	0
122	1982	5	2	10.2	21	4.9	26.6	0
123	1982	5	3	8.9	19.4	3.1	16.8	0
124	1982	5	4	10.9	19.5	2.9	8.6	1.4
125	1982	5	5	9.8	15.4	2.3	13.7	0
126	1982	5	6	2	16.5	2.2	18.4	0
127	1982	5	7	3.6	17.4	4.4	25.7	0
128	1982	5	8	7.2	20.6	4	22.1	0
129	1982	5	9	4.2	20	4.1	27.2	0
130	1982	5	10	4	21	4.4	28.3	0
131	1982	5	11	4.6	23.4	4.3	27.9	0
132	1982	5	12	5.7	23.6	4.1	27.3	0
133	1982	5	13	5.7	26.2	4.3	27.1	0
134	1982	5	14	6.9	25.5	4.5	27.1	0
135	1982	5	15	6.6	25.2	4.4	26.9	0
136	1982	5	16	8	23.7	3.5	17.1	0
137	1982	5	17	10.8	26	5.1	25.9	0
138	1982	5	18	12.5	25.4	4.2	19.3	0
139	1982	5	19	11.4	27.3	4.6	24.3	0
140	1982	5	20	12.5	27.1	4.5	22.7	1
141	1982	5	21	16.3	27	5.9	28.6	0
142	1982	5	22	12.5	26.5	4.4	21.9	1
143	1982	5	23	14.1	22.7	2.5	10.9	0
144	1982	5	24	12.3	21.9	6.4	29.5	0
145	1982	5	25	12	26.5	5.4	29	0
146	1982	5	26	8.3	26.1	4.9	28.5	0
147	1982	5	27	11.3	25.5	4.4	22.4	0
148	1982	5	28	14.4	28.4	5.8	25.3	0
149	1982	5	29	16	27.3	3.9	19	0
150	1982	5	30	17	22.7	2.6	9.2	0.3
151	1982	5	31	14.6	25.8	3.1	13.8	0.1
152	1982	6	1	16.8	22.5	2.3	9	2.4
153	1982	6	2	15.8	24.8	3.5	16.2	2.6
154	1982	6	3	17.2	25.8	3	12.1	13.9
155	1982	6	4	17.3	24.4	2.9	11.8	4.7
156	1982	6	5	15.7	26.1	4.8	24.2	0
157	1982	6	6	14.5	28.1	5.1	27.5	0
158	1982	6	7	14.8	30.6	6.4	28.8	0
159	1982	6	8	20	29.7	5.7	26.3	0
160	1982	6	9	18	28.8	4.4	19.9	0
161	1982	6	10	16.8	29.7	5.2	24.7	0
162	1982	6	11	20	28.2	4.7	18.8	8.1
163	1982	6	12	17.5	24.7	5.4	26	6
164	1982	6	13	13.5	22.3	4.2	19.2	0.7
165	1982	6	14	13	24	5.8	29.4	0
166	1982	6	15	13.2	27.7	5.5	28.2	0
167	1982	6	16	14.2	29.6	5.8	28.7	0
168	1982	6	17	16	32.4	6.1	28.8	0
169	1982	6	18	17.7	28.3	5.5	24.5	0
170	1982	6	19	17.3	26.7	6.9	30	0
171	1982	6	20	15.9	29.8	5.7	27.2	0.1
172	1982	6	21	17.8	30	5.5	25.3	0
173	1982	6	22	16.1	30.5	5.2	21.3	0
174	1982	6	23	18.8	27.6	5.2	21.8	0
175	1982	6	24	17.4	28.5	5.1	20.3	0
176	1982	6	25	15.7	29.8	4.8	21.3	1.4
177	1982	6	26	17.7	25.9	3.3	14.1	1.7
178	1982	6	27	14.9	24.7	6.1	29	0
179	1982	6	28	15.6	28.4	5.9	29.4	3
180	1982	6	29	16.8	27.2	4.7	20.9	0
181	1982	6	30	17	28	7.6	30.4	0
182	1982	7	1	18.3	32.5	6.6	29.5	0
183	1982	7	2	15	29.7	4.8	20.8	0
184	1982	7	3	16.2	28.8	4.4	18.2	0
185	1982	7	4	16.3	31.5	6	26.1	0
186	1982	7	5	19.8	35.5	6.1	25.6	0
187	1982	7	6	18.2	37	6.1	26	0
188	1982	7	7	21.5	35.9	7.8	26.4	0
189	1982	7	8	23.2	35.8	6.6	27.7	0
190	1982	7	9	18.4	33.5	5.6	24.7	0
191	1982	7	10	20.3	35.1	6.1	26.7	0
192	1982	7	11	20	35.5	6.1	26	0
193	1982	7	12	21.2	34.1	5.8	24.5	0
194	1982	7	13	20.1	31.6	5.4	24.6	0
195	1982	7	14	20.7	30.9	5.3	24.8	0
196	1982	7	15	19.9	32	5.7	26.3	0
197	1982	7	16	19.5	30.5	3.5	13.6	0
198	1982	7	17	18	32.1	6.2	24.7	0
199	1982	7	18	21.5	32	7	27.4	0
200	1982	7	19	20.1	31.9	5.7	25.7	0
201	1982	7	20	20.3	32.2	5.8	24.6	0
202	1982	7	21	17.9	32.2	5.7	25.5	0
203	1982	7	22	20.3	33	6.7	23.6	0
204	1982	7	23	20.4	29.4	5.2	20.5	0
205	1982	7	24	17	27.5	6.5	27.1	0
206	1982	7	25	18	26.5	7.5	27.2	0
207	1982	7	26	17.7	25.9	7.3	26.7	0
208	1982	7	27	18.3	27	7	26.5	0
209	1982	7	28	16.9	28.1	5.1	22	20
210	1982	7	29	15.1	24	3.6	16.5	28.2
211	1982	7	30	18.5	30.4	2.5	5.4	28
212	1982	7	31	15.2	26.3	4.8	26.5	0
213	1982	8	1	14.6	30.2	4.9	26.2	0
214	1982	8	2	18	24	1.8	7.1	3.1
215	1982	8	3	15.2	26.6	4.1	22.6	0
216	1982	8	4	16.2	27.3	4.3	21.3	0
217	1982	8	5	16.8	28.5	4.3	22	0
218	1982	8	6	14.4	27.3	4.1	21.9	0
219	1982	8	7	15.8	26.3	5.5	25.3	0
220	1982	8	8	19	24.8	6.4	25.1	0
221	1982	8	9	20.2	27.5	6.5	24.6	0
222	1982	8	10	20.2	29	5.8	24.7	0
223	1982	8	11	17.3	31.1	4.9	24.8	0
224	1982	8	12	14.5	30.7	4.5	24.2	0
225	1982	8	13	15.4	30.8	3.9	19.4	0.8
226	1982	8	14	19.9	30.1	4.2	18.6	0
227	1982	8	15	18.8	29.7	3.8	18.6	0
228	1982	8	16	15.7	31.4	4.4	22.1	0
229	1982	8	17	17.9	27.7	4.8	22	0
230	1982	8	18	18.8	31.4	4.7	23.6	0
231	1982	8	19	15.8	32.1	4.6	23.5	0
232	1982	8	20	17	30.3	4.9	20.8	0
233	1982	8	21	15	23.7	6.4	24.3	0
234	1982	8	22	14.9	26.5	3.9	22.3	0
235	1982	8	23	12.1	27	3.8	20.6	0
236	1982	8	24	17.8	27.2	4.4	20.1	0
237	1982	8	25	16.9	28.9	4.2	22.7	0
238	1982	8	26	14.6	27.4	3.5	18.7	13.2
239	1982	8	27	17.7	20.5	1.1	4.7	9.2
240	1982	8	28	15	22.7	3.1	14.1	1.6
241	1982	8	29	17	25.2	4.6	22.9	0
242	1982	8	30	11.8	26.8	3.4	20.8	0
243	1982	8	31	15.8	23.8	4.7	15.2	0
244	1982	9	1	13.8	20.9	5	18.5	0
245	1982	9	2	15.6	25.4	5.3	21.4	0
246	1982	9	3	17.6	27.2	4.2	20.1	0
247	1982	9	4	16.1	29.9	3.7	18.6	0
248	1982	9	5	17	23.6	1.2	6	2.6
249	1982	9	6	19.4	22.9	1.6	8.1	1.4
250	1982	9	7	12.8	23.2	4.6	19.5	0
251	1982	9	8	17	25.1	4.5	20.3	0
252	1982	9	9	14.4	27.6	3.4	20	0
253	1982	9	10	11.9	27.8	3	18.9	0
254	1982	9	11	13.4	29.7	3.2	18.6	0
255	1982	9	12	15.9	30	3.3	18	0
256	1982	9	13	16	29.7	3	17.2	0
257	1982	9	14	15.3	29.7	2.9	16	0
258	1982	9	15	15.1	29.9	2.9	16.7	0
259	1982	9	16	13	29.6	2.6	16.1	0
260	1982	9	17	13.5	29	2.4	14.9	0
261	1982	9	18	13.9	27.6	2.5	15.6	0
262	1982	9	19	14.3	27.4	2.4	14.4	0
263	1982	9	20	16.3	26.3	2.7	10	3.9
264	1982	9	21	17	27	2.6	12.8	0
265	1982	9	22	15.8	26.5	2.4	12.5	0
266	1982	9	23	15.1	22.4	2.8	15.8	0
267	1982	9	24	12.3	21	2.2	7.5	0
268	1982	9	25	17.8	29.4	3.7	14.8	3.5
269	1982	9	26	19	25	1.9	8.2	11
270	1982	9	27	10.7	23.7	2.2	16.3	0
271	1982	9	28	10.6	24.5	2.2	15.6	0
272	1982	9	29	11.7	25.5	2.4	15.4	22.4
273	1982	9	30	14.8	23	2.5	14.3	0
274	1982	10	1	12.8	20.3	2.4	16.9	0
275	1982	10	2	7.9	23.7	2	16.6	0
276	1982	10	3	12.5	23.6	2.2	14.7	0
277	1982	10	4	14.8	22.1	2.2	14.6	1
278	1982	10	5	9.2	19.6	1.8	13.5	1.3
279	1982	10	6	6.2	16.2	1.5	9.8	2.2
280	1982	10	7	10	16	1.5	7.4	0
281	1982	10	8	4.8	17.5	1.2	7.9	6.8
282	1982	10	9	5	17.6	1.2	14.6	0
283	1982	10	10	5.6	19.5	1.2	14.4	0
284	1982	10	11	5.2	16.8	0.8	7.5	1.1
285	1982	10	12	7.8	18	1.3	11.6	2.2
286	1982	10	13	13	22	1.7	9	6.2
287	1982	10	14	9	18.4	1.3	7.7	0
288	1982	10	15	8.8	17	1.3	13.6	0
289	1982	10	16	5.5	19.2	1.3	12.7	2.1
290	1982	10	17	12.8	16.8	1.1	4.1	1.4
291	1982	10	18	13.2	19	0.9	3.3	23.3
292	1982	10	19	12.7	17.3	0.9	4.3	0
293	1982	10	20	9	21	0.5	10.8	0
294	1982	10	21	9.8	22.8	1.4	10.1	3.5
295	1982	10	22	13	19.8	1.3	5.1	0.8
296	1982	10	23	10.9	13.7	0.1	2.6	14.1
297	1982	10	24	9.8	14.1	2.1	6.2	0
298	1982	10	25	10	15.7	1	8.1	0.3
299	1982	10	26	5	18	0.6	9.8	0
300	1982	10	27	6.3	20.3	0.6	11.1	0
301	1982	10	28	4.4	19.6	0.5	11.1	0
302	1982	10	29	5	19	0.4	10.8	0
303	1982	10	30	4.4	17.6	0.6	8.3	0
304	1982	10	31	6.8	20.6	0.4	9.9	0
305	1982	11	1	5.2	19.5	0.3	10.1	0
306	1982	11	2	5	17.2	0.8	6.2	0
307	1982	11	3	6.2	17.2	0.7	8	0
308	1982	11	4	4.4	14.5	0.9	5.8	0
309	1982	11	5	3.7	16.6	0.5	8.3	0
310	1982	11	6	3	18.1	0.5	6.5	0
311	1982	11	7	13.5	17.5	4.6	2.6	3.1
312	1982	11	8	14	17.3	0.7	0.6	89
313	1982	11	9	13.7	16.7	0.3	4.1	15.1
314	1982	11	10	4.9	16.9	0.1	10	0
315	1982	11	11	4.4	17.6	0.2	9.3	0
316	1982	11	12	4.8	14.8	0.7	4.2	7.4
317	1982	11	13	11.9	13.7	0.1	1.1	7.6
318	1982	11	14	2.8	12	0.4	9.4	0.5
319	1982	11	15	6	10.6	0.5	8.8	0
320	1982	11	16	5.2	8.6	1.2	9.2	0
321	1982	11	17	4.8	11	0.5	9	0
322	1982	11	18	4.4	14	0.9	5.8	0
323	1982	11	19	9.8	17.2	1.1	8.9	0
324	1982	11	20	8.9	13.1	0.7	6.6	0
325	1982	11	21	2.3	15	0.5	6.1	0
326	1982	11	22	11.2	17.1	1	5	0
327	1982	11	23	9.4	17.6	0.3	6.8	0
328	1982	11	24	7	13.8	0	1.5	8.9
329	1982	11	25	5.7	14.5	0.3	2.2	0
330	1982	11	26	12	16	0.7	1.3	67.9
331	1982	11	27	5.8	6.8	0	1.6	5.8
332	1982	11	28	4.8	8	1.8	3.6	0
333	1982	11	29	5	7.7	1.1	6.7	0
334	1982	11	30	5.1	9.9	0.7	5.2	0
335	1982	12	1	6.2	10.5	0.6	5.5	0.4
336	1982	12	2	5.5	8.3	0.4	2.4	0
337	1982	12	3	3.9	10.5	0.1	5.3	0
338	1982	12	4	3.6	10.8	0.1	5.7	0
339	1982	12	5	-0.6	10.7	0	6.7	0
340	1982	12	6	-0.7	7.5	0.3	2	9
341	1982	12	7	5.8	10.2	0	1.1	4.8
342	1982	12	8	8.4	14.6	0.2	0.9	6.1
343	1982	12	9	7.8	13.8	0.4	3.5	0.1
344	1982	12	10	6.9	15.3	0.3	3.8	0.3
345	1982	12	11	3.3	11.1	0	5.9	2.7
346	1982	12	12	5.1	11.3	0.2	3.4	0.4
347	1982	12	13	3	10.6	0.2	4.6	0
348	1982	12	14	0.1	8.8	0	6.8	0
349	1982	12	15	-0.2	5	0.4	2.4	1.3
350	1982	12	16	1.1	15.1	0.1	6.5	0
351	1982	12	17	7.5	14.6	0.4	3.3	5.2
352	1982	12	18	2.5	7.3	1.2	6.7	0
353	1982	12	19	3.1	5.9	0.5	7.2	0
354	1982	12	20	2.9	11.2	0.9	3.3	0.6
355	1982	12	21	3.9	11.1	0	6.9	0
356	1982	12	22	-2.4	9.2	0	6.8	0
357	1982	12	23	1.2	5	1	6.9	0
358	1982	12	24	0.8	4	1.5	7	0
359	1982	12	25	1.2	8.4	2.3	6.5	0
360	1982	12	26	6.5	10.5	0.6	6.8	0
361	1982	12	27	7.2	11	0.7	7.1	0
362	1982	12	28	6.5	11.5	1	7.2	0
363	1982	12	29	4.7	8.5	0.5	6.9	0
364	1982	12	30	-2	8.1	0	6	0
365	1982	12	31	-1.2	5	0.3	2.3	0
