# Supplementary material for: Optimization of black-box models with uncertain climatic inputs—Application to sunflower ideotype design
Source: PLoS One. 2017 May 25;12(5):e0176815. doi: 10.1371/journal.pone.0176815 (PMC5444610; doi:10.1371/journal.pone.0176815)
Supplement: S1 Dataset and Code — The dataset used throughout this manuscript and the R code used to call the SUNFLO model and run the proposed algorithm are provided in a single archive file. (TGZ) [file pone.0176815.s001.tgz › supplementary/data/climate/51183001_2006.txt]

JourJ	Annee	Mois	Jour	Tmin	Tmax	ETP	RAD	Pluie
1	2006	1	1	3.3	6.3	0.4	0.79	2.4
2	2006	1	2	1.4	4.3	0.2	3.6	0.2
3	2006	1	3	0.1	1.8	0.2	2.72	0
4	2006	1	4	-1.5	1.9	0.3	2.69	0
5	2006	1	5	-2.4	1.2	0.2	2.13	0.2
6	2006	1	6	-1.6	1.8	0.3	3.11	0.6
7	2006	1	7	-1.8	2.1	0.1	2.74	0
8	2006	1	8	-0.2	3.9	0.6	1.48	0
9	2006	1	9	-3.5	3.7	0.6	4.78	0
10	2006	1	10	-5.9	3.8	0.3	5.16	0
11	2006	1	11	-4.1	3.3	0.1	3.11	2.8
12	2006	1	12	1.6	4.1	0.2	1.26	0.2
13	2006	1	13	-0.2	1.2	0.2	1.23	0
14	2006	1	14	-1.7	5.2	0.7	5.84	0
15	2006	1	15	-5.2	1.6	0.4	5.5	0
16	2006	1	16	-5.5	6.5	0.2	3.53	0.2
17	2006	1	17	3.6	7.4	0.1	0.53	11.4
18	2006	1	18	4	7.2	0.3	1.68	0.8
19	2006	1	19	3.1	9.4	0.1	2.12	0
20	2006	1	20	6.2	10.4	1	2.18	2.8
21	2006	1	21	1.4	7.3	0.6	3.51	0
22	2006	1	22	-0.2	6.6	0.7	4.37	0
23	2006	1	23	-1.6	1.8	1.1	6.8	0
24	2006	1	24	-8.4	1.1	0.6	6.38	0
25	2006	1	25	-8.3	2.3	0.3	6.23	0
26	2006	1	26	-3.4	1.1	0.7	3.06	0
27	2006	1	27	-8.2	-3	0.2	1.33	0
28	2006	1	28	-7.6	3.8	0.7	5.01	0
29	2006	1	29	-7	11.8	1.9	6.72	0
30	2006	1	30	-8.6	8.8	1.2	7.55	0
31	2006	1	31	-8.5	6.8	0.6	7.53	0
32	2006	2	1	-10.3	5.6	0.4	7.44	0
33	2006	2	2	-4.7	-2.4	0	1.39	0
34	2006	2	3	-5.3	-1.1	0.5	4.57	0
35	2006	2	4	-6.8	4.1	0.2	4.57	0
36	2006	2	5	-1.6	4.4	0.2	3.1	0
37	2006	2	6	2.3	5.6	0.4	2.65	0
38	2006	2	7	2.7	6.5	0.7	1.53	0.2
39	2006	2	8	4	7.6	1.3	3.59	1
40	2006	2	9	1.1	4.7	0.9	5.23	0.2
41	2006	2	10	0.2	5.8	1	5.19	0
42	2006	2	11	-2.3	3.1	0.3	3.36	0
43	2006	2	12	-0.3	4.6	0.8	3.67	4
44	2006	2	13	0.2	3.2	0.3	2.76	5
45	2006	2	14	1.8	9.3	0.8	5.41	1
46	2006	2	15	3.9	10.6	0.3	2.44	20.8
47	2006	2	16	6.3	10.5	1.3	5.25	0.2
48	2006	2	17	4.9	10.4	2.1	6.45	3.4
49	2006	2	18	3.5	8.3	0.9	4.24	2
50	2006	2	19	3.2	9.2	0.8	3.02	3.2
51	2006	2	20	0.8	8.3	0.6	5.3	1.6
52	2006	2	21	1.2	4.5	0.3	2.15	2.4
53	2006	2	22	3.4	4.6	0.8	2.43	0
54	2006	2	23	0.6	2.3	0.8	2.94	0
55	2006	2	24	0	6.6	1.3	7.25	2
56	2006	2	25	-0.2	3.5	1.1	6.75	0
57	2006	2	26	-2.9	1	1	4.78	0
58	2006	2	27	-6.8	4.5	0.4	7.59	1
59	2006	2	28	0.4	3.4	0.6	3.06	3.8
60	2006	3	1	-2.6	4.1	1.1	11.45	1
61	2006	3	2	-1.7	3.5	0.9	6.63	0.4
62	2006	3	3	-0.2	2.1	0.7	5.2	10.2
63	2006	3	4	-6.6	1.3	0.5	7.95	0
64	2006	3	5	-5.7	4.7	0.7	10.86	0
65	2006	3	6	-3.5	6	1	8.97	0.2
66	2006	3	7	-3	4.7	0.4	7.28	3.2
67	2006	3	8	1.6	12.2	0.1	2.8	4.4
68	2006	3	9	5.9	11.5	1.1	5.35	4.6
69	2006	3	10	3.9	8.5	1.5	7.75	2.8
70	2006	3	11	0.6	6.3	0.9	2.85	1
71	2006	3	12	-5	1.6	1.2	14.74	0
72	2006	3	13	-7.5	3.8	0.9	15.19	0
73	2006	3	14	-5.7	8.1	1.3	15.84	0
74	2006	3	15	-1.5	9.5	1.7	14.82	0
75	2006	3	16	-3	5	1.3	11.65	0
76	2006	3	17	-4.1	8	1.5	12.55	0
77	2006	3	18	-2.6	10.1	1.9	14.82	0
78	2006	3	19	-2.7	13.8	1.9	16.49	0
79	2006	3	20	-0.1	14.9	1.5	10.59	1.4
80	2006	3	21	2.5	5.5	0.4	2.6	0.4
81	2006	3	22	2.2	7.9	2	7.71	0
82	2006	3	23	-3.3	10	1.3	13.27	0.8
83	2006	3	24	5.4	15.5	1.1	5.2	5.4
84	2006	3	25	9.6	14.2	1.2	6.24	3.4
85	2006	3	26	12.7	18.9	2.1	6.48	1.4
86	2006	3	27	12.4	18.9	3.9	11.35	0.2
87	2006	3	28	7.7	12.7	2.1	9.04	2.4
88	2006	3	29	6.1	13.7	2.2	9.77	3.4
89	2006	3	30	7.7	15.6	0.9	6.25	1.6
90	2006	3	31	11.4	16.9	3.4	11.16	1.2
91	2006	4	1	10.8	16.2	2.8	10.52	1.2
92	2006	4	2	7.2	15.5	2.7	11.72	1.8
93	2006	4	3	7.4	14.7	3.3	14.11	0
94	2006	4	4	1.2	10.4	2.2	17.17	0
95	2006	4	5	2.4	9.5	2.9	18.98	0
96	2006	4	6	-3.6	11.3	1.7	20.73	0
97	2006	4	7	-1.1	13.7	2.6	21.61	0
98	2006	4	8	-1	14.9	2.5	18.47	0.6
99	2006	4	9	4.3	11.3	2.3	14.73	0
100	2006	4	10	3.8	10.9	2.7	13.3	0
101	2006	4	11	-0.7	10.8	2.2	17.34	0.6
102	2006	4	12	6.1	13.3	3	12.81	0
103	2006	4	13	3.8	12.5	0.8	4.91	0
104	2006	4	14	10.1	16.9	3.1	9.7	0
105	2006	4	15	5	15.3	1.1	6.25	2.4
106	2006	4	16	9.7	13.7	1.8	7.83	0
107	2006	4	17	6.7	14	1.7	9.47	0.2
108	2006	4	18	2.1	14.4	2.4	16.17	0
109	2006	4	19	0.9	16.5	2.5	18.82	0
110	2006	4	20	4.8	16.4	2.5	13.72	0
111	2006	4	21	2.7	22.8	3.2	22.05	0
112	2006	4	22	7.1	17.9	3.5	23.29	0
113	2006	4	23	0.7	19.2	2.4	21.37	0.2
114	2006	4	24	6.1	20.2	2.7	17.32	0
115	2006	4	25	7.4	20.4	2.7	18.99	0.2
116	2006	4	26	9.6	17.4	1.9	9.88	0
117	2006	4	27	6.5	15.6	2.3	10.22	0
118	2006	4	28	6.8	15.4	4.1	23.19	0
119	2006	4	29	1.8	12.6	3.2	21.41	0.2
120	2006	4	30	-0.2	9.7	1.1	8.81	2.8
121	2006	5	1	2	12.2	0.7	7.98	0.6
122	2006	5	2	6.2	21.4	3.8	25.23	0
123	2006	5	3	11.3	23.6	3.6	18.12	0
124	2006	5	4	10.4	25.3	3.9	20.4	0
125	2006	5	5	9.8	22.6	3.2	19.1	0.2
126	2006	5	6	11.6	20	2.5	15.46	6.2
127	2006	5	7	13.2	19.3	2	10.69	15.2
128	2006	5	8	11.5	17.3	2.3	10.68	26.2
129	2006	5	9	8.2	10.8	0.5	2.38	4.6
130	2006	5	10	9.8	15.8	2.2	13.46	0
131	2006	5	11	6.4	23.1	3.4	24.1	0.2
132	2006	5	12	7.3	23	3.2	23.15	5.6
133	2006	5	13	11.9	20.7	3	13.73	13.4
134	2006	5	14	8.8	16.5	2.5	18.43	0.2
135	2006	5	15	8.8	21.5	2.5	15.52	0
136	2006	5	16	11.9	22	2.5	12.57	0
137	2006	5	17	12.2	21.6	3.1	18.54	0
138	2006	5	18	15.9	20.8	3.9	15.11	0.6
139	2006	5	19	11.3	16.7	3.6	13.64	2.8
140	2006	5	20	11	16.5	3.5	16.76	7
141	2006	5	21	11.5	20.2	3.7	15.89	1
142	2006	5	22	10.9	20.2	5	23.62	0
143	2006	5	23	9.1	15.9	4	22.08	0
144	2006	5	24	5	16	2.7	21.15	3
145	2006	5	25	9.3	16.4	1.1	5.75	3.6
146	2006	5	26	13.1	19.5	1.6	6.89	0.4
147	2006	5	27	15.2	19.9	2.4	10.49	0.4
148	2006	5	28	13.3	19.2	4.4	20.74	0.2
149	2006	5	29	9.9	15.4	3	14.71	5.4
150	2006	5	30	5.4	12	2.2	16.32	4.2
151	2006	5	31	4.6	13.3	1.8	11.21	1.2
152	2006	6	1	5.9	11.4	1.3	9.27	4.4
153	2006	6	2	0.9	16.1	2.1	22.5	0
154	2006	6	3	4.3	19.6	3	23.12	0
155	2006	6	4	8.8	17	2.5	17	0
156	2006	6	5	11.8	20.6	3.5	18.41	3.6
157	2006	6	6	5.3	19.3	3.7	29.32	0
158	2006	6	7	5.1	21.1	3.4	27.99	0
159	2006	6	8	6.2	23.4	4	29.7	0
160	2006	6	9	8.6	24.4	4.9	29.83	0
161	2006	6	10	9.7	26.7	5.1	30.46	0
162	2006	6	11	11.8	28.3	5.4	29.64	0
163	2006	6	12	11	28.4	5	30.37	0
164	2006	6	13	14.2	30.2	4.9	26.78	0
165	2006	6	14	13.9	28.2	4.5	24.19	15
166	2006	6	15	16.3	21.5	2.9	12.24	3.6
167	2006	6	16	12.1	22	4.7	29.67	0
168	2006	6	17	9.2	24.3	4.1	30.09	0
169	2006	6	18	11.5	27.8	3.6	23.83	4.4
170	2006	6	19	16.8	25.6	4.8	25.23	0
171	2006	6	20	16	23.5	3.7	16.31	0
172	2006	6	21	12.6	22.3	4.2	20.13	1
173	2006	6	22	13	18	4	17.13	0
174	2006	6	23	7.2	21.7	3.7	27.34	0
175	2006	6	24	7.6	26.4	3.8	25.75	0.6
176	2006	6	25	13.8	23.8	2.9	14.94	0.8
177	2006	6	26	16	23	2.8	10.65	4
178	2006	6	27	12.1	22.2	2.8	18.42	6
179	2006	6	28	11.7	24.6	4.5	27.02	0
180	2006	6	29	11.4	26.1	4.7	28.24	0
181	2006	6	30	11.1	28.7	4.5	27.14	0
182	2006	7	1	13.6	29.1	5.6	29.14	0
183	2006	7	2	13.4	29.3	6.4	29.81	0
184	2006	7	3	12.9	30	5.5	29.18	0
185	2006	7	4	15.3	33	6	23.04	69.2
186	2006	7	5	17.5	28	5.2	22.21	16
187	2006	7	6	15	23.9	2.3	12.67	13.6
188	2006	7	7	16.2	23.9	3.4	15.49	0.2
189	2006	7	8	15.4	25.4	4.1	20.42	0
190	2006	7	9	16	26.1	4	15.21	0.2
191	2006	7	10	14.2	28.8	4.9	28.17	0
192	2006	7	11	18.1	27.6	5.5	26.5	0
193	2006	7	12	15.9	28.2	5.3	26.04	0
194	2006	7	13	16.2	28.3	5.8	26.87	0
195	2006	7	14	16.7	26.8	6.2	26.23	0
196	2006	7	15	12.4	28.6	6.7	29.3	0
197	2006	7	16	11.8	31.5	6.7	28.95	0
198	2006	7	17	13.1	31	6	28.41	0
199	2006	7	18	13	34	7	28.42	0
200	2006	7	19	16.1	35.4	7.3	25.52	0.4
201	2006	7	20	20.7	31.3	6.7	25.68	0
202	2006	7	21	17.4	34	6.2	25.85	10
203	2006	7	22	19	31.6	5.9	22.69	0.2
204	2006	7	23	18.1	28.4	5.4	25.53	0
205	2006	7	24	16	30.5	5.3	24.66	0
206	2006	7	25	15.9	32.6	5.1	24.77	0
207	2006	7	26	17.1	34.3	6.4	25.13	0.4
208	2006	7	27	19.4	29.2	4.7	14.94	0
209	2006	7	28	18.7	28.6	4.5	14.8	0
210	2006	7	29	14.7	28.7	5.6	26.1	0
211	2006	7	30	17.9	25.6	3.6	12.35	6.6
212	2006	7	31	15.9	24.6	4.1	17.75	0
213	2006	8	1	16.5	22.5	4.3	14.63	0.6
214	2006	8	2	13.8	23	5	19.18	0
215	2006	8	3	11.5	21.8	2.8	12.18	9.8
216	2006	8	4	15.5	20.5	3.1	11.32	0
217	2006	8	5	13.5	23.8	3.7	16.39	0
218	2006	8	6	13.2	24.5	4.2	21.24	0
219	2006	8	7	11.5	25.8	3.8	19.67	0.2
220	2006	8	8	16.5	23.2	5.3	18.61	0.2
221	2006	8	9	11	22.3	2.8	12.77	0.4
222	2006	8	10	13.8	19.9	3.5	13.07	2.6
223	2006	8	11	13.1	20.2	3.8	17.6	10.6
224	2006	8	12	11.6	18.6	1.8	8.92	17
225	2006	8	13	12.1	14.4	0.8	4.97	46
226	2006	8	14	12.1	19.8	2.2	10.54	4.6
227	2006	8	15	14.2	22.8	3.5	15.17	0.4
228	2006	8	16	13.5	22.3	2.8	13.13	1.6
229	2006	8	17	14.8	24.1	3.5	14.81	0.8
230	2006	8	18	16	23.4	4	15.21	6.6
231	2006	8	19	13.4	22.6	2.6	12.12	3.8
232	2006	8	20	14.6	21.3	3.3	14.4	1.4
233	2006	8	21	13.2	20.3	2.3	10.43	1.8
234	2006	8	22	13.8	21.4	3	15.51	0
235	2006	8	23	9.9	22.6	2.5	15.18	2.8
236	2006	8	24	14.3	18	2	7.48	6.4
237	2006	8	25	13.4	21.3	3.2	15.92	0
238	2006	8	26	10.8	18.6	1.4	9.05	6.2
239	2006	8	27	14.4	20.5	2.5	10.33	1.8
240	2006	8	28	12.1	17.7	1.8	7.23	9.4
241	2006	8	29	11.6	16.1	1.9	7.54	8
242	2006	8	30	10.1	19.3	2.8	17.23	0
243	2006	8	31	9	22.6	2.9	19.11	0
244	2006	9	1	10.6	25.5	3.5	19.68	0
245	2006	9	2	16	23	3.7	13.22	0
246	2006	9	3	19.2	25.5	3.4	8.34	0
247	2006	9	4	18.2	24.9	4.2	18.26	0
248	2006	9	5	12.8	25	2.6	16.94	0
249	2006	9	6	13	28.2	3.2	19.59	0.2
250	2006	9	7	14.8	20.7	2.1	6.98	0
251	2006	9	8	6.6	20.9	2.6	19.28	0
252	2006	9	9	5.8	24	3.3	19.68	0
253	2006	9	10	10.5	27.2	2.9	18.31	0.2
254	2006	9	11	9	28.8	2.9	18.79	0
255	2006	9	12	13.5	28.6	3.3	17.45	0
256	2006	9	13	14	28.4	4	16.13	0.6
257	2006	9	14	17.8	24.5	3.3	8.8	0
258	2006	9	15	14.9	22.7	1.9	7.04	0.4
259	2006	9	16	11.8	23.4	2	13.82	0
260	2006	9	17	16.1	20.4	1.6	5.28	0
261	2006	9	18	12.6	21.1	1.7	6.33	0
262	2006	9	19	11.3	19.5	1.9	7.69	0.2
263	2006	9	20	6.5	21.6	2.1	15.92	0.2
264	2006	9	21	10.7	28.3	3.9	17.1	0
265	2006	9	22	16.9	24	3.7	7.71	0.4
266	2006	9	23	15.8	24.2	2.7	12.47	1.4
267	2006	9	24	16.4	22.3	2.2	5.63	4.2
268	2006	9	25	14.6	18.7	1.7	7.25	0.8
269	2006	9	26	13	20	1.7	6.96	0.2
270	2006	9	27	8.3	20.6	1.4	10.64	0
271	2006	9	28	11.6	23	2.3	12.85	0
272	2006	9	29	12.7	22.7	2.5	10.39	0
273	2006	9	30	11.3	20.4	1.7	10.19	0
274	2006	10	1	13.7	21	2.1	5.82	0
275	2006	10	2	14.1	17.2	1.7	3.21	10
276	2006	10	3	12.7	15.3	1	2.38	1.4
277	2006	10	4	10.2	16.8	2.1	9.67	0.2
278	2006	10	5	8.2	17.9	1.8	11.44	0.2
279	2006	10	6	14.1	18.4	2.2	5.22	5.4
280	2006	10	7	11.3	17.3	2.7	12.47	0
281	2006	10	8	3.2	17.2	0.9	12.15	0
282	2006	10	9	8	20.2	1.2	10.72	0.6
283	2006	10	10	12.4	22.6	1.7	12.5	0
284	2006	10	11	10.5	20.5	1.3	8.71	0.2
285	2006	10	12	15.4	18.3	1.2	2.96	0
286	2006	10	13	13.6	19.3	1.7	5.19	0.2
287	2006	10	14	8.6	19.7	1.5	6.44	0
288	2006	10	15	7.1	18.4	1.6	10.6	0.2
289	2006	10	16	6.1	19.1	1.4	11.4	0
290	2006	10	17	6.2	20.2	1.9	10.66	0
291	2006	10	18	11.9	17.8	1.7	5.17	0.8
292	2006	10	19	13.2	17.4	1.5	3.28	8
293	2006	10	20	11.7	16.5	1	4.52	0.2
294	2006	10	21	12.1	18.8	1.7	4.84	1.2
295	2006	10	22	11.7	20.3	1.8	7.98	3
296	2006	10	23	15.5	19.4	1.7	3.44	2
297	2006	10	24	12.7	17	2.8	5.28	0
298	2006	10	25	5.5	18	0.8	5.57	0
299	2006	10	26	14.2	24	2.6	8.32	0
300	2006	10	27	13	20.5	1.4	6.9	0.2
301	2006	10	28	12.6	17.8	1	3.93	0.2
302	2006	10	29	12.5	18.2	1.4	4.62	0.4
303	2006	10	30	3.2	16.6	0.8	8.64	0
304	2006	10	31	4.3	13.3	0.4	3.38	0
305	2006	11	1	5	10.8	1.4	8.13	0
306	2006	11	2	-2.5	9	0.4	6.88	0
307	2006	11	3	-0.9	7.3	0.3	4.83	0
308	2006	11	4	2.4	9.4	0.5	4.27	0
309	2006	11	5	-1.1	9.1	0.2	6.16	0
310	2006	11	6	3.3	9.5	0.5	3.47	0
311	2006	11	7	0.7	10	0.7	5.53	0
312	2006	11	8	0.1	12.6	0.1	4.12	0
313	2006	11	9	6.3	13.1	1	6.73	0.4
314	2006	11	10	-2.3	10.3	0.6	6.1	0.6
315	2006	11	11	2.2	12.6	0.2	1.8	5
316	2006	11	12	6.4	10.6	1.2	5	0.2
317	2006	11	13	2.9	14.2	0	1.4	3.6
318	2006	11	14	12	16.3	1.4	3.28	0
319	2006	11	15	10.2	15.2	1	5.17	0
320	2006	11	16	9.4	17.5	1.3	2.61	3.6
321	2006	11	17	10.8	13.9	1.4	5.18	0.2
322	2006	11	18	7.5	13	1	4.95	5.2
323	2006	11	19	4.7	10.9	0.6	1.7	4
324	2006	11	20	2.1	12.3	0.3	2.21	6.4
325	2006	11	21	6.3	11	0.8	3.62	5.4
326	2006	11	22	2.9	10.9	0.9	4.32	2.4
327	2006	11	23	7.1	14	0.2	1.09	6.4
328	2006	11	24	8.5	17.2	1.3	1.04	4.4
329	2006	11	25	12.2	18.5	2.5	1.64	0.2
330	2006	11	26	7.6	14	0.8	4.69	0.4
331	2006	11	27	7.1	16.3	1	4	0.8
332	2006	11	28	7.2	15.9	0.7	4.11	0.2
333	2006	11	29	6.1	11.5	0.6	5.12	0.2
334	2006	11	30	1	7.3	0	1.4	0
335	2006	12	1	4.2	10	0.6	3.34	0
336	2006	12	2	6.6	12.4	1	2.72	0
337	2006	12	3	8.1	12.8	1.2	1.72	2.8
338	2006	12	4	8.6	14.3	0.9	2.13	4.2
339	2006	12	5	12.1	15.8	1.7	2.29	1.6
340	2006	12	6	6.8	9.8	0.8	2.73	0
341	2006	12	7	4.2	11.2	0.6	0.78	6.6
342	2006	12	8	8	12.2	1.5	1.32	6.8
343	2006	12	9	4.4	8.1	0.5	3.58	0
344	2006	12	10	0.4	6.7	0.4	4.62	0
345	2006	12	11	2.8	8.1	0.4	0.82	4.8
346	2006	12	12	3.3	8.7	0.5	3.33	0
347	2006	12	13	3.4	9.2	0.4	1.51	0
348	2006	12	14	1.4	9.3	0.6	4.31	0
349	2006	12	15	-2.4	8.5	0.5	5.32	0
350	2006	12	16	1.9	9.9	0.3	0.83	2
351	2006	12	17	1	5.2	0.2	2.07	0.4
352	2006	12	18	0.6	6.3	0.3	2.13	0
353	2006	12	19	-1.9	5.6	0.7	4.58	0
354	2006	12	20	-2.3	5.7	0.7	5.5	0
355	2006	12	21	-1.7	7.3	0.3	2.08	0
356	2006	12	22	-1.2	7.1	0.7	4.9	0
357	2006	12	23	-3.1	4.7	0.4	4.65	0
358	2006	12	24	-3.8	0.8	0	1.53	0
359	2006	12	25	-1.4	0.2	0	1.46	0
360	2006	12	26	-1.3	1	0.1	0.63	0
361	2006	12	27	-0.3	0.4	0.3	0.4	0
362	2006	12	28	-1.6	-0.6	0.2	1.27	0
363	2006	12	29	-5.8	6.3	0.4	3.97	0
364	2006	12	30	3.1	11.8	0.9	0.6	2.6
365	2006	12	31	7.8	14.2	1.3	1.9	5.2
