# Supplementary material for: Optimization of black-box models with uncertain climatic inputs—Application to sunflower ideotype design
Source: PLoS One. 2017 May 25;12(5):e0176815. doi: 10.1371/journal.pone.0176815 (PMC5444610; doi:10.1371/journal.pone.0176815)
Supplement: S1 Dataset and Code — The dataset used throughout this manuscript and the R code used to call the SUNFLO model and run the proposed algorithm are provided in a single archive file. (TGZ) [file pone.0176815.s001.tgz › supplementary/data/climate/31069001_1997.txt]

JourJ	Annee	Mois	Jour	Tmin	Tmax	ETP	RAD	Pluie
1	1997	1	1	-2.6	0.8	0.32	2.637	2.2
2	1997	1	2	-0.6	2.9	0.32	2.637	1.1
3	1997	1	3	0.8	5.7	0.32	2.637	32
4	1997	1	4	-0.2	1.1	0.32	2.637	4
5	1997	1	5	0.3	7.3	0.32	2.637	0
6	1997	1	6	-0.2	4.7	0.32	2.637	0.4
7	1997	1	7	1.7	4.9	0.32	2.637	0
8	1997	1	8	0.1	4.8	0.32	2.637	0.4
9	1997	1	9	-0.3	7.8	0.32	2.637	1.6
10	1997	1	10	1	3.9	0.32	2.637	0
11	1997	1	11	-2.4	3.4	0.45	5.316	0
12	1997	1	12	-2.4	4.6	0.45	5.316	0
13	1997	1	13	-3.4	10.2	0.45	5.316	0
14	1997	1	14	4.9	11.9	0.45	5.316	0
15	1997	1	15	7.4	12.5	0.45	5.316	0
16	1997	1	16	8.3	14.1	0.45	5.316	0
17	1997	1	17	8.7	12.5	0.45	5.316	14
18	1997	1	18	7.5	12	0.45	5.316	0.4
19	1997	1	19	7.6	11.8	0.45	5.316	1.2
20	1997	1	20	7.8	13	0.45	5.316	0
21	1997	1	21	10.3	14.9	0.68	4.27	0
22	1997	1	22	12.2	15.8	0.68	4.27	0
23	1997	1	23	12	13.5	0.68	4.27	0
24	1997	1	24	11.5	13.5	0.68	4.27	2.8
25	1997	1	25	10.7	14.9	0.68	4.27	0
26	1997	1	26	4.5	8.7	0.68	4.27	0.2
27	1997	1	27	4.3	8.4	0.68	4.27	0.2
28	1997	1	28	2.2	4.2	0.68	4.27	0
29	1997	1	29	-0.1	11.5	0.68	4.27	0
30	1997	1	30	0.3	12.5	0.68	4.27	0
31	1997	1	31	0.9	14.3	0.68	4.27	0
32	1997	2	1	5.6	11.8	0.72	6.53	0
33	1997	2	2	6	10	0.72	6.53	4
34	1997	2	3	5.6	8.1	0.72	6.53	0.6
35	1997	2	4	3.7	8	0.72	6.53	0
36	1997	2	5	1.8	12.8	0.72	6.53	0.4
37	1997	2	6	0.7	13.9	0.72	6.53	0
38	1997	2	7	5	15	0.72	6.53	0
39	1997	2	8	3.1	14.1	0.72	6.53	0
40	1997	2	9	2.8	12.9	0.72	6.53	0
41	1997	2	10	-0.9	16.6	0.72	6.53	0
42	1997	2	11	6.6	13.4	1.12	6.279	0.6
43	1997	2	12	10.1	15.9	1.12	6.279	0
44	1997	2	13	8.2	13.5	1.12	6.279	4.2
45	1997	2	14	8	15.8	1.12	6.279	16
46	1997	2	15	5.5	9.9	1.12	6.279	0.2
47	1997	2	16	-2	14.7	1.12	6.279	0
48	1997	2	17	7.3	14.6	1.12	6.279	0
49	1997	2	18	6.2	14.9	1.12	6.279	0
50	1997	2	19	4.9	14	1.12	6.279	0
51	1997	2	20	5.2	15.5	1.12	6.279	0.6
52	1997	2	21	7.5	16.5	1.7	9.753	0
53	1997	2	22	2.1	16.4	1.7	9.753	0
54	1997	2	23	9.3	13	1.7	9.753	0
55	1997	2	24	9.6	16.3	1.7	9.753	0
56	1997	2	25	9.4	18.3	1.7	9.753	0
57	1997	2	26	8.5	15.4	1.7	9.753	0
58	1997	2	27	5.1	14.3	1.7	9.753	0
59	1997	2	28	1.4	19.6	1.7	9.753	0
60	1997	3	1	6.3	15.9	1.84	10.465	0
61	1997	3	2	4.5	19.9	1.84	10.465	0
62	1997	3	3	5.5	20.6	1.84	10.465	0.2
63	1997	3	4	4.8	23.6	1.84	10.465	0
64	1997	3	5	9	14.8	1.84	10.465	0
65	1997	3	6	7.8	17	1.84	10.465	0
66	1997	3	7	5.8	16.5	1.84	10.465	0
67	1997	3	8	3.1	19.2	1.84	10.465	0
68	1997	3	9	3.3	20.9	1.84	10.465	0
69	1997	3	10	3.5	20.9	1.84	10.465	0
70	1997	3	11	2.2	22.4	2.61	15.698	0
71	1997	3	12	6.2	20.7	2.61	15.698	0
72	1997	3	13	4.3	20.6	2.61	15.698	0
73	1997	3	14	8.7	13	2.61	15.698	2
74	1997	3	15	9	17.1	2.61	15.698	0
75	1997	3	16	7.3	18.9	2.61	15.698	0
76	1997	3	17	4.6	23.5	2.61	15.698	0
77	1997	3	18	5.9	21.2	2.61	15.698	0
78	1997	3	19	10.1	14.8	2.61	15.698	0.2
79	1997	3	20	5.9	14.7	2.61	15.698	0
80	1997	3	21	0.4	16.2	2.6	17.749	0
81	1997	3	22	1.1	18	2.6	17.749	0
82	1997	3	23	2.1	19	2.6	17.749	0
83	1997	3	24	9.2	12.7	2.6	17.749	11
84	1997	3	25	8	14.1	2.6	17.749	0
85	1997	3	26	4.3	16.2	2.6	17.749	0
86	1997	3	27	4.4	19.6	2.6	17.749	0
87	1997	3	28	6.5	16.2	2.6	17.749	0
88	1997	3	29	2.1	14.3	2.6	17.749	0
89	1997	3	30	0.2	16.4	2.6	17.749	0
90	1997	3	31	1.5	19.8	2.6	17.749	0
91	1997	4	1	5.3	20.8	3.92	21.056	0
92	1997	4	2	5.7	20.7	3.92	21.056	0
93	1997	4	3	6.1	21.6	3.92	21.056	0
94	1997	4	4	8.4	16.6	3.92	21.056	0
95	1997	4	5	3.7	18	3.92	21.056	0
96	1997	4	6	2.9	21.3	3.92	21.056	0
97	1997	4	7	5	22.2	3.92	21.056	0
98	1997	4	8	12.4	19.7	3.92	21.056	0
99	1997	4	9	9.9	18.3	3.92	21.056	0
100	1997	4	10	5.3	21.6	3.92	21.056	0
101	1997	4	11	5.6	24.1	4.22	21.349	0
102	1997	4	12	9.6	19.7	4.22	21.349	0
103	1997	4	13	2.4	19.1	4.22	21.349	0
104	1997	4	14	3.5	22.5	4.22	21.349	0
105	1997	4	15	5.2	23.3	4.22	21.349	0
106	1997	4	16	5.1	22.5	4.22	21.349	0
107	1997	4	17	6.6	18.1	4.22	21.349	0
108	1997	4	18	9.7	16.2	4.22	21.349	0
109	1997	4	19	10.9	13.7	4.22	21.349	8
110	1997	4	20	8.7	18.5	4.22	21.349	0
111	1997	4	21	1.5	16.2	4.08	19.884	0
112	1997	4	22	3.7	17.1	4.08	19.884	0
113	1997	4	23	1.6	18.4	4.08	19.884	0
114	1997	4	24	2.4	22.5	4.08	19.884	0
115	1997	4	25	11.4	23.3	4.08	19.884	0
116	1997	4	26	12.1	23.9	4.08	19.884	6.8
117	1997	4	27	11.3	19.4	4.08	19.884	1
118	1997	4	28	11.6	18.3	4.08	19.884	3.2
119	1997	4	29	12.1	18.8	4.08	19.884	0
120	1997	4	30	8.8	19.4	4.08	19.884	0
121	1997	5	1	5.9	23.4	4.08	19.381	0
122	1997	5	2	10.9	25.6	4.08	19.381	0
123	1997	5	3	10.3	26.1	4.08	19.381	0.2
124	1997	5	4	13.8	28	4.08	19.381	9
125	1997	5	5	14.5	22.8	4.08	19.381	9
126	1997	5	6	8.1	14	4.08	19.381	3.6
127	1997	5	7	4.5	13.5	4.08	19.381	6.2
128	1997	5	8	3.7	12.8	4.08	19.381	1.6
129	1997	5	9	7.9	17.6	4.08	19.381	0.2
130	1997	5	10	10.3	21.9	4.08	19.381	0
131	1997	5	11	12.7	20.8	3.5	14.567	22.4
132	1997	5	12	11.1	16.3	3.5	14.567	0
133	1997	5	13	13.3	20.7	3.5	14.567	0
134	1997	5	14	13.2	18.7	3.5	14.567	0
135	1997	5	15	13.5	23.7	3.5	14.567	0
136	1997	5	16	13.9	23.2	3.5	14.567	0
137	1997	5	17	14.3	22.1	3.5	14.567	21.8
138	1997	5	18	10.5	23	3.5	14.567	0
139	1997	5	19	14.5	23	3.5	14.567	2.6
140	1997	5	20	13.6	22.1	3.5	14.567	1.2
141	1997	5	21	12.4	20.1	5.39	22.102	1.8
142	1997	5	22	9.4	20.7	5.39	22.102	0
143	1997	5	23	11.8	26.3	5.39	22.102	0
144	1997	5	24	16.5	23.8	5.39	22.102	0
145	1997	5	25	14.7	23.3	5.39	22.102	0
146	1997	5	26	16	28.7	5.39	22.102	0.2
147	1997	5	27	13.9	29.9	5.39	22.102	0
148	1997	5	28	16.9	30.1	5.39	22.102	0
149	1997	5	29	15.8	28.1	5.39	22.102	0
150	1997	5	30	13	29.5	5.39	22.102	0
151	1997	5	31	15.5	26.6	5.39	22.102	12.8
152	1997	6	1	13.6	18.4	4.81	19.297	4.4
153	1997	6	2	12.5	22.4	4.81	19.297	1.6
154	1997	6	3	15.3	23.2	4.81	19.297	0.2
155	1997	6	4	14.1	23.1	4.81	19.297	3.8
156	1997	6	5	16	23.7	4.81	19.297	0
157	1997	6	6	15.5	27.7	4.81	19.297	0
158	1997	6	7	17.2	25.3	4.81	19.297	0
159	1997	6	8	16	26.6	4.81	19.297	0
160	1997	6	9	15	30.3	4.81	19.297	0
161	1997	6	10	18.2	26.8	4.81	19.297	0
162	1997	6	11	17.8	29.1	4.75	18.879	0
163	1997	6	12	18.2	30.3	4.75	18.879	0
164	1997	6	13	19.3	30	4.75	18.879	13.6
165	1997	6	14	15.8	23.5	4.75	18.879	5.8
166	1997	6	15	13.3	27.1	4.75	18.879	1.6
167	1997	6	16	17.6	21.5	4.75	18.879	0.2
168	1997	6	17	13.8	22.3	4.75	18.879	0
169	1997	6	18	15	23.9	4.75	18.879	0
170	1997	6	19	15.2	23.5	4.75	18.879	0
171	1997	6	20	12.8	25.1	4.75	18.879	0
172	1997	6	21	15	21.3	3.92	15.363	9.2
173	1997	6	22	12.5	19.8	3.92	15.363	0.2
174	1997	6	23	12.4	19.3	3.92	15.363	2.2
175	1997	6	24	12.6	21.8	3.92	15.363	0.2
176	1997	6	25	10.4	24.1	3.92	15.363	0
177	1997	6	26	16.7	22.3	3.92	15.363	0
178	1997	6	27	11.8	20.4	3.92	15.363	0
179	1997	6	28	9.5	18.9	3.92	15.363	28
180	1997	6	29	10.7	15.1	3.92	15.363	12.2
181	1997	6	30	10.2	20.8	3.92	15.363	0
182	1997	7	1	12.7	22.4	4.2	18.251	0.4
183	1997	7	2	14.2	19.5	4.2	18.251	0.8
184	1997	7	3	12.3	20.3	4.2	18.251	0
185	1997	7	4	12.4	20.3	4.2	18.251	1.8
186	1997	7	5	12.9	20.2	4.2	18.251	0.4
187	1997	7	6	12.1	23.3	4.2	18.251	0
188	1997	7	7	10.7	26.7	4.2	18.251	0
189	1997	7	8	13.6	27.9	4.2	18.251	0
190	1997	7	9	14.1	27.2	4.2	18.251	0
191	1997	7	10	17.3	24.7	4.2	18.251	5.6
192	1997	7	11	16.7	22.4	4.84	19.465	0
193	1997	7	12	13.1	27.8	4.84	19.465	0.2
194	1997	7	13	17	30.3	4.84	19.465	0
195	1997	7	14	18.5	28.3	4.84	19.465	0
196	1997	7	15	19.1	28.6	4.84	19.465	0
197	1997	7	16	18.5	29.8	4.84	19.465	0
198	1997	7	17	17.9	19.5	4.84	19.465	5.2
199	1997	7	18	15.5	24.4	4.84	19.465	0
200	1997	7	19	13	23.7	4.84	19.465	0
201	1997	7	20	12.1	27	4.84	19.465	0
202	1997	7	21	14.5	28.5	5.27	20.595	0
203	1997	7	22	17.9	29.5	5.27	20.595	1.2
204	1997	7	23	17.1	29.7	5.27	20.595	5
205	1997	7	24	18.6	24.6	5.27	20.595	0
206	1997	7	25	16.7	24	5.27	20.595	0
207	1997	7	26	17.7	25.7	5.27	20.595	0
208	1997	7	27	17.9	27.4	5.27	20.595	0
209	1997	7	28	16.1	30.3	5.27	20.595	0
210	1997	7	29	21.1	30.8	5.27	20.595	0
211	1997	7	30	20.4	30.1	5.27	20.595	0
212	1997	7	31	18.5	27.7	5.27	20.595	0
213	1997	8	1	17.4	27.6	5.35	20.26	0
214	1997	8	2	15.4	30.3	5.35	20.26	0
215	1997	8	3	17.2	35.2	5.35	20.26	0
216	1997	8	4	21.2	30.1	5.35	20.26	1.2
217	1997	8	5	20.1	25.9	5.35	20.26	10.6
218	1997	8	6	18.7	27.9	5.35	20.26	0
219	1997	8	7	19	30.1	5.35	20.26	0
220	1997	8	8	21.1	31.1	5.35	20.26	0
221	1997	8	9	20	34.2	5.35	20.26	0
222	1997	8	10	21.2	35.2	5.35	20.26	29.6
223	1997	8	11	18.8	21.1	4.44	19.214	27.8
224	1997	8	12	17.4	29.3	4.44	19.214	0
225	1997	8	13	17.5	29.7	4.44	19.214	0
226	1997	8	14	19.2	32.3	4.44	19.214	0
227	1997	8	15	20.6	29.5	4.44	19.214	0
228	1997	8	16	21.3	28.6	4.44	19.214	0.6
229	1997	8	17	19.3	28.9	4.44	19.214	0
230	1997	8	18	20.8	30.2	4.44	19.214	0
231	1997	8	19	19.8	30.1	4.44	19.214	0
232	1997	8	20	19.2	32	4.44	19.214	0
233	1997	8	21	21.9	29.8	4.36	18.125	0.4
234	1997	8	22	19.4	31.8	4.36	18.125	0
235	1997	8	23	19.8	32.5	4.36	18.125	0
236	1997	8	24	20	32.1	4.36	18.125	0
237	1997	8	25	19.3	26.8	4.36	18.125	1.4
238	1997	8	26	18	25.4	4.36	18.125	4.2
239	1997	8	27	18.3	25.8	4.36	18.125	31.6
240	1997	8	28	14.6	20.7	4.36	18.125	0.8
241	1997	8	29	13.9	23.2	4.36	18.125	0
242	1997	8	30	12.8	28	4.36	18.125	0
243	1997	8	31	15.6	30.9	4.36	18.125	0
244	1997	9	1	17.9	21.2	3.53	17.916	5.8
245	1997	9	2	14.4	21.5	3.53	17.916	0
246	1997	9	3	12.1	24.9	3.53	17.916	0
247	1997	9	4	13.4	27.3	3.53	17.916	0.2
248	1997	9	5	14.7	30.4	3.53	17.916	0
249	1997	9	6	18.3	23.8	3.53	17.916	0
250	1997	9	7	19.1	26.4	3.53	17.916	0
251	1997	9	8	13.6	26	3.53	17.916	0
252	1997	9	9	13.1	27	3.53	17.916	0
253	1997	9	10	13.7	27.8	3.53	17.916	0.2
254	1997	9	11	13.8	30.2	3.44	16.618	0
255	1997	9	12	17.9	25.6	3.44	16.618	0.2
256	1997	9	13	15.4	18.7	3.44	16.618	1.8
257	1997	9	14	8.9	20.3	3.44	16.618	0
258	1997	9	15	7.8	25.7	3.44	16.618	0
259	1997	9	16	13.8	26.6	3.44	16.618	0
260	1997	9	17	14.2	27.6	3.44	16.618	0
261	1997	9	18	11.6	29.2	3.44	16.618	0
262	1997	9	19	10.4	29.5	3.44	16.618	0
263	1997	9	20	13.5	25	3.44	16.618	0
264	1997	9	21	14.9	22.8	3.08	16.66	0
265	1997	9	22	14.2	26.3	3.08	16.66	0
266	1997	9	23	15.2	28.1	3.08	16.66	0
267	1997	9	24	13.2	28.6	3.08	16.66	0
268	1997	9	25	12.5	26.5	3.08	16.66	0
269	1997	9	26	11.6	27.9	3.08	16.66	0
270	1997	9	27	13.4	27.8	3.08	16.66	0
271	1997	9	28	11.7	26.6	3.08	16.66	0
272	1997	9	29	13.8	27.9	3.08	16.66	0
273	1997	9	30	13.5	29	3.08	16.66	0
274	1997	10	1	12	29.8	2.72	13.06	0
275	1997	10	2	11.5	28.2	2.72	13.06	0.2
276	1997	10	3	13.8	26.2	2.72	13.06	0
277	1997	10	4	12.4	26.3	2.72	13.06	0
278	1997	10	5	13	26.8	2.72	13.06	0
279	1997	10	6	19.6	24.4	2.72	13.06	0.2
280	1997	10	7	13.7	25.2	2.72	13.06	0
281	1997	10	8	14.8	27.3	2.72	13.06	0.2
282	1997	10	9	16.1	27.1	2.72	13.06	0
283	1997	10	10	15	26.4	2.72	13.06	6.6
284	1997	10	11	17.5	23.7	2.14	8.372	7.8
285	1997	10	12	14.3	19	2.14	8.372	1
286	1997	10	13	10.5	15.6	2.14	8.372	0.2
287	1997	10	14	9.3	15	2.14	8.372	0
288	1997	10	15	5.5	15.2	2.14	8.372	0.4
289	1997	10	16	12.9	18.5	2.14	8.372	0.2
290	1997	10	17	8.5	20.2	2.14	8.372	0
291	1997	10	18	16.6	23.7	2.14	8.372	0
292	1997	10	19	17.1	22.1	2.14	8.372	0
293	1997	10	20	16.3	22.3	2.14	8.372	0.2
294	1997	10	21	17	24.5	1.15	9.084	0
295	1997	10	22	13.2	19.6	1.15	9.084	0.8
296	1997	10	23	15.2	18	1.15	9.084	0
297	1997	10	24	13.5	18	1.15	9.084	0.2
298	1997	10	25	3.3	16.7	1.15	9.084	0.2
299	1997	10	26	4.4	19.9	1.15	9.084	0
300	1997	10	27	2.9	21.4	1.15	9.084	0
301	1997	10	28	6.2	17.5	1.15	9.084	0
302	1997	10	29	6.8	12.9	1.15	9.084	0
303	1997	10	30	0.1	12.6	1.15	9.084	0
304	1997	10	31	-0.8	11.5	1.15	9.084	0
305	1997	11	1	-1.1	14.3	1.06	7.116	0
306	1997	11	2	-0.7	12.8	1.06	7.116	0
307	1997	11	3	5.2	20.1	1.06	7.116	0
308	1997	11	4	14.6	19.3	1.06	7.116	2.4
309	1997	11	5	11.3	17.4	1.06	7.116	0
310	1997	11	6	11.8	20.9	1.06	7.116	6.8
311	1997	11	7	5.2	16.2	1.06	7.116	2
312	1997	11	8	10.6	18.3	1.06	7.116	6.4
313	1997	11	9	9.3	17.7	1.06	7.116	0
314	1997	11	10	4.8	13.2	1.06	7.116	0.8
315	1997	11	11	5.7	13.4	0.71	5.567	4.4
316	1997	11	12	5	10.7	0.71	5.567	1
317	1997	11	13	5.5	13.9	0.71	5.567	0
318	1997	11	14	6.4	12.8	0.71	5.567	0.2
319	1997	11	15	2.9	16.5	0.71	5.567	0
320	1997	11	16	3.4	17.6	0.71	5.567	0.4
321	1997	11	17	4.7	17.2	0.71	5.567	0
322	1997	11	18	12.7	15.9	0.71	5.567	3.8
323	1997	11	19	11.5	15	0.71	5.567	0.2
324	1997	11	20	4.1	12.1	0.71	5.567	1
325	1997	11	21	3.7	13.1	0.6	4.186	0.2
326	1997	11	22	4.5	11	0.6	4.186	4.2
327	1997	11	23	4.2	10.7	0.6	4.186	0.2
328	1997	11	24	1.2	11.5	0.6	4.186	0
329	1997	11	25	2.8	15.8	0.6	4.186	0.6
330	1997	11	26	9.4	14.2	0.6	4.186	0.4
331	1997	11	27	9.3	14.8	0.6	4.186	2.2
332	1997	11	28	6.9	11.9	0.6	4.186	3.4
333	1997	11	29	7.7	13.3	0.6	4.186	3.8
334	1997	11	30	7.5	12.3	0.6	4.186	0.8
335	1997	12	1	8.5	12.4	0.49	4.437	2.6
336	1997	12	2	6.2	12.6	0.49	4.437	4.2
337	1997	12	3	0.7	6.3	0.49	4.437	0
338	1997	12	4	-2.9	2.4	0.49	4.437	0
339	1997	12	5	-1.1	3.8	0.49	4.437	0
340	1997	12	6	-2.3	2.3	0.49	4.437	0
341	1997	12	7	-2	7	0.49	4.437	0
342	1997	12	8	-0.7	13.4	0.49	4.437	0.8
343	1997	12	9	5.4	14.3	0.49	4.437	0
344	1997	12	10	4.5	13.5	0.49	4.437	3.8
345	1997	12	11	9.8	18.8	0.52	4.772	2
346	1997	12	12	7.7	12.4	0.52	4.772	0.6
347	1997	12	13	3.8	9.6	0.52	4.772	0
348	1997	12	14	-3.1	5.9	0.52	4.772	0
349	1997	12	15	0.8	7.5	0.52	4.772	0.8
350	1997	12	16	-1.2	12.4	0.52	4.772	0
351	1997	12	17	9.3	15.6	0.52	4.772	1
352	1997	12	18	12.2	15.3	0.52	4.772	4.8
353	1997	12	19	8	13.4	0.52	4.772	0.2
354	1997	12	20	5.8	12.7	0.52	4.772	3.4
355	1997	12	21	8	11.7	0.63	4.353	1.6
356	1997	12	22	1.4	12	0.63	4.353	4
357	1997	12	23	8.9	13.5	0.63	4.353	0.2
358	1997	12	24	3.3	14.9	0.63	4.353	0
359	1997	12	25	7.9	17.5	0.63	4.353	1.4
360	1997	12	26	8.1	11.3	0.63	4.353	9.8
361	1997	12	27	6.4	9.5	0.63	4.353	0.6
362	1997	12	28	6.6	11.5	0.63	4.353	0
363	1997	12	29	1.3	11	0.63	4.353	0
364	1997	12	30	5.9	11.7	0.63	4.353	0
365	1997	12	31	6.2	10.9	0.63	4.353	8.8
