# Supplementary material for: Optimization of black-box models with uncertain climatic inputs—Application to sunflower ideotype design
Source: PLoS One. 2017 May 25;12(5):e0176815. doi: 10.1371/journal.pone.0176815 (PMC5444610; doi:10.1371/journal.pone.0176815)
Supplement: S1 Dataset and Code — The dataset used throughout this manuscript and the R code used to call the SUNFLO model and run the proposed algorithm are provided in a single archive file. (TGZ) [file pone.0176815.s001.tgz › supplementary/data/climate/51183001_1996.txt]

JourJ	Annee	Mois	Jour	Tmin	Tmax	ETP	RAD	Pluie
1	1996	1	1	1.9	4.6	0.2	2.135	0
2	1996	1	2	1.6	2.8	0.2	2.135	0
3	1996	1	3	-0.2	1.7	0.2	2.135	0
4	1996	1	4	-0.6	1.9	0.2	2.135	0
5	1996	1	5	-1.3	3.7	0.2	2.135	1.4
6	1996	1	6	0	8.9	0.2	2.135	7.9
7	1996	1	7	1.9	11.3	0.2	2.135	1.1
8	1996	1	8	4.1	10.4	0.2	2.135	0
9	1996	1	9	4	9.7	0.2	2.135	2.2
10	1996	1	10	7.3	9.1	0.2	2.135	8.7
11	1996	1	11	5.4	10	0.2	2.846	1.8
12	1996	1	12	5.4	9.9	0.2	2.846	0
13	1996	1	13	3.8	9	0.2	2.846	0
14	1996	1	14	2.7	9.5	0.2	2.846	0
15	1996	1	15	0.2	8.8	0.2	2.846	0
16	1996	1	16	0.4	2.9	0.2	2.846	0
17	1996	1	17	-0.1	0.8	0.2	2.846	0
18	1996	1	18	-0.6	3.9	0.2	2.846	0
19	1996	1	19	-1.8	-0.2	0.2	2.846	0
20	1996	1	20	-2.4	1.1	0.2	2.846	0
21	1996	1	21	-4	5.3	0.4	3.6	0
22	1996	1	22	-2	2.5	0.4	3.6	0.6
23	1996	1	23	-0.2	0.8	0.4	3.6	2
24	1996	1	24	-1.2	1.6	0.4	3.6	0
25	1996	1	25	-2.6	-1	0.4	3.6	1
26	1996	1	26	-4.8	-3.3	0.4	3.6	0.6
27	1996	1	27	-5.4	2.1	0.4	3.6	0
28	1996	1	28	-5.1	0.4	0.4	3.6	0
29	1996	1	29	-2.1	0.4	0.4	3.6	0
30	1996	1	30	-6.8	2.9	0.4	3.6	0
31	1996	1	31	-8.4	4.7	0.4	3.6	0
32	1996	2	1	-4.1	4.2	0.4	4.772	0.1
33	1996	2	2	-1.7	1.5	0.4	4.772	0.7
34	1996	2	3	-0.5	1.7	0.4	4.772	0
35	1996	2	4	-3	0.3	0.4	4.772	0
36	1996	2	5	-6	1.3	0.4	4.772	0
37	1996	2	6	-6	1.1	0.4	4.772	0
38	1996	2	7	-2.2	0.5	0.4	4.772	0.1
39	1996	2	8	-1.2	1.5	0.4	4.772	0
40	1996	2	9	-3.7	4.1	0.4	4.772	0.1
41	1996	2	10	-0.1	8.3	0.4	4.772	0
42	1996	2	11	1.6	7.6	0.7	3.307	0.1
43	1996	2	12	2.5	6.8	0.7	3.307	14.5
44	1996	2	13	1.1	3.2	0.7	3.307	1.2
45	1996	2	14	0.4	1.3	0.7	3.307	0
46	1996	2	15	-1.5	2.3	0.7	3.307	0
47	1996	2	16	-0.1	7.7	0.7	3.307	0.2
48	1996	2	17	5.4	8.9	0.7	3.307	1.9
49	1996	2	18	3.6	7.1	0.7	3.307	9.6
50	1996	2	19	-1.7	2.8	0.7	3.307	7.5
51	1996	2	20	-2.2	-0.8	0.7	3.307	0.8
52	1996	2	21	-6.6	-3.1	0.7	5.902	0
53	1996	2	22	-11.6	0.9	0.7	5.902	0.4
54	1996	2	23	-2.9	1	0.7	5.902	0.6
55	1996	2	24	-1.1	6.8	0.7	5.902	0.2
56	1996	2	25	5.5	12.8	0.7	5.902	0
57	1996	2	26	5.7	10.3	0.7	5.902	1.1
58	1996	2	27	3.8	7.3	0.7	5.902	6.3
59	1996	2	28	3.1	7.2	0.7	5.902	0
60	1996	2	29	1.3	13.4	0.7	5.902	0
61	1996	3	1	1.8	6.6	1	8.372	0
62	1996	3	2	-1.3	5.4	1	8.372	0.9
63	1996	3	3	-0.1	4	1	8.372	0
64	1996	3	4	-5.3	5.1	1	8.372	0.5
65	1996	3	5	3.3	6.9	1	8.372	0.1
66	1996	3	6	2.1	5.5	1	8.372	0
67	1996	3	7	1.7	4.8	1	8.372	0.8
68	1996	3	8	0.4	10.8	1	8.372	0
69	1996	3	9	-1.1	13.1	1	8.372	0
70	1996	3	10	-3.5	8.7	1	8.372	0
71	1996	3	11	-6.8	9.3	1.4	12.098	0
72	1996	3	12	-6.7	3	1.4	12.098	0
73	1996	3	13	-7.6	3.9	1.4	12.098	0
74	1996	3	14	-4.5	11.3	1.4	12.098	0
75	1996	3	15	2.2	14.6	1.4	12.098	0
76	1996	3	16	-2.3	11.4	1.4	12.098	0
77	1996	3	17	2.7	8.5	1.4	12.098	0
78	1996	3	18	-0.2	12.3	1.4	12.098	0
79	1996	3	19	-0.7	13	1.4	12.098	0
80	1996	3	20	-1.1	13.6	1.4	12.098	1
81	1996	3	21	3.7	13.3	1.4	10.8	5
82	1996	3	22	5.9	12.3	1.4	10.8	7.4
83	1996	3	23	8.1	16.8	1.4	10.8	0
84	1996	3	24	3.6	18.4	1.4	10.8	0
85	1996	3	25	6.4	16.7	1.4	10.8	0
86	1996	3	26	6.8	10.8	1.4	10.8	0.8
87	1996	3	27	-1.2	7.3	1.4	10.8	0
88	1996	3	28	-5.3	8.9	1.4	10.8	0
89	1996	3	29	0.2	7.9	1.4	10.8	0.3
90	1996	3	30	-1.5	7.2	1.4	10.8	0
91	1996	3	31	-3.7	6.6	1.4	10.8	0
92	1996	4	1	-5.5	8.3	1.9	13.646	0
93	1996	4	2	-3.6	7.2	1.9	13.646	0
94	1996	4	3	-3.7	7.8	1.9	13.646	0
95	1996	4	4	-2.7	7.8	1.9	13.646	0
96	1996	4	5	3.3	7.5	1.9	13.646	0
97	1996	4	6	-3.2	16.7	1.9	13.646	0
98	1996	4	7	0.8	13.6	1.9	13.646	0
99	1996	4	8	6.1	11.7	1.9	13.646	0
100	1996	4	9	6.4	15	1.9	13.646	0
101	1996	4	10	1.7	16.6	1.9	13.646	0.7
102	1996	4	11	8	14.9	2.7	17.456	0
103	1996	4	12	5.1	11.5	2.7	17.456	1.9
104	1996	4	13	3.4	12.4	2.7	17.456	0
105	1996	4	14	-1.3	14.4	2.7	17.456	0
106	1996	4	15	-0.9	16.4	2.7	17.456	0
107	1996	4	16	-2	18.7	2.7	17.456	0
108	1996	4	17	3.2	15.5	2.7	17.456	0.7
109	1996	4	18	1.7	17.5	2.7	17.456	0
110	1996	4	19	3.1	20.5	2.7	17.456	0
111	1996	4	20	9.2	22.8	2.7	17.456	0
112	1996	4	21	8.5	23.9	3.6	19.925	0
113	1996	4	22	9.9	24.9	3.6	19.925	0.8
114	1996	4	23	13.1	18	3.6	19.925	0
115	1996	4	24	7.3	14.6	3.6	19.925	1.1
116	1996	4	25	1.4	15.9	3.6	19.925	0
117	1996	4	26	1.1	18.5	3.6	19.925	0
118	1996	4	27	2.8	22.8	3.6	19.925	0
119	1996	4	28	8.4	20.1	3.6	19.925	0
120	1996	4	29	5.8	15.2	3.6	19.925	0
121	1996	4	30	0.3	15.8	3.6	19.925	0.2
122	1996	5	1	7	15.8	2.6	13.856	0.8
123	1996	5	2	7.4	14.5	2.6	13.856	4.4
124	1996	5	3	5	12	2.6	13.856	6.1
125	1996	5	4	5.3	10.7	2.6	13.856	0
126	1996	5	5	-1	13.4	2.6	13.856	0
127	1996	5	6	1.7	17.8	2.6	13.856	1
128	1996	5	7	8.1	18.9	2.6	13.856	1.5
129	1996	5	8	9.2	12.9	2.6	13.856	12.6
130	1996	5	9	4.5	14	2.6	13.856	0
131	1996	5	10	3.8	13.1	2.6	13.856	0
132	1996	5	11	2.5	11.7	2.2	10.967	0
133	1996	5	12	8.2	11.2	2.2	10.967	0
134	1996	5	13	6	11.5	2.2	10.967	0
135	1996	5	14	7.6	12.1	2.2	10.967	0.7
136	1996	5	15	9.5	12.5	2.2	10.967	0
137	1996	5	16	8.3	16.9	2.2	10.967	2.7
138	1996	5	17	9.6	18.5	2.2	10.967	5.2
139	1996	5	18	9.8	19.9	2.2	10.967	4.4
140	1996	5	19	10.1	16.4	2.2	10.967	0
141	1996	5	20	2.3	17	2.2	10.967	4
142	1996	5	21	8.6	16.1	3.4	17.832	4.1
143	1996	5	22	3.5	17.2	3.4	17.832	0.6
144	1996	5	23	10.5	19.5	3.4	17.832	0
145	1996	5	24	11.8	22.3	3.4	17.832	0
146	1996	5	25	11.5	14.4	3.4	17.832	7
147	1996	5	26	4.2	18.6	3.4	17.832	1.8
148	1996	5	27	11.3	16.3	3.4	17.832	3.1
149	1996	5	28	5.2	16.2	3.4	17.832	0
150	1996	5	29	8	23	3.4	17.832	0
151	1996	5	30	8.2	27.1	3.4	17.832	0
152	1996	5	31	14.4	20	3.4	17.832	18.2
153	1996	6	1	10.1	18.9	4.6	24.53	0
154	1996	6	2	9.1	18.5	4.6	24.53	0
155	1996	6	3	10.2	21.3	4.6	24.53	0
156	1996	6	4	7.3	23.5	4.6	24.53	0
157	1996	6	5	9.6	27.4	4.6	24.53	0
158	1996	6	6	12.8	30.4	4.6	24.53	0
159	1996	6	7	17	31.6	4.6	24.53	0
160	1996	6	8	19.3	27.6	4.6	24.53	0.2
161	1996	6	9	13.8	23.6	4.6	24.53	0
162	1996	6	10	10.8	29.5	4.6	24.53	0.4
163	1996	6	11	15.9	29.1	4.8	26.204	0
164	1996	6	12	14.6	21.1	4.8	26.204	0
165	1996	6	13	4.8	21.4	4.8	26.204	0
166	1996	6	14	5.7	22.5	4.8	26.204	0
167	1996	6	15	6.3	25.3	4.8	26.204	0
168	1996	6	16	5.5	25.2	4.8	26.204	0
169	1996	6	17	6.7	26.2	4.8	26.204	0
170	1996	6	18	10.9	26.5	4.8	26.204	0
171	1996	6	19	8.1	20	4.8	26.204	4.4
172	1996	6	20	8.4	17.5	4.8	26.204	1
173	1996	6	21	9.9	16.6	2.7	12.307	0
174	1996	6	22	5.7	15.1	2.7	12.307	1.5
175	1996	6	23	8.8	15.7	2.7	12.307	0
176	1996	6	24	8.4	14.5	2.7	12.307	1.3
177	1996	6	25	10.6	18.2	2.7	12.307	0
178	1996	6	26	4.2	22.7	2.7	12.307	0
179	1996	6	27	10.7	24.3	2.7	12.307	0
180	1996	6	28	13.5	25.5	2.7	12.307	0
181	1996	6	29	12	18.6	2.7	12.307	0.5
182	1996	6	30	12.4	19.2	2.7	12.307	0.7
183	1996	7	1	13	18.5	3.2	14.107	0.9
184	1996	7	2	10.1	19.5	3.2	14.107	0
185	1996	7	3	8.3	23.4	3.2	14.107	1.5
186	1996	7	4	16	23.2	3.2	14.107	3
187	1996	7	5	12.8	15.2	3.2	14.107	26.2
188	1996	7	6	11.5	18.2	3.2	14.107	0.4
189	1996	7	7	5.9	19.4	3.2	14.107	0
190	1996	7	8	8.9	18.6	3.2	14.107	0
191	1996	7	9	8.6	20.8	3.2	14.107	0.2
192	1996	7	10	14.2	20	3.2	14.107	0
193	1996	7	11	10.1	24.3	4.4	23.274	0
194	1996	7	12	13	23.1	4.4	23.274	0
195	1996	7	13	9.5	23.8	4.4	23.274	0
196	1996	7	14	10.5	23.8	4.4	23.274	0
197	1996	7	15	16.7	25.1	4.4	23.274	0
198	1996	7	16	9.8	23	4.4	23.274	0
199	1996	7	17	7	24.8	4.4	23.274	0
200	1996	7	18	6.7	24.6	4.4	23.274	0
201	1996	7	19	5.8	25	4.4	23.274	0
202	1996	7	20	7.5	26.7	4.4	23.274	0
203	1996	7	21	8.4	27.8	4.7	21.851	0
204	1996	7	22	10.6	30.3	4.7	21.851	0
205	1996	7	23	18.4	30.6	4.7	21.851	0
206	1996	7	24	14	23.3	4.7	21.851	0
207	1996	7	25	10.9	18.8	4.7	21.851	0
208	1996	7	26	9.3	26.8	4.7	21.851	0
209	1996	7	27	9.2	28.1	4.7	21.851	0
210	1996	7	28	14.5	26.9	4.7	21.851	0
211	1996	7	29	11.4	26.8	4.7	21.851	0.3
212	1996	7	30	12.4	23.7	4.7	21.851	0
213	1996	7	31	10.2	27.4	4.7	21.851	0
214	1996	8	1	12.3	25.1	4.2	19.549	0
215	1996	8	2	10.9	24.5	4.2	19.549	0
216	1996	8	3	15.1	24.6	4.2	19.549	0
217	1996	8	4	5.8	25.8	4.2	19.549	0
218	1996	8	5	8.8	28.1	4.2	19.549	0.1
219	1996	8	6	16.7	25.5	4.2	19.549	0.7
220	1996	8	7	8.8	23.4	4.2	19.549	0
221	1996	8	8	6.2	26.8	4.2	19.549	0
222	1996	8	9	9.1	30	4.2	19.549	0
223	1996	8	10	17	23.6	4.2	19.549	0.9
224	1996	8	11	14.9	22.3	3.5	16.995	3
225	1996	8	12	10.3	18.9	3.5	16.995	6.7
226	1996	8	13	14	16.5	3.5	16.995	34.4
227	1996	8	14	15.8	23.4	3.5	16.995	0
228	1996	8	15	15.8	24.7	3.5	16.995	0
229	1996	8	16	9.9	25.1	3.5	16.995	0
230	1996	8	17	9.1	26.8	3.5	16.995	0
231	1996	8	18	10.6	28.6	3.5	16.995	0
232	1996	8	19	12.5	28.5	3.5	16.995	0
233	1996	8	20	13	29	3.5	16.995	11.9
234	1996	8	21	17.4	24.3	2.5	11.888	0.4
235	1996	8	22	14.7	20.6	2.5	11.888	1
236	1996	8	23	13.8	25.2	2.5	11.888	0
237	1996	8	24	13.2	21.6	2.5	11.888	13.2
238	1996	8	25	12.2	21.5	2.5	11.888	0.9
239	1996	8	26	9.5	22	2.5	11.888	0
240	1996	8	27	9.2	21.7	2.5	11.888	14.6
241	1996	8	28	11.9	16.4	2.5	11.888	10
242	1996	8	29	10.9	14.3	2.5	11.888	7.5
243	1996	8	30	12.8	17	2.5	11.888	0.2
244	1996	8	31	10	18.4	2.5	11.888	0
245	1996	9	1	5.8	17.9	2.6	17.791	0
246	1996	9	2	6.5	20.1	2.6	17.791	0
247	1996	9	3	6	22.3	2.6	17.791	0
248	1996	9	4	9.3	24.5	2.6	17.791	0
249	1996	9	5	8.8	21.4	2.6	17.791	0
250	1996	9	6	4.5	20.4	2.6	17.791	0
251	1996	9	7	3.4	19	2.6	17.791	0
252	1996	9	8	2.2	18	2.6	17.791	0
253	1996	9	9	4.2	19.9	2.6	17.791	0
254	1996	9	10	5.4	17.6	2.6	17.791	0
255	1996	9	11	11.4	17.4	1.9	11.009	0
256	1996	9	12	9	16.9	1.9	11.009	3.2
257	1996	9	13	8.9	14.3	1.9	11.009	5.4
258	1996	9	14	9.6	16.5	1.9	11.009	0
259	1996	9	15	5.3	17	1.9	11.009	0
260	1996	9	16	1.5	18.1	1.9	11.009	0
261	1996	9	17	2.9	18.4	1.9	11.009	0
262	1996	9	18	2.5	16.9	1.9	11.009	0
263	1996	9	19	7.3	19.3	1.9	11.009	7.5
264	1996	9	20	10	15.2	1.9	11.009	1.1
265	1996	9	21	5.9	13.4	1.4	8.037	0
266	1996	9	22	5.9	12.2	1.4	8.037	0
267	1996	9	23	6.9	12.4	1.4	8.037	2.2
268	1996	9	24	7.4	16.2	1.4	8.037	0
269	1996	9	25	6.7	19.4	1.4	8.037	0
270	1996	9	26	4.8	21.1	1.4	8.037	1.7
271	1996	9	27	12.3	19	1.4	8.037	1
272	1996	9	28	7.8	18.2	1.4	8.037	0.1
273	1996	9	29	7.6	20.8	1.4	8.037	0
274	1996	9	30	13.1	22.8	1.4	8.037	6.4
275	1996	10	1	9.9	13.2	1	8.581	23.4
276	1996	10	2	3.6	13.6	1	8.581	0
277	1996	10	3	2.5	17.4	1	8.581	0
278	1996	10	4	8.4	15.8	1	8.581	1
279	1996	10	5	5.6	13.2	1	8.581	1.9
280	1996	10	6	6.3	14.7	1	8.581	0
281	1996	10	7	0.3	16.2	1	8.581	0
282	1996	10	8	2.8	17.2	1	8.581	0
283	1996	10	9	1.3	13	1	8.581	1.1
284	1996	10	10	8.9	14.4	1	8.581	0
285	1996	10	11	6.1	10.7	1.1	6.53	0.2
286	1996	10	12	8.3	14.1	1.1	6.53	0
287	1996	10	13	5.8	20.8	1.1	6.53	0
288	1996	10	14	12.5	19.3	1.1	6.53	1
289	1996	10	15	12.6	16.6	1.1	6.53	0.7
290	1996	10	16	8.3	14.4	1.1	6.53	0.2
291	1996	10	17	6.3	10.9	1.1	6.53	1.9
292	1996	10	18	4.8	15.1	1.1	6.53	0.7
293	1996	10	19	10.6	16.1	1.1	6.53	0.3
294	1996	10	20	10.1	15.5	1.1	6.53	0.4
295	1996	10	21	11.2	17.7	0.8	5.609	1.8
296	1996	10	22	2.8	15.2	0.8	5.609	0
297	1996	10	23	2.9	15.7	0.8	5.609	0
298	1996	10	24	2.8	17.2	0.8	5.609	0
299	1996	10	25	6	17.5	0.8	5.609	0
300	1996	10	26	7.5	14.9	0.8	5.609	0
301	1996	10	27	6.1	15.2	0.8	5.609	0
302	1996	10	28	11.3	15.7	0.8	5.609	0.5
303	1996	10	29	7.4	11.6	0.8	5.609	4.7
304	1996	10	30	5	9.9	0.8	5.609	0
305	1996	10	31	1.9	13.1	0.8	5.609	2.2
306	1996	11	1	9.2	15.7	0.7	3.851	0
307	1996	11	2	12.1	14.2	0.7	3.851	0
308	1996	11	3	12	13.3	0.7	3.851	0
309	1996	11	4	11.9	12.8	0.7	3.851	3
310	1996	11	5	7.4	11.7	0.7	3.851	0.5
311	1996	11	6	4.9	14.2	0.7	3.851	4.1
312	1996	11	7	9.4	14.2	0.7	3.851	0.6
313	1996	11	8	5.6	12	0.7	3.851	0.5
314	1996	11	9	4.7	10.6	0.7	3.851	0
315	1996	11	10	3.5	8.6	0.7	3.851	5.9
316	1996	11	11	6.7	12.4	0.3	2.763	16.6
317	1996	11	12	4.4	8.4	0.3	2.763	14.2
318	1996	11	13	6.1	8	0.3	2.763	0.9
319	1996	11	14	-2	6	0.3	2.763	0
320	1996	11	15	-1.9	5.6	0.3	2.763	0
321	1996	11	16	2.4	6.7	0.3	2.763	0
322	1996	11	17	0	4.2	0.3	2.763	1.6
323	1996	11	18	2.2	6.1	0.3	2.763	7.9
324	1996	11	19	-0.3	6.8	0.3	2.763	6.6
325	1996	11	20	4.8	6.9	0.3	2.763	8.3
326	1996	11	21	-0.2	6.1	0.3	3.098	0
327	1996	11	22	-4.6	6.2	0.3	3.098	0
328	1996	11	23	-1.3	1.7	0.3	3.098	2.3
329	1996	11	24	-1.3	4.4	0.3	3.098	4.2
330	1996	11	25	0.6	9	0.3	3.098	9.5
331	1996	11	26	5.4	7.3	0.3	3.098	0.6
332	1996	11	27	1.6	3.8	0.3	3.098	0
333	1996	11	28	-1.5	4.6	0.3	3.098	0.1
334	1996	11	29	0	9.8	0.3	3.098	15.7
335	1996	11	30	4.2	8.3	0.3	3.098	1.2
336	1996	12	1	1	9.2	0.1	1.967	0.4
337	1996	12	2	5.5	9.2	0.1	1.967	0.2
338	1996	12	3	3.7	8.8	0.1	1.967	3.1
339	1996	12	4	5.5	7.9	0.1	1.967	3
340	1996	12	5	4.6	6.7	0.1	1.967	1
341	1996	12	6	4.8	8.1	0.1	1.967	0.1
342	1996	12	7	-0.4	2.1	0.1	1.967	0
343	1996	12	8	-0.5	1.4	0.1	1.967	0
344	1996	12	9	-0.6	-0.1	0.1	1.967	0
345	1996	12	10	-0.6	0.1	0.1	1.967	0
346	1996	12	11	-0.4	0.7	0.1	2.428	0
347	1996	12	12	-0.4	3.9	0.1	2.428	5.5
348	1996	12	13	-0.9	4.7	0.1	2.428	1.4
349	1996	12	14	-2.2	2.8	0.1	2.428	0
350	1996	12	15	-4.1	3.3	0.1	2.428	0
351	1996	12	16	1.3	6.3	0.1	2.428	0.1
352	1996	12	17	-1.1	7.5	0.1	2.428	9.4
353	1996	12	18	4.9	11.9	0.1	2.428	1.5
354	1996	12	19	7.8	10.7	0.1	2.428	1
355	1996	12	20	8	9.7	0.1	2.428	3.3
356	1996	12	21	3	3.8	0.3	3.098	0.6
357	1996	12	22	2.1	3	0.3	3.098	3.6
358	1996	12	23	-0.3	1.9	0.3	3.098	3.3
359	1996	12	24	-3.2	-1.4	0.3	3.098	0
360	1996	12	25	-8.4	0.5	0.3	3.098	0
361	1996	12	26	-9	-1.6	0.3	3.098	0
362	1996	12	27	-8.9	-4.2	0.3	3.098	0
363	1996	12	28	-11.8	-4.4	0.3	3.098	0
364	1996	12	29	-13.8	0.5	0.3	3.098	0.7
365	1996	12	30	-4.7	-0.8	0.3	3.098	0.4
366	1996	12	31	-11.6	-6.5	0.3	3.098	0.1
