# Supplementary material for: Optimization of black-box models with uncertain climatic inputs—Application to sunflower ideotype design
Source: PLoS One. 2017 May 25;12(5):e0176815. doi: 10.1371/journal.pone.0176815 (PMC5444610; doi:10.1371/journal.pone.0176815)
Supplement: S1 Dataset and Code — The dataset used throughout this manuscript and the R code used to call the SUNFLO model and run the proposed algorithm are provided in a single archive file. (TGZ) [file pone.0176815.s001.tgz › supplementary/data/climate/31069001_1983.txt]

JourJ	Annee	Mois	Jour	Tmin	Tmax	ETP	RAD	Pluie
1	1983	1	1	0.8	4.1	0.36	4.0546	0
2	1983	1	2	0.6	10	0.36	4.0546	0
3	1983	1	3	-0.7	12.1	0.36	4.0546	0
4	1983	1	4	-0.4	13.4	0.36	4.0546	0
5	1983	1	5	4.1	15.8	0.36	4.0546	0
6	1983	1	6	0.2	13.3	0.36	4.0546	0
7	1983	1	7	1.6	10.6	0.36	4.0546	0.3
8	1983	1	8	-1.2	10.2	0.36	4.0546	0.3
9	1983	1	9	3.7	6.1	0.36	4.0546	0
10	1983	1	10	0.6	2.9	0.36	4.0546	0
11	1983	1	11	-2.4	10.4	0.56	4.807	0
12	1983	1	12	-0.5	11.1	0.56	4.807	0
13	1983	1	13	0.1	12.2	0.56	4.807	2.6
14	1983	1	14	2.3	8.6	0.56	4.807	1
15	1983	1	15	6.4	10.8	0.56	4.807	3.3
16	1983	1	16	8.6	11.4	0.56	4.807	1.4
17	1983	1	17	3.9	9.3	0.56	4.807	0
18	1983	1	18	-0.6	8.9	0.56	4.807	0.4
19	1983	1	19	3.9	7.6	0.56	4.807	1.1
20	1983	1	20	-1.7	5.8	0.56	4.807	0
21	1983	1	21	-4.2	6.2	0.35	7.9838	0
22	1983	1	22	-4.7	10	0.35	7.9838	0
23	1983	1	23	-2.7	13.3	0.35	7.9838	0
24	1983	1	24	-1	12.6	0.35	7.9838	0
25	1983	1	25	-2.1	12.9	0.35	7.9838	0
26	1983	1	26	-1.1	13	0.35	7.9838	0
27	1983	1	27	0.6	16.1	0.35	7.9838	0
28	1983	1	28	3.7	13	0.35	7.9838	0
29	1983	1	29	7.6	12.9	0.35	7.9838	0
30	1983	1	30	9.3	13.6	0.35	7.9838	2.7
31	1983	1	31	6.8	11.9	0.35	7.9838	0
32	1983	2	1	2	11.3	0.68	4.8488	2.1
33	1983	2	2	2.9	10.3	0.68	4.8488	0
34	1983	2	3	-0.2	11.2	0.68	4.8488	0
35	1983	2	4	1.8	10.9	0.68	4.8488	0.7
36	1983	2	5	6.3	13.1	0.68	4.8488	9.2
37	1983	2	6	2.9	8.2	0.68	4.8488	7.7
38	1983	2	7	2.3	6.3	0.68	4.8488	0.1
39	1983	2	8	-0.4	2.9	0.68	4.8488	0
40	1983	2	9	-1.4	4.3	0.68	4.8488	0.3
41	1983	2	10	-3.1	-0.4	0.68	4.8488	1
42	1983	2	11	-2.2	-0.3	0.54	7.733	0.1
43	1983	2	12	-4.7	0.6	0.54	7.733	0
44	1983	2	13	-4.1	1.2	0.54	7.733	0
45	1983	2	14	-5.1	5	0.54	7.733	0
46	1983	2	15	-2	4.9	0.54	7.733	12.2
47	1983	2	16	0.1	4.7	0.54	7.733	0.8
48	1983	2	17	-3.4	8.3	0.54	7.733	0
49	1983	2	18	-1.2	9.9	0.54	7.733	0
50	1983	2	19	-1.2	12.5	0.54	7.733	0
51	1983	2	20	-3.7	12.7	0.54	7.733	0
52	1983	2	21	-1.4	12.9	1.24	4.6816	0
53	1983	2	22	2.4	12	1.24	4.6816	0.8
54	1983	2	23	7.9	11.4	1.24	4.6816	2.3
55	1983	2	24	8.3	9.8	1.24	4.6816	3.2
56	1983	2	25	8.3	14.1	1.24	4.6816	10.6
57	1983	2	26	9.2	12.9	1.24	4.6816	3.5
58	1983	2	27	7.1	11.3	1.24	4.6816	3.7
59	1983	2	28	8.6	11.2	1.24	4.6816	4.8
60	1983	3	1	6	9.6	1.57	13.0416	0.5
61	1983	3	2	0.5	10.9	1.57	13.0416	0
62	1983	3	3	-0.8	14.6	1.57	13.0416	0
63	1983	3	4	3.4	15.2	1.57	13.0416	0
64	1983	3	5	4.9	14.9	1.57	13.0416	0
65	1983	3	6	5	12	1.57	13.0416	0
66	1983	3	7	-0.4	15.1	1.57	13.0416	0
67	1983	3	8	1.6	17.7	1.57	13.0416	0
68	1983	3	9	7.9	19.3	1.57	13.0416	0
69	1983	3	10	5.4	14.2	1.57	13.0416	0
70	1983	3	11	4.7	10	1.74	10.7426	0
71	1983	3	12	6.7	18.7	1.74	10.7426	0
72	1983	3	13	7.2	15.9	1.74	10.7426	0.1
73	1983	3	14	10.3	14.2	1.74	10.7426	11.7
74	1983	3	15	6.5	11	1.74	10.7426	3.1
75	1983	3	16	3.7	11.6	1.74	10.7426	0
76	1983	3	17	3.2	11.6	1.74	10.7426	1.4
77	1983	3	18	8.8	13.3	1.74	10.7426	0
78	1983	3	19	2	17.5	1.74	10.7426	0
79	1983	3	20	3.3	18.8	1.74	10.7426	0
80	1983	3	21	7.8	12.5	1.75	10.0738	0
81	1983	3	22	8.4	12.8	1.75	10.0738	0.7
82	1983	3	23	6.9	11.3	1.75	10.0738	0
83	1983	3	24	1.3	12.7	1.75	10.0738	5.1
84	1983	3	25	3.7	10	1.75	10.0738	4.9
85	1983	3	26	4.8	11.3	1.75	10.0738	1.1
86	1983	3	27	7	11	1.75	10.0738	3.9
87	1983	3	28	3.1	10.7	1.75	10.0738	1
88	1983	3	29	0.7	10	1.75	10.0738	0
89	1983	3	30	1.3	11.3	1.75	10.0738	0
90	1983	3	31	8.1	14	1.75	10.0738	1
91	1983	4	1	5.2	10.3	2.37	12.749	4.7
92	1983	4	2	3.9	11.1	2.37	12.749	0.6
93	1983	4	3	5.3	10.7	2.37	12.749	4.4
94	1983	4	4	1	12.6	2.37	12.749	6
95	1983	4	5	6.2	13.6	2.37	12.749	2.7
96	1983	4	6	6.1	17.9	2.37	12.749	0
97	1983	4	7	9.1	19.3	2.37	12.749	0
98	1983	4	8	8.9	23.3	2.37	12.749	0
99	1983	4	9	7.9	24.3	2.37	12.749	0
100	1983	4	10	8.8	22.1	2.37	12.749	0.4
101	1983	4	11	8.2	12.9	2.91	16.5528	3.4
102	1983	4	12	5.7	10.8	2.91	16.5528	0.6
103	1983	4	13	1.2	12.4	2.91	16.5528	0
104	1983	4	14	-1	14.7	2.91	16.5528	0
105	1983	4	15	0.3	18.4	2.91	16.5528	0
106	1983	4	16	5.2	17.2	2.91	16.5528	0
107	1983	4	17	11.3	15.6	2.91	16.5528	0.7
108	1983	4	18	11	19.2	2.91	16.5528	13.4
109	1983	4	19	5	14.8	2.91	16.5528	0
110	1983	4	20	8.5	17.1	2.91	16.5528	0
111	1983	4	21	7.5	13.7	3.1	18.4338	2.2
112	1983	4	22	8	17.1	3.1	18.4338	0
113	1983	4	23	9.3	14.9	3.1	18.4338	2.4
114	1983	4	24	4.8	17.1	3.1	18.4338	0.4
115	1983	4	25	9	18.1	3.1	18.4338	0.2
116	1983	4	26	5.2	17	3.1	18.4338	3.2
117	1983	4	27	6.6	19.5	3.1	18.4338	0
118	1983	4	28	9.4	20	3.1	18.4338	12.9
119	1983	4	29	6	21.2	3.1	18.4338	0
120	1983	4	30	11.2	21.3	3.1	18.4338	1
121	1983	5	1	9.8	15.8	3.21	17.3052	1.2
122	1983	5	2	5.1	19.8	3.21	17.3052	0
123	1983	5	3	6.2	22.3	3.21	17.3052	0
124	1983	5	4	9.4	23.4	3.21	17.3052	0
125	1983	5	5	9.1	26	3.21	17.3052	0
126	1983	5	6	13.8	23.3	3.21	17.3052	7.9
127	1983	5	7	13.4	19	3.21	17.3052	11.4
128	1983	5	8	10.6	16.1	3.21	17.3052	0.7
129	1983	5	9	9.9	17.6	3.21	17.3052	1.1
130	1983	5	10	10.2	16.9	3.21	17.3052	0.2
131	1983	5	11	7.9	15.8	2.86	15.5078	0
132	1983	5	12	8.3	19.2	2.86	15.5078	0
133	1983	5	13	10.3	19.2	2.86	15.5078	0.4
134	1983	5	14	12.1	21.8	2.86	15.5078	2.8
135	1983	5	15	9.8	17.2	2.86	15.5078	0
136	1983	5	16	5.9	22.4	2.86	15.5078	1.4
137	1983	5	17	5.9	19.5	2.86	15.5078	0
138	1983	5	18	5.4	20.8	2.86	15.5078	12.1
139	1983	5	19	8.5	18.9	2.86	15.5078	0
140	1983	5	20	9.6	13	2.86	15.5078	15.7
141	1983	5	21	7.6	16.1	3.31	19.3534	0.9
142	1983	5	22	8.9	15.8	3.31	19.3534	8.8
143	1983	5	23	5.1	14.9	3.31	19.3534	3.5
144	1983	5	24	7.2	14.2	3.31	19.3534	6.4
145	1983	5	25	9.8	16.8	3.31	19.3534	1
146	1983	5	26	11.2	19.7	3.31	19.3534	0
147	1983	5	27	8.9	21.1	3.31	19.3534	0
148	1983	5	28	7.5	22.6	3.31	19.3534	0
149	1983	5	29	11.8	18.7	3.31	19.3534	0
150	1983	5	30	10.1	22.9	3.31	19.3534	0
151	1983	5	31	15.3	20.9	3.31	19.3534	0
152	1983	6	1	13.6	23.1	5.48	21.6942	14.1
153	1983	6	2	9.8	26.1	5.48	21.6942	0
154	1983	6	3	14.8	27	5.48	21.6942	0
155	1983	6	4	13.5	29.1	5.48	21.6942	0
156	1983	6	5	17.2	29.5	5.48	21.6942	0
157	1983	6	6	17	30.9	5.48	21.6942	0
158	1983	6	7	16.9	32.1	5.48	21.6942	0
159	1983	6	8	18.2	27.6	5.48	21.6942	0.2
160	1983	6	9	14.6	24.3	5.48	21.6942	0.2
161	1983	6	10	17.3	28.2	5.48	21.6942	0.1
162	1983	6	11	15.6	28	4.6	22.4048	0
163	1983	6	12	16.2	25.9	4.6	22.4048	0
164	1983	6	13	12.7	23.3	4.6	22.4048	0
165	1983	6	14	11.4	22.7	4.6	22.4048	0
166	1983	6	15	13.2	23.5	4.6	22.4048	0
167	1983	6	16	8.9	24.5	4.6	22.4048	4.2
168	1983	6	17	12.6	17.1	4.6	22.4048	4.6
169	1983	6	18	9.2	20.4	4.6	22.4048	0
170	1983	6	19	7	22.3	4.6	22.4048	0
171	1983	6	20	10.3	25.2	4.6	22.4048	3.3
172	1983	6	21	14.4	25.1	3.35	15.1734	0.1
173	1983	6	22	12.9	24.4	3.35	15.1734	0
174	1983	6	23	15.8	24.8	3.35	15.1734	0
175	1983	6	24	16.1	27.4	3.35	15.1734	3.5
176	1983	6	25	16.7	23.8	3.35	15.1734	4
177	1983	6	26	15.8	19	3.35	15.1734	4.5
178	1983	6	27	16	22.5	3.35	15.1734	2.9
179	1983	6	28	14.8	20.4	3.35	15.1734	0
180	1983	6	29	13	22.1	3.35	15.1734	0
181	1983	6	30	11	24.7	3.35	15.1734	0
182	1983	7	1	15.4	24.5	5.14	24.0768	0
183	1983	7	2	10.9	27.9	5.14	24.0768	0
184	1983	7	3	13.9	24.9	5.14	24.0768	0.1
185	1983	7	4	13.7	25.8	5.14	24.0768	0
186	1983	7	5	15.6	30.1	5.14	24.0768	0.7
187	1983	7	6	17.2	30.7	5.14	24.0768	32.8
188	1983	7	7	17.7	28.4	5.14	24.0768	0
189	1983	7	8	16.6	32.5	5.14	24.0768	0
190	1983	7	9	17.4	34.1	5.14	24.0768	0
191	1983	7	10	18.1	35	5.14	24.0768	0
192	1983	7	11	17	34.4	5.57	23.2408	0
193	1983	7	12	17.4	31.6	5.57	23.2408	0
194	1983	7	13	19.6	29.5	5.57	23.2408	0
195	1983	7	14	17.9	32.7	5.57	23.2408	0
196	1983	7	15	15.8	31.7	5.57	23.2408	0
197	1983	7	16	18.9	32.1	5.57	23.2408	0
198	1983	7	17	21.9	32.8	5.57	23.2408	0
199	1983	7	18	18	33.5	5.57	23.2408	0
200	1983	7	19	19.9	31	5.57	23.2408	0
201	1983	7	20	20.8	30.3	5.57	23.2408	0
202	1983	7	21	19.5	33.6	5.1	21.8614	0
203	1983	7	22	22	30.4	5.1	21.8614	0
204	1983	7	23	18.7	28.4	5.1	21.8614	0
205	1983	7	24	15.9	30.4	5.1	21.8614	0
206	1983	7	25	19.7	30.4	5.1	21.8614	0
207	1983	7	26	21.1	33.1	5.1	21.8614	0
208	1983	7	27	20.4	29	5.1	21.8614	0
209	1983	7	28	16.8	29	5.1	21.8614	0
210	1983	7	29	17.6	33.9	5.1	21.8614	0
211	1983	7	30	19.3	40.1	5.1	21.8614	0
212	1983	7	31	21.6	32.2	5.1	21.8614	0
213	1983	8	1	20.1	27.4	5.54	22.5302	0
214	1983	8	2	16.4	25.1	5.54	22.5302	0
215	1983	8	3	14.1	24	5.54	22.5302	0
216	1983	8	4	8.9	27.5	5.54	22.5302	0
217	1983	8	5	10.4	29	5.54	22.5302	0
218	1983	8	6	14.1	28.9	5.54	22.5302	0
219	1983	8	7	11.2	30.4	5.54	22.5302	0
220	1983	8	8	19.9	28.9	5.54	22.5302	0
221	1983	8	9	21	31	5.54	22.5302	0
222	1983	8	10	19	28	5.54	22.5302	0.2
223	1983	8	11	16.7	25.9	3.9	17.6814	0
224	1983	8	12	17.3	27.1	3.9	17.6814	0.1
225	1983	8	13	18	27	3.9	17.6814	0
226	1983	8	14	15.3	28.4	3.9	17.6814	0
227	1983	8	15	14.8	30.2	3.9	17.6814	0
228	1983	8	16	15.7	27.9	3.9	17.6814	26.3
229	1983	8	17	16.5	25.1	3.9	17.6814	0
230	1983	8	18	14.7	32	3.9	17.6814	1
231	1983	8	19	19.2	28.2	3.9	17.6814	13
232	1983	8	20	14.7	29	3.9	17.6814	3.4
233	1983	8	21	17.8	27	2.75	14.003	1.1
234	1983	8	22	17.6	21.7	2.75	14.003	10.1
235	1983	8	23	16.2	21.7	2.75	14.003	4.2
236	1983	8	24	16.7	22.9	2.75	14.003	4.4
237	1983	8	25	17	23.7	2.75	14.003	0
238	1983	8	26	18.1	26.2	2.75	14.003	56.6
239	1983	8	27	17.5	26.8	2.75	14.003	4.1
240	1983	8	28	17.7	27.6	2.75	14.003	22.8
241	1983	8	29	18.6	26.3	2.75	14.003	0
242	1983	8	30	17.3	28	2.75	14.003	3.6
243	1983	8	31	18.9	29.2	2.75	14.003	1
244	1983	9	1	17.6	20.4	3.43	16.8454	3.7
245	1983	9	2	10.9	25.9	3.43	16.8454	0
246	1983	9	3	16.2	21.7	3.43	16.8454	0
247	1983	9	4	11	23.8	3.43	16.8454	0
248	1983	9	5	12.2	27.1	3.43	16.8454	0
249	1983	9	6	12.8	27.3	3.43	16.8454	0
250	1983	9	7	14.3	26.3	3.43	16.8454	0
251	1983	9	8	12.7	30.6	3.43	16.8454	0.3
252	1983	9	9	17.9	24.9	3.43	16.8454	0.2
253	1983	9	10	15.6	19.8	3.43	16.8454	0.2
254	1983	9	11	10.7	17.1	2.81	14.6718	2.3
255	1983	9	12	11.6	19.5	2.81	14.6718	0
256	1983	9	13	8.1	23	2.81	14.6718	0
257	1983	9	14	9.4	27	2.81	14.6718	0
258	1983	9	15	19.3	28.1	2.81	14.6718	0
259	1983	9	16	13.8	17.3	2.81	14.6718	9
260	1983	9	17	10.7	18.9	2.81	14.6718	0.2
261	1983	9	18	7.7	24	2.81	14.6718	0
262	1983	9	19	9.9	26.4	2.81	14.6718	0
263	1983	9	20	13.8	23.3	2.81	14.6718	0
264	1983	9	21	12.6	30.1	3.37	16.72	0
265	1983	9	22	15.8	28.4	3.37	16.72	0
266	1983	9	23	16.4	28.6	3.37	16.72	0
267	1983	9	24	18.3	28.5	3.37	16.72	0
268	1983	9	25	13.6	31.2	3.37	16.72	0
269	1983	9	26	16.9	25.1	3.37	16.72	0
270	1983	9	27	13.8	26.9	3.37	16.72	0
271	1983	9	28	9.8	28.4	3.37	16.72	0
272	1983	9	29	14.9	26.1	3.37	16.72	0
273	1983	9	30	13.3	24.4	3.37	16.72	0
274	1983	10	1	13	23.8	2.33	13.7104	0
275	1983	10	2	11.8	24.6	2.33	13.7104	0
276	1983	10	3	10.6	28.1	2.33	13.7104	0
277	1983	10	4	18.7	28.4	2.33	13.7104	0
278	1983	10	5	13.2	27.2	2.33	13.7104	0
279	1983	10	6	17.4	24.7	2.33	13.7104	0
280	1983	10	7	14.8	24.6	2.33	13.7104	0.8
281	1983	10	8	15.7	21.6	2.33	13.7104	0
282	1983	10	9	12.9	21.3	2.33	13.7104	0
283	1983	10	10	6.7	20.8	2.33	13.7104	0.3
284	1983	10	11	13.8	18.6	1.44	9.9484	0.6
285	1983	10	12	6.4	20.8	1.44	9.9484	0
286	1983	10	13	7.9	23.2	1.44	9.9484	4.4
287	1983	10	14	13.3	23.3	1.44	9.9484	6.8
288	1983	10	15	8.4	20	1.44	9.9484	0
289	1983	10	16	10.2	18	1.44	9.9484	4.8
290	1983	10	17	9.3	15	1.44	9.9484	1.2
291	1983	10	18	7.8	17.1	1.44	9.9484	0
292	1983	10	19	4.2	14.6	1.44	9.9484	0
293	1983	10	20	6	12	1.44	9.9484	0
294	1983	10	21	9.8	12.3	1.09	10.6172	0
295	1983	10	22	9	16.9	1.09	10.6172	0
296	1983	10	23	8.9	18.9	1.09	10.6172	0
297	1983	10	24	2.7	18.9	1.09	10.6172	0
298	1983	10	25	1.4	18	1.09	10.6172	0
299	1983	10	26	-0.6	19.6	1.09	10.6172	0
300	1983	10	27	5.1	20	1.09	10.6172	0
301	1983	10	28	5.2	19.9	1.09	10.6172	0
302	1983	10	29	6.6	9.6	1.09	10.6172	8.2
303	1983	10	30	3	6	1.09	10.6172	5.6
304	1983	10	31	1.8	10.3	1.09	10.6172	0.1
305	1983	11	1	8.6	13.6	1.42	8.0674	0
306	1983	11	2	4.8	15.8	1.42	8.0674	0
307	1983	11	3	12.1	19	1.42	8.0674	0
308	1983	11	4	11.2	20.7	1.42	8.0674	0
309	1983	11	5	7.9	19.8	1.42	8.0674	0
310	1983	11	6	5.9	17.7	1.42	8.0674	0
311	1983	11	7	13.8	17.8	1.42	8.0674	0.1
312	1983	11	8	14.8	19.1	1.42	8.0674	0
313	1983	11	9	15.6	20.1	1.42	8.0674	0
314	1983	11	10	15.1	19.2	1.42	8.0674	0
315	1983	11	11	11	17.6	0.56	4.9742	0
316	1983	11	12	6.9	16.7	0.56	4.9742	0
317	1983	11	13	4.8	17.1	0.56	4.9742	0
318	1983	11	14	7.1	14.2	0.56	4.9742	4.2
319	1983	11	15	9.5	13.7	0.56	4.9742	1
320	1983	11	16	8	13	0.56	4.9742	0
321	1983	11	17	7.1	11.8	0.56	4.9742	0
322	1983	11	18	3.7	9.7	0.56	4.9742	0
323	1983	11	19	-3.4	5	0.56	4.9742	0
324	1983	11	20	-0.3	13	0.56	4.9742	0.6
325	1983	11	21	10.1	14.1	0.64	3.553	0
326	1983	11	22	5.1	13.8	0.64	3.553	0
327	1983	11	23	3.1	12.6	0.64	3.553	0.1
328	1983	11	24	6.4	15.4	0.64	3.553	1.6
329	1983	11	25	9.6	19.3	0.64	3.553	0
330	1983	11	26	9.5	17.7	0.64	3.553	0.7
331	1983	11	27	10.4	18.3	0.64	3.553	11.4
332	1983	11	28	9	12.4	0.64	3.553	3.4
333	1983	11	29	9.2	12.8	0.64	3.553	4.8
334	1983	11	30	10.4	13.3	0.64	3.553	0.2
335	1983	12	1	0.1	9.7	0.08	6.2282	0
336	1983	12	2	-3.6	9.1	0.08	6.2282	0
337	1983	12	3	-4.6	5.5	0.08	6.2282	0
338	1983	12	4	-5.1	7.4	0.08	6.2282	0
339	1983	12	5	-5.7	5	0.08	6.2282	0
340	1983	12	6	-4.6	6.4	0.08	6.2282	0
341	1983	12	7	-0.2	6.1	0.08	6.2282	0
342	1983	12	8	-4.1	-1.1	0.08	6.2282	0
343	1983	12	9	-2.7	9.3	0.08	6.2282	2.6
344	1983	12	10	5.9	7.3	0.08	6.2282	0.6
345	1983	12	11	0.1	8	0.27	4.598	0.6
346	1983	12	12	-1	9	0.27	4.598	12.4
347	1983	12	13	0.7	5.2	0.27	4.598	0
348	1983	12	14	-4.2	9.1	0.27	4.598	0
349	1983	12	15	6.4	10	0.27	4.598	0
350	1983	12	16	-0.4	8.2	0.27	4.598	16.5
351	1983	12	17	0.3	11.3	0.27	4.598	0
352	1983	12	18	0.6	10.9	0.27	4.598	2.4
353	1983	12	19	1.3	11.9	0.27	4.598	0
354	1983	12	20	0.9	11.9	0.27	4.598	2.6
355	1983	12	21	4.8	9	0.22	5.6848	4.5
356	1983	12	22	7	9.8	0.22	5.6848	9.7
357	1983	12	23	9.1	17.5	0.22	5.6848	0
358	1983	12	24	2.4	18.6	0.22	5.6848	0
359	1983	12	25	5.1	14.6	0.22	5.6848	0
360	1983	12	26	2.8	14.1	0.22	5.6848	0
361	1983	12	27	2.6	11.9	0.22	5.6848	0
362	1983	12	28	0.7	12.9	0.22	5.6848	0
363	1983	12	29	3.6	16.2	0.22	5.6848	0
364	1983	12	30	1.9	10.8	0.22	5.6848	0.8
365	1983	12	31	6.2	8.6	0.22	5.6848	0.4
