# Supplementary material for: Optimization of black-box models with uncertain climatic inputs—Application to sunflower ideotype design
Source: PLoS One. 2017 May 25;12(5):e0176815. doi: 10.1371/journal.pone.0176815 (PMC5444610; doi:10.1371/journal.pone.0176815)
Supplement: S1 Dataset and Code — The dataset used throughout this manuscript and the R code used to call the SUNFLO model and run the proposed algorithm are provided in a single archive file. (TGZ) [file pone.0176815.s001.tgz › supplementary/data/climate/84007004_1999.txt]

JourJ	Annee	Mois	Jour	Tmin	Tmax	ETP	RAD	Pluie
1	1999	1	1	8.3	13.2	0.7	2.5	2.5
2	1999	1	2	7.1	11.3	0.3	1.8	1.5
3	1999	1	3	1.2	13.6	0	5.2	0
4	1999	1	4	3.5	17.7	0.2	6.8	0
5	1999	1	5	2.5	15.2	0	6.8	0
6	1999	1	6	-0.4	13.4	0	6.3	0.5
7	1999	1	7	0.8	14.9	0	6.1	0
8	1999	1	8	3.2	15.4	0.2	5.9	0.5
9	1999	1	9	0.3	10.8	0.4	5	6
10	1999	1	10	3.5	9.2	0.2	0.6	32.5
11	1999	1	11	1.3	5.3	0.3	2.9	0
12	1999	1	12	-2	4.8	0.1	7.2	0
13	1999	1	13	-1.6	8.2	0.2	7.7	0
14	1999	1	14	1	11.7	0.4	7.2	0
15	1999	1	15	0.9	13.1	0.4	7.9	0
16	1999	1	16	1.5	13.7	0.5	5.1	0
17	1999	1	17	9.5	11.6	0.6	1.5	33.5
18	1999	1	18	8.3	10.6	0.4	2.3	4
19	1999	1	19	1.6	13.6	0.1	7.9	0
20	1999	1	20	0.9	13	0.2	6.9	0
21	1999	1	21	-0.6	13.7	0.2	7.9	0.5
22	1999	1	22	-0.7	13.5	0.2	7.8	0
23	1999	1	23	-0.4	12.4	0.2	8.1	0
24	1999	1	24	-0.7	12.8	0.2	8.4	0
25	1999	1	25	-1.6	14.2	0.3	8.6	0
26	1999	1	26	-0.2	13.5	0.4	5.4	0.5
27	1999	1	27	1.9	10	0.9	5.7	0.5
28	1999	1	28	4.3	13.1	0.8	8.1	0
29	1999	1	29	6.6	10.9	2.5	9.6	0
30	1999	1	30	0.3	4.1	2.9	10	0
31	1999	1	31	-2	3	2	9.9	0
32	1999	2	1	-3.1	4	1.6	10	0
33	1999	2	2	0.3	7.9	1.8	10.1	0
34	1999	2	3	3.6	8.9	1.6	8.5	0
35	1999	2	4	5.8	11.8	2.6	9.6	0
36	1999	2	5	8.1	14.3	2.7	10.6	0
37	1999	2	6	6.7	13.1	2	10.6	0
38	1999	2	7	3.2	13.9	1.4	5.8	0
39	1999	2	8	1.1	9.7	1.4	10.2	0
40	1999	2	9	5.3	12.7	1.5	2.6	0.5
41	1999	2	10	1.5	5	2.5	10	0
42	1999	2	11	0.3	5.4	2.4	12.3	0
43	1999	2	12	-1	3.9	2.6	12.6	0
44	1999	2	13	-3.7	1.8	1.9	11	0
45	1999	2	14	-3	3.8	1.9	12.2	0
46	1999	2	15	1	9.2	1.6	10.6	0
47	1999	2	16	-4.2	11.4	0.8	9.4	0
48	1999	2	17	5	11.5	2	11.5	0
49	1999	2	18	5.3	16.1	1.8	10.8	0
50	1999	2	19	8.7	16.3	1.9	10.9	0
51	1999	2	20	5.9	17.8	1.3	9.5	0
52	1999	2	21	7	20.2	1.8	12.6	0
53	1999	2	22	6.5	15.6	2.6	11.2	0
54	1999	2	23	-0.6	11.2	1.5	12.4	0
55	1999	2	24	-1.9	9.2	0.8	5.8	0
56	1999	2	25	1.6	14.5	1.7	14.8	0
57	1999	2	26	-0.7	16.6	1.3	14.4	0
58	1999	2	27	1.4	16.5	1.3	12.5	0
59	1999	2	28	2.6	16.1	1.6	12.9	0
60	1999	3	1	3	17.9	2.1	15.2	0
61	1999	3	2	10.8	19.4	2.4	13.7	0
62	1999	3	3	4.7	15.5	1.4	8	32.5
63	1999	3	4	5.5	12.2	1.3	10.2	0.5
64	1999	3	5	3	13.9	1.6	12.6	0
65	1999	3	6	1.3	12	1.5	12.9	0
66	1999	3	7	-1	11.9	1.5	16.8	0
67	1999	3	8	-1.6	13.7	1.3	8.9	0
68	1999	3	9	9.7	18.5	2.7	16.1	0
69	1999	3	10	4.1	20.8	1.8	12.4	0
70	1999	3	11	3.9	21.5	1.9	15	0
71	1999	3	12	5	20.7	1.9	15.8	0
72	1999	3	13	3.3	20.9	1.9	15.2	0
73	1999	3	14	4.5	21.4	1.9	14	0
74	1999	3	15	7.9	23.4	2.5	16	0
75	1999	3	16	12.6	21.8	4.4	17.6	0
76	1999	3	17	10.2	17.8	3.6	17	0
77	1999	3	18	6.7	17	4	18.2	0
78	1999	3	19	8.9	14.6	4.8	15.4	0
79	1999	3	20	7.1	15.1	5.2	18.8	0
80	1999	3	21	6.5	18.4	3.5	19.8	2
81	1999	3	22	7	15.5	3.1	17.9	0.5
82	1999	3	23	6.8	15.4	3.9	20.3	0
83	1999	3	24	3	20.8	2.9	19.9	0
84	1999	3	25	8.7	14.4	2.6	7.6	1.5
85	1999	3	26	10.7	15.7	2.2	8	23
86	1999	3	27	7	9.8	1.7	7.2	0.5
87	1999	3	28	5.9	12	3.7	21.6	0
88	1999	3	29	6.9	14.7	4.1	21.9	0
89	1999	3	30	6.2	21	3.3	21.8	0
90	1999	3	31	3.3	20.7	2.7	21.1	0
91	1999	4	1	4.7	19.7	2.8	20.6	0
92	1999	4	2	5.3	22	3.1	20.3	0
93	1999	4	3	11.7	21.6	4.4	18	0
94	1999	4	4	14.3	22.9	5.5	22.9	0
95	1999	4	5	13.2	24.7	5.3	21.3	0
96	1999	4	6	7.2	21.9	3.2	21.8	0
97	1999	4	7	11.4	18.3	3.1	15	2
98	1999	4	8	7	16.4	4.8	17	0
99	1999	4	9	10.2	19.9	5.1	22.5	0
100	1999	4	10	10.2	21.5	4.8	23.3	0
101	1999	4	11	12.6	17.7	5	20.4	0
102	1999	4	12	7.2	14.7	2.1	9.3	0
103	1999	4	13	5.7	18.2	3.6	21.1	0
104	1999	4	14	5.2	17	3	17.1	4
105	1999	4	15	4.6	9	1.3	6.5	1.5
106	1999	4	16	3	15.6	3.3	23.7	0
107	1999	4	17	4.2	17	3	17.2	0
108	1999	4	18	4.4	15.8	3.4	22.3	0
109	1999	4	19	5	18.5	3.1	20.7	0
110	1999	4	20	8.8	18.7	2.3	11.6	1
111	1999	4	21	11.6	17.3	1.7	7.4	6
112	1999	4	22	5.9	19.7	2.5	16.6	0
113	1999	4	23	5.1	18	1.8	10.8	11.5
114	1999	4	24	8.8	17.6	5	26.9	0
115	1999	4	25	6.1	20.9	3.9	24.4	0.5
116	1999	4	26	9.4	18.1	2.2	9.4	1.5
117	1999	4	27	10.4	17.8	1.9	9.6	12.5
118	1999	4	28	9	24	4	20.3	0
119	1999	4	29	17	21.9	4.9	21	0
120	1999	4	30	8.8	22.8	4	25	0
121	1999	5	1	9.4	23.1	4.1	25.8	0
122	1999	5	2	10.6	24.6	3	14.8	2
123	1999	5	3	14.4	17.6	0.9	4.5	20.5
124	1999	5	4	14.3	21.9	2.3	9.6	9
125	1999	5	5	11.9	24.1	3.9	23.1	0.5
126	1999	5	6	11.8	26	4.6	25.9	0
127	1999	5	7	12.7	23.5	2.8	12.9	3
128	1999	5	8	14.3	21.1	2.7	13.4	0.5
129	1999	5	9	9.8	24.9	4.9	29.6	0
130	1999	5	10	12.8	23.6	3.8	20.9	0
131	1999	5	11	13.3	20.9	2.8	15.6	0
132	1999	5	12	15.8	29.4	5.2	25.3	0
133	1999	5	13	16.2	30.1	5.2	25.1	0
134	1999	5	14	16.3	27.6	5.5	25.5	0
135	1999	5	15	15.5	24.2	6.4	29	0
136	1999	5	16	14.2	26.4	5.9	27.9	4.5
137	1999	5	17	16	24.5	3.9	11	2.5
138	1999	5	18	16.5	24.7	5.8	25.8	0
139	1999	5	19	12	22.4	4.3	21.4	7
140	1999	5	20	12.3	22.4	4.2	22.4	1
141	1999	5	21	13.2	21.4	4.8	22.3	0
142	1999	5	22	15	23.3	6.5	24.1	0
143	1999	5	23	15.4	24.9	7.2	31.2	0
144	1999	5	24	11.2	27.3	5.6	30.5	0
145	1999	5	25	11.2	29.5	5.5	29.4	0
146	1999	5	26	13.7	27.8	5.7	30.1	0
147	1999	5	27	12.8	27.1	4.6	22.4	0
148	1999	5	28	14.6	30.7	5.6	26.9	0
149	1999	5	29	14	30.8	5.7	26.8	0
150	1999	5	30	13.6	30.4	5.3	25.4	0
151	1999	5	31	15.6	28.8	3.9	16.1	0
152	1999	6	1	15.6	31.8	5.7	26	0
153	1999	6	2	16.4	30.1	5.8	26.3	0
154	1999	6	3	15.3	30.5	6.6	31.2	2
155	1999	6	4	13.9	25.4	6.2	31.9	0
156	1999	6	5	11.8	27.4	5.9	29.3	17.5
157	1999	6	6	12.7	21.2	2.6	11.7	5
158	1999	6	7	10.7	25.8	3.7	19.2	4
159	1999	6	8	14.4	23.1	6.8	32.4	0
160	1999	6	9	14.5	26.7	7	32.2	1.5
161	1999	6	10	14.5	23.3	4.4	19.9	1.5
162	1999	6	11	15.9	26.2	7.7	32.2	0
163	1999	6	12	15.9	27.8	6.9	31.7	0
164	1999	6	13	12.4	29.5	6.1	29.7	0
165	1999	6	14	17	24.1	7.5	30.7	0
166	1999	6	15	15.8	26.6	7.1	31.3	0
167	1999	6	16	15.1	30.7	6.2	29	0
168	1999	6	17	15.8	29.7	6.9	29.9	0
169	1999	6	18	20.9	28.8	9.3	31.6	0
170	1999	6	19	17.6	27.1	9.2	32.4	0
171	1999	6	20	17.2	26.2	6.3	23.4	0
172	1999	6	21	17	26	7.8	31.4	0
173	1999	6	22	13.9	23.2	8.1	33.2	0
174	1999	6	23	13.9	29.9	6.8	32.5	0
175	1999	6	24	11.4	31.9	6.2	31.5	0
176	1999	6	25	12.1	30.8	6.1	29.2	0
177	1999	6	26	16	27.7	3.4	12.2	3
178	1999	6	27	14.1	28.1	4.9	23.3	3
179	1999	6	28	13.4	26.8	6.2	32.5	0
180	1999	6	29	13.8	28.9	5	23.7	0
181	1999	6	30	14.8	30.7	6.8	31.4	0
182	1999	7	1	19.3	34.1	8	32.4	0
183	1999	7	2	16.1	34.3	6.8	31	0
184	1999	7	3	16	33.5	6.5	29.4	0
185	1999	7	4	14.5	35.6	7	30.7	0
186	1999	7	5	19	30.8	5.6	23.2	0
187	1999	7	6	18.1	28.7	6.7	29.7	0
188	1999	7	7	19.4	28	8.2	28.5	0
189	1999	7	8	19.5	28.7	8.6	31.3	0
190	1999	7	9	19.1	29.5	7.8	30.6	0
191	1999	7	10	19	30.7	6.9	30.1	0
192	1999	7	11	16.9	28.1	3.7	15.1	0
193	1999	7	12	17.5	32.7	6.1	27.7	0
194	1999	7	13	16.9	35	6.6	28.8	0
195	1999	7	14	17.8	30.5	6.7	28	0
196	1999	7	15	20.4	30.8	8.1	30.8	0
197	1999	7	16	19.6	31	8.3	31.3	0
198	1999	7	17	16.1	33.9	6.7	29.7	0
199	1999	7	18	16.5	34.5	6.5	29.2	0
200	1999	7	19	17.7	31.8	4.7	18.6	0
201	1999	7	20	18.1	33.5	6.5	29	0
202	1999	7	21	18.5	35	6.6	27.7	0
203	1999	7	22	20.8	30.7	8.3	30.3	0
204	1999	7	23	17.4	25.8	9	30.2	0
205	1999	7	24	15.2	29.9	6.9	30	0
206	1999	7	25	14	31.8	6	29.8	0
207	1999	7	26	15.3	33.7	6.2	29.3	0
208	1999	7	27	17.4	32.4	4.2	16.5	0
209	1999	7	28	19.7	30.9	5	20.5	0
210	1999	7	29	17.5	33.2	6.1	27.1	0
211	1999	7	30	19.2	31.8	4.8	19.8	0
212	1999	7	31	16.1	33.7	5.5	24.8	0.5
213	1999	8	1	16.6	32.7	5.5	25.6	0
214	1999	8	2	17.1	33	5.8	27	5.5
215	1999	8	3	19.4	31.8	5.4	23.9	0
216	1999	8	4	21.3	30.5	3.4	12	0
217	1999	8	5	20.4	32.5	5.4	23	0
218	1999	8	6	20.9	31.8	6.3	26.3	20
219	1999	8	7	16.7	32.5	5.3	24.6	16
220	1999	8	8	18.5	31	5.4	23.6	0
221	1999	8	9	19.6	31.9	5.3	21.8	4.5
222	1999	8	10	19.2	30.1	6.1	27.5	0
223	1999	8	11	19.3	26.7	5.6	21.8	0
224	1999	8	12	18.6	26.8	5.7	21.8	0
225	1999	8	13	16.6	26.9	6.2	27.4	0
226	1999	8	14	13.1	30	5.2	27	0
227	1999	8	15	16.3	30.9	5.4	26.4	0
228	1999	8	16	19.1	28.4	3.3	12.3	0
229	1999	8	17	15	29.6	4.9	25.6	0
230	1999	8	18	15.6	29.5	4.2	20.2	0
231	1999	8	19	16.8	29.7	4.2	17.8	1.5
232	1999	8	20	16.5	27.3	5.5	22.7	1.5
233	1999	8	21	17.9	29.1	6.5	26.8	0
234	1999	8	22	15.2	31.6	5.3	25.6	0
235	1999	8	23	14.9	32.8	4.9	23.9	0
236	1999	8	24	18.9	32.8	5.2	23.4	0
237	1999	8	25	18.8	34.4	4.7	19.5	0
238	1999	8	26	19.1	25.1	1.5	5.4	1
239	1999	8	27	16.3	33.9	4.6	21.9	0
240	1999	8	28	18.1	33.9	4.6	20.1	7.5
241	1999	8	29	18.4	28.2	4.6	18	0
242	1999	8	30	19.8	29	5.6	21.7	0
243	1999	8	31	15.4	30.9	5.2	23.4	0
244	1999	9	1	19.2	31.6	5.8	23.3	0
245	1999	9	2	20.5	31.8	5.9	22.5	0
246	1999	9	3	16.6	20.3	1.1	3.6	15.5
247	1999	9	4	13.9	27.1	4	22.6	0
248	1999	9	5	13.2	25	2.5	13	6.5
249	1999	9	6	16.7	24.3	2.6	12.2	2
250	1999	9	7	14.2	30	4.1	21.3	0
251	1999	9	8	16.4	29.8	4.1	21	0
252	1999	9	9	15.7	32	4.2	20.5	0
253	1999	9	10	15.7	31.1	4	20.6	0
254	1999	9	11	14.5	31.3	3.9	20.4	0
255	1999	9	12	13.9	30.9	3.8	20.4	0
256	1999	9	13	14.3	30.8	3.9	20.2	0
257	1999	9	14	13.3	27.8	2.5	12.6	1.5
258	1999	9	15	17.3	21.9	1.1	3.9	7
259	1999	9	16	16.6	27.9	4	20.4	0
260	1999	9	17	11.5	28.7	3.3	19.5	0
261	1999	9	18	14	27.5	3.6	18.7	1.5
262	1999	9	19	17.2	21.8	1.3	3.8	82.5
263	1999	9	20	14.1	23.2	3.2	20.1	0
264	1999	9	21	11.3	24.7	3	18.8	0
265	1999	9	22	18.7	26.8	3.5	15.3	0
266	1999	9	23	18.6	27.6	3.2	15.1	0
267	1999	9	24	16.8	28.2	3	16.4	0
268	1999	9	25	18.5	26.6	2.5	10	8
269	1999	9	26	16.4	26	2.7	15.6	0
270	1999	9	27	12.7	24.6	1.8	9.8	0
271	1999	9	28	15.9	25.5	2.8	15.5	0
272	1999	9	29	11.4	26.8	2.6	17.5	0
273	1999	9	30	15	22.8	1.7	6.5	1
274	1999	10	1	11.3	22.9	2.6	16.1	0
275	1999	10	2	10.1	23.5	1.9	12.2	0
276	1999	10	3	13.8	21.5	1.1	2.9	5
277	1999	10	4	8.6	20.5	2.5	15.9	0
278	1999	10	5	9.1	15.9	3.1	17.1	0
279	1999	10	6	8	18	2.5	17	0
280	1999	10	7	3.7	21.6	1.7	16	0
281	1999	10	8	4.3	21.3	2.2	16	0
282	1999	10	9	12.7	21	3.3	15.7	0
283	1999	10	10	13	22.1	2.6	15.5	0
284	1999	10	11	6.6	23.6	1.7	14.5	0
285	1999	10	12	7.4	21.6	1.4	11.7	6.5
286	1999	10	13	13.8	17.2	0.4	2.6	8
287	1999	10	14	14.3	21.1	1.3	8.5	0.5
288	1999	10	15	12.8	22.4	2.1	12.2	0
289	1999	10	16	9.7	21.7	1.5	11.7	0
290	1999	10	17	10.1	20.8	1.1	7	0.5
291	1999	10	18	13.4	19.5	1.5	4.4	6
292	1999	10	19	12.2	14.5	0.4	2.3	22.5
293	1999	10	20	12.5	17.2	1.5	4.9	80.5
294	1999	10	21	13.4	22.1	1.5	7.9	3.5
295	1999	10	22	11.8	21.6	1.4	6.7	5.5
296	1999	10	23	13.4	24.2	2	12.1	0.5
297	1999	10	24	12	20.9	0.7	2.7	1.5
298	1999	10	25	16.8	21.6	2	9.6	0
299	1999	10	26	13	20.7	1	6.8	0
300	1999	10	27	9.8	23.2	1.2	11.3	0
301	1999	10	28	10.2	23.1	1	8.8	0
302	1999	10	29	9.9	20.6	0.8	6.5	0
303	1999	10	30	11.9	23.8	1.1	6	0
304	1999	10	31	11.1	21.2	1.2	11.2	0
305	1999	11	1	7.7	22.6	0.8	8.5	0.5
306	1999	11	2	11.8	21.4	0.8	4.8	10
307	1999	11	3	11	15.1	1.8	10.5	0
308	1999	11	4	9.7	16.2	1.2	7.9	0
309	1999	11	5	4.1	17.4	0.5	7.9	0.5
310	1999	11	6	9.6	17	1.4	7	1.5
311	1999	11	7	8.4	12.2	3.2	10.6	0
312	1999	11	8	7.6	12.8	2.5	10.3	0
313	1999	11	9	8.5	15.1	2	10.2	0
314	1999	11	10	8.8	13.1	1.9	9.4	0
315	1999	11	11	7.1	10.7	0.9	4	9
316	1999	11	12	6.5	16.4	0.9	1.4	2.5
317	1999	11	13	8.5	10.5	0.4	2	26
318	1999	11	14	6.1	16.6	0.7	7.3	1
319	1999	11	15	4.9	10.3	0.7	9.1	0
320	1999	11	16	4.1	7.4	0.4	3.2	1
321	1999	11	17	2.1	10.2	0.7	7.8	0
322	1999	11	18	0.4	12.2	0.5	6.9	4
323	1999	11	19	1.9	9.5	0.6	8	0
324	1999	11	20	1	5.4	0.5	5.5	0.5
325	1999	11	21	-0.4	2.8	0.4	4.2	7
326	1999	11	22	-0.8	3	1.1	8	0
327	1999	11	23	0.3	9.1	0.7	8.4	0
328	1999	11	24	4.9	9.9	1	8.6	0
329	1999	11	25	-0.3	10.3	0.3	7.9	0
330	1999	11	26	-1.8	13.4	0.2	7.5	0
331	1999	11	27	-1.3	13.9	0.2	7.6	0
332	1999	11	28	-0.2	15.2	0.2	7.6	0
333	1999	11	29	-1.6	13.9	0.1	7.7	0
334	1999	11	30	-1.5	14.3	0.2	7.5	0
335	1999	12	1	-2.1	13.1	0.6	3.7	0
336	1999	12	2	6.9	15	0.9	7.6	0
337	1999	12	3	1.8	14.7	0.3	6.2	0
338	1999	12	4	0.2	7.6	0.2	2.2	0
339	1999	12	5	4.5	8.9	1.3	7.4	0
340	1999	12	6	3.9	10	1.4	7.2	0
341	1999	12	7	-2.8	12.4	0.1	6.9	0
342	1999	12	8	-2.1	11.7	0	6.7	1
343	1999	12	9	5.1	14.5	0.3	4.5	4
344	1999	12	10	3.9	11.3	0.2	6.9	0
345	1999	12	11	1.8	8.3	0.2	3.1	0
346	1999	12	12	4.7	14.8	0.6	2.7	0
347	1999	12	13	1.1	12.8	0.1	6.6	0.5
348	1999	12	14	5.5	10.5	0.3	2.7	0
349	1999	12	15	4.7	7.9	1.3	5.5	0
350	1999	12	16	1.6	3.4	1.7	4.5	0
351	1999	12	17	-0.9	5.7	0.7	6.7	0
352	1999	12	18	-2.4	9.7	0.1	4.5	0.5
353	1999	12	19	0.7	12.8	0.2	4.8	0
354	1999	12	20	1.6	4.3	1.8	7.1	0
355	1999	12	21	0.2	6	0.6	6.8	0
356	1999	12	22	-3.4	9.3	0.1	6.3	0
357	1999	12	23	-1.7	6.2	0.1	1.4	0
358	1999	12	24	4.7	12.3	0.4	3.5	0
359	1999	12	25	9.7	14.6	0.7	2.5	0
360	1999	12	26	8.6	18.3	0.9	3.4	0
361	1999	12	27	6.6	12.1	0.5	1.4	4
362	1999	12	28	5.9	11	1.1	5.3	0
363	1999	12	29	0.5	8.2	0.5	7	0
364	1999	12	30	3.2	8.5	1.1	7.3	0
365	1999	12	31	-2.1	6.7	0.1	4.3	1
