# Supplementary material for: Optimization of black-box models with uncertain climatic inputs—Application to sunflower ideotype design
Source: PLoS One. 2017 May 25;12(5):e0176815. doi: 10.1371/journal.pone.0176815 (PMC5444610; doi:10.1371/journal.pone.0176815)
Supplement: S1 Dataset and Code — The dataset used throughout this manuscript and the R code used to call the SUNFLO model and run the proposed algorithm are provided in a single archive file. (TGZ) [file pone.0176815.s001.tgz › supplementary/data/climate/86139002_1986.txt]

JourJ	Annee	Mois	Jour	Tmin	Tmax	ETP	RAD	Pluie
1	1986	1	1	-5.5	8.5	1	2	13.1
2	1986	1	2	0	8	0	2.8	16.3
3	1986	1	3	4.6	7	0	1.4	2.4
4	1986	1	4	-0.6	4.6	0	6.7	5.7
5	1986	1	5	0.5	6.4	0.2	2.2	4.1
6	1986	1	6	1	7.1	0	6.3	3.5
7	1986	1	7	1.5	8	0	3.2	4.4
8	1986	1	8	4.3	9.5	0	5.3	0.2
9	1986	1	9	4.5	6.9	0.3	1.9	0
10	1986	1	10	2.1	11	1.4	2	9.5
11	1986	1	11	4.5	10.5	0	4.3	5.5
12	1986	1	12	2.8	8.6	0.4	4.4	1.9
13	1986	1	13	3.5	11	0.1	3.9	3.6
14	1986	1	14	8.5	11	0	1.3	3.8
15	1986	1	15	6	8.5	0.3	4.4	2.2
16	1986	1	16	1	6.5	0	6.8	0
17	1986	1	17	2	7.5	0.5	2.4	2.6
18	1986	1	18	1.6	9.7	0	1.7	1.9
19	1986	1	19	6	10.4	0	0.8	5.9
20	1986	1	20	4	9.4	0.1	6.1	0.4
21	1986	1	21	4	8.7	0.6	3.5	9.5
22	1986	1	22	2.1	11	1.3	3.5	23.4
23	1986	1	23	2.5	11.6	0	1.7	7
24	1986	1	24	3	6.5	0.1	6.2	0
25	1986	1	25	-1	5.9	0	7.1	0.2
26	1986	1	26	-2.5	5.6	0	8.7	0.2
27	1986	1	27	-0.5	4.6	0.9	1.9	3.2
28	1986	1	28	0	6.5	0.7	7.9	0.6
29	1986	1	29	2.5	4.7	0.7	2.6	1.1
30	1986	1	30	0.4	5	0.6	5.5	0
31	1986	1	31	-0.2	0.5	0.2	1	0
32	1986	2	1	0	1	0	1.3	1.6
33	1986	2	2	-0.5	0.8	0.3	0.4	17.3
34	1986	2	3	-0.1	3	0.4	3.3	0.7
35	1986	2	4	-2.5	5.5	0.6	5.7	0
36	1986	2	5	-0.8	0.5	0.2	1.8	0
37	1986	2	6	-2	-0.3	0.2	2.5	0
38	1986	2	7	-4.6	2	1.1	5.7	0
39	1986	2	8	-4.1	-1.5	0.3	7.2	0
40	1986	2	9	-7.5	-1	0.5	10.2	0
41	1986	2	10	-11.5	-3	0.3	9.1	0
42	1986	2	11	-10.9	-0.6	0.3	5.7	0
43	1986	2	12	-6.2	1.8	0.7	10.8	0
44	1986	2	13	-4.5	2.4	0.7	5.1	0
45	1986	2	14	-2.4	4.5	0.4	3.8	2.2
46	1986	2	15	1.5	8.1	0.3	2.7	5.1
47	1986	2	16	4	10.5	0.8	5.5	10.8
48	1986	2	17	2.9	12.5	1.3	8.2	12.6
49	1986	2	18	2.5	7.5	0.7	1.2	7.2
50	1986	2	19	-3	-1.2	0.7	6.8	0
51	1986	2	20	-5.6	0.5	0.7	10.5	0
52	1986	2	21	-6.4	-1	0.4	11.7	0
53	1986	2	22	-7	9.2	1.7	9.6	12
54	1986	2	23	0	11.7	0	1.7	14
55	1986	2	24	-1.8	-0.4	0.6	4.6	0
56	1986	2	25	-5.5	1.7	1	14	0
57	1986	2	26	-5.6	2.9	0.9	10.9	3.5
58	1986	2	27	-0.5	4.3	0.2	1	16
59	1986	2	28	2.4	13	1.6	9.3	0
60	1986	3	1	3.6	11.5	1.7	8.4	0
61	1986	3	2	1.5	2.5	0.6	2.9	0.9
62	1986	3	3	-2.9	4.5	0.8	13.1	0
63	1986	3	4	-3.5	7.4	1.2	9.9	0.2
64	1986	3	5	5.5	11.5	1.3	5.4	7.3
65	1986	3	6	7	9.9	0.2	3.6	1.2
66	1986	3	7	-1	10.5	1.1	13.4	0.3
67	1986	3	8	0	4.1	1.1	11.1	0
68	1986	3	9	-1.6	9.8	1.4	12.8	0
69	1986	3	10	-2.4	10.7	1.2	16.1	0.2
70	1986	3	11	0.5	9.8	1.7	11.2	0.1
71	1986	3	12	1.6	6.5	0.9	6.6	0
72	1986	3	13	-1.5	12	1.6	14.3	0.2
73	1986	3	14	-0.5	12.8	1.2	14.4	0
74	1986	3	15	0.5	14.5	1.6	16.5	0
75	1986	3	16	1.5	17	2.1	15.7	0
76	1986	3	17	5	14.1	1.9	10.5	0
77	1986	3	18	6.5	15.9	2.8	9.8	5.1
78	1986	3	19	5.1	8.6	1.5	7.3	0.4
79	1986	3	20	1.5	7.9	0.8	4.1	1.3
80	1986	3	21	0.2	10.9	1.7	15.5	0.1
81	1986	3	22	1.2	10	1.3	6.9	1.1
82	1986	3	23	5	11.9	0.2	4.3	10.4
83	1986	3	24	7.6	12	0	3.9	15.7
84	1986	3	25	1.3	7.9	1.4	12.3	1.5
85	1986	3	26	3.6	11.1	1.8	9.3	3.7
86	1986	3	27	5	13.5	0.3	4.1	2.5
87	1986	3	28	7.5	11.5	2.7	14.3	13.7
88	1986	3	29	6	10.8	2.7	12.9	6
89	1986	3	30	4.4	11	0.6	2.7	12.2
90	1986	3	31	3	12.5	0.8	9.6	3.1
91	1986	4	1	2.5	12.6	1.9	17.6	0
92	1986	4	2	3.1	12.7	2.1	10.4	1.7
93	1986	4	3	3.7	9.8	2.5	18.7	0.2
94	1986	4	4	-0.5	8	1.8	14.3	0
95	1986	4	5	-0.5	6	1.7	15.6	0
96	1986	4	6	0	5.8	1.4	8.2	7
97	1986	4	7	0.1	7	1.3	7.8	2
98	1986	4	8	-0.8	6.6	0.8	5.7	5.5
99	1986	4	9	2.6	5	0.1	1.9	10.1
100	1986	4	10	3	8	1.9	9.1	0.7
101	1986	4	11	1.5	4.1	2	14.1	0
102	1986	4	12	-3.4	5.5	1.8	16.7	0.3
103	1986	4	13	-0.5	10.7	1.6	11.5	0.6
104	1986	4	14	4.5	10.6	2	11.2	7.8
105	1986	4	15	4.8	11	2.2	12.1	10.2
106	1986	4	16	4.9	10.5	2	12.4	6
107	1986	4	17	5	9.9	1.7	13.3	2.7
108	1986	4	18	2.9	10.8	1.9	12.9	2.8
109	1986	4	19	3.1	11.5	2.1	13.1	0.6
110	1986	4	20	5.5	10.8	0.6	5.4	15.3
111	1986	4	21	8.6	12.5	1.2	4.9	11.4
112	1986	4	22	3	11.5	2.7	18.2	0.2
113	1986	4	23	3.4	14.8	3.3	22.2	0.7
114	1986	4	24	5	14.6	2.8	20.6	0.3
115	1986	4	25	2	14	2.1	16.3	21.9
116	1986	4	26	8	8.5	0.5	2.2	2.8
117	1986	4	27	5.8	12.8	2.2	15.1	0.3
118	1986	4	28	3.1	13.2	2	14.9	0.2
119	1986	4	29	4.4	12.7	0.7	10.4	0
120	1986	4	30	4	15.6	4	26.3	0
121	1986	5	1	5.5	19.4	3.5	20.6	0
122	1986	5	2	7.9	22.2	4.7	24.7	10.4
123	1986	5	3	5	12.4	2.6	17.6	3.9
124	1986	5	4	5	15.9	3.1	16.2	1.5
125	1986	5	5	8	13.9	2.8	16.2	6.3
126	1986	5	6	8.4	13.9	2	11.1	2.9
127	1986	5	7	6.1	12.5	2.1	13.4	3
128	1986	5	8	5.5	14.8	2.4	16.2	0
129	1986	5	9	7.4	16.5	2.5	12	0
130	1986	5	10	11	22	3.8	19.7	0
131	1986	5	11	10.6	18.2	3.8	23.9	0.1
132	1986	5	12	6.1	23.8	4.3	27.7	1.4
133	1986	5	13	12	13.6	1.1	4.8	0.2
134	1986	5	14	6	15.8	2.6	17.6	0.6
135	1986	5	15	9	11.9	0.6	5.5	3.1
136	1986	5	16	8.4	14.2	0.5	5	11.7
137	1986	5	17	10.5	25	3.7	17.9	0
138	1986	5	18	12.5	16.9	2.1	8.5	1.6
139	1986	5	19	13.6	25.6	4.6	24.6	3.8
140	1986	5	20	14.9	22.7	3.2	15.5	0.5
141	1986	5	21	10.6	17	3.8	18.8	0
142	1986	5	22	12	20.6	3.4	19.6	0
143	1986	5	23	11	23.5	3.8	21	2.1
144	1986	5	24	11.5	18	4	24.9	0
145	1986	5	25	7	22.6	4.6	28	0
146	1986	5	26	9.1	23.9	4	19.8	0
147	1986	5	27	10.5	17.1	2.6	11.3	1.2
148	1986	5	28	8.6	15.3	4.1	23.6	0
149	1986	5	29	5.5	15.9	3.7	24.1	0
150	1986	5	30	5.2	17	3.9	21.8	0
151	1986	5	31	7.1	16.5	3.6	19.6	0.2
152	1986	6	1	9.5	16.7	2.4	10.2	0.6
153	1986	6	2	11.5	20.5	3.1	14.4	0
154	1986	6	3	13.9	20.6	4.7	21.7	0.2
155	1986	6	4	10.5	16.5	3.7	19.2	4.2
156	1986	6	5	6.7	14.1	3.2	19.1	0.9
157	1986	6	6	6.1	16	2.9	20.1	0.8
158	1986	6	7	4.7	17.4	5.1	32.1	0.2
159	1986	6	8	6.1	19.5	3.7	25.3	0
160	1986	6	9	5.5	24.6	4.9	31.3	0
161	1986	6	10	13.5	19.1	2.9	15.1	1.2
162	1986	6	11	8.5	15.6	2.4	10.6	0.8
163	1986	6	12	11.5	17.9	4.7	26.7	0
164	1986	6	13	8.5	21.5	5.5	30.5	0
165	1986	6	14	10.5	21	4.2	20.4	0
166	1986	6	15	11.5	27	5.4	28.8	0
167	1986	6	16	15	28.6	6.4	29.6	0
168	1986	6	17	14	19.5	2.5	10.8	0.1
169	1986	6	18	9.6	22.5	4	22.5	0.1
170	1986	6	19	12	27.2	5.3	29.3	0
171	1986	6	20	14.5	29.5	5.5	28.1	0
172	1986	6	21	16	27	4	19.4	0.2
173	1986	6	22	12.5	25.2	5.6	27.1	9.5
174	1986	6	23	11.5	19.4	4	22.8	0
175	1986	6	24	10.4	23.6	5.4	30.8	0
176	1986	6	25	13	29.9	6.3	28	0
177	1986	6	26	17.4	33	6.3	26.2	0
178	1986	6	27	18	28.9	6	27.8	0
179	1986	6	28	16.5	34	6.2	27.5	0
180	1986	6	29	17.5	26.5	2.9	8.9	0
181	1986	6	30	16.5	22.1	3.1	13.2	0
182	1986	7	1	11.1	25.5	5.2	26.8	0
183	1986	7	2	16.2	30.3	5.9	27	0
184	1986	7	3	17.9	26.5	5.1	23.3	0
185	1986	7	4	13.3	27.5	5.3	27.9	0
186	1986	7	5	15	25	4.5	15.6	10.4
187	1986	7	6	15.5	20.7	3.4	15.4	0.8
188	1986	7	7	12	20.1	3.7	19.6	0
189	1986	7	8	8.5	20.4	3.5	20.4	0
190	1986	7	9	11.6	22.7	4.8	26.9	0
191	1986	7	10	10.1	25.1	5.4	29.8	0
192	1986	7	11	13.5	25.9	5.4	27.9	0.4
193	1986	7	12	16.1	21.5	2.9	12.9	6.2
194	1986	7	13	15.5	24	5.8	27.8	0
195	1986	7	14	12.5	23.6	5.4	28	0
196	1986	7	15	15.4	26	4.7	22.8	0
197	1986	7	16	14.3	29	5.7	28.8	0
198	1986	7	17	18	27.7	5.2	22.5	0
199	1986	7	18	11	23	5.2	27.8	0
200	1986	7	19	9.1	21.6	5.1	29.6	0
201	1986	7	20	10	25.1	5.1	28.7	0
202	1986	7	21	12.5	26.9	5.3	29	0
203	1986	7	22	12.2	28.9	5.6	26.7	0
204	1986	7	23	14	23.9	5.1	24.2	0
205	1986	7	24	10	22.9	4.6	26.9	0
206	1986	7	25	8	23.8	4.5	27.7	0
207	1986	7	26	11	24.6	4.2	20.6	0
208	1986	7	27	13.4	24.5	3.1	15.7	0
209	1986	7	28	12.4	30.9	5.3	25.4	0
210	1986	7	29	16.9	23.9	3.6	16.4	0
211	1986	7	30	8.9	29.3	5	27.2	0.8
212	1986	7	31	15	23.5	4.5	22	0
213	1986	8	1	9	25.8	4.8	27.8	0
214	1986	8	2	15	27	4.2	19.7	0
215	1986	8	3	16	31.5	6.2	23.1	1.1
216	1986	8	4	14.6	22.8	3.7	18.4	0.3
217	1986	8	5	5.6	26.4	4.1	25.2	0
218	1986	8	6	7.1	28.4	5	27.6	0.3
219	1986	8	7	15.3	23	5.1	25.8	0
220	1986	8	8	9.6	23.4	3.8	21	0
221	1986	8	9	10.4	27	4.3	23.6	0.1
222	1986	8	10	12	27.5	3.9	18.8	0
223	1986	8	11	16.5	24.6	4.9	17.9	0
224	1986	8	12	13	24	4.2	20.9	0
225	1986	8	13	12	25.5	3.6	18.6	0.7
226	1986	8	14	10.9	27	4.4	24.7	1
227	1986	8	15	12.5	26.5	3.8	18.9	0.2
228	1986	8	16	12.1	28	0.7	7.7	0
229	1986	8	17	16	28.1	3.8	14.1	0.3
230	1986	8	18	14.4	27.3	4.3	19.6	5.1
231	1986	8	19	15	20.2	2.6	11.5	0.2
232	1986	8	20	10.1	22.5	3.3	19.8	0
233	1986	8	21	10.9	29	4.9	23.7	0
234	1986	8	22	15.5	22.5	1.7	5.5	13.2
235	1986	8	23	14	19.3	5.3	23.1	2.1
236	1986	8	24	13.4	20	2.4	12.3	0.2
237	1986	8	25	9	25.6	4	17.6	5.8
238	1986	8	26	14.2	18.6	3.2	13.1	0
239	1986	8	27	9.2	18	2.8	14.9	0
240	1986	8	28	6.6	17.7	3.2	22.2	0.2
241	1986	8	29	6.7	18	2.4	18	0.2
242	1986	8	30	4	17	0.5	5.3	0
243	1986	8	31	6	19	2.7	20.8	0
244	1986	9	1	5.5	20.2	3	23.1	0
245	1986	9	2	7.1	23.6	3.5	22.2	0.2
246	1986	9	3	8.1	19.9	2.3	12.9	0
247	1986	9	4	5.5	19.4	3.3	23.2	0
248	1986	9	5	7	25	3.9	23.1	0
249	1986	9	6	8.6	26.5	3.4	20.3	0
250	1986	9	7	9	22.7	3.3	20.6	0
251	1986	9	8	9.1	21.6	3.3	19.6	0
252	1986	9	9	9.6	19.6	3.4	21.1	0
253	1986	9	10	5	19.5	3.2	21.6	0
254	1986	9	11	7.5	24.5	3.2	14.7	11.3
255	1986	9	12	11.7	21.5	1.9	9.4	3.5
256	1986	9	13	15	26.5	3.8	16.5	1.9
257	1986	9	14	16.4	23.6	1.4	10.8	2.5
258	1986	9	15	17.3	26	3	14.3	7.9
259	1986	9	16	16.6	17.6	0.5	3.1	6.1
260	1986	9	17	10	19.5	2	7.2	0.4
261	1986	9	18	9.6	12.4	1.7	5.9	0
262	1986	9	19	8.9	15.5	2.6	14.9	0.2
263	1986	9	20	8.5	24	2.7	18.7	0
264	1986	9	21	11.5	21.7	2.5	18.7	0.3
265	1986	9	22	9	22.5	2.5	17.4	0
266	1986	9	23	10.5	18.2	1.7	6.2	0
267	1986	9	24	12.8	14.5	1.2	3.6	13.1
268	1986	9	25	12.5	13.6	0.3	2.5	2.5
269	1986	9	26	9	17	1.7	14.8	0.2
270	1986	9	27	7	18	1.8	16.5	0
271	1986	9	28	8	18	2	14.9	0.3
272	1986	9	29	7.5	20	2.2	16.6	0.2
273	1986	9	30	9.5	19.8	2.3	16.7	0.1
274	1986	10	1	8	25.9	2.1	15.2	0
275	1986	10	2	11.1	25	2.1	15.2	0
276	1986	10	3	11.1	26.5	2.4	15	0
277	1986	10	4	14.5	26.6	2.3	15.2	0
278	1986	10	5	13.4	22.7	2	14.6	0.2
279	1986	10	6	11.1	21.1	2.2	15	0.3
280	1986	10	7	10.5	21.5	2.2	15.6	0
281	1986	10	8	8.5	20.9	1.9	14.3	0.2
282	1986	10	9	9.1	21.9	1.7	14.8	0.4
283	1986	10	10	9	21	1.4	11.8	0.3
284	1986	10	11	10.5	19.2	1.4	8.8	0.3
285	1986	10	12	11	21.6	1.8	11.1	0.2
286	1986	10	13	20.5	23.5	2.7	10.7	0
287	1986	10	14	14.5	22	1.7	9	0.4
288	1986	10	15	10.2	19	1.7	8.6	8.7
289	1986	10	16	12.6	15	0.5	2.9	1
290	1986	10	17	13.1	17.4	0.8	4.1	0.2
291	1986	10	18	12.5	16.5	0.3	4.7	6
292	1986	10	19	11	15.4	1.4	7.5	4
293	1986	10	20	10.8	16.6	0.7	3.7	2.2
294	1986	10	21	6.6	16.5	1.7	6.3	6.6
295	1986	10	22	10.1	15.9	0	1.6	34
296	1986	10	23	8	13.9	1.2	12.7	0.4
297	1986	10	24	2.6	11.5	0.6	6.2	5
298	1986	10	25	7	13.5	0.3	8.2	4.1
299	1986	10	26	5	14	0.7	11.6	0.3
300	1986	10	27	4.1	12.1	0.7	5.1	5.1
301	1986	10	28	7.6	15	0.3	3.9	1.5
302	1986	10	29	10	12.8	0.9	11.8	0.3
303	1986	10	30	3.4	13	0.8	10.3	0.1
304	1986	10	31	5.5	12.8	1.1	5.3	5.5
305	1986	11	1	8.2	15	0.9	3.6	3
306	1986	11	2	6.5	10.5	0.4	9.9	0.3
307	1986	11	3	1	9	0.5	10.5	0.3
308	1986	11	4	-0.1	8.6	0.5	3.1	0.1
309	1986	11	5	5	10.5	0.7	7.3	0.2
310	1986	11	6	4	11.4	0.8	5.4	1.5
311	1986	11	7	6.3	14	0.4	6.2	0.4
312	1986	11	8	3.6	11	0	5	1.5
313	1986	11	9	-0.8	8.5	0	6.1	0.3
314	1986	11	10	4	16.3	0.9	9.4	0
315	1986	11	11	8.4	17	0.7	8.4	0.2
316	1986	11	12	5	16	0.9	6.6	0
317	1986	11	13	7	15.2	0.3	2.1	5.7
318	1986	11	14	7	16	1	7.3	6.5
319	1986	11	15	8	12.5	0.5	6.6	0.2
320	1986	11	16	5	12.6	0.3	7.2	2.1
321	1986	11	17	6.5	13.5	0.3	7.2	0.5
322	1986	11	18	3.5	12.6	1	7.1	0
323	1986	11	19	4.1	12.8	1	5.6	22
324	1986	11	20	7.6	9.1	0.4	3.4	1.8
325	1986	11	21	3.6	13.5	0.8	1.8	11.7
326	1986	11	22	6.5	12.1	1.2	4.2	4.7
327	1986	11	23	4	9.5	0.6	8.2	0.2
328	1986	11	24	3.5	12.7	0.5	2.1	1.2
329	1986	11	25	6	11.3	0	2.1	1.8
330	1986	11	26	9.4	11.4	0	6.2	0.2
331	1986	11	27	-0.5	9.4	0.2	8.2	0.5
332	1986	11	28	1.4	7	0.2	8.3	0
333	1986	11	29	-2	1.5	0.2	2.5	0.2
334	1986	11	30	-2	3	0	6.4	0.2
335	1986	12	1	-2.5	5.6	0.3	5.9	0
336	1986	12	2	-3.5	9.8	0	8	0.3
337	1986	12	3	-2	11	0.3	7.5	0
338	1986	12	4	3.5	12.4	0.4	7	0
339	1986	12	5	5	13	0	6.8	0.6
340	1986	12	6	7	11	0.6	3.5	4.2
341	1986	12	7	6.5	13.5	0.9	3.2	0
342	1986	12	8	3.5	13	0.3	1.7	9.5
343	1986	12	9	3.5	10.3	0	6.7	0.2
344	1986	12	10	5	7.1	0.3	2.6	0
345	1986	12	11	-1.5	8	0.4	5.7	0.9
346	1986	12	12	5	7.4	0.3	1.8	4.6
347	1986	12	13	4	9.5	0	1.8	1.5
348	1986	12	14	-0.8	7.8	0.2	3.9	0
349	1986	12	15	-1.1	11	1.1	2.3	7
350	1986	12	16	1.9	8.5	0.3	4.5	4
351	1986	12	17	2.7	11.6	1.1	4.7	7.9
352	1986	12	18	2.9	12	0	1.1	10.8
353	1986	12	19	4	7.5	1.1	4.8	0.7
354	1986	12	20	2.5	7	0.9	3.9	1.5
355	1986	12	21	2	6	0.1	5.9	0.2
356	1986	12	22	0.5	4.5	0.2	4.1	0
357	1986	12	23	-1.5	4.5	0	5.4	0.8
358	1986	12	24	-1	4.1	0.5	3.9	0
359	1986	12	25	-0.9	11	0.7	1.2	7.1
360	1986	12	26	8	11	0.3	1.6	0.8
361	1986	12	27	2.5	8.5	0.3	6	0.5
362	1986	12	28	3	9.5	0.5	2.6	0.8
363	1986	12	29	5.5	11	0.1	3.7	0.2
364	1986	12	30	5.7	10.6	1.2	3.4	2.6
365	1986	12	31	6	13	0.6	5.3	0.6
