# Supplementary material for: Optimization of black-box models with uncertain climatic inputs—Application to sunflower ideotype design
Source: PLoS One. 2017 May 25;12(5):e0176815. doi: 10.1371/journal.pone.0176815 (PMC5444610; doi:10.1371/journal.pone.0176815)
Supplement: S1 Dataset and Code — The dataset used throughout this manuscript and the R code used to call the SUNFLO model and run the proposed algorithm are provided in a single archive file. (TGZ) [file pone.0176815.s001.tgz › supplementary/data/climate/86139002_2002.txt]

JourJ	Annee	Mois	Jour	Tmin	Tmax	ETP	RAD	Pluie
1	2002	1	1	-3.7	3	0.4	5.98	0
2	2002	1	2	-3.3	5.8	0.2	4.38	0
3	2002	1	3	0.5	7.8	0.1	5.41	0
4	2002	1	4	-1.1	9.6	0	2.89	0
5	2002	1	5	0.8	10	0	6.32	0
6	2002	1	6	-2.2	6.7	0	6.55	0
7	2002	1	7	-3.4	1.6	0	3.58	0
8	2002	1	8	-1.2	7.2	0.3	2.96	0
9	2002	1	9	-0.2	10.5	0	5.9	0
10	2002	1	10	3.3	8.5	0	5.15	0
11	2002	1	11	3.9	10.2	0.3	4.58	0
12	2002	1	12	3	12.2	0	6.47	0
13	2002	1	13	4.3	11	0.2	3.97	0
14	2002	1	14	7.2	9.7	0.1	2.89	0
15	2002	1	15	5.5	9.3	0.2	2.05	5
16	2002	1	16	0.9	6.7	0.1	4.56	0
17	2002	1	17	0.8	6.6	0	4.92	0.5
18	2002	1	18	3.4	7.3	0.5	2.78	0
19	2002	1	19	2.3	7.1	0.1	2.06	0
20	2002	1	20	5.5	7.2	0.3	1.99	0
21	2002	1	21	1.3	12.4	0.7	7.93	0.5
22	2002	1	22	6.4	10.8	0.7	5.85	0.5
23	2002	1	23	6.3	10.3	1.3	1.5	10.5
24	2002	1	24	7.5	10.7	0.9	4.75	1
25	2002	1	25	5.5	11	0.3	4.7	1.5
26	2002	1	26	8.6	13.1	1.2	6.05	7.5
27	2002	1	27	8.7	13.4	1.1	2.71	2
28	2002	1	28	8.4	13.9	0.8	4.86	1
29	2002	1	29	2	13.7	0.3	6.41	0
30	2002	1	30	4.3	12.5	0.5	5.67	0
31	2002	1	31	7.5	11.1	0.8	4.15	1.5
32	2002	2	1	7.5	13.9	1.7	8.18	0
33	2002	2	2	6.7	16.2	2.3	9.7	0
34	2002	2	3	9	15	3.9	4.31	0.5
35	2002	2	4	4.5	12.5	1.4	6.45	3
36	2002	2	5	8.6	10.8	1.1	1.28	22
37	2002	2	6	5.3	10.6	1.3	6.9	0
38	2002	2	7	-0.7	9	0.4	8.95	0
39	2002	2	8	6.4	10.4	0.3	2.35	0.5
40	2002	2	9	9.4	11.8	0.6	2.99	4
41	2002	2	10	6.4	11.8	0.6	4.84	0
42	2002	2	11	7.5	12.1	0.9	4.03	0
43	2002	2	12	9.9	13.1	1.3	4.41	0
44	2002	2	13	6.6	14.1	1	7.4	7.5
45	2002	2	14	2.8	5.3	0.5	1.62	14
46	2002	2	15	-1.1	4.9	1	7.96	0
47	2002	2	16	-2.6	5.6	0.7	10.07	0
48	2002	2	17	-2.2	8.1	0.6	8.52	0
49	2002	2	18	-1.7	7.6	0.6	6.35	0
50	2002	2	19	-0.6	9.5	0.6	6.15	0.5
51	2002	2	20	6.9	9.8	0.7	1.79	12.5
52	2002	2	21	2.9	7.4	1.2	11.16	0
53	2002	2	22	2.2	10.6	0.3	3.45	1
54	2002	2	23	4.9	11.6	1.2	8.44	0
55	2002	2	24	4.5	10.3	0.9	9.23	4
56	2002	2	25	8.2	11.4	0.8	5.3	0
57	2002	2	26	8.8	10.4	0.2	1.44	13.5
58	2002	2	27	7.8	12	1.4	7.12	3.5
59	2002	2	28	3.6	10.1	1.4	10.74	1
60	2002	3	1	2.1	6.5	0.2	2.89	6
61	2002	3	2	4.2	7.6	0.9	4.99	1
62	2002	3	3	1.1	8.6	1.4	14.96	0
63	2002	3	4	-1.4	10.8	1.7	15.67	0
64	2002	3	5	-0.6	9.9	1.4	10.99	0
65	2002	3	6	-0.5	10.2	0.7	7.42	2
66	2002	3	7	7.3	12.2	0.7	5.09	0.5
67	2002	3	8	4.5	14.1	1.3	13.27	0
68	2002	3	9	3.2	13	1.2	9.04	0
69	2002	3	10	-0.9	12.7	1.2	13.34	0
70	2002	3	11	1.2	12.3	0.8	8.18	1.5
71	2002	3	12	6.1	14.3	1.1	4.6	0
72	2002	3	13	7.2	23.4	2.7	14.17	1.5
73	2002	3	14	7.7	14.9	1.9	7.53	10
74	2002	3	15	7.5	14.4	1.9	11.81	2
75	2002	3	16	7	13.5	1.2	5.97	1
76	2002	3	17	8	14.6	1.9	10.28	4.5
77	2002	3	18	7.9	12.3	0.5	2.4	30.5
78	2002	3	19	11	13.4	0.4	2.97	2
79	2002	3	20	11.3	15.5	1.4	5.53	0
80	2002	3	21	8.6	16	1.4	9.54	0
81	2002	3	22	8.4	17.5	1.8	13.63	0
82	2002	3	23	6.2	15.4	2.3	16.56	0
83	2002	3	24	1.3	11.9	2.9	20.61	0
84	2002	3	25	1.5	11.3	3	20.42	0
85	2002	3	26	-1	11.8	2.5	19.49	0
86	2002	3	27	0.6	11.4	2.8	20.11	0
87	2002	3	28	0.5	16.3	2.9	20.4	0
88	2002	3	29	4	14.7	2.8	14.87	0
89	2002	3	30	2.2	14.5	1.9	13.62	0
90	2002	3	31	4.9	14.9	1.6	11.77	0
91	2002	4	1	4.7	20.2	2.6	19.64	0
92	2002	4	2	6.7	17.9	2.9	13.89	0
93	2002	4	3	7	11.2	1.5	6.53	2.5
94	2002	4	4	6.3	16	2.1	13.8	0.5
95	2002	4	5	5.6	15.1	2.2	16	0
96	2002	4	6	5.6	13.3	2	8.69	1
97	2002	4	7	7.7	9.6	1.2	3.44	7
98	2002	4	8	6.2	13.3	2.3	10.23	0
99	2002	4	9	2.3	14.3	4.2	23.89	0
100	2002	4	10	4.1	11.6	2.8	10.33	0
101	2002	4	11	5.5	8.7	1.1	4.54	9.5
102	2002	4	12	4.3	14.1	3.6	20.59	0
103	2002	4	13	4.3	10.5	1.9	7.4	0
104	2002	4	14	4.3	12.7	2.8	19.72	0
105	2002	4	15	1	13.3	2	14.97	4.5
106	2002	4	16	2.1	14.8	2.7	21.38	0.5
107	2002	4	17	0.9	16.5	3	23.4	0
108	2002	4	18	4.4	15.3	3.2	23.94	0
109	2002	4	19	1.5	15.7	2.5	18.97	0
110	2002	4	20	3.2	16.8	3	21.45	0
111	2002	4	21	2.7	18.5	3.8	25.7	0
112	2002	4	22	4.4	20.8	3.8	24.97	0
113	2002	4	23	8.4	20.3	4.2	25.84	0
114	2002	4	24	8.1	23.4	4.2	25.46	0
115	2002	4	25	8.4	24.1	3.9	23.7	0
116	2002	4	26	9.2	14.8	2.3	10.35	2.5
117	2002	4	27	2	14.5	3.4	25.11	0
118	2002	4	28	4	15.3	2.2	11.33	5.5
119	2002	4	29	7.9	14.6	3.6	18.76	0
120	2002	4	30	4.8	18.5	4.3	26.5	3.5
121	2002	5	1	7.7	14.8	3	16.32	2.5
122	2002	5	2	3.9	14.4	2.6	16.79	1
123	2002	5	3	4.6	16.5	4	25.51	0
124	2002	5	4	3.9	14.4	3.4	22.82	0
125	2002	5	5	3.5	12.8	3.3	19.29	0
126	2002	5	6	2.6	14.4	3	18.97	0
127	2002	5	7	2.4	18.8	3.5	21.27	0
128	2002	5	8	10.4	22.1	4.7	24.08	1.5
129	2002	5	9	12.8	17.8	2.3	11.16	1.5
130	2002	5	10	10.1	12.1	0.6	3.86	35
131	2002	5	11	9.4	17	2.8	14.74	1.5
132	2002	5	12	7.8	18	3.3	19.35	0
133	2002	5	13	7.6	22.4	4.7	22.61	4.5
134	2002	5	14	8.2	17.3	4.4	25.85	0
135	2002	5	15	4.8	24.7	4.5	29.06	0
136	2002	5	16	10.6	27.9	5.5	29.31	0
137	2002	5	17	12.6	19.5	2.2	6.21	6
138	2002	5	18	9.2	18.2	4.1	24.1	0
139	2002	5	19	8	16	1.2	7.83	0.5
140	2002	5	20	11.1	24.4	5.1	28.46	7
141	2002	5	21	10.9	22.7	4.2	22.62	7.5
142	2002	5	22	10.2	16.7	2.7	12.74	2
143	2002	5	23	8.2	17.7	4.1	24.51	0
144	2002	5	24	7.9	16.6	2.5	12.81	2.5
145	2002	5	25	8.1	16.6	4	22.59	4
146	2002	5	26	9.1	15.7	4.2	22.99	6
147	2002	5	27	7.5	14.7	2.6	15.13	11.5
148	2002	5	28	8.2	13.7	1.6	8.82	3
149	2002	5	29	5.6	17.4	3.1	19.3	0
150	2002	5	30	5.8	21.3	4.7	31.19	0
151	2002	5	31	8.5	23.6	5.7	31.97	0
152	2002	6	1	12	25.7	4.8	24.32	0
153	2002	6	2	11.4	28.4	5	27	5.5
154	2002	6	3	15.6	18.8	2.7	12.72	0
155	2002	6	4	12.1	15.1	0.7	3.86	32.5
156	2002	6	5	11.8	16.4	2.3	10.57	1
157	2002	6	6	8	18.2	4.5	27.31	0
158	2002	6	7	7.3	18.1	3.7	21.39	5
159	2002	6	8	10.1	17.5	4.1	23.7	1.5
160	2002	6	9	10.5	15.6	2.9	13.4	1
161	2002	6	10	7.9	17.2	3.4	18.61	0.5
162	2002	6	11	11.2	18.2	3.1	16.09	0.5
163	2002	6	12	9.5	22.3	4.6	27.6	0
164	2002	6	13	12.4	25.5	5.1	26.89	0
165	2002	6	14	14.5	29.7	6.3	29.09	0
166	2002	6	15	14.1	25	5	25.86	0
167	2002	6	16	14	29.8	5.8	29.53	0
168	2002	6	17	18.7	31.9	6.6	29.31	0
169	2002	6	18	17.2	25.2	4.5	20.26	0
170	2002	6	19	15	25.3	4.2	20.39	23
171	2002	6	20	15.1	23.6	3.2	14.96	0
172	2002	6	21	14.3	25.8	5.4	27.74	0
173	2002	6	22	11.7	28.5	5.9	31.62	0
174	2002	6	23	13.4	20.8	2.7	11.17	0
175	2002	6	24	11.9	23.1	6.4	31.89	0
176	2002	6	25	10.7	24.5	6	32.07	0
177	2002	6	26	11.1	26.2	5.9	31.28	0
178	2002	6	27	12.5	24.8	5.9	26.6	0
179	2002	6	28	8.8	21.5	5.8	30.56	0
180	2002	6	29	7.8	23.8	5.6	32.28	0
181	2002	6	30	9.7	23.6	5.5	28.48	0
182	2002	7	1	9.8	20.8	3.7	15.42	1
183	2002	7	2	10.6	18.9	3.4	15.73	2
184	2002	7	3	12.7	18.9	3.7	14.37	8.5
185	2002	7	4	9.4	22.4	5.1	27.54	0
186	2002	7	5	7.6	15.1	1.3	8.8	8
187	2002	7	6	11.9	19.1	3	13.53	0
188	2002	7	7	7.6	23.4	4	23.44	0
189	2002	7	8	8.8	26.5	4.2	22.48	0
190	2002	7	9	14	20.3	2.9	11.15	5.5
191	2002	7	10	10.3	21.3	4.5	22.55	0
192	2002	7	11	6.4	22.2	4.3	25.64	0
193	2002	7	12	8.6	22.1	2.8	13.07	8
194	2002	7	13	12.6	22.1	5	22.6	0
195	2002	7	14	10.1	23.7	5.9	28.12	0
196	2002	7	15	11	25.6	6.3	29.38	0
197	2002	7	16	13.5	26.8	6.6	28.54	0
198	2002	7	17	13.3	27.1	5.4	25.18	0
199	2002	7	18	13.2	26.8	5.8	28.76	0
200	2002	7	19	12.5	27.4	6.3	30.61	0
201	2002	7	20	12.9	32.1	6.4	29.5	0
202	2002	7	21	13	25.4	6.3	29.97	0
203	2002	7	22	9.8	26.6	6.2	30.72	0
204	2002	7	23	12.3	27.6	6.5	30.51	0.5
205	2002	7	24	14.3	24.1	4.5	17.32	0
206	2002	7	25	12.4	24.8	4.4	20.81	0
207	2002	7	26	15.6	26.6	3.8	16.78	0
208	2002	7	27	13.8	31.8	5.9	28.52	0
209	2002	7	28	16.8	32	6.2	27.73	0
210	2002	7	29	17.3	32.7	5.4	20.25	7.5
211	2002	7	30	18.5	21.3	1.6	5.41	4
212	2002	7	31	13.7	21.2	5.1	23.55	0
213	2002	8	1	8	20.8	3.5	18.62	4.5
214	2002	8	2	13.4	18.3	2.8	11.34	8.5
215	2002	8	3	13	21.2	3.1	14.05	0.5
216	2002	8	4	12	23.8	4.8	26.47	0
217	2002	8	5	10.9	24	4	22.01	0.5
218	2002	8	6	14.7	24.4	4.6	21.92	0
219	2002	8	7	12	24.4	4.3	23.44	0
220	2002	8	8	13.2	23.9	3.9	16.67	7.5
221	2002	8	9	13.1	21.2	4.4	19.76	0.5
222	2002	8	10	9.1	18.9	2.4	10.97	2.5
223	2002	8	11	13.8	20.1	3.2	13	0.5
224	2002	8	12	13.7	19.7	2.6	11.3	0
225	2002	8	13	10.1	24.8	4.5	27.25	0
226	2002	8	14	11.8	28.1	5.1	26.73	0
227	2002	8	15	11.7	30	4.9	25.06	0
228	2002	8	16	13.1	28.2	4.5	23.4	0
229	2002	8	17	14.1	31.1	4.8	23.9	0
230	2002	8	18	16.1	28.1	3.2	12.66	0.5
231	2002	8	19	15.5	26.1	2.7	11.97	9.5
232	2002	8	20	16	23	3.9	19.02	0
233	2002	8	21	10.3	24.2	4.4	26.18	0
234	2002	8	22	10.1	24.1	3.5	18.27	0
235	2002	8	23	12.7	24.2	3.6	16.89	4.5
236	2002	8	24	10.8	24.6	3.6	20.49	0
237	2002	8	25	13.2	18.7	1.9	7.03	21.5
238	2002	8	26	13.4	16.2	0.4	2.84	11
239	2002	8	27	14.4	18.7	1.4	6.94	4.5
240	2002	8	28	15.2	17.4	0.4	2.74	1
241	2002	8	29	15.6	22.2	3.2	17.69	0
242	2002	8	30	14.2	25.8	3.4	19.13	0
243	2002	8	31	14.2	24.1	3.8	19.53	0
244	2002	9	1	11.2	21.8	4.1	21.73	0
245	2002	9	2	9.1	22.5	3.6	21.44	0
246	2002	9	3	9.4	26.6	3.5	19.43	0
247	2002	9	4	12.5	19.8	2.6	11.77	0
248	2002	9	5	13.3	22.2	3.6	18.46	0
249	2002	9	6	11.4	21.2	2.7	14.36	0
250	2002	9	7	14.3	22.8	3.1	13.91	5
251	2002	9	8	14.3	18.6	2	9.76	14
252	2002	9	9	12.6	19.4	3.1	17.2	2.5
253	2002	9	10	12.8	22.5	3.2	17.43	0
254	2002	9	11	9.3	21.7	3	18.18	0
255	2002	9	12	8.6	19.9	2.8	16.82	0
256	2002	9	13	8.9	22.7	3.3	20.05	0
257	2002	9	14	8	22.9	3.7	20.98	0
258	2002	9	15	10.8	20	3.4	16.49	0
259	2002	9	16	9.6	22.1	3.9	20.55	0
260	2002	9	17	6.8	25	3	19.76	0
261	2002	9	18	12.3	26.1	2.6	14.23	3.5
262	2002	9	19	15.6	26.3	3.1	16.38	0
263	2002	9	20	12.3	24.1	2	11.34	1
264	2002	9	21	13.2	22.3	3.2	17.44	0
265	2002	9	22	8.4	19.7	2.9	16.72	0
266	2002	9	23	7.6	18.1	2.9	15.57	0
267	2002	9	24	5.2	14.1	2.6	17.72	0
268	2002	9	25	3.1	16.5	2.5	18.7	0
269	2002	9	26	5.8	18.3	2	13.14	0
270	2002	9	27	8.9	18.2	2.3	15.57	0
271	2002	9	28	4.7	20.1	2.4	17.86	0
272	2002	9	29	6.1	22.1	2.4	18.06	0
273	2002	9	30	6	23	2.2	15.48	0
274	2002	10	1	9.3	23	2.2	14.56	0
275	2002	10	2	13.9	17.9	1.2	3.1	0
276	2002	10	3	12.5	22.3	1.5	7.11	1.5
277	2002	10	4	12.5	18.9	2.3	12.33	0
278	2002	10	5	5.8	18.9	2	15.8	0
279	2002	10	6	4.9	19.8	1.5	9.42	0
280	2002	10	7	5	15.8	1.7	15.85	0
281	2002	10	8	4.2	18.8	1.7	13.07	0
282	2002	10	9	9.7	16.2	0.9	3.28	16
283	2002	10	10	11.6	16.4	0.8	4.25	0.5
284	2002	10	11	11.3	17.6	1.1	7.24	0
285	2002	10	12	10	16.9	1.7	12.32	1.5
286	2002	10	13	6.9	14.8	1	5.33	0
287	2002	10	14	11.1	15.2	0.9	4.52	1
288	2002	10	15	11.3	17.8	1.4	6.8	0.5
289	2002	10	16	12.2	16.6	1.4	5.54	6
290	2002	10	17	8.6	14.6	1.7	10.41	6.5
291	2002	10	18	7	14.1	1.5	11.75	1
292	2002	10	19	1.4	13.3	0.7	10.77	0
293	2002	10	20	5.7	21.5	1.7	10.24	0.5
294	2002	10	21	13.9	16.5	1.3	3.37	12.5
295	2002	10	22	11.4	16	1	3.48	29.5
296	2002	10	23	8.8	14.1	1.3	9.87	0
297	2002	10	24	7.1	14.4	0.3	2.2	20
298	2002	10	25	12.5	15.7	0	1.58	20
299	2002	10	26	11	17.2	1.2	10.57	0
300	2002	10	27	11.3	17.4	1.9	9.68	1.5
301	2002	10	28	1.9	13.9	0.7	11.5	0
302	2002	10	29	2.8	19	1	9.78	0
303	2002	10	30	5.2	16.6	0.6	5.5	0
304	2002	10	31	11	16.5	0.6	6.61	0
305	2002	11	1	9.1	15	0.5	4.79	1
306	2002	11	2	12.7	16.5	0.6	2.74	16.5
307	2002	11	3	10.4	14.6	0.8	6.28	3
308	2002	11	4	7.1	13.2	0.7	6.85	0.5
309	2002	11	5	2.9	14.7	0.3	8.03	0
310	2002	11	6	4.2	11.5	0.4	2.46	7.5
311	2002	11	7	4.6	11.5	0.5	6.82	0.5
312	2002	11	8	5.9	13.4	0.6	2.23	17
313	2002	11	9	10	14.2	0.3	3.12	1
314	2002	11	10	12.3	14.5	0.2	1.69	6.5
315	2002	11	11	9.9	14.4	0.7	6.85	0
316	2002	11	12	7.4	14.1	0.6	4.84	5.5
317	2002	11	13	9.3	14.5	1.2	7.21	2
318	2002	11	14	7.9	13	0.7	7.61	0.5
319	2002	11	15	2.9	13.4	0.3	6.23	3
320	2002	11	16	2.5	14.2	0.2	7.33	19
321	2002	11	17	7.2	12.4	0.4	3.99	12.5
322	2002	11	18	5.8	10.9	0.2	5.36	0
323	2002	11	19	0.7	11.4	0	6.71	0.5
324	2002	11	20	4.6	11.1	0.2	1.75	4.5
325	2002	11	21	7.2	10	0.4	2.85	6
326	2002	11	22	6.2	10.3	0.3	4.68	11
327	2002	11	23	5.8	10	0.4	1.87	11
328	2002	11	24	2.1	12.7	0	5.64	1
329	2002	11	25	6.7	10.8	0.2	5.14	0
330	2002	11	26	1.7	8.2	0	4.96	0.5
331	2002	11	27	-1.5	12	0	6.38	0
332	2002	11	28	6.7	11	0.5	2.7	4
333	2002	11	29	6.2	10.1	0.2	4.82	6.5
334	2002	11	30	3.3	9.2	0	3.46	4
335	2002	12	1	7.6	13.1	0.5	1.29	11.5
336	2002	12	2	4.3	8.5	0.2	4.12	0
337	2002	12	3	1.3	11.1	0	5.52	0
338	2002	12	4	2.2	8.3	0	2.51	4
339	2002	12	5	3.7	8.2	0.2	5.05	0
340	2002	12	6	3.4	5	0.2	0.57	0
341	2002	12	7	0.7	1.9	0	0.79	1.5
342	2002	12	8	1	2.9	0	0.61	0
343	2002	12	9	2.4	4	0.2	1.32	0
344	2002	12	10	2.3	9.4	0.3	3.07	0.5
345	2002	12	11	3.7	8.9	0.2	1.77	2
346	2002	12	12	1.1	11.1	0	4.12	3
347	2002	12	13	6.2	10.5	0.1	3.92	0
348	2002	12	14	3.6	10.7	0.1	1.25	5.5
349	2002	12	15	8.8	11.5	0.6	3.35	14
350	2002	12	16	8.2	11.8	0.3	1.7	4.5
351	2002	12	17	6.8	8.9	0.2	1.35	2
352	2002	12	18	3.4	4.9	0.4	1.88	0
353	2002	12	19	0.1	10.5	0.2	3.82	0
354	2002	12	20	5.9	12	0.1	4	0.5
355	2002	12	21	8.4	10.5	0.1	2.16	5
356	2002	12	22	9.1	13.3	0.1	1.44	0.5
357	2002	12	23	8	14	0.3	3.04	0
358	2002	12	24	9.3	12.3	0.5	2.29	16
359	2002	12	25	8.7	11.6	0.1	2.24	10
360	2002	12	26	10.1	15.1	0.6	3.8	0
361	2002	12	27	7.4	12.9	0.7	1.31	1
362	2002	12	28	7.6	11.1	0.4	3.46	4.5
363	2002	12	29	7.4	12.5	0.4	1.35	0
364	2002	12	30	8.1	12.9	0.9	2.63	0.5
365	2002	12	31	7.8	11.9	0.5	3.73	0
