# Supplementary material for: Optimization of black-box models with uncertain climatic inputs—Application to sunflower ideotype design
Source: PLoS One. 2017 May 25;12(5):e0176815. doi: 10.1371/journal.pone.0176815 (PMC5444610; doi:10.1371/journal.pone.0176815)
Supplement: S1 Dataset and Code — The dataset used throughout this manuscript and the R code used to call the SUNFLO model and run the proposed algorithm are provided in a single archive file. (TGZ) [file pone.0176815.s001.tgz › supplementary/data/climate/84007004_2003.txt]

JourJ	Annee	Mois	Jour	Tmin	Tmax	ETP	RAD	Pluie
1	2003	1	1	5.2	12.8	0.1	5.28	0
2	2003	1	2	6.5	16.7	0.1	6.43	0
3	2003	1	3	6.7	16.2	0.3	4.85	0
4	2003	1	4	5.1	14.9	0.7	5.94	0
5	2003	1	5	0	3.3	0.7	8.16	0
6	2003	1	6	-2.9	1.2	0.3	0.77	30
7	2003	1	7	-0.8	2.3	1	7.77	0
8	2003	1	8	-2.1	0.5	0.3	2.08	3
9	2003	1	9	-1.8	2.5	0.2	3.59	0
10	2003	1	10	-3.1	-0.6	1	6.98	0
11	2003	1	11	-4.5	-1.8	0.8	2.41	8
12	2003	1	12	-2.7	1.6	0.9	7.92	0
13	2003	1	13	-3.3	4.4	1.3	8.81	0
14	2003	1	14	1.9	9.3	0.5	8.67	0
15	2003	1	15	-3.6	10.7	0	8.65	0
16	2003	1	16	0.8	10.3	0.3	8.71	0
17	2003	1	17	0.4	9.1	0.3	3.83	0
18	2003	1	18	3.3	10.5	0.2	7.29	0
19	2003	1	19	-2	7.8	0	0.53	12
20	2003	1	20	0.9	13.6	0.2	6.1	13.5
21	2003	1	21	9.2	14.1	0.7	6.24	4.5
22	2003	1	22	2.7	14.5	0.3	8.94	0
23	2003	1	23	0.2	11.1	0.5	9.64	0
24	2003	1	24	6.4	10.2	2	9.8	0
25	2003	1	25	2.7	7.4	1.4	9.92	0
26	2003	1	26	4.7	8.9	1.8	5.98	0
27	2003	1	27	6.8	13.8	1.7	10.25	0
28	2003	1	28	9.7	16.7	2.3	9.65	0
29	2003	1	29	1.7	10.7	0.8	8.49	0
30	2003	1	30	0.1	8.4	0.7	9.88	1
31	2003	1	31	0.1	2.8	1.9	6.47	0.5
32	2003	2	1	-1.8	2.8	1.6	11.57	0
33	2003	2	2	-0.7	11	0.8	11.82	0
34	2003	2	3	-0.3	12.3	0.5	4.9	3
35	2003	2	4	4.5	10.2	1.2	6.53	0
36	2003	2	5	-0.4	7.2	1	11.91	0
37	2003	2	6	1.3	7.3	1.7	12.8	0
38	2003	2	7	0.4	10.2	1.3	11.15	0
39	2003	2	8	-3.7	11.4	0.8	12.71	0
40	2003	2	9	3.4	13.5	1	11.28	16
41	2003	2	10	3.6	11	0.8	8.05	0.5
42	2003	2	11	-1.1	10	0.9	12.03	0
43	2003	2	12	0.6	9.4	1	9.57	0
44	2003	2	13	-1.5	7	0.5	5.34	0
45	2003	2	14	-2.3	6.8	0.6	7.83	0
46	2003	2	15	-3.8	8.6	1.1	13.07	0
47	2003	2	16	-1.3	2.5	1.2	3.37	1
48	2003	2	17	-1	7.4	1.4	11.02	0
49	2003	2	18	-1.3	8.4	1.3	13.43	0
50	2003	2	19	-5.3	11.3	0.9	9.19	0
51	2003	2	20	5	10.8	1.4	5.67	0
52	2003	2	21	3	14.4	1.5	10.02	0
53	2003	2	22	-1.3	15.3	1.3	12.1	0
54	2003	2	23	-0.4	12.9	0.9	7.57	0
55	2003	2	24	7.5	14.4	1.8	12.7	0
56	2003	2	25	4.5	15.7	1.7	11.21	0
57	2003	2	26	5.9	14.1	2.6	7.58	0
58	2003	2	27	8.5	13	1.7	4.07	2
59	2003	2	28	6.9	16.6	1.4	13.39	0
60	2003	3	1	4.6	13.7	0.8	5.82	0.5
61	2003	3	2	6.9	15.5	1.2	7.26	0.5
62	2003	3	3	6.8	14.6	3	13.68	0
63	2003	3	4	5.3	19.1	2	15.63	0
64	2003	3	5	3.9	19.2	1.8	15.8	0
65	2003	3	6	8.3	15.1	2	9.42	3.5
66	2003	3	7	6.9	16	2.6	15.74	0
67	2003	3	8	2.2	16.6	2.7	17.43	0
68	2003	3	9	4.7	17.8	2	16.7	0
69	2003	3	10	2	21.2	2	17.99	0
70	2003	3	11	2.7	18.4	1.7	15.44	0.5
71	2003	3	12	6.6	18.5	2	13.85	0
72	2003	3	13	9.2	16.7	3.8	18.95	0
73	2003	3	14	5.9	17.8	2.5	17.36	0
74	2003	3	15	6.2	9.4	0.9	3.6	2.5
75	2003	3	16	-0.9	14.4	1.7	16.88	0
76	2003	3	17	-1.1	17.3	2	19.57	0
77	2003	3	18	0.8	17.6	2.2	18.39	0
78	2003	3	19	1	20	3.1	20.18	0
79	2003	3	20	2.3	20.2	3.4	20.13	0
80	2003	3	21	9.2	19.7	3.1	18.02	0
81	2003	3	22	5	18.6	2.2	15.46	0
82	2003	3	23	2.3	19.3	2.4	19.83	0
83	2003	3	24	2.5	18.8	2.5	20.62	0
84	2003	3	25	0.5	18.1	2.3	21.22	0.5
85	2003	3	26	1.5	17.4	2.3	20.57	0
86	2003	3	27	6.1	18	2.6	18.79	0
87	2003	3	28	7.6	19.9	2.2	11.66	0
88	2003	3	29	5.2	21.7	2.4	15.16	0
89	2003	3	30	4	20.3	2.3	16.14	0
90	2003	3	31	6	23.3	2.8	19.13	0
91	2003	4	1	6.1	24.1	3.1	21.16	1
92	2003	4	2	8.5	14.5	3.2	12.47	2.5
93	2003	4	3	6.4	12.3	6.1	24.42	0
94	2003	4	4	4.8	15.3	5.4	24.47	0
95	2003	4	5	6	19.2	6.1	25.16	0
96	2003	4	6	9.9	16.3	7.8	25.45	0
97	2003	4	7	5.1	14.4	5.6	26.52	0
98	2003	4	8	4.3	11.7	2	7.19	0.5
99	2003	4	9	6.2	9.2	0.5	2.27	38
100	2003	4	10	6.4	14.2	2.4	15	0.5
101	2003	4	11	2.1	16.4	1.6	10.04	3
102	2003	4	12	5.9	19	3.4	25.2	0
103	2003	4	13	3.6	21.3	3.4	24.82	0
104	2003	4	14	5.4	22	3.1	17.9	0
105	2003	4	15	7.4	22.7	3.3	19.37	0
106	2003	4	16	6.4	23.3	3.8	24.58	0
107	2003	4	17	6.3	24.2	3.7	24.35	0
108	2003	4	18	7.9	23.8	3.8	24.51	0
109	2003	4	19	5.9	21.2	2.8	16.68	2.5
110	2003	4	20	11.5	16.4	2.3	9.46	10.5
111	2003	4	21	8.1	20.6	3.7	25	0
112	2003	4	22	8.4	23.5	3.7	23.49	0
113	2003	4	23	7.4	23.8	4	26.05	0
114	2003	4	24	7.5	25	4.2	26.37	0
115	2003	4	25	11.1	22.8	4.2	24.24	0
116	2003	4	26	9.7	20.8	2.3	11.15	18.5
117	2003	4	27	7.2	23	4.3	28.16	0
118	2003	4	28	11	23.2	4.8	25.46	0
119	2003	4	29	9.8	25.4	3.7	19.76	0
120	2003	4	30	14.8	23	2.2	6.63	0
121	2003	5	1	10.6	23.3	3.8	21.3	4.5
122	2003	5	2	12.1	25	3.8	20.52	0
123	2003	5	3	14.9	24	6.4	30.55	0
124	2003	5	4	8.3	25.7	4.4	26.88	0
125	2003	5	5	11.4	29.7	4.7	23.02	0
126	2003	5	6	11.7	29.2	5.2	27.14	0
127	2003	5	7	16.5	25.4	4.2	18.06	0
128	2003	5	8	10.2	24.9	4.8	28.58	0
129	2003	5	9	11.4	26.8	5.1	25.76	0
130	2003	5	10	15.8	25.8	5.2	23.12	0
131	2003	5	11	11.2	27.6	5.2	29.15	0
132	2003	5	12	15.6	26.8	5.9	28.46	0
133	2003	5	13	12.1	26.5	6.3	28.03	0
134	2003	5	14	12.1	19.7	7.2	31.07	0
135	2003	5	15	11.4	23.4	6.5	30.33	0
136	2003	5	16	11.1	25	5.3	28.45	0
137	2003	5	17	11	23.5	3.5	17.2	0
138	2003	5	18	12.8	26.5	5.2	27.8	0
139	2003	5	19	12.1	22.2	2.8	14.08	20
140	2003	5	20	9.2	22	5.3	28.98	0
141	2003	5	21	11	21	6.3	29.7	0
142	2003	5	22	13.4	24	7	30.79	0
143	2003	5	23	16.7	28.8	6.8	31.72	0
144	2003	5	24	10.1	26.7	5.5	29.09	0
145	2003	5	25	11.4	20.7	4.1	14.93	8
146	2003	5	26	11.2	18.1	2.6	9.86	4
147	2003	5	27	14.2	22.9	3.6	14.19	0
148	2003	5	28	15.5	29.2	6.2	29.51	0
149	2003	5	29	15.1	32.1	5.9	27.39	0
150	2003	5	30	16.1	30.7	6.2	30.1	0
151	2003	5	31	15	30.6	5.7	27.86	0
152	2003	6	1	15.6	30.8	6.1	29.18	0
153	2003	6	2	14.8	30.2	6.1	29.88	0
154	2003	6	3	15.3	28.8	4.7	21.51	0
155	2003	6	4	15.2	30.3	6.3	30.08	0
156	2003	6	5	14.1	31.4	5.4	24.84	0.5
157	2003	6	6	16.1	28.5	6	29.88	0
158	2003	6	7	15.1	32	6.4	31.32	0
159	2003	6	8	15.8	32.1	6.4	30.28	0
160	2003	6	9	15.7	33.9	6.6	30.8	0
161	2003	6	10	16.6	32.2	6.6	31.39	0
162	2003	6	11	16.9	33.8	6.8	31.59	0
163	2003	6	12	16.1	34	6.7	31.4	0
164	2003	6	13	16.3	35.9	6.8	30.65	0
165	2003	6	14	19.1	36.9	6.9	29.41	0
166	2003	6	15	20.5	36.4	5.9	21.23	0
167	2003	6	16	23.1	34.7	8.5	31.29	0
168	2003	6	17	22.9	34.6	7	25.4	0
169	2003	6	18	22.7	29.6	10.1	31.51	0
170	2003	6	19	20.4	32	10.6	32.9	0
171	2003	6	20	23.6	36.4	9.8	33.17	0
172	2003	6	21	23.8	37.1	9.5	33.76	0
173	2003	6	22	16.7	33.3	6.8	31.07	0
174	2003	6	23	16.6	35.8	7.1	32.08	0
175	2003	6	24	17.8	35.9	6.7	28.62	0
176	2003	6	25	19.4	36.1	7	29.21	0
177	2003	6	26	21.6	37.4	6.9	26.41	0
178	2003	6	27	21.4	33.5	8.8	31.08	0
179	2003	6	28	21.4	33	6.9	22.94	0
180	2003	6	29	17.5	31.6	6.3	28.15	0
181	2003	6	30	17.7	32.3	6.9	30.26	0
182	2003	7	1	18	31.4	6.4	25.76	3.5
183	2003	7	2	15.9	28.2	5.6	24.71	0
184	2003	7	3	16.3	28.5	6.4	29.06	0
185	2003	7	4	16.7	27.1	7.4	32.51	0
186	2003	7	5	18.2	29.2	8.5	33.02	0
187	2003	7	6	17.8	32	7.8	32.98	0
188	2003	7	7	19.9	34.3	7.9	31.7	0
189	2003	7	8	21.5	33.9	8.1	31.85	0
190	2003	7	9	20.1	32.7	7.2	27.25	0
191	2003	7	10	22.4	36.2	7.7	30.47	0
192	2003	7	11	17.3	36.2	7.4	29.98	0
193	2003	7	12	19.1	36.9	7.3	31.15	0
194	2003	7	13	17.5	37.2	7	30.49	0
195	2003	7	14	18.1	34.5	6.8	29.64	0
196	2003	7	15	17.2	33.8	6.6	29.7	0
197	2003	7	16	19.1	33.3	6.1	25.33	0
198	2003	7	17	20.7	33.8	7.8	31.68	0
199	2003	7	18	20.1	36	8.1	32.69	0
200	2003	7	19	15.4	36	6.7	30.8	0
201	2003	7	20	19.8	34.4	6.6	27.52	0
202	2003	7	21	18.4	36.8	6.6	27.18	0
203	2003	7	22	19.6	36.4	6.8	28.72	0
204	2003	7	23	21.4	38.5	7.6	29.11	4
205	2003	7	24	18.6	32.1	6.9	29.34	0
206	2003	7	25	19.4	34.9	6.9	29.53	0
207	2003	7	26	18.7	36.4	6.8	28.48	0
208	2003	7	27	21.7	32.8	5	18.31	1
209	2003	7	28	18.1	31	7.7	30.64	0
210	2003	7	29	19.7	31.1	9.1	30.74	0
211	2003	7	30	21	34.9	7.6	28.72	0
212	2003	7	31	21.9	28.5	8.6	29.46	0
213	2003	8	1	20.1	33.7	8	30.04	0
214	2003	8	2	17.1	38.2	6.6	28.97	0
215	2003	8	3	17.6	36.9	6.4	28.18	0
216	2003	8	4	18.2	38.9	6.5	28.06	0
217	2003	8	5	19.2	40.5	6.5	27.83	0
218	2003	8	6	21	39.6	6.8	25.76	0
219	2003	8	7	19.8	38.9	6.3	26.4	0
220	2003	8	8	18.8	38.5	5.7	22.83	0
221	2003	8	9	19.4	38.9	6.2	26.41	0
222	2003	8	10	18.6	38.3	6.3	26.62	0
223	2003	8	11	19.8	39.5	6.5	25.94	0
224	2003	8	12	18.8	40.3	6.3	26.18	0
225	2003	8	13	19.8	39.6	6.1	24.64	0
226	2003	8	14	20.5	39.7	4.9	16.57	2
227	2003	8	15	19.3	34.9	4.7	19.09	0
228	2003	8	16	19.8	35.9	5.4	22.28	0
229	2003	8	17	19.6	33.4	3.6	12.04	5
230	2003	8	18	18.9	34	5.4	23.81	0
231	2003	8	19	19.2	35.1	6	26.57	0
232	2003	8	20	16.4	36.8	5.4	23	0
233	2003	8	21	20.1	32.6	5.8	25.76	0
234	2003	8	22	18.3	35.9	5.7	25.31	0
235	2003	8	23	18.1	36	5.5	24.84	0
236	2003	8	24	19.9	36.7	5.4	22.79	0
237	2003	8	25	21.3	35.7	5.3	20.97	0
238	2003	8	26	20.4	35.4	5.9	24.88	0
239	2003	8	27	19.5	36.3	5.8	24.62	0
240	2003	8	28	22.3	32.6	5.2	17.96	0
241	2003	8	29	25.8	33	5.7	18.79	0
242	2003	8	30	15.8	31.7	4.7	22.54	3
243	2003	8	31	17.9	25.9	5.9	24.41	0
244	2003	9	1	17.2	25.5	6.5	24.04	0
245	2003	9	2	15.3	25.6	6.3	24.74	0
246	2003	9	3	15.1	28.5	5	23.69	0
247	2003	9	4	11.4	29.8	4.2	22.67	0
248	2003	9	5	14.7	21.1	1.7	4.44	0
249	2003	9	6	11	29.4	4.1	23.04	0
250	2003	9	7	13.9	26.9	2.5	9.5	48.5
251	2003	9	8	14.6	23.2	2.9	15.66	1
252	2003	9	9	15.7	22.2	3.3	15.78	0
253	2003	9	10	17.6	24.2	5.7	22.04	0
254	2003	9	11	16.1	24.6	5.3	21.61	0
255	2003	9	12	17.8	25.2	6.4	22.81	0
256	2003	9	13	17.5	26.8	6.1	21.12	0
257	2003	9	14	14.2	27	4.2	22.09	0
258	2003	9	15	11.6	27.4	3.6	21.21	0
259	2003	9	16	11	28.9	3.5	21.62	0
260	2003	9	17	10.9	29.7	3.5	21.15	0
261	2003	9	18	11.7	29.6	3.5	20.94	0
262	2003	9	19	11.4	29.6	3.4	20.38	0
263	2003	9	20	10.8	29.1	3.4	20.66	0
264	2003	9	21	11.7	28.9	3.3	19.77	0
265	2003	9	22	14.7	20.5	0.5	1.77	52.5
266	2003	9	23	14.2	25.8	3.5	19.07	0
267	2003	9	24	13.5	21.2	4.5	20.72	0
268	2003	9	25	10.9	26.4	2.8	18.65	0
269	2003	9	26	13.2	24.9	2.6	16.78	0
270	2003	9	27	15.6	22.5	1.3	5.68	22.5
271	2003	9	28	15.7	18.4	0.6	3.49	12
272	2003	9	29	14.1	22.2	3.3	19.5	0
273	2003	9	30	9.5	21	1.2	5.44	0.5
274	2003	10	1	16.2	27.3	3.2	14.5	0
275	2003	10	2	15.2	28.7	2.9	15.96	0
276	2003	10	3	20.7	26.7	3	15.07	0
277	2003	10	4	14.8	23.1	2.4	12.96	0.5
278	2003	10	5	11.1	16.2	2.9	15.3	0
279	2003	10	6	9.5	17.2	3.1	18.24	0
280	2003	10	7	5.9	20.5	1.8	11.7	0
281	2003	10	8	11.1	17.4	3.5	17.83	0
282	2003	10	9	12.3	22	3.4	15.62	0
283	2003	10	10	14.2	23.7	2.7	16.93	0
284	2003	10	11	7.5	23.4	1.7	15.4	0
285	2003	10	12	15.5	23.4	1.8	9.3	0
286	2003	10	13	14.4	22.7	1.5	9.01	0
287	2003	10	14	12.5	24.4	1.8	12.82	38.5
288	2003	10	15	14.5	22.6	1.8	11.82	0
289	2003	10	16	11.4	20.8	1.7	14.55	0
290	2003	10	17	9.3	13.4	0.6	2.97	0.5
291	2003	10	18	8.8	15.2	1	7.14	0
292	2003	10	19	11.3	15.7	0.9	3.38	7
293	2003	10	20	12.7	20.5	1.2	7.79	0
294	2003	10	21	10.2	14	2	14.2	0
295	2003	10	22	4.5	17.2	1.2	13.53	6
296	2003	10	23	6.7	15.5	1.2	11.86	0
297	2003	10	24	5.3	10.8	1.7	13.74	0
298	2003	10	25	3.4	11	1.7	13.38	0
299	2003	10	26	0.3	7	0.1	2.17	16.5
300	2003	10	27	5.9	12.8	1.1	12.19	0
301	2003	10	28	6.1	16.7	1.3	7.54	10.5
302	2003	10	29	8.6	15.5	1	8.79	1
303	2003	10	30	5.7	16.7	0.8	8	0
304	2003	10	31	10.2	17.7	0.4	2.02	11
305	2003	11	1	6	17.5	0.9	12.5	0
306	2003	11	2	6.3	17	0.9	11.95	0
307	2003	11	3	3.7	18.1	0.7	11.24	0
308	2003	11	4	6	18.2	0.9	11.49	0
309	2003	11	5	3.3	20	0.7	11.28	0.5
310	2003	11	6	2.6	18.7	0.6	11.4	0
311	2003	11	7	3.2	9.6	0.2	2.15	37
312	2003	11	8	5.8	13.3	0.7	2.83	2
313	2003	11	9	7.7	16.2	0.5	2.54	0
314	2003	11	10	9.2	20	0.7	9.44	0
315	2003	11	11	5.6	19.4	0.5	9.97	0.5
316	2003	11	12	8	14.6	0.3	2.72	2
317	2003	11	13	9.8	15.2	0.8	10.62	0
318	2003	11	14	4.3	11.8	0.3	4.1	0
319	2003	11	15	5.4	15.7	0.4	7.86	0.5
320	2003	11	16	12.7	15.8	0.5	1.21	27
321	2003	11	17	8	11.6	0.8	7.42	0
322	2003	11	18	5.3	14.5	0.7	9.74	0
323	2003	11	19	2.6	16.3	0.3	9.39	0.5
324	2003	11	20	3.5	17.6	0.3	8.05	0
325	2003	11	21	5.9	18.4	0.5	3.99	0.5
326	2003	11	22	12.9	18.7	1	5.06	0
327	2003	11	23	15.5	18.5	1.8	4.2	2
328	2003	11	24	11.6	16	0.3	1.24	12.5
329	2003	11	25	9.5	14.7	0.4	3.74	0.5
330	2003	11	26	4.2	15.1	0.1	8.34	0
331	2003	11	27	7.2	13.8	0.6	1.82	2.5
332	2003	11	28	3.4	10.8	0.7	8.53	0
333	2003	11	29	5.1	10.9	0.5	8.84	0.5
334	2003	11	30	4.6	13.9	0.3	1.79	9
335	2003	12	1	11.2	16	0.4	0.96	123
336	2003	12	2	9.1	12.4	0	0.79	42
337	2003	12	3	8.6	18.7	1.2	1.67	0.5
338	2003	12	4	9.5	16.8	0.6	6.38	1
339	2003	12	5	7.7	13	0.3	4.84	0
340	2003	12	6	5.3	10.6	0.1	7.54	0
341	2003	12	7	4.4	9.5	0.4	5.64	0
342	2003	12	8	1	11	0	7.28	0
343	2003	12	9	-2.1	8	0	6.61	0
344	2003	12	10	1.3	11.7	0	7.43	0
345	2003	12	11	-1.8	12.1	0	8.25	0.5
346	2003	12	12	-0.2	15.9	0	7.55	0
347	2003	12	13	2.9	14.8	0.1	5.93	0
348	2003	12	14	3	17.6	0.6	7.84	0
349	2003	12	15	7.1	10.2	2.1	7.64	0
350	2003	12	16	4.3	7.8	1.2	8.15	0
351	2003	12	17	0.8	11.2	0.5	2.17	0.5
352	2003	12	18	6.5	14.5	0.5	4.89	2.5
353	2003	12	19	8	10.8	0.4	2.1	0.5
354	2003	12	20	1.4	11.8	0	6	0.5
355	2003	12	21	6.1	15.4	0.5	5.46	0
356	2003	12	22	0.8	6.3	0.9	4.7	0
357	2003	12	23	2.5	5.1	1.6	7.3	0
358	2003	12	24	2	6.8	1.4	8.3	0
359	2003	12	25	-2.9	9.1	0.4	8.07	0
360	2003	12	26	-4.1	11.1	0	7.9	0
361	2003	12	27	4.7	12.1	0.3	2.08	0
362	2003	12	28	7.9	12.1	0.8	0.74	5.5
363	2003	12	29	4.2	8	0.7	7.58	0
364	2003	12	30	-0.5	8.7	0.3	7.06	0
365	2003	12	31	3	5.7	1.3	5.71	0
