# Supplementary material for: Optimization of black-box models with uncertain climatic inputs—Application to sunflower ideotype design
Source: PLoS One. 2017 May 25;12(5):e0176815. doi: 10.1371/journal.pone.0176815 (PMC5444610; doi:10.1371/journal.pone.0176815)
Supplement: S1 Dataset and Code — The dataset used throughout this manuscript and the R code used to call the SUNFLO model and run the proposed algorithm are provided in a single archive file. (TGZ) [file pone.0176815.s001.tgz › supplementary/data/climate/86139002_2001.txt]

JourJ	Annee	Mois	Jour	Tmin	Tmax	ETP	RAD	Pluie
1	2001	1	1	2.5	10.2	0.6	1	4.5
2	2001	1	2	5.2	12.1	0.6	3.82	7.5
3	2001	1	3	4.6	9.7	0.2	3.72	5.5
4	2001	1	4	5.6	11.9	0.2	4.61	10.5
5	2001	1	5	8.3	12.7	0.9	1.4	8.5
6	2001	1	6	5.7	9.8	0.2	3.25	2.5
7	2001	1	7	4.5	9.6	0.1	4.84	2
8	2001	1	8	2.6	7.1	0.2	3.62	0
9	2001	1	9	-1.9	7.6	0.3	3.03	2
10	2001	1	10	3.6	11.9	0.4	3.41	0.5
11	2001	1	11	8.6	11.7	0.4	1.61	2
12	2001	1	12	8.6	10.9	0.3	1.94	0
13	2001	1	13	2.2	5.5	0.4	3.15	0
14	2001	1	14	-2.8	0.6	0.5	1.96	0
15	2001	1	15	-0.2	1.1	0	0.82	0
16	2001	1	16	-1.2	7.7	0.2	3.06	0.5
17	2001	1	17	2	7	0.1	3.84	1
18	2001	1	18	1.2	7.9	0.1	2.42	0
19	2001	1	19	4.3	9	0.2	3.98	6
20	2001	1	20	1.7	5.7	0.1	4.51	0
21	2001	1	21	0.6	10.6	0	2.55	0
22	2001	1	22	4.5	9.2	0.3	2.27	8
23	2001	1	23	8.1	12.7	0.8	1.76	9.5
24	2001	1	24	8.1	12.4	0.7	6.21	17.5
25	2001	1	25	5.2	10.3	0.6	4.55	5.5
26	2001	1	26	4.2	10.4	0.9	3.14	7.5
27	2001	1	27	2.6	9.4	0.4	6.04	6
28	2001	1	28	4	5.9	0.3	1.58	2
29	2001	1	29	1.4	7.3	0.5	6.7	0
30	2001	1	30	-2.7	6.3	0	6.5	3.5
31	2001	1	31	4.2	9.2	0.3	2.71	0.5
32	2001	2	1	1.2	6.5	0.1	8.57	0
33	2001	2	2	-1.6	7.2	0	2.87	0.5
34	2001	2	3	5	11.9	0	2.37	0.5
35	2001	2	4	9.9	13.5	0.6	5.18	1.5
36	2001	2	5	9.1	11.8	0.3	1.86	2
37	2001	2	6	9.2	11.5	0.6	2.01	19.5
38	2001	2	7	7.1	13.6	1	2.75	2
39	2001	2	8	7.7	10.5	1.3	5.32	2
40	2001	2	9	4.2	7.4	1.7	3.74	0
41	2001	2	10	-1.5	9.8	0.9	6.31	0
42	2001	2	11	7.7	15.3	0.7	5.3	0
43	2001	2	12	7.5	16	2.1	8.75	0
44	2001	2	13	6.7	7.8	3	3.27	0
45	2001	2	14	2.2	8.8	1.5	8.86	0
46	2001	2	15	-0.6	11.5	0.6	11.49	0
47	2001	2	16	-1.3	6.9	0.5	5.95	0
48	2001	2	17	-0.4	9	0.8	6.88	0
49	2001	2	18	2.5	5.7	1	3.55	0
50	2001	2	19	-0.8	6.9	0.7	8.93	0
51	2001	2	20	-1.2	7.2	0.5	5.79	0
52	2001	2	21	-0.2	9.3	0.7	12.51	0
53	2001	2	22	1.4	9.5	0.3	3.43	0
54	2001	2	23	4.8	9.8	0.6	5.01	0.5
55	2001	2	24	1.4	7.7	1.1	11.87	0
56	2001	2	25	-2.6	4.8	0.9	11.5	0
57	2001	2	26	-3.6	6.4	1.2	11.7	1
58	2001	2	27	0	6.1	0.7	7.72	4.5
59	2001	2	28	0.2	6.9	0.8	8.93	0.5
60	2001	3	1	0.1	7.6	1	12.22	0.5
61	2001	3	2	-1	5.6	0.5	4.06	15
62	2001	3	3	1	7.7	0.4	3.29	5
63	2001	3	4	4.9	8.2	0.4	4.48	2
64	2001	3	5	2.6	13.6	1	13.23	0
65	2001	3	6	4	18.8	0.9	9.39	0
66	2001	3	7	11.2	14	0.8	4.99	8
67	2001	3	8	9.1	13.7	1.4	9.75	0
68	2001	3	9	8.7	13.5	1.2	8.17	2
69	2001	3	10	9.4	13.9	0.6	4.87	0
70	2001	3	11	11.5	16.5	1.3	6.43	11.5
71	2001	3	12	8.8	12.3	1.4	8.66	6
72	2001	3	13	5	11.9	0.7	5.15	3
73	2001	3	14	6.8	11.6	0.7	7.12	0.5
74	2001	3	15	8.9	13.6	1	6.87	0
75	2001	3	16	4.3	16.3	1.3	10.74	0
76	2001	3	17	4.9	13.5	1	11.44	0.5
77	2001	3	18	7.6	13	1.3	6.39	8
78	2001	3	19	3.8	11.8	0.4	3.89	8.5
79	2001	3	20	8.7	14.9	0.3	3.73	10.5
80	2001	3	21	10.8	13.7	0.6	4.31	3.5
81	2001	3	22	10.5	14.9	1.2	9.2	0
82	2001	3	23	9.9	14.9	1.3	10.67	1
83	2001	3	24	8.2	18	1.6	10.74	0
84	2001	3	25	8.4	12.3	1.1	7.5	4
85	2001	3	26	4.2	13.2	1.2	11.72	0
86	2001	3	27	6.4	14.6	1.6	13.29	1
87	2001	3	28	6.4	11	0.8	6.27	23
88	2001	3	29	5.7	12	1.5	13.93	0.5
89	2001	3	30	1.6	13.5	1.7	17.5	0
90	2001	3	31	6.3	13.2	1.2	6.73	0
91	2001	4	1	4.1	20.6	2.7	21.11	0
92	2001	4	2	9.3	21.6	4.1	19.08	1.5
93	2001	4	3	9.2	15.7	2.6	14.88	1.5
94	2001	4	4	7.7	13.5	2.9	17.19	1
95	2001	4	5	3.9	13.3	1.7	12.14	1
96	2001	4	6	9.4	13.1	0.5	3.54	9.5
97	2001	4	7	4.7	12.3	1.7	13.44	11
98	2001	4	8	7.4	12.8	2.2	11.18	0
99	2001	4	9	7.3	12.7	1	7.88	0
100	2001	4	10	8.5	13.3	2.1	11.01	0
101	2001	4	11	7.7	13.8	3.1	17.36	0
102	2001	4	12	3	13.3	2.7	20.48	0
103	2001	4	13	2.8	12.3	2.4	15.48	0
104	2001	4	14	-0.1	10.7	2.8	23.77	0
105	2001	4	15	2.5	13.2	1.4	9.01	0
106	2001	4	16	6.4	11.9	2.2	14.14	0
107	2001	4	17	1.9	11.7	2.2	15.57	0
108	2001	4	18	1.5	11.4	1.3	10.35	0
109	2001	4	19	1.5	9.2	2.5	18.37	0
110	2001	4	20	0	10.6	2.8	20.69	0
111	2001	4	21	2.2	10.4	2.9	18.98	1
112	2001	4	22	0.4	11.3	1.9	13.21	7
113	2001	4	23	5.3	11.6	1.7	10.77	0
114	2001	4	24	6.9	17	2.3	12.34	8
115	2001	4	25	6.7	13.9	2.9	18.02	3
116	2001	4	26	5.7	15.3	3	21.35	0.5
117	2001	4	27	7.6	16.2	2.3	12.4	0
118	2001	4	28	8.3	11.7	1	6.11	4.5
119	2001	4	29	7.6	11.4	1.3	8.81	3
120	2001	4	30	7.4	9.7	0.8	5.4	19
121	2001	5	1	6.1	15.3	2.4	12.74	7.5
122	2001	5	2	7.3	19.2	3.6	22.79	6.5
123	2001	5	3	9.3	16.1	2.6	15.31	0
124	2001	5	4	3.4	15.9	2.5	19.36	5
125	2001	5	5	6.2	9.1	0.9	4.66	3
126	2001	5	6	6.1	12.1	2.7	17.32	0
127	2001	5	7	7.4	13.5	1.7	8.73	0
128	2001	5	8	9.9	15.2	1.9	9.87	0
129	2001	5	9	11.6	20.1	3.2	18.11	0
130	2001	5	10	11.2	17.9	1.9	9.81	0
131	2001	5	11	8.7	23.6	4.3	27.3	0
132	2001	5	12	9.6	25.6	5.3	30.44	0
133	2001	5	13	11.7	18	3.6	20.08	0.5
134	2001	5	14	8.2	19.8	3.2	19.93	6
135	2001	5	15	10.1	18.8	4.5	27.08	0
136	2001	5	16	8	17.7	2.1	12.31	0
137	2001	5	17	9.9	16.5	3.2	17.7	5
138	2001	5	18	4.4	16.7	3.2	22.76	0
139	2001	5	19	5.6	18.9	4.8	31.07	0
140	2001	5	20	7.6	21.3	5.4	31.3	0
141	2001	5	21	8.5	23.4	5.4	30.27	0
142	2001	5	22	10.7	24.6	5.6	29.68	0
143	2001	5	23	9.6	24.3	5.4	31.66	0
144	2001	5	24	12.8	24.4	4.6	23.66	0
145	2001	5	25	11.9	21.1	4.7	26.63	0
146	2001	5	26	9.7	22	4.1	24.46	0
147	2001	5	27	10.1	27.2	5.2	29.36	0
148	2001	5	28	11.4	30.5	5.7	31.4	0
149	2001	5	29	13.3	31.6	6	31.58	0
150	2001	5	30	14.4	32	5.6	25.89	0
151	2001	5	31	13.5	23.1	6.6	29.92	0
152	2001	6	1	8.6	21.1	5.8	32.16	0
153	2001	6	2	8.2	21.5	5.1	29.51	0
154	2001	6	3	10.4	18.9	5.8	30.8	0
155	2001	6	4	4.6	22.9	5.4	33.44	0
156	2001	6	5	7.7	22.6	4.1	20.66	0.5
157	2001	6	6	12.3	21.1	4.9	24.06	0
158	2001	6	7	9.5	20	3.3	16.57	0.5
159	2001	6	8	11.7	18.8	2.5	12.42	4.5
160	2001	6	9	10.9	18.2	2.2	10.27	0
161	2001	6	10	10.6	20.2	5.6	28.2	0
162	2001	6	11	7.1	21.4	5.3	33.12	0
163	2001	6	12	6.8	23.9	4.9	28.35	0
164	2001	6	13	10.5	23.6	5.6	30.01	0
165	2001	6	14	8	24.1	4.9	27.62	0
166	2001	6	15	14.5	21.4	3.5	14.67	5
167	2001	6	16	11.7	19.4	4.3	23.13	5.5
168	2001	6	17	12.6	18.6	3.5	18.87	1.5
169	2001	6	18	9.5	20.8	4.1	22.91	0
170	2001	6	19	8.3	22.1	5.5	32.07	0
171	2001	6	20	8.4	26.7	6.1	33.49	0
172	2001	6	21	10.8	29.5	6.3	33.14	0
173	2001	6	22	13.4	29.7	6.4	33.12	0
174	2001	6	23	13	30.9	6	29.62	0
175	2001	6	24	14.1	31.4	6.5	30.91	0
176	2001	6	25	18.3	33.6	8.1	31.21	0
177	2001	6	26	17.8	21.9	3.1	11.84	0
178	2001	6	27	15	23.5	4.4	19.31	0
179	2001	6	28	12.4	25.4	5.8	30.76	0
180	2001	6	29	11.4	29.8	6.2	32.65	0
181	2001	6	30	12.8	27.3	6.2	30.78	0
182	2001	7	1	13.4	27.2	6.9	32.79	0
183	2001	7	2	15.5	30.8	8	32.49	0
184	2001	7	3	15.8	33	7.6	31.66	0.5
185	2001	7	4	13.7	17.7	0.5	3.13	24
186	2001	7	5	13.9	23.9	3.5	17.31	0.5
187	2001	7	6	12.4	21.2	2	10.26	4.5
188	2001	7	7	15	23.2	3.8	16.66	6
189	2001	7	8	13.8	22.1	5.1	25.77	0
190	2001	7	9	10.2	25.7	5.6	31.9	0
191	2001	7	10	12.1	21.8	3.5	16.93	0.5
192	2001	7	11	13.9	22.4	5.9	28.35	0
193	2001	7	12	10.9	20.8	2.4	12.97	3.5
194	2001	7	13	13.8	21.2	2	9.84	14
195	2001	7	14	14.2	18.1	2.1	8.84	9.5
196	2001	7	15	10.1	21.1	4.4	23.84	0
197	2001	7	16	7.7	22	5	30.97	0.5
198	2001	7	17	12.7	20	3.2	13.15	14.5
199	2001	7	18	12.5	19.3	4.4	22.3	10
200	2001	7	19	13.1	21.2	3.8	18.35	1
201	2001	7	20	10.1	20.2	4.2	23.55	0
202	2001	7	21	8.3	25.8	5.1	30.64	0
203	2001	7	22	13.3	29.7	5.7	28.7	10.5
204	2001	7	23	14.5	27.2	5.1	25.14	0
205	2001	7	24	15.2	27.3	5.4	25.93	0
206	2001	7	25	15.4	29.3	5.4	25.54	0
207	2001	7	26	18.1	30.3	5.8	25.71	0.5
208	2001	7	27	17.1	27.2	4.1	18.43	0.5
209	2001	7	28	16.2	27.3	4	19.05	25.5
210	2001	7	29	17.6	30	5.8	26.71	0
211	2001	7	30	15.2	29.5	6	29.37	0
212	2001	7	31	16.8	31.8	5.5	26.04	0
213	2001	8	1	18	30.8	5.3	21.83	0
214	2001	8	2	20.3	25.4	4.2	16.52	1
215	2001	8	3	15.6	22.3	3.8	16.95	0
216	2001	8	4	14	21.4	4.1	19.82	0
217	2001	8	5	12.2	20.7	3	15.43	10
218	2001	8	6	15.1	22	2.1	10.27	1.5
219	2001	8	7	17.2	20.8	2.1	9.01	15
220	2001	8	8	14.5	21.2	3.4	16.62	3.5
221	2001	8	9	14.1	21.3	4.4	23.08	0
222	2001	8	10	8	21.1	3.8	23.35	0
223	2001	8	11	8.7	22.6	4.5	27.88	0
224	2001	8	12	8.1	26.7	4.6	27.55	0
225	2001	8	13	11	28.8	4.8	26.82	0
226	2001	8	14	13.2	31.2	5	25.2	0
227	2001	8	15	18.3	28.8	4.8	18.4	4.5
228	2001	8	16	15.5	23.1	4.8	25.85	0
229	2001	8	17	9.5	25.1	4.1	24.67	0
230	2001	8	18	15.7	23.7	2.2	7.52	10
231	2001	8	19	15	21.2	2.7	12.51	3
232	2001	8	20	15.8	23.2	3.7	19.33	0
233	2001	8	21	10.8	28.3	4.4	25.64	0
234	2001	8	22	12.3	29.8	4.4	24.83	0
235	2001	8	23	14	31.6	4.6	24.36	0
236	2001	8	24	15.7	33.3	5	24.5	0
237	2001	8	25	15.5	34.9	5.2	24.05	0
238	2001	8	26	18.6	31.2	4.4	18.26	0
239	2001	8	27	18.9	29.5	4.9	21.39	0
240	2001	8	28	16.5	29.1	5.4	23.27	0.5
241	2001	8	29	15.2	22.6	1.6	6.7	12.5
242	2001	8	30	15.7	21.4	2.9	13.22	0
243	2001	8	31	12.7	20.8	3.5	18.57	0.5
244	2001	9	1	9.2	21.3	3	18.51	0
245	2001	9	2	9.4	24.7	3.4	21.39	0
246	2001	9	3	8.8	22.8	2.9	18.03	0.5
247	2001	9	4	8.2	19	2.4	15.06	1.5
248	2001	9	5	5.2	20.9	2.9	21.49	0
249	2001	9	6	6.9	21.9	2.7	18.58	0
250	2001	9	7	11.1	21.9	3.5	19.9	0
251	2001	9	8	11.4	21.9	2.6	13.13	0
252	2001	9	9	11.2	18.7	3.4	17.71	0
253	2001	9	10	4.8	19	2.7	18.24	0
254	2001	9	11	4.3	20.4	2.7	20.05	0
255	2001	9	12	5.4	22.6	2.6	18.17	0
256	2001	9	13	9	19.5	1.8	8.1	7
257	2001	9	14	9.3	18.5	2.4	13.18	0
258	2001	9	15	4.4	18.3	1.6	13.29	0.5
259	2001	9	16	6	18.9	2.6	15.62	0
260	2001	9	17	7.2	18.1	2.7	15.93	0
261	2001	9	18	5.5	14.7	1.1	5.22	3
262	2001	9	19	10.7	19.3	2.2	10.79	0
263	2001	9	20	10.3	20	2.2	14.09	0
264	2001	9	21	5.8	21	2.4	18.34	0
265	2001	9	22	9.1	20.9	3.5	18.03	0
266	2001	9	23	9.7	18.2	3.5	10.49	0
267	2001	9	24	8.5	18.3	1.6	10.26	0
268	2001	9	25	7.7	19	1.5	9.4	8
269	2001	9	26	9	20.6	2.1	12.01	0
270	2001	9	27	7	23.4	2.3	16.7	0
271	2001	9	28	9.5	23.7	2.1	11.26	3
272	2001	9	29	13.9	20.6	1.8	7.02	0
273	2001	9	30	7.2	22.8	1.6	12.41	0
274	2001	10	1	17.9	21	1.7	3.55	0
275	2001	10	2	15.8	25.3	2.8	10.27	15.5
276	2001	10	3	14	16.8	1	4.23	8.5
277	2001	10	4	10	17.5	1.3	9.8	0
278	2001	10	5	10.3	19.7	1.3	7.17	0
279	2001	10	6	12.2	21.1	1.5	7.85	5
280	2001	10	7	12	19.8	2.2	9.31	11
281	2001	10	8	11.3	17.4	2	12.43	1
282	2001	10	9	10.4	18.3	1.8	11.26	0
283	2001	10	10	5.5	20.8	1.3	13.48	0.5
284	2001	10	11	5.6	22	1.4	14.62	0
285	2001	10	12	10.1	26.9	1.6	12.12	0
286	2001	10	13	13.4	23.1	1.6	8.91	0.5
287	2001	10	14	14	21.6	1.7	10.34	0
288	2001	10	15	13.5	20.7	2.1	11.13	0
289	2001	10	16	9.5	21.2	1.4	11.72	0.5
290	2001	10	17	9.6	23.2	1.7	8.45	5.5
291	2001	10	18	12.9	20.8	1.7	11.43	0
292	2001	10	19	11.4	20.4	1.2	5.93	14.5
293	2001	10	20	11.9	18.2	1.2	7.86	5.5
294	2001	10	21	10	16.6	0.8	6.56	6
295	2001	10	22	11	19.9	1.4	8.72	6.5
296	2001	10	23	12.7	17.4	1.2	8.47	0.5
297	2001	10	24	10.6	17.1	0.9	4.78	5
298	2001	10	25	7.9	15.7	0.6	6.03	0.5
299	2001	10	26	3.3	17.9	0.5	10.84	0
300	2001	10	27	11.1	18.4	1	7.94	0
301	2001	10	28	8	20.1	0.6	6.88	0.5
302	2001	10	29	7.6	18.2	0.6	9.2	0
303	2001	10	30	8.4	22.7	0.9	9.83	0
304	2001	10	31	10	16.9	1.2	5.3	0
305	2001	11	1	4.1	12.8	0.9	10.25	0
306	2001	11	2	3.4	13.8	1.2	10.55	0
307	2001	11	3	4.2	12.8	0.7	10.14	0
308	2001	11	4	1	10.6	0.2	7.92	0
309	2001	11	5	5.6	9.4	0.5	3.26	0
310	2001	11	6	2.6	12.1	0.1	5.05	2
311	2001	11	7	10	14.3	0.4	4.06	3
312	2001	11	8	6	12.3	1	3.48	4
313	2001	11	9	0.3	6.8	0.7	6.44	0
314	2001	11	10	-0.2	5.3	0.7	9.1	0
315	2001	11	11	-3.3	7.5	0.6	9.53	0
316	2001	11	12	3.3	9.4	0	2.05	1
317	2001	11	13	6.2	11.2	0.5	2.52	1.5
318	2001	11	14	2.3	7.6	0.9	5.66	1
319	2001	11	15	-0.1	5.3	0.7	7.81	0
320	2001	11	16	-1.9	6.7	0.4	7.93	0
321	2001	11	17	-1.1	9.8	0.3	6.75	0
322	2001	11	18	-0.2	4.1	0.1	5.04	0
323	2001	11	19	1.1	3.6	0.1	1.42	0
324	2001	11	20	0.7	4.4	0.4	4.18	0
325	2001	11	21	-3.4	5.4	0.1	4.88	0
326	2001	11	22	-2.8	6.4	0	3.94	1.5
327	2001	11	23	2.8	7.8	0.1	5.26	0
328	2001	11	24	0.3	6.5	0	1.4	0.5
329	2001	11	25	5.8	8.3	0.1	1.84	0
330	2001	11	26	5.9	9.5	0.2	1.43	6.5
331	2001	11	27	-0.6	9.5	0	6.62	2
332	2001	11	28	5.7	11.5	0	6.35	0
333	2001	11	29	5	12	0	2.32	7
334	2001	11	30	10.6	12.5	0.1	1.51	0
335	2001	12	1	10	12.3	0.3	3.03	1
336	2001	12	2	8.6	12.8	0.2	3.75	0
337	2001	12	3	5.9	10.7	0.1	1.57	0
338	2001	12	4	6.6	12	0	1.25	4
339	2001	12	5	8.6	13.2	0	1.21	1.5
340	2001	12	6	7	11.3	0	5.66	0
341	2001	12	7	2.9	8.8	0.2	6.38	0
342	2001	12	8	-0.7	5	0	6.32	0
343	2001	12	9	-1.8	3	0	5.49	0
344	2001	12	10	-1.8	0.8	0	2.15	0
345	2001	12	11	-1.4	4.8	0	4.61	0
346	2001	12	12	-1.7	2.4	0	1.15	0
347	2001	12	13	-0.3	5.6	0.3	5.69	0
348	2001	12	14	-5.5	-2.4	0.9	5.88	0
349	2001	12	15	-8	-3.5	0.2	5.85	0
350	2001	12	16	-7.7	0.6	0.1	5.94	0
351	2001	12	17	-4.9	2.3	0.4	6.15	0
352	2001	12	18	-5.6	-0.4	0.1	1.27	0
353	2001	12	19	-2	0.3	0.4	3.41	0
354	2001	12	20	-4.7	1.1	0.1	1.83	0
355	2001	12	21	-7.4	0	0	2.75	0
356	2001	12	22	-2.1	-0.4	0.1	1.2	0.5
357	2001	12	23	-7.7	-0.3	0	3.47	0
358	2001	12	24	-8.6	1.3	0.1	1.68	0
359	2001	12	25	-0.4	5.2	0.6	1.63	5.5
360	2001	12	26	-1.5	5.3	0	5.65	0
361	2001	12	27	-1.5	7.3	0.1	3.01	2.5
362	2001	12	28	5.8	9.9	0.1	1.35	9.5
363	2001	12	29	8.7	10.5	0.6	0.97	20.5
364	2001	12	30	-0.3	3.4	0.1	3.59	0
365	2001	12	31	-2.6	2.2	0.1	5.21	0
