# Supplementary material for: Optimization of black-box models with uncertain climatic inputs—Application to sunflower ideotype design
Source: PLoS One. 2017 May 25;12(5):e0176815. doi: 10.1371/journal.pone.0176815 (PMC5444610; doi:10.1371/journal.pone.0176815)
Supplement: S1 Dataset and Code — The dataset used throughout this manuscript and the R code used to call the SUNFLO model and run the proposed algorithm are provided in a single archive file. (TGZ) [file pone.0176815.s001.tgz › supplementary/data/climate/86139002_1997.txt]

JourJ	Annee	Mois	Jour	Tmin	Tmax	ETP	RAD	Pluie
1	1997	1	1	-9.5	-6.1	0.2	1.75	0
2	1997	1	2	-12.5	-4.8	0	2.9	0
3	1997	1	3	-6.2	-2.8	0.3	1.07	0
4	1997	1	4	-4.7	0.1	0	0.94	0
5	1997	1	5	-2.4	0.1	0	1.19	0.5
6	1997	1	6	-2.5	-0.6	0.1	1.99	1.5
7	1997	1	7	-5.7	-3.9	0	2.35	0
8	1997	1	8	-5.8	0.1	0	1.91	0
9	1997	1	9	-3.2	2.7	0	3.17	2
10	1997	1	10	0	1.8	0	1.12	0.5
11	1997	1	11	-1	3	0.1	2.51	0
12	1997	1	12	-1.9	9.2	0	5.95	0
13	1997	1	13	-2.7	5.8	0.2	5.72	0
14	1997	1	14	-4.1	10.6	0	6.58	0
15	1997	1	15	-2	11.8	0	6.07	0
16	1997	1	16	-0.1	11.1	0.2	5.77	0
17	1997	1	17	4.7	8.9	0.2	1.35	4
18	1997	1	18	3.7	9.5	0.2	2.12	4
19	1997	1	19	4.9	11.8	0.2	5.74	1
20	1997	1	20	2.2	9.1	0.3	4.26	0
21	1997	1	21	4.3	11.9	0.9	2.53	8
22	1997	1	22	5.2	13.9	0.4	4.83	0
23	1997	1	23	2.6	11.7	0	1.81	1
24	1997	1	24	7.4	11.3	0.1	1.47	10.5
25	1997	1	25	8.5	14.1	0.4	5.05	0.5
26	1997	1	26	4	5.2	0	1.14	0
27	1997	1	27	1.1	3.2	0.2	1.64	0
28	1997	1	28	-0.5	3.1	0.6	2.2	0
29	1997	1	29	-1.4	7	0.5	6.32	0
30	1997	1	30	-1.1	1.5	0.3	2.5	0
31	1997	1	31	-1.7	1.8	0.3	3.72	0
32	1997	2	1	-2.4	3	0.1	3.11	0
33	1997	2	2	1.3	6.3	0.4	4.02	3.5
34	1997	2	3	0.3	5.3	0.3	3.03	0
35	1997	2	4	0	8.4	0.3	2.51	2.5
36	1997	2	5	3.3	12	0.4	6.53	0.5
37	1997	2	6	0	12.8	0.5	8.45	0
38	1997	2	7	-0.9	12.1	0.5	5.92	0
39	1997	2	8	-0.9	15	0.5	8.31	0
40	1997	2	9	-0.5	13.8	0.5	8.11	0
41	1997	2	10	3.6	13.2	0.5	6.24	3.5
42	1997	2	11	5.9	11.5	0.2	2.46	2.5
43	1997	2	12	9.7	13.1	1	4.14	5.5
44	1997	2	13	5.7	11.5	1	5.88	14.5
45	1997	2	14	5.9	13.3	0	4.67	15.5
46	1997	2	15	4.4	9.2	0.9	9.6	0
47	1997	2	16	-0.5	9.4	0.7	7.41	5
48	1997	2	17	5.2	11.9	0.5	5.99	1.5
49	1997	2	18	8.8	12.6	1.5	4.62	4.5
50	1997	2	19	2.2	12.2	0.6	8.75	0.5
51	1997	2	20	5.2	13.5	0.8	8.3	0
52	1997	2	21	8.5	14.1	0.9	6.02	0.5
53	1997	2	22	1.4	15.3	0.8	10.43	0
54	1997	2	23	5.2	10.8	0.2	3.05	7.5
55	1997	2	24	9.6	13	0.1	1.06	27.5
56	1997	2	25	11.5	14.2	1.3	4.15	17.5
57	1997	2	26	6.1	12.2	1.2	7.25	4.5
58	1997	2	27	2.3	12.4	1	11.61	0
59	1997	2	28	2.9	16.8	1.6	9.64	0
60	1997	3	1	6.3	16.1	1.1	7.73	0
61	1997	3	2	6.3	15.3	1.1	7.52	0
62	1997	3	3	8.7	16.4	1.2	9.84	0
63	1997	3	4	11.1	16.1	1.6	5.08	0
64	1997	3	5	6.8	10.8	0.8	4.31	0.5
65	1997	3	6	8.8	13	0.6	3.47	0
66	1997	3	7	3.3	16.2	1.2	11.91	0
67	1997	3	8	4.1	16.7	1.6	13.24	0
68	1997	3	9	2.2	18.9	1.5	13.16	0
69	1997	3	10	3.2	21.3	1.8	13.55	0
70	1997	3	11	4.5	19.3	1.9	14.05	0
71	1997	3	12	2.8	19.3	1.6	13.23	0
72	1997	3	13	6.8	12.9	1.1	7.58	0
73	1997	3	14	4.6	11.7	0.6	5.16	0.5
74	1997	3	15	6.8	14.7	0.7	5.33	0
75	1997	3	16	4.9	15.4	1.6	13.99	0
76	1997	3	17	3.6	17.4	1.6	14.44	0
77	1997	3	18	3.7	12.8	0.8	4.89	0
78	1997	3	19	4.5	11.3	1.5	7.62	0
79	1997	3	20	1.3	14.1	1.4	12.07	0
80	1997	3	21	0.4	14.6	1.6	13.51	0
81	1997	3	22	2.9	13.1	2.2	15.93	0
82	1997	3	23	0.1	14.9	1.7	11.54	0
83	1997	3	24	6.5	10.7	0.9	5.22	1.5
84	1997	3	25	7	14.3	1.7	9.34	0
85	1997	3	26	1.4	15.8	1.7	13.1	0
86	1997	3	27	8.9	15.2	1.1	6.41	0
87	1997	3	28	9.3	13.7	3	16.52	0
88	1997	3	29	1.3	12.7	2.3	17.26	0
89	1997	3	30	0.5	14.1	2.4	17.76	0
90	1997	3	31	3.2	16.9	2.9	18.28	0
91	1997	4	1	4	20.3	3	18.23	0
92	1997	4	2	5.3	20.8	2.9	17.99	0
93	1997	4	3	6.6	17.3	2.9	17.76	0
94	1997	4	4	5.7	13.9	3	17.38	0
95	1997	4	5	2	16.6	2.4	17.75	0
96	1997	4	6	3.1	16.1	2	13.35	0
97	1997	4	7	3.7	17.3	4.7	20.15	0
98	1997	4	8	3.2	20.4	3.1	17.48	0
99	1997	4	9	5.4	21.3	3	18.48	0
100	1997	4	10	5	22.5	3.1	19.15	0
101	1997	4	11	5.7	22	3.7	19.52	0
102	1997	4	12	3.2	14.2	4.2	20.56	0
103	1997	4	13	1.3	14.7	3.4	20.27	0
104	1997	4	14	2	18.4	3.6	20.6	0
105	1997	4	15	5.1	16.9	3.7	18.51	0
106	1997	4	16	3.2	15.8	4.4	20.9	0
107	1997	4	17	2.8	14.3	4.6	20.65	0
108	1997	4	18	1.2	17.3	3.7	20.9	0
109	1997	4	19	2.2	17.7	3.8	20.54	0
110	1997	4	20	1.7	12.6	4.5	21.77	0
111	1997	4	21	-0.2	14.1	4.2	22.15	0
112	1997	4	22	0.3	14.7	3.5	21.31	0
113	1997	4	23	0.4	16	3.1	21.67	0
114	1997	4	24	-0.5	19.7	3	21.79	0
115	1997	4	25	3.1	20.5	3.2	15.97	0.5
116	1997	4	26	10.9	14.3	1.2	5.38	8.5
117	1997	4	27	9.8	15.6	2.3	11.61	2
118	1997	4	28	10.8	16	1.5	6.52	0.5
119	1997	4	29	9.3	16.1	2.3	10.21	0
120	1997	4	30	6.3	19.2	3.5	20.42	0
121	1997	5	1	6.6	21.5	4.6	23.18	0
122	1997	5	2	8.1	25.9	4.9	23.52	0
123	1997	5	3	10.4	24	3.9	16.69	0
124	1997	5	4	11	22.3	3.6	16.75	9
125	1997	5	5	12.1	16.6	2.7	11.19	14
126	1997	5	6	6.4	11.9	2.3	10.54	10
127	1997	5	7	1.4	9.5	1.8	12.66	1
128	1997	5	8	1.6	13.2	1.9	13.93	12.5
129	1997	5	9	7.9	14.2	3.1	17.57	3
130	1997	5	10	8.4	16.7	2.4	9.86	0.5
131	1997	5	11	8.5	13.9	1.7	8.12	3
132	1997	5	12	7.2	17.9	3.4	20.97	0
133	1997	5	13	5.7	15.4	1.2	7.45	18.5
134	1997	5	14	8.2	17.9	2.4	15.57	7
135	1997	5	15	12.2	21.9	2.8	15.45	1.5
136	1997	5	16	12.9	23.4	3.7	19.53	3.5
137	1997	5	17	11.3	17.9	1.7	9.13	3.5
138	1997	5	18	11.9	20.7	3.7	19.28	3.5
139	1997	5	19	12.7	20.7	3.5	15.95	4.5
140	1997	5	20	10.7	16.1	2.5	12.68	6.5
141	1997	5	21	11	15.9	2.6	12.87	1
142	1997	5	22	7.5	17.7	2.9	18.59	0
143	1997	5	23	7.7	21.5	3.9	22.18	0
144	1997	5	24	11.7	17.9	2.3	8.77	5.5
145	1997	5	25	11.2	22.1	5.1	22.78	0
146	1997	5	26	10.9	23.3	5.5	25.37	0
147	1997	5	27	12	23.8	5.7	24.47	0
148	1997	5	28	11.3	21	6	25.64	0
149	1997	5	29	8.9	23.4	5.6	26.64	0
150	1997	5	30	12.1	25.7	6.1	25.58	0
151	1997	5	31	12.2	23.3	6.7	25.24	0
152	1997	6	1	10.4	19.2	6.4	25.35	0
153	1997	6	2	6	21	4.4	26.33	0
154	1997	6	3	7	21.5	4.2	25.92	0
155	1997	6	4	8.4	26.1	4	20.63	1.5
156	1997	6	5	15.3	21.9	3.3	13.11	0
157	1997	6	6	13.5	28	4.8	20.58	0
158	1997	6	7	15.6	27.1	5.4	22.34	0
159	1997	6	8	10.3	23.1	4	21.31	0
160	1997	6	9	8.3	26.5	4.1	20.14	0
161	1997	6	10	15.9	25	2.4	8.93	7
162	1997	6	11	14.9	24.6	4.8	22.9	0
163	1997	6	12	14.4	22.4	3.3	14.43	0
164	1997	6	13	12.1	21.3	2.2	11.14	2
165	1997	6	14	15	21.1	3.9	15.46	0
166	1997	6	15	7	23.5	4.1	24.13	0
167	1997	6	16	10.7	23.1	3.3	15	2
168	1997	6	17	10.1	22.9	3	14.66	1.5
169	1997	6	18	9.8	23.5	3.6	19	0
170	1997	6	19	12.2	19.8	3.1	13.75	5
171	1997	6	20	11.8	18	2.1	8.5	6.5
172	1997	6	21	13.1	16.6	2.7	11.29	1.5
173	1997	6	22	10.3	18.6	3.7	18.89	4
174	1997	6	23	10.7	19.7	3.3	17.31	0.5
175	1997	6	24	12.1	18.1	3	14.03	0
176	1997	6	25	9.1	14.6	0.8	5.52	10.5
177	1997	6	26	12.1	19	3.3	13.68	7.5
178	1997	6	27	10	16.8	1.9	8.55	5.5
179	1997	6	28	10.7	19.7	3.2	16.31	5.5
180	1997	6	29	11.8	13.5	0.8	4.1	18.5
181	1997	6	30	11.3	17.6	2.6	13.7	14.5
182	1997	7	1	11.7	18.4	2.5	12.07	7
183	1997	7	2	11.4	18.6	3	14.71	4
184	1997	7	3	9.1	19.1	3.4	17.71	3
185	1997	7	4	11.5	18	2.6	13.08	12
186	1997	7	5	10	20.4	2.8	15.51	0
187	1997	7	6	10.5	23	4.2	23.15	0
188	1997	7	7	12	24.5	4.4	22.12	0
189	1997	7	8	12.4	26	5.1	24.68	0
190	1997	7	9	13.9	26.8	5.1	23.63	0
191	1997	7	10	13.8	26.2	3.1	14.02	1.5
192	1997	7	11	15.9	22.8	3.6	16.32	0
193	1997	7	12	12.1	24.7	3.9	20.53	0
194	1997	7	13	12.5	27.9	3.8	18.73	5
195	1997	7	14	16.5	25.6	3.8	17.12	0
196	1997	7	15	12.5	26.2	5	24.96	0
197	1997	7	16	14.1	27.8	5.1	21.82	0
198	1997	7	17	13.7	25.2	4.9	21.99	0
199	1997	7	18	12.6	23.2	3.7	16.92	0
200	1997	7	19	12.9	23.4	3.5	15.82	0
201	1997	7	20	12.6	24.8	4.6	22.75	0
202	1997	7	21	11.6	25.3	4.7	23.12	0
203	1997	7	22	13	26.8	4.1	17.82	0
204	1997	7	23	16.7	29	4.2	18.34	0
205	1997	7	24	16.3	27.3	4.9	19.39	0
206	1997	7	25	15.4	19.8	1.8	7.75	2.5
207	1997	7	26	16	24.7	3.5	15.84	0
208	1997	7	27	16.5	24.6	2.5	10.9	0
209	1997	7	28	14.9	28.6	4.4	21.11	0
210	1997	7	29	14.3	30.5	4.8	23.14	0
211	1997	7	30	15.4	28.7	4.9	22.61	0
212	1997	7	31	13	24.5	4.4	20.66	0
213	1997	8	1	11.3	25.5	4.4	22.91	0
214	1997	8	2	14	28.3	3.9	18.31	0
215	1997	8	3	16.9	32.4	5	22.14	0
216	1997	8	4	17.2	30.1	3.5	13.59	2
217	1997	8	5	17.8	22.3	1.4	5.85	3.5
218	1997	8	6	17.5	25.9	2.9	12.96	2.5
219	1997	8	7	17.2	28.9	4.3	19.14	0
220	1997	8	8	15.7	32.1	4.6	20.95	0
221	1997	8	9	18.4	32.5	5.3	19.57	0
222	1997	8	10	18.7	34.3	4.9	18.44	0
223	1997	8	11	19.1	27.5	3.2	12.24	0
224	1997	8	12	18.4	30.2	3.9	17.08	0
225	1997	8	13	17.7	31.1	5	20.19	0
226	1997	8	14	17.2	32.4	4.7	19	0
227	1997	8	15	18	28.5	2.6	9.3	0
228	1997	8	16	17	27.2	2.5	10.55	7.5
229	1997	8	17	16.8	27.5	2.9	12.49	0
230	1997	8	18	15.4	29.6	3.9	19.53	0
231	1997	8	19	16.2	30	3.5	15.65	0
232	1997	8	20	15.6	32.2	4.2	19.06	0
233	1997	8	21	16.8	32.9	4.2	18.29	0
234	1997	8	22	17.8	32.2	4.2	18.31	0
235	1997	8	23	17.3	33.8	4.3	18.54	0
236	1997	8	24	18.1	33.5	4.6	18.34	0
237	1997	8	25	19	25.2	2.9	9.92	0.5
238	1997	8	26	14.1	26.6	3.5	15.62	0
239	1997	8	27	15.3	23.2	2.1	6.14	30.5
240	1997	8	28	13.3	19.7	2.9	13.82	3
241	1997	8	29	12	20.9	2.5	13.03	3.5
242	1997	8	30	15.3	24.9	2.9	12.53	1
243	1997	8	31	14.7	26	3.6	17.94	5
244	1997	9	1	14.1	16	0.4	2.34	10.5
245	1997	9	2	11.4	23	3.2	18.54	0
246	1997	9	3	9.7	24.7	2.8	17.51	0
247	1997	9	4	12.1	26.2	3	16.08	0
248	1997	9	5	15.1	24.5	2.9	13.56	0
249	1997	9	6	14.1	21.9	3.2	13.07	0
250	1997	9	7	10.1	22.3	3.3	18.25	0
251	1997	9	8	10.9	23.8	3.1	17.71	0
252	1997	9	9	11.9	23.7	3.2	17.17	0
253	1997	9	10	11.4	23.7	3.9	17.8	0
254	1997	9	11	6.9	28.3	3	16.62	0
255	1997	9	12	14.7	19.3	1.1	4.46	1
256	1997	9	13	10.7	19.7	3	16.34	0
257	1997	9	14	6.1	18.6	2.6	15.38	0
258	1997	9	15	7.1	23.6	3.3	17.16	0
259	1997	9	16	7	25.8	2.6	15.76	0
260	1997	9	17	12.1	27.5	3.2	14.7	0
261	1997	9	18	9.8	28.2	2.7	15.94	0
262	1997	9	19	9.4	28.4	2.8	15.8	0
263	1997	9	20	13.7	27.3	3.2	14.65	0
264	1997	9	21	8.4	26.2	2.4	15.96	0
265	1997	9	22	9.1	25.1	1.9	12.4	0
266	1997	9	23	11.6	25.2	2.7	14.49	0
267	1997	9	24	11.7	25.6	2.8	14.68	0
268	1997	9	25	9.2	26.4	2.5	14.48	0
269	1997	9	26	9.1	27.4	2.3	14.06	0
270	1997	9	27	10.2	28.1	2.2	13.85	0
271	1997	9	28	11.5	28	2.1	13.12	0
272	1997	9	29	11.6	26.5	2	11.45	0
273	1997	9	30	8.7	26.7	2.3	13.66	0
274	1997	10	1	10.3	26.7	2.4	12.98	0
275	1997	10	2	12	20.7	1.8	10.54	0
276	1997	10	3	10.2	24	2.2	12.86	0
277	1997	10	4	8.6	21.7	2.2	13.14	0
278	1997	10	5	6.9	25	1.9	13.09	0
279	1997	10	6	14	23	1.8	7.23	24.5
280	1997	10	7	15.1	19.6	1.5	6.89	7
281	1997	10	8	14.7	21.7	2	7.28	0.5
282	1997	10	9	15	22.4	1.8	8.24	1.5
283	1997	10	10	17.1	20.5	1	3.51	8.5
284	1997	10	11	11.6	18.7	0.7	4.01	4
285	1997	10	12	11.1	15.6	1.4	5.15	0
286	1997	10	13	7	13.6	1.1	6.39	0.5
287	1997	10	14	4.9	13.3	1.2	9.73	0.5
288	1997	10	15	7.3	16.3	0.6	3.1	5.5
289	1997	10	16	8.5	17.7	0.9	8.34	6
290	1997	10	17	7.2	21.5	1.4	10.9	0
291	1997	10	18	8.9	23.4	1.4	10.54	0
292	1997	10	19	9.6	19.6	0.8	4.91	4
293	1997	10	20	14.3	21.6	1.1	5.7	9
294	1997	10	21	14.3	16.6	0.7	3.28	0.5
295	1997	10	22	10.7	15.8	0.6	3.88	3
296	1997	10	23	11.7	14.2	0.6	3.23	0
297	1997	10	24	3	12	1.1	9.96	0
298	1997	10	25	2.8	12.3	1.4	9.88	0
299	1997	10	26	1.3	16.5	1.1	9.75	0
300	1997	10	27	3.5	14.7	1.3	9.52	0
301	1997	10	28	0.9	7.4	1.5	9.62	0
302	1997	10	29	-1.8	8.1	1.2	9.41	0
303	1997	10	30	-3.7	9.4	0.9	8.99	0
304	1997	10	31	-2.2	10.7	0.7	8.59	0
305	1997	11	1	-0.9	8.8	0.6	8.08	0
306	1997	11	2	-3.7	12.7	0.5	8.82	0
307	1997	11	3	-0.3	18.6	0.6	7.29	0.5
308	1997	11	4	11	14.7	0.4	2.1	4
309	1997	11	5	10.6	14.3	0.6	3.75	5.5
310	1997	11	6	9.3	11.5	0	1.2	29
311	1997	11	7	8.1	14.4	0.7	6.28	3.5
312	1997	11	8	8.4	14.5	0.8	4.87	10.5
313	1997	11	9	6.7	13.1	0.8	3.05	13
314	1997	11	10	7.7	11.8	0.8	3.72	11
315	1997	11	11	6.9	9.5	0.4	2.47	5
316	1997	11	12	5.8	10.5	0.4	3.9	0
317	1997	11	13	3.1	8.6	0.1	2.95	0
318	1997	11	14	0.7	13.2	0	5.93	0
319	1997	11	15	8.6	12.9	0.3	2.09	0
320	1997	11	16	7.1	16.6	0.5	5.31	0
321	1997	11	17	6.7	17.1	0.3	4.45	0
322	1997	11	18	10.8	13.9	0.2	1.11	2
323	1997	11	19	9.9	14.7	0.5	2.91	3.5
324	1997	11	20	7.4	13.1	0.5	3.8	6
325	1997	11	21	6.7	10.4	0.3	2.98	0
326	1997	11	22	1.2	11.3	0	4.94	0
327	1997	11	23	3.2	7.8	0.1	3.26	0
328	1997	11	24	3.3	10.1	0.3	3.58	0
329	1997	11	25	5.5	14.6	0.3	5.59	0
330	1997	11	26	6.7	15.1	0.5	3.01	0
331	1997	11	27	9.3	13	0.4	3.01	3
332	1997	11	28	8.1	13.2	0.2	1.41	3.5
333	1997	11	29	7.3	12.6	0.4	3.44	3.5
334	1997	11	30	5.1	11.2	0.1	3.21	0
335	1997	12	1	4.8	10.9	0.1	2.79	2.5
336	1997	12	2	3.8	8.3	0.8	1.75	0
337	1997	12	3	0.1	5.1	0.2	5.35	0
338	1997	12	4	-1.8	2.7	0.2	1.96	0.5
339	1997	12	5	-0.1	4.8	0.2	4.88	0
340	1997	12	6	-0.7	4.9	0.1	4.22	0
341	1997	12	7	-3.7	5.6	0	6.2	0
342	1997	12	8	2.9	10.7	0.2	2.91	5
343	1997	12	9	6.6	11.7	0	2.85	1.5
344	1997	12	10	9.3	14.4	0.1	0.78	8
345	1997	12	11	12.5	14.2	0.1	0.72	12
346	1997	12	12	4.2	10.6	0	4.39	0
347	1997	12	13	2.6	7.7	0.1	4.46	0
348	1997	12	14	-1.5	6.4	0	4.13	0
349	1997	12	15	-1.2	4.3	0.2	3	0
350	1997	12	16	-1.2	1.3	0.2	1.36	8
351	1997	12	17	-0.2	14.5	0.4	1.54	8
352	1997	12	18	7.6	12.8	0	0.63	9
353	1997	12	19	5.6	12.8	0.2	3.03	0
354	1997	12	20	6.3	10.8	0	3.35	2.5
355	1997	12	21	7.6	9.6	0.2	1.86	0
356	1997	12	22	2.2	8.2	0	3.64	0.5
357	1997	12	23	6.2	12.5	0	3.2	0
358	1997	12	24	9.2	12	0.3	1.99	2
359	1997	12	25	9.8	14.7	0.8	1.9	3.5
360	1997	12	26	7.4	10.8	0.5	3.24	1.5
361	1997	12	27	4.2	10	0.2	4.43	0
362	1997	12	28	2.5	7.2	0	2.66	0
363	1997	12	29	0.4	10.1	0	4.79	0
364	1997	12	30	5.6	9.1	0.3	1.85	2.5
365	1997	12	31	7.1	9.6	0.1	1.35	6.5
