# Supplementary material for: Optimization of black-box models with uncertain climatic inputs—Application to sunflower ideotype design
Source: PLoS One. 2017 May 25;12(5):e0176815. doi: 10.1371/journal.pone.0176815 (PMC5444610; doi:10.1371/journal.pone.0176815)
Supplement: S1 Dataset and Code — The dataset used throughout this manuscript and the R code used to call the SUNFLO model and run the proposed algorithm are provided in a single archive file. (TGZ) [file pone.0176815.s001.tgz › supplementary/data/climate/21473001_1976.txt]

JourJ	Annee	Mois	Jour	Tmin	Tmax	ETP	RAD	Pluie
1	1976	1	1	-1.3	7	0.15	2.1318	0.6
2	1976	1	2	5.1	8.9	0.15	2.1318	0.1
3	1976	1	3	6	10	0.15	2.1318	0.7
4	1976	1	4	-2.2	4.3	0.15	2.1318	0
5	1976	1	5	-2.5	5.2	0.15	2.1318	0
6	1976	1	6	3.4	7.4	0.15	2.1318	0
7	1976	1	7	3.1	8.6	0.15	2.1318	0
8	1976	1	8	1.8	4.3	0.15	2.1318	0
9	1976	1	9	0.8	2.1	0.15	2.1318	0
10	1976	1	10	-0.4	7.2	0.15	2.1318	0.5
11	1976	1	11	5	10.8	0.31	3.3022	0.1
12	1976	1	12	6.8	7.9	0.31	3.3022	0.4
13	1976	1	13	3.9	10.8	0.31	3.3022	0
14	1976	1	14	4.8	9	0.31	3.3022	0
15	1976	1	15	2	6.9	0.31	3.3022	0
16	1976	1	16	1.1	7.3	0.31	3.3022	0
17	1976	1	17	3.5	7.1	0.31	3.3022	0
18	1976	1	18	-0.7	6.1	0.31	3.3022	0
19	1976	1	19	-5.8	1.8	0.31	3.3022	0.2
20	1976	1	20	-0.8	7.8	0.31	3.3022	3
21	1976	1	21	4.4	7	0.35	3.5948	2
22	1976	1	22	4.1	7.9	0.35	3.5948	1.9
23	1976	1	23	5.6	9.1	0.35	3.5948	3
24	1976	1	24	0.8	3.1	0.35	3.5948	0
25	1976	1	25	-3.1	3	0.35	3.5948	0.8
26	1976	1	26	-1.5	2.2	0.35	3.5948	0.8
27	1976	1	27	-5.7	-0.2	0.35	3.5948	1.2
28	1976	1	28	-2.9	0.1	0.35	3.5948	0
29	1976	1	29	-10	-2.5	0.35	3.5948	0
30	1976	1	30	-9.4	-1.8	0.35	3.5948	11.6
31	1976	1	31	-4	-0.8	0.35	3.5948	0.7
32	1976	2	1	-6.7	2.3	0.21	3.6784	0
33	1976	2	2	-6.4	-2.3	0.21	3.6784	0
34	1976	2	3	-3.1	2.7	0.21	3.6784	0
35	1976	2	4	-2	5.4	0.21	3.6784	1
36	1976	2	5	1.3	6	0.21	3.6784	2.1
37	1976	2	6	-1.1	1	0.21	3.6784	0
38	1976	2	7	-3.8	-0.8	0.21	3.6784	0
39	1976	2	8	-1.2	4	0.21	3.6784	12.4
40	1976	2	9	1	6.2	0.21	3.6784	0
41	1976	2	10	1	5.3	0.21	3.6784	4.6
42	1976	2	11	0.4	6.7	0.37	3.9292	3.8
43	1976	2	12	0	3.8	0.37	3.9292	17.8
44	1976	2	13	0	6	0.37	3.9292	16.3
45	1976	2	14	0.2	1.8	0.37	3.9292	0.6
46	1976	2	15	-0.5	1.4	0.37	3.9292	0
47	1976	2	16	-1.8	0.8	0.37	3.9292	0
48	1976	2	17	-2	0.9	0.37	3.9292	0
49	1976	2	18	-2	10	0.37	3.9292	0
50	1976	2	19	0.8	6.3	0.37	3.9292	9.6
51	1976	2	20	4.1	9.1	0.37	3.9292	1
52	1976	2	21	3.2	13.1	0.54	6.479	0.1
53	1976	2	22	4	12.1	0.54	6.479	0
54	1976	2	23	4.5	12	0.54	6.479	0
55	1976	2	24	-0.3	5.5	0.54	6.479	0
56	1976	2	25	3	11.7	0.54	6.479	0
57	1976	2	26	1.6	11.1	0.54	6.479	0
58	1976	2	27	2.8	8.8	0.54	6.479	0
59	1976	2	28	2.4	8.9	0.54	6.479	0
61	1976	3	1	1.8	16.9	1.84	14.0866	0
62	1976	3	2	4.1	15.8	1.84	14.0866	0
63	1976	3	3	2.6	15	1.84	14.0866	0
64	1976	3	4	1.4	13.1	1.84	14.0866	0
65	1976	3	5	-1	9.8	1.84	14.0866	0
66	1976	3	6	-4.2	4.4	1.84	14.0866	0
67	1976	3	7	-4.9	4.6	1.84	14.0866	0
68	1976	3	8	-4.7	4.9	1.84	14.0866	0
69	1976	3	9	-3.8	5.8	1.84	14.0866	0
70	1976	3	10	-3.8	6.5	1.84	14.0866	0
71	1976	3	11	-3.2	7.2	1.36	9.405	0.1
72	1976	3	12	-1	10	1.36	9.405	0.6
73	1976	3	13	3.4	10.5	1.36	9.405	0
74	1976	3	14	-0.4	14	1.36	9.405	0.1
75	1976	3	15	0.6	10.3	1.36	9.405	2.9
76	1976	3	16	4	10	1.36	9.405	0
77	1976	3	17	1	12.8	1.36	9.405	0.9
78	1976	3	18	4.5	12.2	1.36	9.405	0.9
79	1976	3	19	6.4	13.8	1.36	9.405	0.2
80	1976	3	20	0.7	10.4	1.36	9.405	0
81	1976	3	21	-1.2	10.9	1.88	13.2088	0
82	1976	3	22	-1.2	6.4	1.88	13.2088	0.4
83	1976	3	23	1.8	7.6	1.88	13.2088	0.4
84	1976	3	24	4	10.7	1.88	13.2088	1.2
85	1976	3	25	1.2	9.3	1.88	13.2088	0
86	1976	3	26	5	13.8	1.88	13.2088	0
87	1976	3	27	3.7	13.8	1.88	13.2088	0
88	1976	3	28	1.8	16.3	1.88	13.2088	0
89	1976	3	29	2.3	20.2	1.88	13.2088	0
90	1976	3	30	3.3	14.7	1.88	13.2088	0
91	1976	3	31	2.5	17.4	1.88	13.2088	0
92	1976	4	1	2.1	22.6	2.91	16.3438	0
93	1976	4	2	7	21.2	2.91	16.3438	0
94	1976	4	3	6.2	19	2.91	16.3438	2.4
95	1976	4	4	7.4	17.4	2.91	16.3438	1.5
96	1976	4	5	10.5	17.7	2.91	16.3438	0
97	1976	4	6	6.3	19.7	2.91	16.3438	0.4
98	1976	4	7	9.7	12.6	2.91	16.3438	0.9
99	1976	4	8	3	10	2.91	16.3438	0
100	1976	4	9	1.4	11.2	2.91	16.3438	0
101	1976	4	10	2.2	14.4	2.91	16.3438	0
102	1976	4	11	3.9	16.1	3.6	19.855	0
103	1976	4	12	3.3	16.3	3.6	19.855	0
104	1976	4	13	3.7	17.6	3.6	19.855	0
105	1976	4	14	5.1	12.3	3.6	19.855	3.2
106	1976	4	15	4.1	16	3.6	19.855	0
107	1976	4	16	8.4	19.5	3.6	19.855	0
108	1976	4	17	6.5	20.1	3.6	19.855	0
109	1976	4	18	5.8	23.1	3.6	19.855	0
110	1976	4	19	6.2	22.3	3.6	19.855	0
111	1976	4	20	6.4	22.9	3.6	19.855	0
112	1976	4	21	10.1	22.1	3.26	18.183	0
113	1976	4	22	7.2	17.8	3.26	18.183	0
114	1976	4	23	2.9	7.4	3.26	18.183	3.7
115	1976	4	24	0.7	3.6	3.26	18.183	3.8
116	1976	4	25	2.1	6.6	3.26	18.183	4.7
117	1976	4	26	5.1	10.1	3.26	18.183	0
118	1976	4	27	4	17.6	3.26	18.183	0
119	1976	4	28	2.7	11.8	3.26	18.183	0
120	1976	4	29	0.7	12.4	3.26	18.183	0
121	1976	4	30	1.9	15	3.26	18.183	0
122	1976	5	1	3.7	17.9	4.03	21.0672	0
123	1976	5	2	2.7	20.9	4.03	21.0672	0
124	1976	5	3	10.2	15.2	4.03	21.0672	14.8
125	1976	5	4	11.3	17.1	4.03	21.0672	1.6
126	1976	5	5	5.9	23.7	4.03	21.0672	0
127	1976	5	6	10.3	27.5	4.03	21.0672	0
128	1976	5	7	13	27.4	4.03	21.0672	0
129	1976	5	8	13.1	28.7	4.03	21.0672	0
130	1976	5	9	12.1	24.9	4.03	21.0672	1.3
131	1976	5	10	12.8	23.8	4.03	21.0672	5.2
132	1976	5	11	12.6	19.1	3.97	20.4402	0
133	1976	5	12	11.9	19	3.97	20.4402	0
134	1976	5	13	9	16.6	3.97	20.4402	0
135	1976	5	14	3.6	18.9	3.97	20.4402	0
136	1976	5	15	5.3	24.7	3.97	20.4402	0
137	1976	5	16	11.9	20.9	3.97	20.4402	0
138	1976	5	17	10.9	25.4	3.97	20.4402	0
139	1976	5	18	13.1	26.9	3.97	20.4402	17.1
140	1976	5	19	12.9	16.6	3.97	20.4402	1.1
141	1976	5	20	11	17.4	3.97	20.4402	0
142	1976	5	21	9.8	17.3	4.18	20.9	0
143	1976	5	22	7.1	18.9	4.18	20.9	0
144	1976	5	23	7.5	21.8	4.18	20.9	0
145	1976	5	24	9.2	23.1	4.18	20.9	0
146	1976	5	25	10.9	20.9	4.18	20.9	0.5
147	1976	5	26	11.9	17.9	4.18	20.9	0
148	1976	5	27	10.9	19	4.18	20.9	0
149	1976	5	28	6.6	22.2	4.18	20.9	0
150	1976	5	29	9	26.2	4.18	20.9	28.7
151	1976	5	30	14.3	20.6	4.18	20.9	0
152	1976	5	31	13.8	23	4.18	20.9	0
153	1976	6	1	15	22.5	4.98	22.4884	0.3
154	1976	6	2	9.6	16.9	4.98	22.4884	0
155	1976	6	3	9.3	13.7	4.98	22.4884	0
156	1976	6	4	8.2	15	4.98	22.4884	0
157	1976	6	5	7.7	20.1	4.98	22.4884	0
158	1976	6	6	10.6	23.9	4.98	22.4884	0
159	1976	6	7	12.3	25.7	4.98	22.4884	0
160	1976	6	8	11.9	29	4.98	22.4884	0
161	1976	6	9	12.9	29.9	4.98	22.4884	0
162	1976	6	10	16.7	24.9	4.98	22.4884	0
163	1976	6	11	15	27.2	6.18	28.2986	0
164	1976	6	12	15.2	29.1	6.18	28.2986	0
165	1976	6	13	15.6	31.1	6.18	28.2986	0
166	1976	6	14	15.4	30.9	6.18	28.2986	0
167	1976	6	15	16	31	6.18	28.2986	0
168	1976	6	16	17	22.4	6.18	28.2986	0
169	1976	6	17	12	25.4	6.18	28.2986	0
170	1976	6	18	12.3	27.1	6.18	28.2986	0
171	1976	6	19	12.2	29	6.18	28.2986	0
172	1976	6	20	13.7	29.3	6.18	28.2986	0
173	1976	6	21	13.8	30.6	7.06	29.4272	0
174	1976	6	22	18.2	32	7.06	29.4272	0
175	1976	6	23	18.8	32.1	7.06	29.4272	0
176	1976	6	24	18.2	33	7.06	29.4272	0
177	1976	6	25	19.4	33.1	7.06	29.4272	0
178	1976	6	26	20.4	32.3	7.06	29.4272	0
179	1976	6	27	15.6	33.4	7.06	29.4272	0
180	1976	6	28	20.2	33.8	7.06	29.4272	0
181	1976	6	29	16	33.9	7.06	29.4272	0
182	1976	6	30	18.9	34.9	7.06	29.4272	0
183	1976	7	1	21.6	33.6	5.93	22.9482	0
184	1976	7	2	18.7	34.3	5.93	22.9482	0
185	1976	7	3	17.4	33.7	5.93	22.9482	0
186	1976	7	4	17.3	33.9	5.93	22.9482	0
187	1976	7	5	16.9	33.4	5.93	22.9482	0
188	1976	7	6	17	33.2	5.93	22.9482	0
189	1976	7	7	17.4	31	5.93	22.9482	1.6
190	1976	7	8	16.6	29.3	5.93	22.9482	0
191	1976	7	9	18.2	28	5.93	22.9482	0.4
192	1976	7	10	18.6	27.3	5.93	22.9482	0
193	1976	7	11	17.3	31.4	4.76	20.1058	0
194	1976	7	12	21	27.8	4.76	20.1058	2.6
195	1976	7	13	16.9	28.9	4.76	20.1058	0
196	1976	7	14	14.8	29.8	4.76	20.1058	0
197	1976	7	15	18	32.3	4.76	20.1058	0
198	1976	7	16	17.6	34.7	4.76	20.1058	0.4
199	1976	7	17	19.3	30.6	4.76	20.1058	0
200	1976	7	18	17	28.5	4.76	20.1058	1.3
201	1976	7	19	18	23.6	4.76	20.1058	5.3
202	1976	7	20	15.7	28	4.76	20.1058	10.1
203	1976	7	21	16.2	23.1	4.48	19.3116	7
204	1976	7	22	11.4	19.3	4.48	19.3116	7.8
205	1976	7	23	12.8	21.6	4.48	19.3116	0
206	1976	7	24	10.8	23.8	4.48	19.3116	0
207	1976	7	25	14.4	24.2	4.48	19.3116	1.7
208	1976	7	26	12.9	21.7	4.48	19.3116	1
209	1976	7	27	15.3	21.7	4.48	19.3116	0
210	1976	7	28	13.9	27.2	4.48	19.3116	0
211	1976	7	29	16.2	26.2	4.48	19.3116	0
212	1976	7	30	12.8	29	4.48	19.3116	0
213	1976	7	31	16.5	24.1	4.48	19.3116	1
214	1976	8	1	11.4	20.2	4.92	23.617	0
215	1976	8	2	9	24.6	4.92	23.617	0
216	1976	8	3	10.7	27.9	4.92	23.617	0
217	1976	8	4	13.8	26	4.92	23.617	0
218	1976	8	5	12.5	26.2	4.92	23.617	0
219	1976	8	6	13.5	28.6	4.92	23.617	0
220	1976	8	7	13.2	30.7	4.92	23.617	0
221	1976	8	8	17.4	30.3	4.92	23.617	0
222	1976	8	9	16.3	26.3	4.92	23.617	1
223	1976	8	10	15.3	23.7	4.92	23.617	0.3
224	1976	8	11	12.1	26.4	3.99	18.0994	0
225	1976	8	12	13.3	27.1	3.99	18.0994	0
226	1976	8	13	14	27.2	3.99	18.0994	1.3
227	1976	8	14	13.7	28.5	3.99	18.0994	0
228	1976	8	15	16.9	20	3.99	18.0994	2.3
229	1976	8	16	15.9	24	3.99	18.0994	1.2
230	1976	8	17	12.6	27.1	3.99	18.0994	0
231	1976	8	18	12.3	26.2	3.99	18.0994	3.3
232	1976	8	19	13.1	26.4	3.99	18.0994	0
233	1976	8	20	14.1	27.6	3.99	18.0994	0
234	1976	8	21	13	29.1	3.51	16.2602	0
235	1976	8	22	13.2	26.9	3.51	16.2602	0
236	1976	8	23	12	29.1	3.51	16.2602	0
237	1976	8	24	14.6	29.3	3.51	16.2602	0
238	1976	8	25	13.3	29.2	3.51	16.2602	0
239	1976	8	26	13.1	29.7	3.51	16.2602	0
240	1976	8	27	16	22.3	3.51	16.2602	0
241	1976	8	28	12.1	21.3	3.51	16.2602	3.9
242	1976	8	29	14.9	18.7	3.51	16.2602	2.5
243	1976	8	30	14.8	19.8	3.51	16.2602	1.8
244	1976	8	31	12	19.8	3.51	16.2602	1.2
245	1976	9	1	10.8	23.3	2.75	13.2924	3.3
246	1976	9	2	11.8	20.4	2.75	13.2924	2.9
247	1976	9	3	10	17.7	2.75	13.2924	1.2
248	1976	9	4	9.1	17	2.75	13.2924	0
249	1976	9	5	12.3	19	2.75	13.2924	0
250	1976	9	6	9.3	20.6	2.75	13.2924	0
251	1976	9	7	7.5	23.2	2.75	13.2924	0
252	1976	9	8	8.2	24.6	2.75	13.2924	0.1
253	1976	9	9	14.5	19.9	2.75	13.2924	3.2
254	1976	9	10	6.7	14.2	2.75	13.2924	0.1
255	1976	9	11	5	18.3	1.88	11.3696	0.8
256	1976	9	12	13.2	15	1.88	11.3696	44.8
257	1976	9	13	12	17.1	1.88	11.3696	1.8
258	1976	9	14	8.6	17	1.88	11.3696	5.3
259	1976	9	15	10.2	17.4	1.88	11.3696	4.6
260	1976	9	16	6.4	14.8	1.88	11.3696	0
261	1976	9	17	8.1	15.2	1.88	11.3696	0
262	1976	9	18	6.2	19.2	1.88	11.3696	0
263	1976	9	19	10	20.9	1.88	11.3696	0
264	1976	9	20	8.6	21	1.88	11.3696	0
265	1976	9	21	8.5	20.1	1.8	10.3664	0
266	1976	9	22	8.8	19.3	1.8	10.3664	0
267	1976	9	23	10.6	21.9	1.8	10.3664	0
268	1976	9	24	11.9	23	1.8	10.3664	0
269	1976	9	25	11.3	24.9	1.8	10.3664	0
270	1976	9	26	15.1	23	1.8	10.3664	1.1
271	1976	9	27	14.6	26	1.8	10.3664	17.1
272	1976	9	28	15.9	19.5	1.8	10.3664	17.9
273	1976	9	29	13.5	21	1.8	10.3664	1
274	1976	9	30	11	15.5	1.8	10.3664	0
275	1976	10	1	13.5	17.1	1.33	9.7812	9.2
276	1976	10	2	12.2	18.7	1.33	9.7812	0
277	1976	10	3	12.4	20.4	1.33	9.7812	0
278	1976	10	4	10	14	1.33	9.7812	8.4
279	1976	10	5	7.3	16.1	1.33	9.7812	0
280	1976	10	6	7.4	20	1.33	9.7812	0
281	1976	10	7	9.3	22	1.33	9.7812	0
282	1976	10	8	10.6	23.4	1.33	9.7812	0
283	1976	10	9	8.5	22.8	1.33	9.7812	0
284	1976	10	10	9	22.1	1.33	9.7812	0
285	1976	10	11	12.2	18.6	0.85	5.8938	7.3
286	1976	10	12	10.1	13	0.85	5.8938	10.2
287	1976	10	13	8.9	14.8	0.85	5.8938	0
288	1976	10	14	9.4	12.4	0.85	5.8938	0.6
289	1976	10	15	7	13	0.85	5.8938	1.8
290	1976	10	16	4	13.5	0.85	5.8938	0
291	1976	10	17	2.3	14.4	0.85	5.8938	0
292	1976	10	18	4.9	12.1	0.85	5.8938	6.1
293	1976	10	19	9.4	14	0.85	5.8938	3.9
294	1976	10	20	8.9	13	0.85	5.8938	0
295	1976	10	21	7.8	16.2	0.59	4.5144	0
296	1976	10	22	2	14.2	0.59	4.5144	0
297	1976	10	23	5	17.2	0.59	4.5144	3.3
298	1976	10	24	8.7	12.5	0.59	4.5144	3.1
299	1976	10	25	10.1	16.5	0.59	4.5144	0
300	1976	10	26	8	13.3	0.59	4.5144	0
301	1976	10	27	9.9	12	0.59	4.5144	2
302	1976	10	28	9.7	12.1	0.59	4.5144	5.2
303	1976	10	29	5.1	12.6	0.59	4.5144	1.8
304	1976	10	30	8.4	12.2	0.59	4.5144	2.8
305	1976	10	31	8.3	10.8	0.59	4.5144	0.7
306	1976	11	1	6.9	10.2	0.72	4.3472	0.2
307	1976	11	2	8.1	12.7	0.72	4.3472	6.2
308	1976	11	3	6.2	9.8	0.72	4.3472	17.3
309	1976	11	4	3.6	7.5	0.72	4.3472	0
310	1976	11	5	0.2	9.9	0.72	4.3472	0
311	1976	11	6	2.4	9.2	0.72	4.3472	9
312	1976	11	7	7.5	12.3	0.72	4.3472	2
313	1976	11	8	3.1	12.9	0.72	4.3472	0.2
314	1976	11	9	6.8	14.9	0.72	4.3472	3.6
315	1976	11	10	7.4	12.8	0.72	4.3472	21.5
316	1976	11	11	4.9	11.5	0.77	4.0964	1.2
317	1976	11	12	0	8.2	0.77	4.0964	9.7
318	1976	11	13	6.9	7.8	0.77	4.0964	0
319	1976	11	14	6.3	8	0.77	4.0964	0.2
320	1976	11	15	6.1	7	0.77	4.0964	0
321	1976	11	16	5.9	8.3	0.77	4.0964	0
322	1976	11	17	4.3	9.9	0.77	4.0964	0
323	1976	11	18	2.3	8.3	0.77	4.0964	0
324	1976	11	19	2.8	8.8	0.77	4.0964	0
325	1976	11	20	2.4	5.9	0.77	4.0964	0
326	1976	11	21	-0.2	3.4	0.6	2.7588	0
327	1976	11	22	-0.3	3.7	0.6	2.7588	0
328	1976	11	23	2.1	5.3	0.6	2.7588	0
329	1976	11	24	-0.6	6.3	0.6	2.7588	0.2
330	1976	11	25	2.2	7.6	0.6	2.7588	0
331	1976	11	26	2.9	5.4	0.6	2.7588	0
332	1976	11	27	1	5.1	0.6	2.7588	0.2
333	1976	11	28	4.5	9.4	0.6	2.7588	1.4
334	1976	11	29	5.2	11.9	0.6	2.7588	6.9
335	1976	11	30	7.2	10.4	0.6	2.7588	26.1
336	1976	12	1	5.7	7.8	0.6	2.1736	17
337	1976	12	2	4	6.5	0.6	2.1736	6.2
338	1976	12	3	0.7	5.1	0.6	2.1736	2.6
339	1976	12	4	1.8	5.8	0.6	2.1736	0.2
340	1976	12	5	0.7	3.9	0.6	2.1736	3.6
341	1976	12	6	-0.2	8.8	0.6	2.1736	4.7
342	1976	12	7	6	10.1	0.6	2.1736	7.6
343	1976	12	8	5	10.5	0.6	2.1736	1.4
344	1976	12	9	6.2	8.2	0.6	2.1736	13.8
345	1976	12	10	2.2	6	0.6	2.1736	1.4
346	1976	12	11	-2.4	1.8	0.28	3.3858	1.8
347	1976	12	12	-2.7	3.3	0.28	3.3858	0.6
348	1976	12	13	-0.2	3.1	0.28	3.3858	0
349	1976	12	14	-4.2	0.4	0.28	3.3858	0
350	1976	12	15	-3.8	1.1	0.28	3.3858	0
351	1976	12	16	-7.9	-1.3	0.28	3.3858	0
352	1976	12	17	-2.8	1.3	0.28	3.3858	1.1
353	1976	12	18	-0.3	5.8	0.28	3.3858	11.2
354	1976	12	19	2.7	8.4	0.28	3.3858	0.9
355	1976	12	20	1.6	5.6	0.28	3.3858	0
356	1976	12	21	-1.3	1	0.38	2.5916	0
357	1976	12	22	-0.6	11.1	0.38	2.5916	0
358	1976	12	23	0.6	1.4	0.38	2.5916	0
359	1976	12	24	-2.1	-1	0.38	2.5916	0
360	1976	12	25	-1.9	1	0.38	2.5916	0
361	1976	12	26	-5.5	0	0.38	2.5916	0
362	1976	12	27	-6	-3.7	0.38	2.5916	0
363	1976	12	28	-4.7	-1.1	0.38	2.5916	1.5
364	1976	12	29	-3.2	-0.2	0.38	2.5916	0
365	1976	12	30	-6.9	-1.8	0.38	2.5916	0
366	1976	12	31	-7	12.2	0.38	2.5916	2.4
