# Supplementary material for: Optimization of black-box models with uncertain climatic inputs—Application to sunflower ideotype design
Source: PLoS One. 2017 May 25;12(5):e0176815. doi: 10.1371/journal.pone.0176815 (PMC5444610; doi:10.1371/journal.pone.0176815)
Supplement: S1 Dataset and Code — The dataset used throughout this manuscript and the R code used to call the SUNFLO model and run the proposed algorithm are provided in a single archive file. (TGZ) [file pone.0176815.s001.tgz › supplementary/data/climate/84007004_1994.txt]

JourJ	Annee	Mois	Jour	Tmin	Tmax	ETP	RAD	Pluie
1	1994	1	1	6.1	10.1	1	6.2	0
2	1994	1	2	2.9	9.3	0.4	2	0
3	1994	1	3	3.5	12.7	0.2	4.8	0
4	1994	1	4	4.5	10.2	0.4	2.2	0
5	1994	1	5	2	12.4	0.4	3.8	0
6	1994	1	6	10.5	13.2	0.5	0.4	35
7	1994	1	7	4.5	9.4	0.2	2.5	34
8	1994	1	8	-0.1	8.9	0	6.5	0
9	1994	1	9	-1.4	10.6	0.1	5.4	0
10	1994	1	10	1	11.1	0	0.6	43
11	1994	1	11	5	9.5	0.7	3.7	0
12	1994	1	12	3.2	14	0.4	6.9	0.5
13	1994	1	13	0.9	15.4	0.2	6.1	0
14	1994	1	14	2	14.8	0.4	5.3	0
15	1994	1	15	2.6	12.4	0.3	7.1	0.5
16	1994	1	16	1.9	9.3	0.3	4.3	0.5
17	1994	1	17	1.5	6.3	0.6	7.4	0
18	1994	1	18	1.4	6.2	1	7.6	0
19	1994	1	19	-2.9	6.7	0.3	6.4	0
20	1994	1	20	0.9	5.6	2	8	0
21	1994	1	21	1.2	5	1.3	7.4	0
22	1994	1	22	0.4	6.7	1	7.8	0
23	1994	1	23	-3.5	9.7	0.4	8.1	0
24	1994	1	24	5.5	13.9	0.7	7.6	0
25	1994	1	25	7.7	17.5	0.9	8.3	0
26	1994	1	26	3.8	14.8	1.2	8.3	0
27	1994	1	27	5	13.8	1.1	9	0
28	1994	1	28	2.4	11.1	1.2	8.4	0
29	1994	1	29	6.2	11.2	3.1	9.5	0
30	1994	1	30	-2.2	14.1	0.6	9.3	0
31	1994	1	31	2.5	12.8	1.3	9.5	0
32	1994	2	1	-1.8	13.6	0.4	8.5	0
33	1994	2	2	-0.5	11	0.3	4.8	0
34	1994	2	3	8.4	13.4	0.8	2.2	33.5
35	1994	2	4	7.8	10.5	0.2	1.2	76
36	1994	2	5	5.8	8.2	0.2	1.8	12
37	1994	2	6	5.2	10.7	1.2	10.3	0
38	1994	2	7	6.7	11.9	1.8	9.6	0
39	1994	2	8	5.6	9.2	2.1	9.5	0
40	1994	2	9	5.1	11.2	2.4	11	0
41	1994	2	10	3.8	14.1	1.6	9.5	0
42	1994	2	11	4.9	10	1.9	6.7	0
43	1994	2	12	2.9	9.8	1.5	10.8	0
44	1994	2	13	1.1	8.9	1.2	10.4	3
45	1994	2	14	2.4	7.5	1.7	4.9	0
46	1994	2	15	1.4	5.8	0.3	1.3	5.5
47	1994	2	16	1	8.2	0.6	6.1	0
48	1994	2	17	-1.5	10.9	0.9	10.9	0
49	1994	2	18	-2	10.7	0.8	9.8	0
50	1994	2	19	3.3	13.1	1.4	11.9	0
51	1994	2	20	4.4	9.7	0.7	4.2	1.5
52	1994	2	21	-0.2	14.2	0.9	10.7	0
53	1994	2	22	1.1	16	1.1	12	0
54	1994	2	23	5.5	12.5	0.9	3.5	11
55	1994	2	24	4.5	15.4	1	7.4	0
56	1994	2	25	2.9	18	1.3	13.2	0
57	1994	2	26	7.2	18.8	1.8	12.4	0
58	1994	2	27	5.4	18.7	1.5	6.3	0
59	1994	2	28	11.5	18.7	2	12.3	0.5
60	1994	3	1	10.1	15.7	1.2	7.4	5
61	1994	3	2	7.6	16	2.1	13.4	0
62	1994	3	3	6.9	19.4	1.7	13	0
63	1994	3	4	10.8	16.7	3	14.8	0
64	1994	3	5	1.4	20	1.7	13.9	0
65	1994	3	6	4.5	19	2.2	14.1	0
66	1994	3	7	9.2	16.6	3.6	13.8	0
67	1994	3	8	9.4	19.9	2.8	14.4	0
68	1994	3	9	4.3	18.5	1.5	14.2	0
69	1994	3	10	8.1	18.9	1.4	9.1	0
70	1994	3	11	4.4	18.3	1.6	14.6	0
71	1994	3	12	7.3	18.1	1.7	12.7	0
72	1994	3	13	7.6	17	2.3	13.9	0
73	1994	3	14	11.5	15.9	4.3	16.8	0
74	1994	3	15	11.2	18.9	4.4	17.1	0
75	1994	3	16	11	17.9	4	17.2	0
76	1994	3	17	9.4	14.7	4	17	0
77	1994	3	18	7.5	17.3	3.1	17.5	0
78	1994	3	19	2.3	18.3	1.7	13.1	0
79	1994	3	20	5	18.4	2.9	17.8	0
80	1994	3	21	7.2	18.7	1.9	10.5	2
81	1994	3	22	6.8	18.9	2.6	17.6	0
82	1994	3	23	7.3	21.9	2.6	17.7	0
83	1994	3	24	4.7	26.1	2.7	18.2	0
84	1994	3	25	10.5	26	3.2	18.6	0
85	1994	3	26	9.3	17.8	3.6	15.1	0
86	1994	3	27	6.9	19	3.8	19.3	0
87	1994	3	28	4.4	19.6	2.1	15.2	0
88	1994	3	29	4.3	23.7	2.7	18.7	0
89	1994	3	30	5.4	20.6	2.5	17.6	0
90	1994	3	31	6.2	20.5	1.9	12.4	0
91	1994	4	1	9	17	1.8	5.5	0
92	1994	4	2	1.4	15.6	2.4	12.7	0
93	1994	4	3	4.1	11.5	3.9	20.2	0
94	1994	4	4	1.9	8.2	0.7	4.6	8.5
95	1994	4	5	3.9	14	2.6	17.9	0.5
96	1994	4	6	3.2	15.6	2.5	17.2	0.5
97	1994	4	7	2.4	16.4	1.8	9.8	1
98	1994	4	8	3.9	15.1	3.1	20.3	0
99	1994	4	9	3.4	15.1	1.9	9.2	0
100	1994	4	10	0.7	13.6	2.2	15.3	0
101	1994	4	11	5	13.5	4.4	22	0
102	1994	4	12	6.5	12.6	3	11.6	0
103	1994	4	13	6.1	16.5	3.8	21.6	1
104	1994	4	14	6.6	14.1	2.3	11	4.5
105	1994	4	15	3.5	14.6	3.2	21.1	0
106	1994	4	16	7.8	10.6	1.9	4.4	1
107	1994	4	17	6.7	14.8	1.8	9.7	0
108	1994	4	18	10	14.4	3.9	19.7	0
109	1994	4	19	8.1	14.1	1.6	6.9	0.5
110	1994	4	20	9.2	14.7	1.4	7.5	3.5
111	1994	4	21	8.4	18.9	2.8	17.2	0
112	1994	4	22	4.8	21	3.2	21.3	0
113	1994	4	23	7.5	19.5	2.9	15.9	0
114	1994	4	24	7.3	16.8	1.1	4.6	35
115	1994	4	25	8.9	12.6	1.9	9.6	7
116	1994	4	26	10.4	20.2	5.8	24.8	0
117	1994	4	27	12.9	22.3	4.9	21.4	0
118	1994	4	28	13.9	25.8	5	23.9	0
119	1994	4	29	10	26.8	4.1	23.2	0
120	1994	4	30	9.8	25.3	4.1	23.4	0
121	1994	5	1	9.1	28.4	5.1	24	0
122	1994	5	2	15.7	25.7	5.4	24	0
123	1994	5	3	10.3	24.2	4.1	23.1	0
124	1994	5	4	8.5	22.5	3.2	18.1	0
125	1994	5	5	11.7	18.7	5.9	23.5	0
126	1994	5	6	12.5	23.5	5.5	25.4	0
127	1994	5	7	10.4	23.6	4.4	24.8	0
128	1994	5	8	10.7	17.7	1.6	6.8	1
129	1994	5	9	9.6	18.3	4.2	21.1	0
130	1994	5	10	11.3	22.4	5	25.3	0
131	1994	5	11	6.7	21.4	3.3	18.8	11
132	1994	5	12	12.2	21.7	3.4	18.2	5.5
133	1994	5	13	9.2	23.3	2.7	14.1	10
134	1994	5	14	14.9	22.3	4.7	23.5	1
135	1994	5	15	8.6	23	4.2	24	0
136	1994	5	16	10.5	23.9	2.9	14	0
137	1994	5	17	10.7	22.7	3	16.8	3
138	1994	5	18	12.8	14.9	1.2	4.9	10.5
139	1994	5	19	10.2	22.5	4.5	25.2	0
140	1994	5	20	12.3	25	4.4	23.1	0
141	1994	5	21	14.2	23.6	3.5	14.2	0
142	1994	5	22	14.6	25.2	3.5	17.2	0
143	1994	5	23	14.2	27.3	4.3	20.9	0
144	1994	5	24	15.1	19.6	1.3	6.1	6.5
145	1994	5	25	9.9	25.5	4.9	27.5	0
146	1994	5	26	12.8	25.8	3.7	17	0
147	1994	5	27	9	23.8	5.2	27.8	0
148	1994	5	28	9.1	26	4.5	25.5	0
149	1994	5	29	11.7	28.3	4.8	24.9	0
150	1994	5	30	13.5	27.8	4.6	22.8	0
151	1994	5	31	15	31	5.5	25.8	0
152	1994	6	1	14.9	29.3	3.8	17.4	0
153	1994	6	2	15.4	29.9	4.2	17.2	0
154	1994	6	3	14.9	28.8	6	26.9	0
155	1994	6	4	15.3	23.8	4.8	20.4	0
156	1994	6	5	15.5	20.2	7.5	28.3	0
157	1994	6	6	13.6	25.2	7.8	28	0
158	1994	6	7	17.3	29.9	6.6	27.5	0
159	1994	6	8	10.3	28	4.8	24.2	3.5
160	1994	6	9	15.3	20.3	7.5	28.1	0
161	1994	6	10	13.2	21.4	7.4	24.8	0
162	1994	6	11	12.1	19.8	7.3	28.3	0
163	1994	6	12	12.3	22.3	6.3	24.4	0
164	1994	6	13	14.8	24.9	5.9	26.2	0
165	1994	6	14	14.3	28.2	5.7	23.8	0
166	1994	6	15	18.8	29.9	7.7	27.3	0
167	1994	6	16	18.8	31	7.2	27.6	0
168	1994	6	17	13.3	32.2	5.7	25.5	0
169	1994	6	18	15	30	5.5	25.4	0
170	1994	6	19	14.4	30.1	5.3	24.5	6
171	1994	6	20	15.8	28.1	6.5	27.4	0
172	1994	6	21	19.5	29.1	7.9	27.2	0
173	1994	6	22	19.9	32.9	7.3	27.2	0
174	1994	6	23	21.3	33.9	7	26.9	0
175	1994	6	24	16.2	31.2	6.1	27.2	0
176	1994	6	25	16.4	30.5	4.1	15.2	12
177	1994	6	26	12.8	25.5	3.9	20.2	25
178	1994	6	27	13.5	28	4.3	21.6	0
179	1994	6	28	15.3	30.9	5.5	25.9	0
180	1994	6	29	15.6	34.9	6.3	26.8	0
181	1994	6	30	23.8	36.4	7.6	27.2	0
182	1994	7	1	18.9	34.3	6	25.9	0
183	1994	7	2	17.6	33.1	5.7	24.5	0
184	1994	7	3	18.5	34.4	6.3	26.1	0
185	1994	7	4	16.3	33.4	5.7	25.7	0
186	1994	7	5	21.7	34.4	7.6	25.5	0
187	1994	7	6	22.1	32.7	7.6	26.5	0
188	1994	7	7	19.5	27.4	8.5	27.4	0
189	1994	7	8	18.5	29.2	8.2	27.9	0
190	1994	7	9	19.8	29.4	8.3	28.1	0
191	1994	7	10	18	32.2	6.8	27.1	0
192	1994	7	11	15.8	31.7	5.8	26.6	0
193	1994	7	12	15.9	31.5	5.7	26.4	0
194	1994	7	13	16.1	34.9	5.8	25.5	0
195	1994	7	14	19.5	33.5	5.5	22.7	0
196	1994	7	15	19	35.3	6.5	25.5	0
197	1994	7	16	20	34.2	6	24.6	0
198	1994	7	17	20.6	33.7	5.7	23	0
199	1994	7	18	18.9	32.1	5	21.2	0
200	1994	7	19	19.8	30.5	5.8	20.9	0
201	1994	7	20	18.8	28.1	7.1	25	0
202	1994	7	21	21.1	33.1	6.7	25.6	0
203	1994	7	22	17.4	34.7	5.7	24.8	0
204	1994	7	23	17.3	32.7	5.1	21.9	0
205	1994	7	24	17.9	33.5	5.7	24.8	0
206	1994	7	25	17.1	32.7	4.8	20.5	0
207	1994	7	26	16.6	36.9	5.7	24.5	0
208	1994	7	27	18.5	34.9	5.7	23.8	0
209	1994	7	28	17.7	35.2	5.1	20.8	0
210	1994	7	29	18.9	34.1	5.6	23	0
211	1994	7	30	20.3	33.6	5.2	20.3	0
212	1994	7	31	19.2	33.3	4.8	18	30
213	1994	8	1	18.9	30.6	4.8	21.5	0
214	1994	8	2	17.5	33.8	5.5	24.6	0
215	1994	8	3	17.6	34.2	5.5	24.7	0
216	1994	8	4	18	33.7	5.4	24.1	0
217	1994	8	5	17.1	33.5	5.3	24	0
218	1994	8	6	20.9	35.9	5.5	23	0
219	1994	8	7	21.1	34.2	4.9	20.1	0
220	1994	8	8	21.5	33.1	4.2	16.5	0
221	1994	8	9	18.8	35.8	5.2	20.7	0
222	1994	8	10	21.2	32	5.9	22.7	0
223	1994	8	11	18.1	32.3	5.5	23.5	0
224	1994	8	12	15.3	30.6	5.2	24.3	0
225	1994	8	13	16.2	29.3	4	15	1
226	1994	8	14	18	27.9	5.2	17.2	0
227	1994	8	15	18.5	31.3	6	22.5	0
228	1994	8	16	15.9	35.5	5	21.6	0
229	1994	8	17	18.7	32.4	4.3	16.4	0
230	1994	8	18	19.3	28.3	6.3	23.8	0
231	1994	8	19	19.3	34.2	6.2	23	0
232	1994	8	20	16	35.9	5.1	22.6	0
233	1994	8	21	19.3	31.6	4.8	20.8	2
234	1994	8	22	18.9	34	5	21.9	0
235	1994	8	23	18.2	34.1	4.5	18	0
236	1994	8	24	20.9	28.7	5.1	16	0
237	1994	8	25	18.3	25.8	4.4	17.6	0
238	1994	8	26	18.8	31.4	5.6	22	0
239	1994	8	27	19.7	33.8	5.7	22.3	0
240	1994	8	28	15.4	32.4	4.2	20.3	0
241	1994	8	29	19.6	31.5	5.1	20.7	0
242	1994	8	30	16.5	31.1	3.9	17.9	0
243	1994	8	31	17.7	26.5	2.1	9.4	55
244	1994	9	1	18.6	28	3.2	14.6	2.5
245	1994	9	2	14.8	22.5	3.9	18.6	0
246	1994	9	3	15.5	24.5	5.4	21.3	0
247	1994	9	4	15.7	27.1	5.4	20.7	0
248	1994	9	5	14.9	29.6	4.4	20.2	0
249	1994	9	6	15.7	30.4	4	19.1	0
250	1994	9	7	18.4	27.7	3.8	17.2	37
251	1994	9	8	16.2	20.9	1.3	4.4	9
252	1994	9	9	9.8	24.5	3.1	19.2	0
253	1994	9	10	14.5	27	3.3	17.6	0
254	1994	9	11	14.2	29.2	3.1	16.7	0
255	1994	9	12	18.2	27.9	3.3	14	48.5
256	1994	9	13	16	25.7	2.6	13.3	44.5
257	1994	9	14	13.4	23.1	3	15.4	1.5
258	1994	9	15	12.2	20	2.3	9	0
259	1994	9	16	9.6	17.1	1.8	8.5	1.5
260	1994	9	17	7.8	16.9	2.7	14.8	0
261	1994	9	18	9.8	17	4	18.5	0
262	1994	9	19	10.3	18.6	3.6	17.6	0
263	1994	9	20	9.2	16.3	1	5.3	4.5
264	1994	9	21	12.6	15.2	0.5	3.3	7
265	1994	9	22	13.2	25.1	1.8	7	5.5
266	1994	9	23	18.7	24.3	0.8	1.8	60
267	1994	9	24	15.9	23.3	3.1	17.3	0
268	1994	9	25	13.7	24.3	1.7	8.8	0.5
269	1994	9	26	16.8	23.8	1.9	10.4	5.5
270	1994	9	27	13.8	24.4	2.2	13.6	0
271	1994	9	28	11.5	24.2	2	13.4	0
272	1994	9	29	12.5	19.7	0.9	4.5	27
273	1994	9	30	15.7	20.3	0.5	2.9	8
274	1994	10	1	16.9	24.5	1.6	7.9	9.5
275	1994	10	2	14.7	23.1	1.5	9	0
276	1994	10	3	13.6	24.5	2	11.8	0.5
277	1994	10	4	11.6	19.6	2.9	15.4	0
278	1994	10	5	8.7	15.7	3.3	14	0
279	1994	10	6	7.9	17.2	2.6	14.5	0
280	1994	10	7	10	14.8	1.3	5.4	0
281	1994	10	8	4.8	18.6	1.7	14.3	0
282	1994	10	9	6.3	21	1.4	11.4	0.5
283	1994	10	10	13.2	18	0.7	3.3	3
284	1994	10	11	14.4	23.9	1.8	11.6	0
285	1994	10	12	12.4	20.6	0.9	5.8	0.5
286	1994	10	13	13.4	26.2	1.6	10.3	0
287	1994	10	14	8.9	24.8	1.6	12.3	0.5
288	1994	10	15	7.1	24	1.5	12.8	0
289	1994	10	16	6.6	22.7	1.3	11.1	0
290	1994	10	17	7.1	20.6	1.3	11.7	0
291	1994	10	18	6.8	21.7	1.1	8.6	0
292	1994	10	19	8.8	20.6	1.6	3.4	9
293	1994	10	20	13.2	15.5	0.2	0.8	98
294	1994	10	21	12.5	15.9	0.7	3	8.5
295	1994	10	22	8.5	20.6	1.1	10.7	8.5
296	1994	10	23	14.4	20.1	1.2	6.9	2.5
297	1994	10	24	6.8	19	1.1	11.4	0
298	1994	10	25	5.2	19.1	0.9	11.1	1
299	1994	10	26	10.4	18.9	1.2	9.8	0.5
300	1994	10	27	2.8	15.9	0.7	8.7	1.5
301	1994	10	28	10.1	14.1	0.9	3.2	7
302	1994	10	29	3.2	16.5	0.7	8.8	0
303	1994	10	30	5.1	19	0.7	9	0
304	1994	10	31	6.9	19.7	0.7	7.2	0
305	1994	11	1	13.5	22.8	1.3	9.4	0
306	1994	11	2	9	19.2	0.6	4	4.5
307	1994	11	3	14.5	20.4	1.1	5.9	0.5
308	1994	11	4	16.3	20.3	1.3	4.2	40
309	1994	11	5	12.7	17.5	0.2	1.1	19
310	1994	11	6	10	17.6	0.8	9.1	2.5
311	1994	11	7	5	15.1	0.3	2.5	25.5
312	1994	11	8	10.8	19	0.8	6.8	0
313	1994	11	9	9.6	17	0.2	1.3	2
314	1994	11	10	9.7	18.3	0.8	8.8	2.5
315	1994	11	11	9.7	16	1.1	8.4	0
316	1994	11	12	8.8	15.4	0.8	6.7	0
317	1994	11	13	8.3	18.1	0.9	9.1	0
318	1994	11	14	6.7	17.8	0.6	7.2	0.5
319	1994	11	15	3.9	19.3	0.4	7.9	0
320	1994	11	16	7.7	19.1	0.6	6.7	0
321	1994	11	17	11.9	17.6	1.4	8	0
322	1994	11	18	8.7	15.6	1.2	6.9	0
323	1994	11	19	11.3	18.8	0.9	5.7	0
324	1994	11	20	7.3	16.8	0.3	6.7	0
325	1994	11	21	7.2	13.1	0	1.4	0
326	1994	11	22	8.3	14.4	0.5	3.8	0
327	1994	11	23	5.3	13.8	0.2	2.4	0
328	1994	11	24	9.1	17.1	0.5	7.1	0
329	1994	11	25	9.9	14	1.3	7.3	0
330	1994	11	26	9.9	12.9	1.6	6.8	0
331	1994	11	27	8.4	13.8	0.9	5.3	0
332	1994	11	28	2.2	14.4	0.2	6.1	0
333	1994	11	29	0.1	13.2	0.1	6.2	0
334	1994	11	30	2.9	14.5	0.2	5.1	0
335	1994	12	1	4.3	12.6	0.2	2.5	0.5
336	1994	12	2	10.2	16.3	1	4.9	0
337	1994	12	3	8.3	16.1	0.7	4.7	0.5
338	1994	12	4	11.3	16.4	0.5	3	0
339	1994	12	5	10.8	18.4	0.4	4	0.5
340	1994	12	6	9.2	15.1	0.5	6.8	0
341	1994	12	7	0.9	15.3	0.4	2.5	2
342	1994	12	8	4	9.2	0.1	2.3	0
343	1994	12	9	2.9	12.5	0	4.4	0.5
344	1994	12	10	6.5	14.6	0.6	3.9	0
345	1994	12	11	11.9	17.1	1.5	7	0
346	1994	12	12	4.5	15.5	0.1	6.8	0
347	1994	12	13	0.5	12.6	0	6.3	0
348	1994	12	14	-1.1	12.3	0	6.7	0
349	1994	12	15	6.4	9.9	0.9	3.5	0.5
350	1994	12	16	2	10.8	0.6	6.7	0
351	1994	12	17	-1.1	11.9	0.1	6.2	0
352	1994	12	18	1.5	11.4	0.1	3.6	0
353	1994	12	19	5.4	10.8	0.6	3.7	0.5
354	1994	12	20	5.5	10	0.9	6.6	0
355	1994	12	21	4.4	8	1.5	6.6	0
356	1994	12	22	1.6	4.8	1.3	6.2	0
357	1994	12	23	2.3	6.8	1.3	5.7	0
358	1994	12	24	1.8	6.3	0.8	5.8	0
359	1994	12	25	1	6	0.7	6	0
360	1994	12	26	0.3	6.5	0.7	6.3	0
361	1994	12	27	-2.4	13.4	0.2	5.8	0
362	1994	12	28	2.2	16.4	0.4	4.1	0
363	1994	12	29	-0.8	14.6	0.2	4.5	0
364	1994	12	30	6.8	15.2	0.3	4.2	0
365	1994	12	31	6.4	11.8	0.4	2.8	1
