# Supplementary material for: Optimization of black-box models with uncertain climatic inputs—Application to sunflower ideotype design
Source: PLoS One. 2017 May 25;12(5):e0176815. doi: 10.1371/journal.pone.0176815 (PMC5444610; doi:10.1371/journal.pone.0176815)
Supplement: S1 Dataset and Code — The dataset used throughout this manuscript and the R code used to call the SUNFLO model and run the proposed algorithm are provided in a single archive file. (TGZ) [file pone.0176815.s001.tgz › supplementary/data/climate/84007004_1980.txt]

JourJ	Annee	Mois	Jour	Tmin	Tmax	ETP	RAD	Pluie
1	1980	1	1	0.5	6.4	0.3	5.9	0
2	1980	1	2	2	4.8	0.4	7.3	0
3	1980	1	3	-0.1	5.1	0.1	7.1	0
4	1980	1	4	-1.7	10.1	0	6.8	3.8
5	1980	1	5	1	7.9	0	2.8	0.8
6	1980	1	6	0.3	10.9	0	7.2	0
7	1980	1	7	2.9	11	0.1	6.8	0
8	1980	1	8	2.9	7.8	0.3	4.5	0
9	1980	1	9	2.9	8.3	0.4	2.8	0
10	1980	1	10	3.6	8.1	0.5	2.3	0
11	1980	1	11	1.3	2.5	1.5	4.8	0
12	1980	1	12	-0.4	1.4	1.3	3.4	0
13	1980	1	13	-2.1	4	0.1	5.9	0.2
14	1980	1	14	-1.6	2.8	0.3	1.6	2.5
15	1980	1	15	0	3.8	0.7	1.3	1.4
16	1980	1	16	0.3	3.7	0.7	5.7	0
17	1980	1	17	-0.5	5	0.8	2.8	0
18	1980	1	18	-0.7	6.1	0.6	4.9	1.2
19	1980	1	19	1.8	5.9	0.3	1.7	3.8
20	1980	1	20	-0.2	10.6	0.3	5.1	0
21	1980	1	21	-1.7	9.3	0.6	3.9	0.7
22	1980	1	22	7	12.8	0.7	2.8	1.8
23	1980	1	23	1.6	10.1	0.3	5.1	0.6
24	1980	1	24	6	15.3	0.4	5.4	0.7
25	1980	1	25	6.1	12.2	0.4	7.5	0
26	1980	1	26	5.3	9.1	2	6	0
27	1980	1	27	1.7	7.2	0.9	9.6	0
28	1980	1	28	-2.1	10.8	0.8	5.3	4
29	1980	1	29	6.4	12.4	0.6	3.3	0.6
30	1980	1	30	7.2	12.3	0.3	2.7	0.8
31	1980	1	31	8.1	12.4	0	0.5	4
32	1980	2	1	3.9	12.7	0.1	6.5	0
33	1980	2	2	-0.5	10.4	0.5	5.2	0
34	1980	2	3	4.1	14.5	0.9	6.6	0
35	1980	2	4	9.5	16.2	0.7	4.4	0
36	1980	2	5	7.2	19.8	0.9	8.3	0
37	1980	2	6	6.1	17.1	0.7	10.3	0
38	1980	2	7	6.4	14.3	1.3	10.3	0
39	1980	2	8	1.9	16.8	0.2	9.5	0
40	1980	2	9	3	13.5	0.6	3.4	0
41	1980	2	10	8	11	0.6	2.1	1.3
42	1980	2	11	7.8	12.1	1.9	11.1	0
43	1980	2	12	5.5	12.2	0.8	11.2	0
44	1980	2	13	-1.3	13.7	0.6	9.9	0
45	1980	2	14	0.3	14.8	0.4	10.9	0
46	1980	2	15	4	13.2	0.9	4.9	0
47	1980	2	16	8.4	13.1	0.9	3.6	0.5
48	1980	2	17	7.8	12.3	2	8.6	0
49	1980	2	18	4.7	14.7	0.7	11.7	0
50	1980	2	19	2.3	14.6	1.7	7.5	0
51	1980	2	20	7.6	12.5	2.5	5.7	0
52	1980	2	21	6.3	11.2	1	3.6	0
53	1980	2	22	6.4	11.1	0.6	2.3	0
54	1980	2	23	6.3	13	1.1	3.1	0
55	1980	2	24	10	16	2.3	6.9	0
56	1980	2	25	2	15.2	0.8	10.7	0
57	1980	2	26	-0.5	15.8	0.7	12.2	0
58	1980	2	27	0.1	16.2	1.4	13	0
59	1980	2	28	4.5	10.9	2.2	12.4	0
60	1980	2	29	1.9	7.5	1.8	13.1	0
61	1980	3	1	0.3	15	0.8	12.7	0
62	1980	3	2	-1.2	14.8	0.8	11	0
63	1980	3	3	2	11.9	1.6	13.1	0
64	1980	3	4	2.9	12.3	1.7	12.9	0
65	1980	3	5	3.4	15.4	1.5	11	0
66	1980	3	6	5.3	12.3	1	4.1	2.1
67	1980	3	7	7.1	15.1	1.6	13.2	0
68	1980	3	8	4.7	13.1	1.6	6.7	0.9
69	1980	3	9	5.1	11.9	1.9	13	0
70	1980	3	10	6.1	13.7	2.3	13.5	0
71	1980	3	11	4.7	12.1	2.9	15.4	0
72	1980	3	12	5.3	13.8	2.2	16.6	1.7
73	1980	3	13	2.9	8.7	0.3	2	12.3
74	1980	3	14	4.3	5.8	1	4.4	4.4
75	1980	3	15	3.8	10	2	12	0
76	1980	3	16	5.4	9.3	2.4	16.4	0
77	1980	3	17	4.1	15	1.6	16.1	0
78	1980	3	18	2.8	16	1.5	14.3	0
79	1980	3	19	5.9	13.1	1.8	5.2	12.8
80	1980	3	20	6.8	14.1	1.8	11.8	0
81	1980	3	21	1.7	13.9	1.2	12.3	8.2
82	1980	3	22	6.3	8.8	0.6	3.9	12
83	1980	3	23	5.2	10.9	2.1	16.8	0
84	1980	3	24	4.7	15.1	2.1	17.5	0
85	1980	3	25	3.2	13	1.2	9.7	7.4
86	1980	3	26	4.3	15.9	1.7	13.1	0
87	1980	3	27	8.2	18.2	1.9	12.9	0
88	1980	3	28	7.9	17.4	1.5	9.1	0
89	1980	3	29	8.8	17.2	1.8	9.7	0
90	1980	3	30	8.7	16	3.7	21.1	0
91	1980	3	31	7.1	21.1	2.8	18.6	1
92	1980	4	1	8.7	24	2.5	15.2	0
93	1980	4	2	9.4	17	4.3	20.7	0
94	1980	4	3	7.3	12.9	5.2	21.1	0
95	1980	4	4	5.1	11.5	4.4	21	0
96	1980	4	5	2.8	11.8	3.8	21.1	0
97	1980	4	6	4	12.9	3.3	19.1	0
98	1980	4	7	3	15	3.5	20.5	0
99	1980	4	8	8.3	13.4	4.6	17.1	0
100	1980	4	9	5.3	11.3	4.8	22.1	0
101	1980	4	10	4.3	14.7	3.9	22.3	0
102	1980	4	11	1.1	17.7	2.7	22	0
103	1980	4	12	0.7	18.1	2.8	21.7	0
104	1980	4	13	0	18	2	15.5	0
105	1980	4	14	8.9	17.5	2.9	8.7	4
106	1980	4	15	9.2	12	0.4	1.6	33.9
107	1980	4	16	9.9	12.1	0.4	2.9	21.2
108	1980	4	17	9.6	16.8	2	12.6	0.6
109	1980	4	18	9	20.5	3.2	17.2	0
110	1980	4	19	10.4	18.3	5.1	22.2	0
111	1980	4	20	10.3	15.1	4.6	18.3	0
112	1980	4	21	5.9	12.3	3.9	19.7	0
113	1980	4	22	4.9	12.5	3.5	21.6	0
114	1980	4	23	5.3	13.8	4.4	22.3	0
115	1980	4	24	6.9	14.1	5.4	22.9	0
116	1980	4	25	7.4	16.3	4.5	24.2	0
117	1980	4	26	8.2	19.2	4.4	22.6	0
118	1980	4	27	8	16.2	3.5	20.1	0
119	1980	4	28	6.8	19	3.2	23.6	0
120	1980	4	29	4.6	18.4	2.6	16.1	0.8
121	1980	4	30	7.2	19.2	2.4	16	0
122	1980	5	1	7.6	20.7	2.6	14.3	0
123	1980	5	2	5	22	3.1	22.9	0
124	1980	5	3	9.2	21.6	3.5	16.1	0
125	1980	5	4	12.8	17.4	2	7.2	0.8
126	1980	5	5	11.2	20.3	3.6	22.3	1.1
127	1980	5	6	11.4	15	1.1	5.6	2
128	1980	5	7	9.9	21	3.2	21.8	0.8
129	1980	5	8	10.1	20.1	2.5	15.2	0.8
130	1980	5	9	11.1	17.3	5.3	25.4	0
131	1980	5	10	9.5	20.4	4.1	25.6	0
132	1980	5	11	6.7	23.2	3.2	20.9	0
133	1980	5	12	11.1	24	4.2	23.1	0
134	1980	5	13	13.4	18.6	2.4	11.2	2.9
135	1980	5	14	11.4	15.7	1.2	5.5	13.9
136	1980	5	15	7.5	19.9	3.6	24.2	0
137	1980	5	16	8.1	18.7	4.9	26.5	0
138	1980	5	17	4.8	20.1	3.8	24.4	0
139	1980	5	18	5.3	21	3.1	20.6	0
140	1980	5	19	7.9	22.7	4.2	23.3	0
141	1980	5	20	6.8	23.7	4	25.7	0.6
142	1980	5	21	13	21.5	3.1	16.6	0.9
143	1980	5	22	11.4	17	1.5	7.1	17
144	1980	5	23	10.1	21.9	4.8	25.5	0
145	1980	5	24	13.4	22.4	5.7	26.2	0
146	1980	5	25	11.8	22.8	4.4	26.3	0
147	1980	5	26	9	22	3.2	18.8	0
148	1980	5	27	13.7	17.8	1.4	5.9	12.6
149	1980	5	28	12.5	18.9	2.3	11.6	6.8
150	1980	5	29	9.4	18.2	2.9	20.4	5.9
151	1980	5	30	7.1	17.3	3.6	24.1	0
152	1980	5	31	6.8	20.1	2.9	15.3	0.2
153	1980	6	1	9.5	19.6	5.1	25.3	0
154	1980	6	2	11.3	20.9	6.1	27.5	0
155	1980	6	3	14.5	26	6.8	27.2	0
156	1980	6	4	17.1	28.3	6.2	26.6	0
157	1980	6	5	12.3	28.3	4.9	26	0
158	1980	6	6	16.3	28.8	6.8	26.3	0
159	1980	6	7	19	23.5	4.8	16.7	0
160	1980	6	8	16.3	24.1	5.3	22.4	0
161	1980	6	9	13.1	23.6	4.4	22.3	12.1
162	1980	6	10	14	23.6	3.6	18.5	0
163	1980	6	11	10.8	24	4.3	26.3	0
164	1980	6	12	14.4	26.9	4.9	24.7	0
165	1980	6	13	14.3	28.8	4.2	19.4	0
166	1980	6	14	14.2	25.7	4.4	23.7	1
167	1980	6	15	12.4	26.2	4.3	24.8	0
168	1980	6	16	12.3	27	4.7	26.6	7.1
169	1980	6	17	15.1	24.3	4	20.1	0
170	1980	6	18	13.2	24.2	5.3	24.8	0
171	1980	6	19	15.6	26.8	5.7	27.6	0
172	1980	6	20	17.3	23.9	6.4	27.3	0
173	1980	6	21	14.7	24.3	5.5	27.4	0
174	1980	6	22	12.5	22.7	3.8	18.5	0
175	1980	6	23	14.8	20.6	2	11.2	3.5
176	1980	6	24	8.7	20.1	2.2	12.8	5
177	1980	6	25	12.2	22	3.7	20.8	0
178	1980	6	26	13.4	23.7	4.1	20.8	0
179	1980	6	27	11.4	21.1	5	25.6	0
180	1980	6	28	12.9	25.5	5.1	27.2	0
181	1980	6	29	13	25	4	18.2	0
182	1980	6	30	14.3	24.9	4.9	25.1	0
183	1980	7	1	10.2	24.2	4.5	24.5	0
184	1980	7	2	14.2	22.8	6.6	26.8	0
185	1980	7	3	14.3	24.1	7	27.9	0
186	1980	7	4	15.1	26.1	5.2	23.2	0
187	1980	7	5	17.1	29.4	5.5	26.3	0
188	1980	7	6	16.5	25.9	3.8	17.8	0
189	1980	7	7	13.8	27.7	4.3	20.6	3.1
190	1980	7	8	15.8	19.8	1.4	5.7	3.9
191	1980	7	9	14.4	23	4.5	23.6	1
192	1980	7	10	11.2	23	4.9	25.9	0
193	1980	7	11	14	22.7	5.8	26.2	0
194	1980	7	12	14.7	25.4	6	26.5	0
195	1980	7	13	15	26.8	5.2	26.7	0
196	1980	7	14	12.2	28.1	4.7	24.3	0
197	1980	7	15	18	25.8	3.9	14.3	7
198	1980	7	16	16.4	25.1	6.3	21.6	0
199	1980	7	17	14.8	23.7	6.8	27	0
200	1980	7	18	15.4	28.8	5.4	26.3	0
201	1980	7	19	16	30.8	5.3	26	0
202	1980	7	20	15.3	26	4.6	20.1	0
203	1980	7	21	15.2	23	6.8	26.5	0
204	1980	7	22	14.7	28.1	5.2	27	0
205	1980	7	23	10.8	27.7	4.3	25	0
206	1980	7	24	14.4	33.7	5.8	26	0
207	1980	7	25	17.3	29.5	4.9	23.5	0
208	1980	7	26	17.7	27.8	4.8	20.7	0
209	1980	7	27	19.5	27.4	5.4	25.3	0
210	1980	7	28	14.8	29.6	4.8	25.5	0
211	1980	7	29	14.8	27.7	4.5	23.4	0
212	1980	7	30	18.3	29.2	5.4	25.2	0
213	1980	7	31	17.3	31.1	4.9	25.4	0
214	1980	8	1	15	31.2	4.7	23.1	0
215	1980	8	2	16.2	29.7	3.3	15.2	0
216	1980	8	3	15.7	31.8	3.5	15.2	0
217	1980	8	4	17.6	32.8	5.3	23	0
218	1980	8	5	21.3	32.7	7	23.6	0
219	1980	8	6	21.2	30.4	6.2	24.7	0
220	1980	8	7	17.7	31.3	4.7	23.2	0.2
221	1980	8	8	20.9	29.6	5.1	18	0
222	1980	8	9	19.9	30	5.2	23.9	0
223	1980	8	10	15.9	31.9	4.7	23.4	0
224	1980	8	11	16.8	32	4.6	23.1	0
225	1980	8	12	18.5	28	5.3	22	0
226	1980	8	13	18.3	29.1	6.5	24.1	0
227	1980	8	14	17.8	29.8	4.5	22.7	0
228	1980	8	15	18.6	25.9	1.9	6.1	18.3
229	1980	8	16	15.4	23.1	4.5	21.1	0
230	1980	8	17	18.9	26.2	5.7	23.1	0
231	1980	8	18	18.4	29.4	4.2	21.7	0
232	1980	8	19	15.8	29.8	4.1	20.6	0
233	1980	8	20	20.5	28.1	4.8	21.3	0
234	1980	8	21	16.3	32.8	4.6	21.3	0
235	1980	8	22	21.9	29.4	6.2	22.1	0
236	1980	8	23	16.5	24.9	6.2	19	0
237	1980	8	24	14.5	25.1	4.1	22.4	0
238	1980	8	25	10.8	25.6	2.4	11.3	3.3
239	1980	8	26	17.5	25.9	2.4	11.8	15.7
240	1980	8	27	15.8	19.8	1.1	5.5	7.5
241	1980	8	28	18.2	26.1	4.5	19.5	0
242	1980	8	29	18.8	28.3	3.6	19.5	0
243	1980	8	30	17.7	29.6	3.3	16.7	0
244	1980	8	31	16.8	23.2	5.3	20.5	0
245	1980	9	1	15.7	23.3	5.1	21.6	0
246	1980	9	2	13.6	27	3.3	20.4	0
247	1980	9	3	12.7	26.8	3.1	20	0
248	1980	9	4	10.9	26.8	2.8	18.6	0
249	1980	9	5	15.9	24.7	2	7.4	0
250	1980	9	6	15.8	23.8	4	20.6	0
251	1980	9	7	12.7	26.8	2.8	18.1	0
252	1980	9	8	11.7	26.5	2.9	17.7	0
253	1980	9	9	16.8	22.2	4.3	19	0
254	1980	9	10	14.1	22.5	3.6	19.3	0
255	1980	9	11	12.3	26.2	3.3	16.9	0
256	1980	9	12	17.7	27.4	3.2	18.3	0
257	1980	9	13	13.2	26.6	3.4	18.3	0
258	1980	9	14	15.1	25.3	3.9	19.3	0
259	1980	9	15	11.5	28	2.6	18.3	0
260	1980	9	16	10.3	26.5	2.3	17.1	0
261	1980	9	17	15.9	28	2.6	14.4	0
262	1980	9	18	14.7	27.3	2.1	13.8	0
263	1980	9	19	19.1	26.7	2.4	12.6	0
264	1980	9	20	15.6	28.3	3.4	12.2	0.7
265	1980	9	21	22	28	3.7	9.4	57.6
266	1980	9	22	19.2	26.6	2.4	13.8	0.2
267	1980	9	23	14	24.1	2.7	16.9	0
268	1980	9	24	14.5	25.9	2.5	16.2	0
269	1980	9	25	13.9	27.3	2.1	15.7	0
270	1980	9	26	13.2	27.2	2.1	15.4	0
271	1980	9	27	12.8	25	1.9	14	0
272	1980	9	28	14	25	1.8	11.9	0
273	1980	9	29	15.7	25.3	1.8	10.6	0
274	1980	9	30	14.9	26.1	3.3	15	0
275	1980	10	1	17.9	23.6	4	15.3	0
276	1980	10	2	16.8	23.6	3.4	14.5	0
277	1980	10	3	13	24.2	1.5	12.8	0
278	1980	10	4	15.5	23.3	1.8	9.3	0
279	1980	10	5	15	24.1	2.2	12.7	0
280	1980	10	6	13.1	25	1.9	13.9	0
281	1980	10	7	13.2	23.1	1.5	5.9	0.9
282	1980	10	8	13.6	16.6	1.1	4.6	0
283	1980	10	9	5.8	16.2	1.2	11.6	0
284	1980	10	10	5.8	15.7	1.7	11.9	11.5
285	1980	10	11	9.5	17.9	1	6.2	0.2
286	1980	10	12	8.3	12.8	1.7	7.5	0
287	1980	10	13	8.7	13.3	1.3	11.3	0
288	1980	10	14	2.9	12.5	0.8	5.1	0
289	1980	10	15	6.1	21.9	1.7	7.2	1.7
290	1980	10	16	16.4	21.6	1.6	4.1	23.2
291	1980	10	17	12.8	15.8	0.9	5.5	2.5
292	1980	10	18	6.9	16.2	1.1	9.3	11.4
293	1980	10	19	7.5	11.7	2.6	13.2	0
294	1980	10	20	6.8	15	1.3	14.1	0
295	1980	10	21	0.9	18.9	0.5	11.8	0
296	1980	10	22	4	17.8	1	5.9	0
297	1980	10	23	8.6	20	0.8	8	0.1
298	1980	10	24	6.8	18.1	0.7	3.2	10.5
299	1980	10	25	8.9	15.1	1.6	10.5	0
300	1980	10	26	9.2	15.4	1.7	12	0
301	1980	10	27	3.7	20.1	0.6	11.1	0
302	1980	10	28	1.9	20.8	0.4	11.1	0
303	1980	10	29	7	18.6	1.4	8.3	0
304	1980	10	30	11.7	16.4	1.7	11.2	0
305	1980	10	31	4.1	17.1	0.2	8.4	0
306	1980	11	1	10.5	15	0.9	3.6	0
307	1980	11	2	9.5	12	0.9	3.1	3.5
308	1980	11	3	1.5	3.8	0.9	2.2	1.3
309	1980	11	4	1.7	4	1.1	2.3	1.2
310	1980	11	5	1.8	6.2	0.8	2.7	23.3
311	1980	11	6	1.8	6.2	0.2	8.6	0
312	1980	11	7	-0.1	15.4	0.4	8.1	0
313	1980	11	8	4.3	16.7	0.9	3.9	6.1
314	1980	11	9	11.3	14.6	0.7	2.4	2.8
315	1980	11	10	8.4	11	1.2	9	0
316	1980	11	11	3.2	10.4	0.5	8.1	1
317	1980	11	12	3.2	10.2	0.2	0.7	8.7
318	1980	11	13	2.4	7.4	1.6	9.3	0
319	1980	11	14	2.8	9	0.3	9	0
320	1980	11	15	-1	13.2	0	8.2	0
321	1980	11	16	2.9	16.1	0.3	5.9	0
322	1980	11	17	3	15.2	0.5	6.4	0.6
323	1980	11	18	9.7	16.7	0.1	4.5	0.8
324	1980	11	19	10	15.5	0.8	8.4	0
325	1980	11	20	2.5	19	0	8	0
326	1980	11	21	2.7	17.6	0	7.3	0
327	1980	11	22	2.8	14.2	0.5	5.1	0
328	1980	11	23	3.8	16.8	0	7.8	0
329	1980	11	24	1.3	11.5	0.5	3.4	0
330	1980	11	25	9.7	16.1	0.8	4.2	2
331	1980	11	26	9.6	11.1	0	1.1	2.1
332	1980	11	27	5.9	7.1	2.6	4.3	0
333	1980	11	28	2.8	9.9	0.7	5.6	0
334	1980	11	29	1	5.6	1.7	5.6	0
335	1980	11	30	1.2	4	1.4	5.4	0
336	1980	12	1	0.6	2	1.1	7	0
337	1980	12	2	-3.8	0.2	0.6	5.8	0
338	1980	12	3	-2	5.6	1.8	6.3	0
339	1980	12	4	1.1	6.3	0.6	6.3	0
340	1980	12	5	0.2	7.7	0.2	6.8	0
341	1980	12	6	1.2	13.1	0.2	3.7	0.4
342	1980	12	7	2.7	6.4	0.7	6.9	0
343	1980	12	8	0	3.1	0.5	7.2	0
344	1980	12	9	-5.1	4.7	0	6.6	0
345	1980	12	10	-6.3	7	0.2	4.8	0
346	1980	12	11	-0.6	8.7	0	4.9	0
347	1980	12	12	-5.9	6.7	0	6.1	0
348	1980	12	13	-5	5.1	0	4.6	0
349	1980	12	14	-2.8	6.4	0.4	3.6	0
350	1980	12	15	-0.3	8.7	0.3	1.2	1.6
351	1980	12	16	3.1	9.3	1	6.8	0
352	1980	12	17	3.6	8	0	6.6	0.7
353	1980	12	18	-3.1	8.6	0	5.9	0
354	1980	12	19	-0.3	6.5	0	6.9	0
355	1980	12	20	-1.6	6	0.3	2.3	0
356	1980	12	21	-1.2	10.5	0.1	4.9	0
357	1980	12	22	5	10.2	1.1	6.5	0
358	1980	12	23	6.8	14	0.8	5.3	0
359	1980	12	24	9.4	15.7	0	6.6	0
360	1980	12	25	-2.4	12.4	0.4	6.7	0
361	1980	12	26	7	10.1	0.5	6.2	0
362	1980	12	27	-0.5	3	0.6	0.7	8
363	1980	12	28	0.1	3.9	0.5	6.8	0
364	1980	12	29	-2.8	4.5	0	6.6	0
365	1980	12	30	-3.9	4	0	6.9	0
366	1980	12	31	-5.4	6.6	0.1	7.4	0
