# Supplementary material for: Optimization of black-box models with uncertain climatic inputs—Application to sunflower ideotype design
Source: PLoS One. 2017 May 25;12(5):e0176815. doi: 10.1371/journal.pone.0176815 (PMC5444610; doi:10.1371/journal.pone.0176815)
Supplement: S1 Dataset and Code — The dataset used throughout this manuscript and the R code used to call the SUNFLO model and run the proposed algorithm are provided in a single archive file. (TGZ) [file pone.0176815.s001.tgz › supplementary/data/climate/84007004_1975.txt]

JourJ	Annee	Mois	Jour	Tmin	Tmax	ETP	RAD	Pluie
1	1975	1	1	4.2	10.9	0.6	7.6	0
2	1975	1	2	-1	8.6	0.4	5.2	0
3	1975	1	3	-2.7	7.5	0	6.9	0
4	1975	1	4	-0.5	7.5	0.4	7.4	0
5	1975	1	5	1.4	7.1	0.1	7.5	0
6	1975	1	6	-3.6	8.4	0.2	5.8	0
7	1975	1	7	-1.2	10.6	0.2	8	0
8	1975	1	8	5.9	16	1.3	7.5	0
9	1975	1	9	7.1	13.4	0.2	7.4	0
10	1975	1	10	1.9	13.6	0.8	2.8	1.1
11	1975	1	11	9.3	14	0.4	5.5	0
12	1975	1	12	2.7	10.3	0.2	1.9	0
13	1975	1	13	2.2	13	0.7	5.2	0
14	1975	1	14	10	13.7	1.8	2.6	0
15	1975	1	15	10.7	14.6	2.8	4.3	0
16	1975	1	16	12.3	14.7	2	1.5	16.9
17	1975	1	17	9.9	13.9	0.8	5.1	6
18	1975	1	18	8.8	12.6	0.3	0.9	8.4
19	1975	1	19	2.3	9.5	0.3	8.5	0
20	1975	1	20	1.6	13	0.2	6.9	0
21	1975	1	21	5.2	9.8	1.2	3.9	0
22	1975	1	22	5	10.9	0.4	8.3	0.1
23	1975	1	23	-0.3	8.3	0.5	3.5	0.1
24	1975	1	24	5.2	12.5	0.6	4.9	0
25	1975	1	25	1.1	7.6	0.4	3.5	0.2
26	1975	1	26	1.7	14.8	0.1	9.6	0
27	1975	1	27	1.3	13.9	0.6	3	5.1
28	1975	1	28	4.7	10	0.9	6.1	0.4
29	1975	1	29	4.3	15.2	1	7.1	0
30	1975	1	30	6.4	16.2	0.7	9.8	0
31	1975	1	31	2.8	13	0.7	6.5	0
32	1975	2	1	4.6	10.1	2.4	10.8	0
33	1975	2	2	3.9	8.4	1	7.1	0
34	1975	2	3	-2.1	10.4	0.3	9.7	1.3
35	1975	2	4	3.2	8.2	0.5	5.2	0.2
36	1975	2	5	2.3	7.5	0.5	2	18.8
37	1975	2	6	2.9	13.4	0.4	3.1	2.1
38	1975	2	7	9.9	16	1	7.4	0
39	1975	2	8	5.5	14	0.5	9.1	0
40	1975	2	9	2	14.4	0.8	7.4	0
41	1975	2	10	5.2	14.3	1.2	8.4	1.7
42	1975	2	11	8.9	13.2	0.9	2.3	25.6
43	1975	2	12	8.4	10.2	0.3	2.1	9.1
44	1975	2	13	5.1	13.8	1	10.6	0
45	1975	2	14	2.7	12.7	0.8	12.1	0
46	1975	2	15	5	12.6	1.9	9	0
47	1975	2	16	4.5	10.7	1.4	12.8	0
48	1975	2	17	2.2	12.2	1	12.9	0
49	1975	2	18	-1.5	15.8	0.7	12.6	0
50	1975	2	19	-1.3	17	1.9	12.3	0
51	1975	2	20	4.8	10.9	1.3	13.4	0
52	1975	2	21	-1	13.5	0.8	9.7	0
53	1975	2	22	5.2	13.5	1	12.7	0
54	1975	2	23	-0.9	12.5	0.7	13	0
55	1975	2	24	-2.1	12.8	0.8	13.3	0
56	1975	2	25	-2.3	13.7	0.7	12.6	0
57	1975	2	26	-2.1	14	1.1	13.9	0
58	1975	2	27	-2.2	15.6	0.9	13.5	0
59	1975	2	28	-0.2	14.3	1	10.4	0
60	1975	3	1	5	14.3	1.6	6	0
61	1975	3	2	5	17	2.3	9	0
62	1975	3	3	9.6	13.4	1.2	3.6	39.2
63	1975	3	4	6.4	14.8	1.5	13.4	0
64	1975	3	5	5	13.5	1.1	9	0.3
65	1975	3	6	2	16	1.3	16.1	0
66	1975	3	7	3.8	13.3	1.3	6.6	0.5
67	1975	3	8	1.9	15.8	1.6	8.3	29.5
68	1975	3	9	4.3	9.6	1.1	5.9	0
69	1975	3	10	4.9	11.4	2.2	15.6	0
70	1975	3	11	0.6	8.8	1.5	6.5	0
71	1975	3	12	7.9	12.2	2.4	10.3	0
72	1975	3	13	4	13.9	2.1	12.2	0
73	1975	3	14	7.8	12.6	2	13	0
74	1975	3	15	5.5	14.8	1.9	16.6	0
75	1975	3	16	3.6	12.8	1.7	11.2	0
76	1975	3	17	3.6	9.7	2.4	18.3	0
77	1975	3	18	1.5	8.3	2.5	18.9	0
78	1975	3	19	-1	7	1.5	12.5	0
79	1975	3	20	-1.8	9.4	2.1	13.7	1.7
80	1975	3	21	2.2	10	3.6	18.4	0
81	1975	3	22	6.2	12.2	2.3	12.1	10.4
82	1975	3	23	3.3	10.1	2.3	15.8	0
83	1975	3	24	4.1	12.1	3	15.7	0
84	1975	3	25	5	12.1	3.6	20.3	0
85	1975	3	26	5.6	17.3	2.7	19.2	0
86	1975	3	27	6.3	13.9	1.8	7.8	0.3
87	1975	3	28	8	14.2	1.7	8.8	0.6
88	1975	3	29	1.9	8.9	2	8.1	0
89	1975	3	30	4.5	11.2	3.9	21.3	0
90	1975	3	31	-1.4	11.7	2.2	16.7	0
91	1975	4	1	3	11.9	3.4	19.9	0
92	1975	4	2	4.4	13	3.1	19.7	1.7
93	1975	4	3	5.3	10.8	1.3	7.5	2.5
94	1975	4	4	2.6	9.5	1.8	11	0
95	1975	4	5	-2.2	9.7	1.1	9	11.2
96	1975	4	6	2.4	12	2.6	21.9	0
97	1975	4	7	-1.1	8.9	0.8	10.9	1.8
98	1975	4	8	-0.3	15.3	2.7	20.5	0
99	1975	4	9	5.8	12	2.1	9.5	0.7
100	1975	4	10	1.2	8.8	3.4	20.6	0
101	1975	4	11	2.3	14.7	3.3	21.2	0
102	1975	4	12	5.1	16.1	3.8	23.4	0
103	1975	4	13	9.6	20	3.8	23.8	0
104	1975	4	14	6.3	20.4	3.1	23.1	0.1
105	1975	4	15	7	20.1	2.5	13.1	0.9
106	1975	4	16	9.8	18	5.4	23.3	0
107	1975	4	17	11	21.3	4.4	23.1	0
108	1975	4	18	7.1	23.2	3.4	21.3	0
109	1975	4	19	7.3	21.7	3.1	19.8	0
110	1975	4	20	5.2	23.5	3.7	22.7	0
111	1975	4	21	12.2	23.3	3.4	21.1	0
112	1975	4	22	7.8	25.1	3	20.8	0
113	1975	4	23	8.8	25.7	4.2	24.2	0
114	1975	4	24	9.8	22.4	2.9	15.3	0
115	1975	4	25	6.2	23.5	5.2	23.2	0
116	1975	4	26	11.3	23.8	5.2	25.3	0
117	1975	4	27	6.1	22.1	3.5	24.3	0
118	1975	4	28	7	20.6	3.5	22	0
119	1975	4	29	5.2	20.8	3.6	24.7	0
120	1975	4	30	3.3	21.3	4.3	23.6	0
121	1975	5	1	10.2	22	6.2	26.3	0
122	1975	5	2	12.6	23.8	6.5	25.7	0
123	1975	5	3	14	20.9	8	23	0
124	1975	5	4	7.8	13	4.6	12.5	0
125	1975	5	5	7.2	16	3.2	16.1	0.2
126	1975	5	6	8	16	2.6	12.1	0.2
127	1975	5	7	8	17.4	2	10.9	20.2
128	1975	5	8	6.7	14.6	1.5	8.2	10
129	1975	5	9	7.5	18.2	2.8	18	0
130	1975	5	10	9.6	20.4	3.3	15.8	8
131	1975	5	11	10.7	14	0.9	4.2	13.9
132	1975	5	12	10.7	17.1	5.7	26.1	0
133	1975	5	13	10.1	20.7	5.9	28.3	0
134	1975	5	14	12.3	22	5.5	27.9	0
135	1975	5	15	11.3	23.8	4.7	27.5	0
136	1975	5	16	10.6	20.4	4.2	26.4	0
137	1975	5	17	8.9	23.5	3.8	25.4	0
138	1975	5	18	10.1	28.7	4.6	25.3	0
139	1975	5	19	12	29.8	4.5	24.1	0
140	1975	5	20	12.4	29.6	5	26.3	0.8
141	1975	5	21	12.8	26.5	4.9	26.8	0
142	1975	5	22	13.9	23	4.5	23	1
143	1975	5	23	14.1	22.3	6.1	24.7	0
144	1975	5	24	11.4	18.7	5.9	28	0
145	1975	5	25	9.7	19.1	4.4	22.7	0
146	1975	5	26	10.2	18.4	3.5	19.9	5.9
147	1975	5	27	5.9	19	2.6	16.8	0
148	1975	5	28	10.1	22.8	4.3	25	7.1
149	1975	5	29	12.7	21	3.8	19.3	3.6
150	1975	5	30	13.1	23.3	4.9	26.9	1.5
151	1975	5	31	12.8	20.1	2.8	11.6	26.3
152	1975	6	1	11	17	4.5	23.2	0
153	1975	6	2	9.7	18.9	5.2	29.5	0
154	1975	6	3	8	19.6	4.3	25.7	0
155	1975	6	4	6.3	20.1	5.5	29.7	0
156	1975	6	5	11.5	23.9	5.5	29.5	0
157	1975	6	6	8.9	23.4	4.8	28.8	0
158	1975	6	7	10.1	22.4	3.8	21.1	0
159	1975	6	8	10.4	26.3	4.6	26	0
160	1975	6	9	11.8	26.8	5	28	0
161	1975	6	10	12	27.8	4.8	24.6	0.3
162	1975	6	11	16.7	18.7	1.4	6.7	5.5
163	1975	6	12	14.6	24.1	4.1	20.5	3.6
164	1975	6	13	14.4	27.6	5	27	0
165	1975	6	14	15.2	29.6	5.1	25.8	0
166	1975	6	15	18.3	24.2	3.5	15	16.3
167	1975	6	16	16.6	23	3.3	15.2	0.8
168	1975	6	17	10.7	23	4.6	26.5	0
169	1975	6	18	12.1	21.3	6.7	30	0
170	1975	6	19	14	23	7.5	29	0
171	1975	6	20	15.5	25	6.5	29.1	0
172	1975	6	21	12.1	25.5	4.8	24.8	0.4
173	1975	6	22	15.5	21.3	2.7	11.4	2.5
174	1975	6	23	11.9	25.7	4.6	25.2	0
175	1975	6	24	16.4	27	6.6	27.4	0
176	1975	6	25	19.1	29	6.1	27.9	0
177	1975	6	26	15.8	31.1	5.3	26.2	0
178	1975	6	27	15.1	29.8	5.4	27.5	0
179	1975	6	28	15.9	31.7	5.7	27.6	0
180	1975	6	29	18.8	29.7	6	24.5	0
181	1975	6	30	15.7	22	8.6	29.3	0
182	1975	7	1	13.1	22.3	8.3	30.2	0
183	1975	7	2	14	23.9	7	29.5	0
184	1975	7	3	11.2	27.9	5.4	28.1	19
185	1975	7	4	14	21.8	2.8	15.8	6.9
186	1975	7	5	16	23.7	5.3	23.4	0
187	1975	7	6	16.4	28.1	5.5	27.8	0
188	1975	7	7	13.1	29	5	27.2	0
189	1975	7	8	14.5	29	4.9	26.1	0
190	1975	7	9	14.9	32	5.6	27.9	0
191	1975	7	10	16.9	32	5.2	23.6	0.5
192	1975	7	11	17	28.4	4.9	22.7	0
193	1975	7	12	18.7	29.4	6.7	28.4	0
194	1975	7	13	17.9	32	5.7	27.7	0
195	1975	7	14	15.3	30.7	5.2	26.4	0
196	1975	7	15	15.6	32.1	5.8	27.3	0
197	1975	7	16	20	33.5	5.8	26.5	0
198	1975	7	17	16.4	30.3	4.5	21.1	0.1
199	1975	7	18	17.5	28.8	4.4	19.4	0
200	1975	7	19	18	27.6	7.9	28	0
201	1975	7	20	18.8	28.4	7.3	28	0
202	1975	7	21	20.6	30.1	7	27.3	0
203	1975	7	22	19.8	29.9	6.1	27.5	0
204	1975	7	23	15.9	30.6	5.2	26.1	0
205	1975	7	24	17.8	30.6	5	22.6	0
206	1975	7	25	18.7	25.2	8.5	28.2	0
207	1975	7	26	16.9	28	5.6	26.1	0
208	1975	7	27	14.9	28.9	4.9	26.2	0
209	1975	7	28	13.8	30.1	4.9	24.2	0
210	1975	7	29	17.8	31	4.8	20.6	7.6
211	1975	7	30	15.2	31.4	4.7	23.9	0
212	1975	7	31	17.6	31.8	5.1	24.8	0
213	1975	8	1	18.4	33.7	4.8	21.8	0
214	1975	8	2	22	33.8	4.8	18.9	0
215	1975	8	3	18.5	33.2	4.9	23	0
216	1975	8	4	19.5	32.4	5.1	23.9	0
217	1975	8	5	20	32.4	5.2	23.4	0
218	1975	8	6	19.7	34.9	5.5	24.6	0
219	1975	8	7	19	31.5	4.7	22.8	0
220	1975	8	8	18.9	31.8	4.2	17.8	0
221	1975	8	9	21.7	28.8	2.8	10	5
222	1975	8	10	19.3	28.4	3.9	16.6	0
223	1975	8	11	19.3	28	6	22.8	0
224	1975	8	12	16.7	25.5	5.9	25.2	0
225	1975	8	13	19	28	4.8	24.5	0
226	1975	8	14	16.6	29.9	4.8	22.5	0
227	1975	8	15	17.9	28.1	4	17.2	0.3
228	1975	8	16	17.2	28.6	4.9	24.2	0
229	1975	8	17	16.8	29.4	4.6	22.6	0.3
230	1975	8	18	17.2	27.8	5.4	22.3	0
231	1975	8	19	18.9	27.9	6.2	24.4	0
232	1975	8	20	19.1	31	4.9	24.1	0
233	1975	8	21	15.4	29.3	4.2	21.7	36.6
234	1975	8	22	18	22.2	4	18.3	0
235	1975	8	23	14.5	21.7	6.1	22.5	0
236	1975	8	24	15.8	22.1	6.5	22.6	0
237	1975	8	25	16.1	24.9	6.8	20.2	0
238	1975	8	26	15	23	5.7	23.3	0
239	1975	8	27	15.4	25.8	3.7	17.3	0.7
240	1975	8	28	13.4	26	3	16	2.7
241	1975	8	29	16.9	25.6	3.3	17.4	0
242	1975	8	30	13.9	26.6	2.9	17.1	0
243	1975	8	31	15	21.3	1.3	7	0.6
244	1975	9	1	14.9	22.8	1.9	9.5	1.7
245	1975	9	2	15.8	17.8	0.9	4.3	13.2
246	1975	9	3	13.9	25.8	3.3	19.6	0
247	1975	9	4	14.4	26	3	17.5	0
248	1975	9	5	14.1	27.5	3	18.7	0
249	1975	9	6	14.1	26.2	2.6	15.2	5.2
250	1975	9	7	14.3	24.8	3.1	18.4	0
251	1975	9	8	15.1	26.2	3.2	19.3	0
252	1975	9	9	12.5	26.7	2.8	18.7	0
253	1975	9	10	13.9	26.8	2.7	17.2	0
254	1975	9	11	14.8	22.1	1.3	9.1	6.2
255	1975	9	12	12.2	21.5	2.3	12	0
256	1975	9	13	11.8	23.1	3.4	20.3	1.8
257	1975	9	14	13.4	22.5	1.3	5.4	43.3
258	1975	9	15	12.3	14.2	0.3	2.6	14.3
259	1975	9	16	13	23.7	2.1	12.8	0
260	1975	9	17	16.2	28.8	2.2	6.7	0
261	1975	9	18	16.5	26.5	2.8	13.3	0
262	1975	9	19	14.2	21.4	3.4	19.3	0
263	1975	9	20	10.8	23.7	2.8	18.5	0
264	1975	9	21	16.2	23.7	2.7	14.2	0
265	1975	9	22	15.2	24.7	2.5	16.7	0
266	1975	9	23	12.7	26	2.3	15.7	0
267	1975	9	24	12.5	26.2	2.2	15.9	0
268	1975	9	25	13.9	24.2	2.8	15.3	0.9
269	1975	9	26	18.9	23.7	1.8	7.2	0.5
270	1975	9	27	13.8	27.2	2.8	15.8	0
271	1975	9	28	16.2	25.8	2.4	9.3	0
272	1975	9	29	16	28.9	2.8	13.1	0
273	1975	9	30	17.8	23.4	2	6.4	23.9
274	1975	10	1	7.7	22.1	2	15.6	0
275	1975	10	2	11.4	25.1	2.1	16.5	0
276	1975	10	3	10.9	26.4	2.7	16.2	0
277	1975	10	4	13.5	18.2	4.5	16.7	0
278	1975	10	5	11.1	18.4	3.2	15.7	0
279	1975	10	6	10.1	22	1.7	14.7	0
280	1975	10	7	7.3	20.1	1.8	14.4	0
281	1975	10	8	12.7	19	2.5	14.5	0
282	1975	10	9	10.9	18.1	3.1	14.3	0
283	1975	10	10	10	15.1	3.1	12.6	0
284	1975	10	11	8.2	11.9	2.6	15.6	0
285	1975	10	12	6.5	11.3	1.7	7.8	0
286	1975	10	13	3.9	13	1.1	12.3	0
287	1975	10	14	1.6	16	1.3	13	0
288	1975	10	15	3.8	18.4	1.2	11.9	1.2
289	1975	10	16	9.6	11.3	0.1	2.1	18.9
290	1975	10	17	3	13.3	0.5	10.1	0
291	1975	10	18	8.4	13.9	2.5	11.1	0
292	1975	10	19	10	14	1.6	13.4	0
293	1975	10	20	5.9	16.4	1	13.1	0
294	1975	10	21	1.9	18	0.7	12.6	0
295	1975	10	22	5	19.3	1	11	0
296	1975	10	23	8	18.8	1.4	8.1	0
297	1975	10	24	5.8	18.8	0.8	11	0
298	1975	10	25	3	19.6	0.6	12.4	0
299	1975	10	26	3.6	18.8	0.7	12.1	0
300	1975	10	27	2.2	19.3	0.7	12.6	0
301	1975	10	28	0.7	20	0.6	12.4	0
302	1975	10	29	2.1	20.8	0.7	11.6	0
303	1975	10	30	3.3	19.2	0.7	10.8	0
304	1975	10	31	10.8	18.2	1.3	4.2	0.1
305	1975	11	1	14.7	19.8	1	5.8	1.2
306	1975	11	2	4.9	16	1.3	10.8	3.6
307	1975	11	3	9.3	13.2	1	3.9	0
308	1975	11	4	5.7	16.7	1.1	10.5	0
309	1975	11	5	5.5	16.1	0.4	10.4	0
310	1975	11	6	1.8	12.3	1	10.5	0
311	1975	11	7	6.8	13.2	1.4	9.5	0
312	1975	11	8	1.9	10	0.8	6.2	2.3
313	1975	11	9	6	9.1	0.5	2.4	20.4
314	1975	11	10	6.9	12.8	0.7	6.2	0
315	1975	11	11	2.1	13.5	0.9	8.5	0
316	1975	11	12	4.3	14.7	0.8	4.2	25.9
317	1975	11	13	10.5	18	0.5	8.7	0
318	1975	11	14	8.3	18	0.6	9.6	0
319	1975	11	15	11.5	17.2	1	9.8	3.1
320	1975	11	16	8.3	16.8	0.4	5.4	2.4
321	1975	11	17	6.9	9.3	1.6	5	0.4
322	1975	11	18	6.1	9.6	1.4	5	0
323	1975	11	19	6.3	9.9	1.1	8.9	0
324	1975	11	20	6.1	14.3	1.8	5.7	0
325	1975	11	21	6.2	9.3	2.6	8.3	0
326	1975	11	22	4.1	8.9	1.9	9.3	0
327	1975	11	23	3.1	8.3	0.5	8.3	0
328	1975	11	24	3.7	9.3	0.6	2.6	0
329	1975	11	25	1.2	11.1	0.1	8	0
330	1975	11	26	2.3	12.9	0.2	6	9.2
331	1975	11	27	5.1	9.8	0.3	8.8	0.3
332	1975	11	28	0.4	11	0.3	5.7	0
333	1975	11	29	1.2	14.8	0.5	5.3	1.4
334	1975	11	30	8.3	10.2	0.9	4.3	0.3
335	1975	12	1	5.3	9.3	0.7	7.4	0
336	1975	12	2	2.2	12.4	1.3	4.1	1.7
337	1975	12	3	9.5	11.2	0.3	1.5	28.3
338	1975	12	4	5.1	9.1	0.6	2.9	0.4
339	1975	12	5	4.3	9.4	0.5	5.3	0
340	1975	12	6	0.1	8.8	0	7.8	0
341	1975	12	7	0	10	0.1	7.5	0
342	1975	12	8	3	8	0.1	7.5	0
343	1975	12	9	1.9	8.7	0.6	4.9	0
344	1975	12	10	1.6	10.6	0	6.7	0
345	1975	12	11	-0.8	7.3	0.5	3.2	2.5
346	1975	12	12	4	11.8	0.8	3.8	17
347	1975	12	13	5.4	7.8	0.2	1.8	21.2
348	1975	12	14	3.4	5	0.3	2.8	5.6
349	1975	12	15	3	5	0.3	2.3	8.6
350	1975	12	16	3.1	6.1	0.2	2	8.3
351	1975	12	17	2.9	12.3	0.7	5.3	0
352	1975	12	18	1.3	5	0.2	6.7	0
353	1975	12	19	0.9	4.1	0.9	4.9	0
354	1975	12	20	-0.2	3.8	0.6	7.5	0
355	1975	12	21	-1.8	3.6	0.1	7.7	0
356	1975	12	22	-2	6.8	0	7.5	0
357	1975	12	23	-4.6	5.4	0	7.3	0
358	1975	12	24	-5.6	3	0.3	7.8	0
359	1975	12	25	-3.9	5.7	1.1	6.7	0
360	1975	12	26	1.9	8	0.7	8	0
361	1975	12	27	4	9.4	0.7	7.9	0
362	1975	12	28	-1.8	9.3	0	7.3	0
363	1975	12	29	-0.2	10	0.5	4.8	0
364	1975	12	30	1.8	6.4	0.1	1.8	4
365	1975	12	31	4.7	12.4	0.4	5.5	0
