# Supplementary material for: Optimization of black-box models with uncertain climatic inputs—Application to sunflower ideotype design
Source: PLoS One. 2017 May 25;12(5):e0176815. doi: 10.1371/journal.pone.0176815 (PMC5444610; doi:10.1371/journal.pone.0176815)
Supplement: S1 Dataset and Code — The dataset used throughout this manuscript and the R code used to call the SUNFLO model and run the proposed algorithm are provided in a single archive file. (TGZ) [file pone.0176815.s001.tgz › supplementary/data/climate/84007004_1991.txt]

JourJ	Annee	Mois	Jour	Tmin	Tmax	ETP	RAD	Pluie
1	1991	1	1	5.6	11.9	0.5	5.3	0
2	1991	1	2	0.9	10.1	0.2	4.5	0
3	1991	1	3	0.4	13.6	0	6	0
4	1991	1	4	4.8	12.2	0.5	2.3	0
5	1991	1	5	-0.3	11.3	0.2	6.8	0
6	1991	1	6	1.6	13.4	0.2	5	0
7	1991	1	7	4.3	12.1	0.3	2.5	0
8	1991	1	8	2.3	13.7	0.3	3.8	0.5
9	1991	1	9	2.8	16.6	0.3	5	0
10	1991	1	10	2	14.5	0.3	2.2	0
11	1991	1	11	10.6	16.4	0.5	3.4	0
12	1991	1	12	6.8	9.1	0.5	0.8	1.5
13	1991	1	13	5.4	8.5	1.3	4.6	14
14	1991	1	14	2.5	5.9	0.6	3.2	5
15	1991	1	15	3.9	7.7	0.4	2.8	0
16	1991	1	16	4.4	9.9	0.5	3.1	0
17	1991	1	17	1.7	10.2	0.4	6.4	0
18	1991	1	18	-2.4	11.6	0.2	7.5	0
19	1991	1	19	-2.8	8.1	0.3	4.4	0
20	1991	1	20	5.1	9.3	1.2	7.6	0
21	1991	1	21	1	7.6	0.8	6.9	0
22	1991	1	22	0.9	9	0.6	4.5	0
23	1991	1	23	-2.5	9.2	0.4	7.9	0
24	1991	1	24	-2.8	7.4	0.5	8.1	0
25	1991	1	25	-3.6	8.8	0.3	7.9	0
26	1991	1	26	-4	8.5	0.3	6.9	0.5
27	1991	1	27	-1.4	3.2	0.7	7.9	0
28	1991	1	28	-1.8	7.1	0.7	7.1	0
29	1991	1	29	-4.2	10.2	0.4	8.1	0
30	1991	1	30	-5.1	11.1	0.4	8.8	0
31	1991	1	31	-2.1	7.1	0.6	3.8	0
32	1991	2	1	0.5	8.9	0.8	4	0
33	1991	2	2	5.3	7.7	1.1	3.8	0
34	1991	2	3	-3.4	9.7	0.4	8.1	0
35	1991	2	4	-3.7	11.6	0.9	9	0
36	1991	2	5	-0.8	4.7	1.7	8.9	0
37	1991	2	6	-3.3	2.6	1.5	9.8	0
38	1991	2	7	-6.3	3.3	0.2	1.2	5.5
39	1991	2	8	-0.4	5.5	0.7	6.7	4.5
40	1991	2	9	-1.7	8.6	0.4	2.7	0.5
41	1991	2	10	2.8	9.8	1.1	8.1	0
42	1991	2	11	-2.4	6.2	1	10.2	0
43	1991	2	12	-1.4	4.9	1	10	0
44	1991	2	13	-2	4.8	1.2	8.9	0
45	1991	2	14	-2.3	3.6	1.7	10.8	0
46	1991	2	15	-1.3	6	1.6	10.1	1
47	1991	2	16	0.2	12.6	0.8	9.3	0.5
48	1991	2	17	3.4	8.1	0.2	2.6	13
49	1991	2	18	5.8	10	0.4	2.6	0.5
50	1991	2	19	1.7	15.3	0.8	10.4	0
51	1991	2	20	3.4	13.9	0.8	6.9	0
52	1991	2	21	1.5	16.4	1	11.3	0
53	1991	2	22	1.6	14.3	1.5	12.8	0
54	1991	2	23	3	18.8	1.4	12.4	0
55	1991	2	24	0.3	19.2	1.1	12.6	0.5
56	1991	2	25	0.8	19.3	1.1	12.5	0.5
57	1991	2	26	3.8	15.2	0.9	10.1	0
58	1991	2	27	7.5	13.9	0.8	3.8	1.5
59	1991	2	28	8.6	13.9	1.2	7.7	0
60	1991	3	1	8.5	12.5	0.5	2.1	1.5
61	1991	3	2	8.8	13.3	0.7	3.9	0.5
62	1991	3	3	7.5	16.8	1.1	8.8	0
63	1991	3	4	6.7	17	1.1	9.8	0
64	1991	3	5	8.2	17.8	1.8	7.6	0
65	1991	3	6	13.4	17.9	2.6	4.9	4.5
66	1991	3	7	12.3	19.9	2.6	4.2	6.5
67	1991	3	8	10.3	13.5	0.3	1.6	42.5
68	1991	3	9	7.8	16.1	1.6	12.1	0.5
69	1991	3	10	3.2	18.2	1.5	13.6	0
70	1991	3	11	7.7	18.6	2.5	15.5	0
71	1991	3	12	4	18.2	1.6	13.4	0
72	1991	3	13	4.8	19.1	1.8	14.8	0
73	1991	3	14	3.5	20.3	1.8	14.7	0
74	1991	3	15	5.1	20	2	15.1	0
75	1991	3	16	3.4	20	2.1	15.6	14.5
76	1991	3	17	9.1	18.2	2.2	14.3	0.5
77	1991	3	18	8.9	16.5	3.4	17.8	0
78	1991	3	19	7.6	19.6	2.4	13	0
79	1991	3	20	9.8	22.2	2.7	17.5	0
80	1991	3	21	10.3	18.6	2	9.2	1.5
81	1991	3	22	8.3	15.1	1.8	11.4	6.5
82	1991	3	23	5.8	12.3	1	5.2	0
83	1991	3	24	9.4	14	1.7	6.4	5
84	1991	3	25	10.9	12.2	1	2.9	1
85	1991	3	26	6.6	17.2	2	13.3	0.5
86	1991	3	27	4.6	16.8	1.7	12.5	0
87	1991	3	28	10	15.2	4.2	19.4	0
88	1991	3	29	5.4	13.3	2.8	10.8	0
89	1991	3	30	-0.4	15	2.5	19	0
90	1991	3	31	6.3	16.8	3.5	18.3	0
91	1991	4	1	7.8	19.1	3.3	18.7	0
92	1991	4	2	3.3	20.1	2.4	18.1	0
93	1991	4	3	3.9	21.2	2.6	17.7	0
94	1991	4	4	8.5	16.9	3.1	18.5	13.5
95	1991	4	5	7	13.5	2.5	12.3	0
96	1991	4	6	8.1	15.4	4.7	20.9	0
97	1991	4	7	8.2	19.4	4.2	21.5	0
98	1991	4	8	10.8	19.2	5	21.2	0
99	1991	4	9	9.8	21.5	4	20.7	0
100	1991	4	10	4.2	22.7	3	20.6	0
101	1991	4	11	4.3	24.5	3.2	21.2	0
102	1991	4	12	6.5	20	3	20.4	0
103	1991	4	13	5.6	20.8	2.8	18.7	0
104	1991	4	14	6	21.3	2.7	17.4	0
105	1991	4	15	5.8	21.8	2.5	15.2	0
106	1991	4	16	11.3	23.8	3.4	17.7	0
107	1991	4	17	8.4	12.3	5.6	22.5	0
108	1991	4	18	5.9	12	5.3	19.6	0
109	1991	4	19	2.1	12.8	2.4	15.6	0.5
110	1991	4	20	2	11.9	3	19.1	0
111	1991	4	21	4.4	13.4	4.7	23.7	0
112	1991	4	22	4.1	16.1	3.9	23.4	0
113	1991	4	23	2	13.3	4	24.3	0
114	1991	4	24	5.1	16.9	4.2	24.7	0
115	1991	4	25	5.9	11.9	1.4	5.8	24
116	1991	4	26	5.2	13.9	1.6	8.4	1.5
117	1991	4	27	3.5	19.2	2.7	18.5	2
118	1991	4	28	8.6	15.1	2.3	13.3	6
119	1991	4	29	9.3	19.3	5.1	24	0
120	1991	4	30	7.4	22.7	3.3	18.7	2
121	1991	5	1	10	20.4	3.4	18.8	1
122	1991	5	2	8.7	13.5	4.4	20.5	0
123	1991	5	3	9.1	13.4	5.5	20.6	0
124	1991	5	4	6.8	14.3	5	24	0
125	1991	5	5	5.6	15.6	4.2	23.7	0
126	1991	5	6	5.2	16.4	3.7	21.4	0
127	1991	5	7	6.5	18	4.5	25.9	0
128	1991	5	8	6.4	17	2.6	14.8	7
129	1991	5	9	9.5	16.8	1.9	8.7	12
130	1991	5	10	9.9	19.8	3.4	18.2	0
131	1991	5	11	6.5	15.8	2	9	0
132	1991	5	12	11	20	5.7	25.7	0
133	1991	5	13	12.6	21.7	6.2	26.2	0
134	1991	5	14	12.7	23.8	6.3	26.2	0
135	1991	5	15	14.5	19.6	7.2	26.2	0
136	1991	5	16	10.2	15.6	5.7	25.1	0
137	1991	5	17	8.3	15.7	6.3	26.9	0
138	1991	5	18	8.4	18.4	6.9	27.7	0
139	1991	5	19	10.2	19.6	6.9	26.1	0
140	1991	5	20	12	23.7	6.4	25.7	0
141	1991	5	21	7.5	26.2	4.7	26.7	0
142	1991	5	22	8.5	29.4	4.8	25.9	0
143	1991	5	23	14.5	25.9	8.2	27.9	0
144	1991	5	24	12.4	21.9	8.6	27.6	0
145	1991	5	25	11.9	23.9	5.6	26.8	0
146	1991	5	26	9.2	26.5	6.2	28.2	0
147	1991	5	27	14.8	27.2	6.4	27.5	0
148	1991	5	28	11.1	23.4	4.5	25.4	0
149	1991	5	29	10.6	22.7	4	22.3	0
150	1991	5	30	12.2	23.2	3.1	13.7	0.5
151	1991	5	31	8.7	25.9	4.5	25.3	0
152	1991	6	1	12.3	25.4	4.8	25.1	0
153	1991	6	2	11.4	24.5	3.9	20.3	0
154	1991	6	3	15.3	23.2	3.1	13.9	10.5
155	1991	6	4	15.1	23.6	5.9	26	0
156	1991	6	5	13.5	23.5	5.2	25.2	0
157	1991	6	6	15.1	22.3	2.8	11.3	0.5
158	1991	6	7	11.4	15.3	0.7	3.9	7
159	1991	6	8	11.6	23	5.4	27.3	0
160	1991	6	9	13.5	28.5	5.9	28.4	0
161	1991	6	10	13.9	25.6	4.5	20.7	0
162	1991	6	11	16.2	25.1	7.5	29	0
163	1991	6	12	11.1	26.6	5.3	28.5	0
164	1991	6	13	12.9	27.8	5.1	25.9	0
165	1991	6	14	14.5	30.4	6.1	28.7	0
166	1991	6	15	14.9	28.7	5	23.9	0
167	1991	6	16	17.7	26.2	3.3	12.4	4.5
168	1991	6	17	13.3	21.9	5.4	24.7	0
169	1991	6	18	10.2	22	5.6	28.9	0
170	1991	6	19	9.3	22.8	5.2	28.5	0
171	1991	6	20	11.6	20.6	2	8.1	1.5
172	1991	6	21	11.1	29.5	5.5	28.7	0
173	1991	6	22	14.7	26.8	5	24.3	0
174	1991	6	23	14.1	30	5.5	27	0
175	1991	6	24	15.4	32.3	6.1	27.4	0
176	1991	6	25	21.5	33.6	7.4	28.8	0
177	1991	6	26	16.6	33.3	5.6	25	0
178	1991	6	27	19.8	26.7	5.5	19.9	0
179	1991	6	28	14.7	22.5	6.7	28.5	0
180	1991	6	29	14.3	24.2	7.6	29.5	0
181	1991	6	30	12.2	27.6	5.8	29.1	0
182	1991	7	1	10.3	27.1	5.3	28.1	0
183	1991	7	2	9.8	27.2	5.2	28	0
184	1991	7	3	14.1	30.3	5.5	26.9	0
185	1991	7	4	14.8	30	5.7	27.6	0
186	1991	7	5	13.7	30.8	5.7	26.9	0
187	1991	7	6	14.8	32.1	5.7	26.7	0
188	1991	7	7	16.4	31.8	5.8	26.4	0
189	1991	7	8	15.8	32.7	6.1	26.4	0
190	1991	7	9	23.8	31.1	7.1	21.9	0
191	1991	7	10	19.9	32	6.2	26.2	0
192	1991	7	11	17.5	31.9	5.6	25.6	0
193	1991	7	12	16.9	34.2	5.5	24.4	0
194	1991	7	13	22.6	34.2	7	25.6	0
195	1991	7	14	22.5	28.4	7.9	27.9	0
196	1991	7	15	20.4	31.5	8.8	28.4	0
197	1991	7	16	21.4	35.1	7.2	27.4	0
198	1991	7	17	17.3	32.1	6	24.6	0
199	1991	7	18	21.2	34.2	7.3	27.3	0
200	1991	7	19	20.9	35.5	6.8	26.7	0
201	1991	7	20	22.4	35.5	7.1	26.1	0
202	1991	7	21	20.3	33.7	6	20.7	0
203	1991	7	22	21.9	35.1	7.1	26.1	0
204	1991	7	23	18.6	31.3	5	22.1	0
205	1991	7	24	18.7	33.1	5.6	23.4	0
206	1991	7	25	16	28.2	5.9	23.9	0
207	1991	7	26	16.6	25.9	6.8	26.3	0
208	1991	7	27	17.5	28.5	7.5	26.5	0
209	1991	7	28	18.4	31.5	6.3	26.1	0
210	1991	7	29	13.4	30.8	5.1	24.7	0
211	1991	7	30	19.3	27.3	3.4	9.9	137.5
212	1991	7	31	16.9	27.8	4.7	21.9	0.5
213	1991	8	1	13.9	27.2	4.6	22.8	0
214	1991	8	2	19	27.4	7.2	26.5	0
215	1991	8	3	21.3	30.5	8.1	25.9	0
216	1991	8	4	22.1	30.7	7.5	24.9	0
217	1991	8	5	21	33.1	6	24.6	0
218	1991	8	6	16.5	31.9	5.2	24.6	0
219	1991	8	7	16.7	31.8	5	23.7	0
220	1991	8	8	17.9	22.9	1.6	5.6	10
221	1991	8	9	18.8	26.8	5	19	0
222	1991	8	10	20.6	29.7	4.4	17.1	5.5
223	1991	8	11	17.5	30.2	4.7	22.7	0
224	1991	8	12	17.9	32.5	4.7	21.3	6
225	1991	8	13	18.2	33.6	5.2	23.5	0
226	1991	8	14	17.3	34.1	5	23.5	0
227	1991	8	15	18.4	34.1	5.1	22.6	0
228	1991	8	16	17.9	33.1	5.4	23.1	0
229	1991	8	17	21.2	32.3	6.4	24.1	0
230	1991	8	18	21.6	31	6.9	23.6	0
231	1991	8	19	18.7	28.8	7.1	24	0
232	1991	8	20	17.6	31	5.3	22.8	0
233	1991	8	21	13	30.8	4.3	22.2	0
234	1991	8	22	15.2	31	4.2	18.8	15
235	1991	8	23	17.6	30.5	4.3	20.7	3.5
236	1991	8	24	18	31.3	4.2	19.9	0
237	1991	8	25	17.5	32.7	4.4	20.8	0
238	1991	8	26	16.4	32.4	4.3	21	0
239	1991	8	27	17.2	34.2	4.9	20.9	0
240	1991	8	28	16	33.1	4.9	21.6	0
241	1991	8	29	16.3	31.7	4.1	19.7	0
242	1991	8	30	17.6	29.7	3.3	15.4	0
243	1991	8	31	15.3	29.5	3.7	18	16.5
244	1991	9	1	16.7	26.3	3	15	3
245	1991	9	2	16.5	28.7	3.7	19.2	0
246	1991	9	3	16.1	29.2	3.5	17.7	0
247	1991	9	4	15.3	29.5	3.6	18.4	1.5
248	1991	9	5	14.3	29.8	3.5	18.4	0
249	1991	9	6	16.2	32	3.8	18.5	0
250	1991	9	7	17.6	29.1	5.6	20.2	0
251	1991	9	8	16.7	28.6	4.3	19.2	0
252	1991	9	9	15.3	28.4	3.3	16.8	0
253	1991	9	10	16.3	28.8	2.9	13.7	9
254	1991	9	11	18.8	25.9	1.8	8	9
255	1991	9	12	17.4	22.8	1.6	7.5	3
256	1991	9	13	17.3	22.2	2	9.6	1
257	1991	9	14	17.5	26.7	3.2	16.4	0
258	1991	9	15	14.3	27.6	3.5	17.5	0
259	1991	9	16	16.5	29	3.9	17.7	0
260	1991	9	17	19.8	29.7	4.8	18	0
261	1991	9	18	19.6	29.6	4.9	18.2	0
262	1991	9	19	13.1	27.8	2.8	16.2	0
263	1991	9	20	19.2	27.6	2.7	13.4	0
264	1991	9	21	16.6	29	3	15.7	0
265	1991	9	22	16.3	27.8	2.5	13.3	0
266	1991	9	23	17.5	22.9	4.1	16.5	0
267	1991	9	24	16.2	28.5	3.5	16.2	0
268	1991	9	25	14.8	25.8	1.9	9.2	55.5
269	1991	9	26	16.8	22.8	2.2	11.1	0
270	1991	9	27	10.1	19.2	2.1	14.8	0
271	1991	9	28	10.3	20.7	1.4	5.1	9
272	1991	9	29	16.2	18.5	0.5	2.3	46.5
273	1991	9	30	12.4	24.7	2	13.1	0
274	1991	10	1	13	23.5	2.5	15.7	0
275	1991	10	2	15	18.8	3.9	15.1	0
276	1991	10	3	12.7	23.5	2.7	15.3	0
277	1991	10	4	8.6	24	1.8	13.6	0
278	1991	10	5	11.3	20	0.8	5.1	28
279	1991	10	6	10.9	14.4	0.9	3.9	3.5
280	1991	10	7	9.3	20	1.7	13.7	0
281	1991	10	8	5.5	20.2	1.5	13.8	3
282	1991	10	9	13.7	22.1	1.9	6.1	0.5
283	1991	10	10	11.5	26.4	2.2	10.8	0.5
284	1991	10	11	18	23.1	1.8	3.1	15
285	1991	10	12	11.6	20	1.1	5.8	10
286	1991	10	13	8.7	21.2	1.4	11.4	20
287	1991	10	14	12.7	20.1	1.3	7.3	11
288	1991	10	15	11.3	18.2	1	6.5	2.5
289	1991	10	16	7.5	20.4	1.2	10.7	0
290	1991	10	17	7.2	18.1	0.7	6.5	0
291	1991	10	18	10	17.6	1	4.8	0
292	1991	10	19	6.6	13.6	2	11	0
293	1991	10	20	7.6	12.5	3.1	12.4	0
294	1991	10	21	7.4	11.4	2.1	8.3	0
295	1991	10	22	5.7	12.2	1.7	11.1	0
296	1991	10	23	3.1	12.8	1.5	11.2	0
297	1991	10	24	6.1	14.9	1.4	10.6	0
298	1991	10	25	0.1	16	0.8	10.3	0
299	1991	10	26	3.4	14.1	0.4	2.8	9
300	1991	10	27	10.3	17.7	0.9	3.7	13
301	1991	10	28	9.6	17.4	0.8	7	0
302	1991	10	29	8.3	16.9	1	10	0
303	1991	10	30	4.2	15.5	0.4	4.9	4
304	1991	10	31	8.4	16.9	0.7	7.9	0
305	1991	11	1	5.2	17	0.7	9.4	0
306	1991	11	2	7.7	16.9	0.6	2.9	4
307	1991	11	3	12.1	19.9	0.7	5.8	3
308	1991	11	4	10.8	14.7	0.5	2.6	4
309	1991	11	5	3	15.2	0.7	8.1	0
310	1991	11	6	4.2	10.7	1	6.3	0
311	1991	11	7	5.4	13.1	0.9	7.9	0
312	1991	11	8	10	14	1.1	10.3	0
313	1991	11	9	6.6	17.7	1.3	8.2	0
314	1991	11	10	5.2	10.7	1.3	9.7	0
315	1991	11	11	-1.5	14.7	0.5	7.9	0
316	1991	11	12	3.4	16.2	0.5	7.9	1
317	1991	11	13	9.1	15.4	0.2	1	8.5
318	1991	11	14	3	12.9	0.5	7.4	2.5
319	1991	11	15	3.8	13.4	0.4	3.3	0
320	1991	11	16	4.3	11.6	0.7	6.6	0
321	1991	11	17	5.5	10.3	1	9	0
322	1991	11	18	5	13.7	0.3	4	3
323	1991	11	19	3.5	13.9	0.1	4.9	0.5
324	1991	11	20	1.2	11.5	0.3	6.2	0.5
325	1991	11	21	5	9.5	0.9	7.9	0
326	1991	11	22	4.7	8.9	1.1	7.4	0
327	1991	11	23	3.1	9.5	0.7	5.1	0
328	1991	11	24	3	9.8	0.6	7.5	0
329	1991	11	25	-2.7	11.5	0.1	7.6	0
330	1991	11	26	-0.3	9.2	0.1	1.8	0
331	1991	11	27	7.5	13.7	0.5	3.1	0
332	1991	11	28	4	14.2	0.3	5.2	0
333	1991	11	29	6.8	15	0.6	3.8	0
334	1991	11	30	1.1	13.3	0.2	5.4	0
335	1991	12	1	-0.3	9.8	0.1	6.7	0
336	1991	12	2	-0.2	9.4	0.1	6.2	0.5
337	1991	12	3	-2.2	7.5	0	6.2	0
338	1991	12	4	-2.5	7.7	0.1	6.8	0.5
339	1991	12	5	-3.5	5.1	0.2	6.8	0
340	1991	12	6	1.8	5.7	1	6.4	0
341	1991	12	7	0.1	6.1	0.7	4.8	0
342	1991	12	8	-3.9	5.3	0.4	4.5	0
343	1991	12	9	-0.4	5.2	0.6	3.3	0
344	1991	12	10	-1	7.7	0.2	4.8	0
345	1991	12	11	1.9	7.5	0.6	3.3	0
346	1991	12	12	-4	7.9	0	6.8	0
347	1991	12	13	-5.5	7.9	0	7	0
348	1991	12	14	-6.9	6.3	0	7	0.5
349	1991	12	15	-3.4	12.4	0.2	6.1	0
350	1991	12	16	1.7	8.7	0.4	2.8	0
351	1991	12	17	0.2	11.8	0.1	5.4	0
352	1991	12	18	-1.2	9.5	0.2	3.6	0
353	1991	12	19	4.9	13.1	0.5	5.5	0.5
354	1991	12	20	2.9	10.7	0.8	5.5	0
355	1991	12	21	3.2	10.1	0.5	2.9	0.5
356	1991	12	22	2.6	16.2	0.3	5.1	0
357	1991	12	23	11	15.2	1.5	7	0
358	1991	12	24	6.8	10.8	2.1	6.9	0
359	1991	12	25	3.3	7.3	1.6	6.3	0
360	1991	12	26	1	8.4	0.9	6.8	0
361	1991	12	27	4.4	8.2	1.5	6.8	0
362	1991	12	28	4.2	8.5	1.3	7.5	0
363	1991	12	29	-2.5	9.4	0.1	6.8	0
364	1991	12	30	-3.8	7.5	0	6.7	0
365	1991	12	31	-5	5.6	0	7.1	0
