# Supplementary material for: Optimization of black-box models with uncertain climatic inputs—Application to sunflower ideotype design
Source: PLoS One. 2017 May 25;12(5):e0176815. doi: 10.1371/journal.pone.0176815 (PMC5444610; doi:10.1371/journal.pone.0176815)
Supplement: S1 Dataset and Code — The dataset used throughout this manuscript and the R code used to call the SUNFLO model and run the proposed algorithm are provided in a single archive file. (TGZ) [file pone.0176815.s001.tgz › supplementary/data/climate/31069001_1975.txt]

JourJ	Annee	Mois	Jour	Tmin	Tmax	ETP	RAD	Pluie
1	1975	1	1	-2.9	10	0.37	4.7652	0
2	1975	1	2	-4	6.3	0.37	4.7652	0
3	1975	1	3	-4.1	8.4	0.37	4.7652	0
4	1975	1	4	-1.3	11.2	0.37	4.7652	0
5	1975	1	5	1.2	3	0.37	4.7652	0
6	1975	1	6	0.4	2	0.37	4.7652	0.2
7	1975	1	7	0.5	8.1	0.37	4.7652	0
8	1975	1	8	6.2	11.5	0.37	4.7652	0
9	1975	1	9	5.8	7.1	0.37	4.7652	0
10	1975	1	10	2.6	13.7	0.37	4.7652	0
11	1975	1	11	6.8	14.1	0.95	5.1832	0
12	1975	1	12	8	14.3	0.95	5.1832	0
13	1975	1	13	3.8	13.2	0.95	5.1832	0
14	1975	1	14	10.6	13.7	0.95	5.1832	0
15	1975	1	15	12.8	17.3	0.95	5.1832	0
16	1975	1	16	8.6	13.7	0.95	5.1832	4.8
17	1975	1	17	0.8	12.7	0.95	5.1832	3.9
18	1975	1	18	6.7	9.2	0.95	5.1832	10.4
19	1975	1	19	3.8	10	0.95	5.1832	0
20	1975	1	20	-2.6	10.9	0.95	5.1832	9.8
21	1975	1	21	4.6	10.1	0.55	4.5562	0.1
22	1975	1	22	-0.6	10.7	0.55	4.5562	2.6
23	1975	1	23	5.3	10.2	0.55	4.5562	3.9
24	1975	1	24	6.8	13.6	0.55	4.5562	1.8
25	1975	1	25	3.8	15.1	0.55	4.5562	0
26	1975	1	26	8.8	16.3	0.55	4.5562	0.1
27	1975	1	27	6.5	11.8	0.55	4.5562	9
28	1975	1	28	6.6	13.8	0.55	4.5562	11.9
29	1975	1	29	11.9	13.6	0.55	4.5562	0.3
30	1975	1	30	6.1	15.8	0.55	4.5562	0
31	1975	1	31	4.9	16.4	0.55	4.5562	1
32	1975	2	1	3.7	11.3	0.98	7.6076	0
33	1975	2	2	-1.3	10.3	0.98	7.6076	0
34	1975	2	3	-2.1	8.1	0.98	7.6076	0
35	1975	2	4	-0.3	9.7	0.98	7.6076	0
36	1975	2	5	5.7	10.3	0.98	7.6076	0
37	1975	2	6	7	12.9	0.98	7.6076	0
38	1975	2	7	6.6	15.6	0.98	7.6076	0
39	1975	2	8	4	15.4	0.98	7.6076	0
40	1975	2	9	10.1	16.2	0.98	7.6076	0
41	1975	2	10	10.4	16.2	0.98	7.6076	0
42	1975	2	11	11.4	19.3	1.08	10.1574	2.2
43	1975	2	12	6.6	13.3	1.08	10.1574	1.2
44	1975	2	13	5.9	12.1	1.08	10.1574	3.2
45	1975	2	14	2.6	12.9	1.08	10.1574	2
46	1975	2	15	4.9	12.1	1.08	10.1574	0
47	1975	2	16	4.4	13	1.08	10.1574	0
48	1975	2	17	-2.1	12.4	1.08	10.1574	0
49	1975	2	18	-2	15.8	1.08	10.1574	0
50	1975	2	19	-0.6	15.3	1.08	10.1574	0
51	1975	2	20	-1.3	13.4	1.08	10.1574	0
52	1975	2	21	1.1	15.1	1.69	11.6204	0
53	1975	2	22	7.3	14.4	1.69	11.6204	0
54	1975	2	23	6.9	11.6	1.69	11.6204	0
55	1975	2	24	2.1	13.6	1.69	11.6204	0
56	1975	2	25	-1.5	13.7	1.69	11.6204	0
57	1975	2	26	-0.4	15.3	1.69	11.6204	0
58	1975	2	27	-2.4	16.4	1.69	11.6204	0
59	1975	2	28	8	18.7	1.69	11.6204	0
60	1975	3	1	5.4	16.3	1.38	7.4404	0
61	1975	3	2	8.4	14.7	1.38	7.4404	0.5
62	1975	3	3	4.3	12.9	1.38	7.4404	7.2
63	1975	3	4	0.3	15	1.38	7.4404	1.3
64	1975	3	5	4.6	13.2	1.38	7.4404	0.3
65	1975	3	6	6.1	15.1	1.38	7.4404	0.1
66	1975	3	7	6	15	1.38	7.4404	6.8
67	1975	3	8	5.3	14.9	1.38	7.4404	20
68	1975	3	9	4.7	9.7	1.38	7.4404	3.3
69	1975	3	10	3	9.7	1.38	7.4404	0
70	1975	3	11	1.8	7.8	1.55	9.1124	0
71	1975	3	12	3	11.1	1.55	9.1124	0.5
72	1975	3	13	4.9	9.3	1.55	9.1124	1
73	1975	3	14	5.6	10.3	1.55	9.1124	2
74	1975	3	15	5.6	10	1.55	9.1124	4.3
75	1975	3	16	4.7	11.8	1.55	9.1124	0
76	1975	3	17	-1	12	1.55	9.1124	0
77	1975	3	18	-1.1	7.9	1.55	9.1124	0
78	1975	3	19	-2.6	6.9	1.55	9.1124	0
79	1975	3	20	0.5	4	1.55	9.1124	13.7
80	1975	3	21	1.7	11.2	1.85	10.241	0
81	1975	3	22	1.6	10.1	1.85	10.241	7.6
82	1975	3	23	3.4	10	1.85	10.241	3.2
83	1975	3	24	3.4	10.1	1.85	10.241	0.2
84	1975	3	25	6.3	12	1.85	10.241	0
85	1975	3	26	0.2	13.8	1.85	10.241	0
86	1975	3	27	5.1	14	1.85	10.241	2.5
87	1975	3	28	5.4	9	1.85	10.241	4.4
88	1975	3	29	1.3	9.4	1.85	10.241	0
89	1975	3	30	2.6	10	1.85	10.241	0.9
90	1975	3	31	0.5	6	1.85	10.241	4.1
91	1975	4	1	0.9	9.4	2	11.913	0
92	1975	4	2	-0.3	9.8	2	11.913	0.6
93	1975	4	3	5.8	10.4	2	11.913	1.8
94	1975	4	4	-0.4	11	2	11.913	0.1
95	1975	4	5	1.9	7.9	2	11.913	0.8
96	1975	4	6	2	11.2	2	11.913	3.1
97	1975	4	7	3.4	10	2	11.913	8.5
98	1975	4	8	2.8	15.2	2	11.913	0.4
99	1975	4	9	5.4	9.8	2	11.913	0.1
100	1975	4	10	-0.2	8.8	2	11.913	0
101	1975	4	11	1.4	11.7	2.24	11.7458	8.2
102	1975	4	12	7	14.7	2.24	11.7458	0
103	1975	4	13	3	17.5	2.24	11.7458	0
104	1975	4	14	3.9	23.3	2.24	11.7458	0.3
105	1975	4	15	10.8	18.8	2.24	11.7458	1.9
106	1975	4	16	9.5	16.8	2.24	11.7458	1
107	1975	4	17	9.9	17.7	2.24	11.7458	0.1
108	1975	4	18	7.8	20.3	2.24	11.7458	1.6
109	1975	4	19	10.2	13.4	2.24	11.7458	1.3
110	1975	4	20	10.5	14.4	2.24	11.7458	0.1
111	1975	4	21	8	20	3.54	19.855	0
112	1975	4	22	8.2	23.9	3.54	19.855	0
113	1975	4	23	10.4	15.4	3.54	19.855	0
114	1975	4	24	10.4	22.1	3.54	19.855	0
115	1975	4	25	7.4	24.2	3.54	19.855	0
116	1975	4	26	7.8	24.4	3.54	19.855	0
117	1975	4	27	7.2	24	3.54	19.855	0
118	1975	4	28	8.9	23	3.54	19.855	0
119	1975	4	29	10.7	22.5	3.54	19.855	3.7
120	1975	4	30	10.4	15.7	3.54	19.855	0.1
121	1975	5	1	2.2	20.6	2.89	16.8872	0
122	1975	5	2	3	23.4	2.89	16.8872	0
123	1975	5	3	8	20	2.89	16.8872	0
124	1975	5	4	5.1	13.3	2.89	16.8872	0.4
125	1975	5	5	5.7	12	2.89	16.8872	1.1
126	1975	5	6	0.6	16.8	2.89	16.8872	0
127	1975	5	7	2.8	17.7	2.89	16.8872	5.4
128	1975	5	8	8.8	13.2	2.89	16.8872	7.9
129	1975	5	9	8.7	15.6	2.89	16.8872	9.7
130	1975	5	10	9.7	16.5	2.89	16.8872	12.6
131	1975	5	11	9.7	13.6	3.31	14.63	11.9
132	1975	5	12	9.1	16.4	3.31	14.63	0
133	1975	5	13	5.6	16.2	3.31	14.63	0
134	1975	5	14	10.4	17.8	3.31	14.63	0
135	1975	5	15	5.8	23.5	3.31	14.63	0.5
136	1975	5	16	12.5	21.9	3.31	14.63	0
137	1975	5	17	13.2	22	3.31	14.63	0.1
138	1975	5	18	13.9	26.1	3.31	14.63	0
139	1975	5	19	18.5	26.2	3.31	14.63	0
140	1975	5	20	15.5	26.8	3.31	14.63	0
141	1975	5	21	12.8	27.7	3.54	18.601	0
142	1975	5	22	13.3	25.2	3.54	18.601	10.1
143	1975	5	23	13.8	19.8	3.54	18.601	0
144	1975	5	24	6.7	16.1	3.54	18.601	0
145	1975	5	25	4.9	16.1	3.54	18.601	0
146	1975	5	26	6.1	18.5	3.54	18.601	0
147	1975	5	27	5.9	20.8	3.54	18.601	0
148	1975	5	28	13	20.4	3.54	18.601	4.2
149	1975	5	29	11.9	15.6	3.54	18.601	1.4
150	1975	5	30	7.9	21.7	3.54	18.601	1.1
151	1975	5	31	13.5	19.5	3.54	18.601	9.1
152	1975	6	1	12.1	14.9	3.59	18.183	0.1
153	1975	6	2	7.2	18.4	3.59	18.183	0
154	1975	6	3	6.8	16.5	3.59	18.183	0
155	1975	6	4	9.2	18.4	3.59	18.183	0
156	1975	6	5	7	26	3.59	18.183	0
157	1975	6	6	8.9	27	3.59	18.183	0
158	1975	6	7	12.8	20.2	3.59	18.183	0
159	1975	6	8	14.9	22.8	3.59	18.183	0
160	1975	6	9	10.4	25.7	3.59	18.183	0
161	1975	6	10	13.5	21.3	3.59	18.183	0
162	1975	6	11	15.1	19.5	3.35	15.8004	4.7
163	1975	6	12	14.6	22.3	3.35	15.8004	2.3
164	1975	6	13	15	21.3	3.35	15.8004	0.2
165	1975	6	14	16.9	20.3	3.35	15.8004	0
166	1975	6	15	15.5	17.9	3.35	15.8004	0
167	1975	6	16	13.3	19.7	3.35	15.8004	0.2
168	1975	6	17	9	20.9	3.35	15.8004	2.3
169	1975	6	18	10.7	20.4	3.35	15.8004	0
170	1975	6	19	7.5	24.4	3.35	15.8004	0
171	1975	6	20	9.1	27.1	3.35	15.8004	0
172	1975	6	21	10.6	26.7	4.87	21.9868	0
173	1975	6	22	14.7	24	4.87	21.9868	0.3
174	1975	6	23	16	23	4.87	21.9868	0.8
175	1975	6	24	16.4	24.3	4.87	21.9868	0
176	1975	6	25	15.2	27.8	4.87	21.9868	0
177	1975	6	26	15.1	32	4.87	21.9868	4.7
178	1975	6	27	16.1	28.7	4.87	21.9868	0
179	1975	6	28	16.9	31.8	4.87	21.9868	0
180	1975	6	29	19.5	29	4.87	21.9868	0
181	1975	6	30	15.7	23.9	4.87	21.9868	0
182	1975	7	1	8.9	24.9	5.33	23.8678	0
183	1975	7	2	8.4	26.5	5.33	23.8678	0
184	1975	7	3	12.8	28.8	5.33	23.8678	2.3
185	1975	7	4	13.7	19.8	5.33	23.8678	11.3
186	1975	7	5	14.7	23.4	5.33	23.8678	0
187	1975	7	6	11.2	28.5	5.33	23.8678	0
188	1975	7	7	18.8	28.4	5.33	23.8678	0.4
189	1975	7	8	17.2	27.8	5.33	23.8678	0
190	1975	7	9	16.7	28.4	5.33	23.8678	0
191	1975	7	10	16.8	30.6	5.33	23.8678	0
192	1975	7	11	17.1	25.9	5.73	26.7102	0
193	1975	7	12	13.1	29.6	5.73	26.7102	0
194	1975	7	13	14.9	36	5.73	26.7102	0
195	1975	7	14	17.9	29.8	5.73	26.7102	0
196	1975	7	15	17.8	29	5.73	26.7102	0
197	1975	7	16	16	30.3	5.73	26.7102	0
198	1975	7	17	17	29.8	5.73	26.7102	7
199	1975	7	18	16.3	24.5	5.73	26.7102	1.8
200	1975	7	19	13.3	25.9	5.73	26.7102	0
201	1975	7	20	13	28.9	5.73	26.7102	0
202	1975	7	21	16.7	27.1	5.79	25.5816	0
203	1975	7	22	15.9	28.5	5.79	25.5816	0
204	1975	7	23	16.4	30.9	5.79	25.5816	0
205	1975	7	24	19	26	5.79	25.5816	0
206	1975	7	25	13.1	24.6	5.79	25.5816	0
207	1975	7	26	11.6	28.3	5.79	25.5816	0
208	1975	7	27	11.9	31.4	5.79	25.5816	0
209	1975	7	28	16.5	32.6	5.79	25.5816	0
210	1975	7	29	16	34.4	5.79	25.5816	0
211	1975	7	30	19.4	35.4	5.79	25.5816	0
212	1975	7	31	20.3	37.4	5.79	25.5816	0
213	1975	8	1	20.5	29.1	4.98	18.6846	0
214	1975	8	2	19.8	36.1	4.98	18.6846	0
215	1975	8	3	19.6	36	4.98	18.6846	0
216	1975	8	4	22.9	35.8	4.98	18.6846	0.1
217	1975	8	5	20.4	29	4.98	18.6846	0
218	1975	8	6	17.2	35.6	4.98	18.6846	0
219	1975	8	7	20.3	35.9	4.98	18.6846	0
220	1975	8	8	20.8	36.2	4.98	18.6846	4.3
221	1975	8	9	19.5	24.8	4.98	18.6846	0.5
222	1975	8	10	16.8	24.9	4.98	18.6846	0
223	1975	8	11	13.8	26.6	4.57	21.0254	0
224	1975	8	12	13.9	27	4.57	21.0254	0
225	1975	8	13	12.5	30.5	4.57	21.0254	0
226	1975	8	14	16.5	32	4.57	21.0254	1.5
227	1975	8	15	18	27.2	4.57	21.0254	3.5
228	1975	8	16	15.7	27.1	4.57	21.0254	0
229	1975	8	17	16.5	29.5	4.57	21.0254	2.4
230	1975	8	18	17.7	24.5	4.57	21.0254	0.3
231	1975	8	19	14.9	28.1	4.57	21.0254	0
232	1975	8	20	14.2	34.2	4.57	21.0254	0
233	1975	8	21	17.5	23.7	3.32	15.5496	45.4
234	1975	8	22	15.1	21.6	3.32	15.5496	1.2
235	1975	8	23	12	22	3.32	15.5496	0
236	1975	8	24	12.9	22.8	3.32	15.5496	1.2
237	1975	8	25	16.3	24.1	3.32	15.5496	4.5
238	1975	8	26	12.4	22.8	3.32	15.5496	0
239	1975	8	27	13.4	26	3.32	15.5496	0
240	1975	8	28	13.5	28.1	3.32	15.5496	0
241	1975	8	29	13.2	28.6	3.32	15.5496	0
242	1975	8	30	17.5	24.5	3.32	15.5496	0
243	1975	8	31	15	18.2	3.32	15.5496	2
244	1975	9	1	10.4	19.9	2	12.1638	6.7
245	1975	9	2	10.3	22.2	2	12.1638	0
246	1975	9	3	10.2	24.8	2	12.1638	0
247	1975	9	4	11.6	25.6	2	12.1638	0
248	1975	9	5	14	27.1	2	12.1638	3.9
249	1975	9	6	14.7	25.8	2	12.1638	7.9
250	1975	9	7	15	23.1	2	12.1638	0
251	1975	9	8	11.8	25.1	2	12.1638	0
252	1975	9	9	12.2	26.6	2	12.1638	0
253	1975	9	10	15.3	25.6	2	12.1638	0.3
254	1975	9	11	14.8	20.8	1.49	9.1124	13.1
255	1975	9	12	11.4	20.9	1.49	9.1124	0
256	1975	9	13	10.1	24	1.49	9.1124	0
257	1975	9	14	14.1	16.8	1.49	9.1124	10.6
258	1975	9	15	10.9	12.1	1.49	9.1124	7.7
259	1975	9	16	8.4	20.5	1.49	9.1124	0
260	1975	9	17	13.1	15.7	1.49	9.1124	0.1
261	1975	9	18	9.6	22.9	1.49	9.1124	0
262	1975	9	19	9.7	22.7	1.49	9.1124	0
263	1975	9	20	7.9	23.1	1.49	9.1124	0
264	1975	9	21	11	23.9	1.76	8.778	0
265	1975	9	22	9.8	24.5	1.76	8.778	0
266	1975	9	23	9.4	27.1	1.76	8.778	0
267	1975	9	24	13.1	23.1	1.76	8.778	0
268	1975	9	25	15.3	25.6	1.76	8.778	0
269	1975	9	26	17	22.8	1.76	8.778	0
270	1975	9	27	17.5	25.6	1.76	8.778	0
271	1975	9	28	19.9	26	1.76	8.778	0
272	1975	9	29	18.7	23.6	1.76	8.778	0.2
273	1975	9	30	13.3	16.8	1.76	8.778	3.6
274	1975	10	1	10	22.7	1.83	11.704	0.3
275	1975	10	2	12.9	26.5	1.83	11.704	0
276	1975	10	3	12.6	23	1.83	11.704	0
277	1975	10	4	14.7	21.8	1.83	11.704	0
278	1975	10	5	4.3	19.9	1.83	11.704	0
279	1975	10	6	5.8	23.9	1.83	11.704	0
280	1975	10	7	8.1	25.2	1.83	11.704	0
281	1975	10	8	13.5	20.4	1.83	11.704	0
282	1975	10	9	13.5	17.8	1.83	11.704	0
283	1975	10	10	8.8	14.8	1.83	11.704	0
284	1975	10	11	7	15.2	1.3	9.196	0.8
285	1975	10	12	-0.8	10.7	1.3	9.196	0
286	1975	10	13	0.9	9.8	1.3	9.196	0.7
287	1975	10	14	3.1	17.2	1.3	9.196	0.1
288	1975	10	15	2.7	21.4	1.3	9.196	11.8
289	1975	10	16	8.4	15.2	1.3	9.196	3
290	1975	10	17	7.6	14.6	1.3	9.196	0
291	1975	10	18	6.1	14.1	1.3	9.196	0.5
292	1975	10	19	8	13.9	1.3	9.196	0
293	1975	10	20	1.4	13.8	1.3	9.196	0
294	1975	10	21	0.1	18.6	1.29	9.6976	0
295	1975	10	22	7	20.8	1.29	9.6976	0
296	1975	10	23	12.5	21.1	1.29	9.6976	0
297	1975	10	24	10.9	16.3	1.29	9.6976	0
298	1975	10	25	12.7	21.4	1.29	9.6976	0
299	1975	10	26	2	20.5	1.29	9.6976	0
300	1975	10	27	4.6	19.9	1.29	9.6976	0
301	1975	10	28	5.1	21.3	1.29	9.6976	0
302	1975	10	29	9.7	20.3	1.29	9.6976	0
303	1975	10	30	13.1	21.8	1.29	9.6976	0
304	1975	10	31	13	21.1	1.29	9.6976	1.5
305	1975	11	1	8	13.9	0.49	5.1414	7.4
306	1975	11	2	6.1	13.5	0.49	5.1414	0
307	1975	11	3	0.3	12.4	0.49	5.1414	0
308	1975	11	4	0.6	10.9	0.49	5.1414	0
309	1975	11	5	3.2	8.2	0.49	5.1414	0
310	1975	11	6	5.2	11.4	0.49	5.1414	0.8
311	1975	11	7	6.8	10.3	0.49	5.1414	0
312	1975	11	8	3.1	9.6	0.49	5.1414	0
313	1975	11	9	-1.4	5.2	0.49	5.1414	11.7
314	1975	11	10	3.3	12.7	0.49	5.1414	0
315	1975	11	11	-1.5	15	0.64	4.1382	0
316	1975	11	12	6.7	14.9	0.64	4.1382	1.9
317	1975	11	13	8.4	19.6	0.64	4.1382	0
318	1975	11	14	5.7	15.3	0.64	4.1382	0
319	1975	11	15	6.4	17.3	0.64	4.1382	4.4
320	1975	11	16	8.8	15	0.64	4.1382	14.4
321	1975	11	17	4.6	7.2	0.64	4.1382	2.7
322	1975	11	18	4.7	8.1	0.64	4.1382	14.8
323	1975	11	19	5.9	9.4	0.64	4.1382	0.7
324	1975	11	20	6	12.7	0.64	4.1382	14.4
325	1975	11	21	5	11.3	0.45	4.9742	0.3
326	1975	11	22	-1.1	8.9	0.45	4.9742	0
327	1975	11	23	-2.2	9.9	0.45	4.9742	0
328	1975	11	24	1.2	11.3	0.45	4.9742	0
329	1975	11	25	2.1	12.6	0.45	4.9742	0
330	1975	11	26	1.9	13.8	0.45	4.9742	4.6
331	1975	11	27	0.9	10.9	0.45	4.9742	4.4
332	1975	11	28	7.1	14.6	0.45	4.9742	0.8
333	1975	11	29	7	14.4	0.45	4.9742	5.3
334	1975	11	30	5.3	7.8	0.45	4.9742	0.1
335	1975	12	1	2.8	10.7	0.24	3.1768	0.3
336	1975	12	2	7	14.1	0.24	3.1768	3.6
337	1975	12	3	5.9	10.1	0.24	3.1768	0.2
338	1975	12	4	2.6	8.1	0.24	3.1768	0
339	1975	12	5	6.1	12	0.24	3.1768	0
340	1975	12	6	0.9	3.3	0.24	3.1768	0
341	1975	12	7	1.2	2.4	0.24	3.1768	0
342	1975	12	8	1.4	4.1	0.24	3.1768	0
343	1975	12	9	2.9	7.9	0.24	3.1768	0
344	1975	12	10	0.8	11.1	0.24	3.1768	0
345	1975	12	11	0.6	12.4	0.27	2.6334	0
346	1975	12	12	5.9	8.5	0.27	2.6334	6.2
347	1975	12	13	4.6	8.7	0.27	2.6334	0.2
348	1975	12	14	0.3	6.2	0.27	2.6334	2.8
349	1975	12	15	5.4	11.8	0.27	2.6334	1.5
350	1975	12	16	6.9	12.8	0.27	2.6334	2.7
351	1975	12	17	0.4	8.1	0.27	2.6334	0
352	1975	12	18	1.2	3.1	0.27	2.6334	0
353	1975	12	19	0.9	1.9	0.27	2.6334	0
354	1975	12	20	-0.1	2.1	0.27	2.6334	0
355	1975	12	21	-2.6	2.3	0.21	2.926	0
356	1975	12	22	-2.1	3.8	0.21	2.926	0
357	1975	12	23	-2.7	-1.2	0.21	2.926	0
358	1975	12	24	-2.7	2.1	0.21	2.926	0
359	1975	12	25	-0.6	5.6	0.21	2.926	0.8
360	1975	12	26	4	8.9	0.21	2.926	0
361	1975	12	27	2.1	3.7	0.21	2.926	0
362	1975	12	28	0.8	9.8	0.21	2.926	0
363	1975	12	29	-1.3	7	0.21	2.926	0
364	1975	12	30	1.9	8.1	0.21	2.926	0
365	1975	12	31	4.2	6.7	0.21	2.926	0.3
