# Supplementary material for: Optimization of black-box models with uncertain climatic inputs—Application to sunflower ideotype design
Source: PLoS One. 2017 May 25;12(5):e0176815. doi: 10.1371/journal.pone.0176815 (PMC5444610; doi:10.1371/journal.pone.0176815)
Supplement: S1 Dataset and Code — The dataset used throughout this manuscript and the R code used to call the SUNFLO model and run the proposed algorithm are provided in a single archive file. (TGZ) [file pone.0176815.s001.tgz › supplementary/data/climate/31069001_2005.txt]

JourJ	Annee	Mois	Jour	Tmin	Tmax	ETP	RAD	Pluie
1	2005	1	1	7.4	13.1	0.9	5.24	0
2	2005	1	2	8.3	12.5	1.2	3.361	1.2
3	2005	1	3	3.1	8.4	0.6	5.06	0
4	2005	1	4	-2.2	9	0.4	7.889	0
5	2005	1	5	-0.1	11.9	0.7	7.081	0
6	2005	1	6	1	12.2	0.3	3.771	0.2
7	2005	1	7	2.7	8.9	0.2	4.989	0.2
8	2005	1	8	4.8	13.8	0.9	7.458	0
9	2005	1	9	-0.2	12.2	0.7	7.081	0
10	2005	1	10	3.9	13	0.9	7.492	0
11	2005	1	11	0.7	13	0.6	8.14	0.2
12	2005	1	12	0.3	10.7	0.5	6.738	0
13	2005	1	13	4.2	8	0.4	2.578	0
14	2005	1	14	1.8	3.5	0.2	3.038	0
15	2005	1	15	-2.5	11.5	0.5	8.22	0
16	2005	1	16	2.7	12.7	0.8	6.148	0
17	2005	1	17	0.8	7.7	0.1	2.431	0
18	2005	1	18	4	12.2	1.5	2.482	9.2
19	2005	1	19	4.3	11	1.1	2.26	2
20	2005	1	20	5.8	12.6	0.1	1.958	2.2
21	2005	1	21	8.8	11.2	0.8	4.21	1.8
22	2005	1	22	8.9	10.8	0.8	3.708	0.2
23	2005	1	23	7.3	10.7	0.9	3.201	2.2
24	2005	1	24	-0.1	3.4	0.9	3.168	0.4
25	2005	1	25	-2.1	2.6	1.4	6.37	0
26	2005	1	26	-3.1	0.6	1.5	5.11	0
27	2005	1	27	-3.2	0.7	1.3	4.449	0
28	2005	1	28	-4.5	3.7	0.6	1.079	1.6
29	2005	1	29	0.7	4.3	1.2	7.492	0
30	2005	1	30	-4.4	2	0.9	10.099	0
31	2005	1	31	-0.2	4.1	0.6	1.908	0
32	2005	2	1	3.3	5.7	0.7	1.841	1.4
33	2005	2	2	-0.4	7.6	0.7	8.438	0
34	2005	2	3	4.4	8.7	1.4	3.118	0
35	2005	2	4	1.8	8.3	1.3	9.04	0
36	2005	2	5	-3.1	10.6	0.7	11.049	0
37	2005	2	6	1	11.6	1.1	8.45	0
38	2005	2	7	6.7	10.4	1.9	10.279	0
39	2005	2	8	6.2	11.2	1.4	8.4	0.6
40	2005	2	9	6.3	13.2	1.5	6.588	0.4
41	2005	2	10	2.4	11.5	1	6.83	0
42	2005	2	11	-1	12.5	0.8	6.198	1.8
43	2005	2	12	9.3	12.1	1.3	4.139	0.4
44	2005	2	13	6.8	10	1.5	3.921	10.4
45	2005	2	14	1.5	6.4	1.8	5.277	0.8
46	2005	2	15	1	5.8	1.6	5.001	0.4
47	2005	2	16	-0.7	3.6	1.6	5.231	0
48	2005	2	17	-0.7	1.4	1.5	5.7	0
49	2005	2	18	-0.6	2.5	1.5	4.152	0.2
50	2005	2	19	0.7	8.4	1.5	5.579	3.6
51	2005	2	20	0.8	3.2	0.9	3.088	0.2
52	2005	2	21	-1.9	4.4	1	8.99	0
53	2005	2	22	-0.4	5.2	1.3	9.789	0
54	2005	2	23	-2.2	4.6	1.2	10.92	0
55	2005	2	24	-1.6	6.1	1.3	9.948	0
56	2005	2	25	-4.4	8.8	1.4	15.93	0
57	2005	2	26	-3.2	9	1.4	12.698	0
58	2005	2	27	-2.3	5.8	1.6	10.568	0
59	2005	2	28	-5.6	1	1.8	10.589	0
60	2005	3	1	-8.4	5	1.4	16.88	0
61	2005	3	2	-6.7	10.6	1.9	16.859	0
62	2005	3	3	-1.5	7.2	1	5.688	3.6
63	2005	3	4	-0.9	3.2	1.1	6.148	0.2
64	2005	3	5	0.5	7.5	1.5	5.261	1.4
65	2005	3	6	-1.1	7	1.6	8.429	0
66	2005	3	7	-4.3	4.7	1.5	7.559	0
67	2005	3	8	-0.9	7.6	1.8	9.111	0
68	2005	3	9	1.3	7.6	1.7	6.768	0
69	2005	3	10	-3.1	10.7	1.7	17.311	0
70	2005	3	11	2.3	8.4	2	10.271	0
71	2005	3	12	-4.2	11.8	1.8	19.169	0
72	2005	3	13	-2.5	14.2	2	18.939	0
73	2005	3	14	-0.3	17.5	2.1	16.788	0
74	2005	3	15	5.2	21.6	3.5	17.851	0
75	2005	3	16	8.6	19	3.6	18.039	0
76	2005	3	17	5.5	23.7	3.3	17.888	0
77	2005	3	18	5.5	24.5	4.1	18.918	0
78	2005	3	19	6	22.9	3.8	18.818	0
79	2005	3	20	4.3	25	4	19.357	0
80	2005	3	21	8.3	15.8	2.3	13.259	0
81	2005	3	22	11.8	17	2.7	13.59	0
82	2005	3	23	9.5	16.4	2.5	11.07	0
83	2005	3	24	12.2	20	3.1	11.049	1.2
84	2005	3	25	10.4	16.7	2.3	9.919	0
85	2005	3	26	10.7	17.7	2.6	13.251	3.4
86	2005	3	27	8.2	16.3	2.1	14	0
87	2005	3	28	6.1	18.6	2.8	19.169	0.4
88	2005	3	29	9.2	16.6	2.2	8.53	4.4
89	2005	3	30	7.4	14.1	1.6	10.099	6.4
90	2005	3	31	7.7	15.5	2.7	18.29	0
91	2005	4	1	3.9	20.2	3.8	21.3	0
92	2005	4	2	12.3	17	5	13.849	0
93	2005	4	3	11.4	16	3.5	18.788	0.2
94	2005	4	4	10.9	18.4	4.1	18.098	0
95	2005	4	5	8.2	16.1	1.6	8.609	0
96	2005	4	6	7.8	20.5	3.3	19.709	0.2
97	2005	4	7	12	19.3	3	17.248	17
98	2005	4	8	6.9	12.9	2.3	11.3	5.2
99	2005	4	9	0.9	7.7	1.9	12.87	2.2
100	2005	4	10	3.5	9	2	5.909	0
101	2005	4	11	7.9	15.1	3.6	12.138	0
102	2005	4	12	7.7	17.1	3.5	18.328	0
103	2005	4	13	9	17	3	15.879	0
104	2005	4	14	4.3	20.1	3.3	20.082	11.6
105	2005	4	15	4.7	11.5	1.6	11.25	1.4
106	2005	4	16	5.7	9.9	1.7	13.28	3.6
107	2005	4	17	5.6	15	2.6	20.73	1.4
108	2005	4	18	9.4	13.4	1.9	7.868	3
109	2005	4	19	4.1	14.3	2.5	20.241	2
110	2005	4	20	6.8	12.4	2.2	15.62	1
111	2005	4	21	6.7	15.8	2.1	16.938	0
112	2005	4	22	9.1	19.2	2.5	15.57	3.2
113	2005	4	23	10.8	18.1	3.1	18.592	0.2
114	2005	4	24	11.4	18.3	2.5	8.718	9.8
115	2005	4	25	8.2	16.6	3	23.242	0
116	2005	4	26	5.1	23.5	4.1	26.661	0
117	2005	4	27	9.5	22	4.2	25.619	0
118	2005	4	28	10.9	28.1	5	24.259	0
119	2005	4	29	12.6	28.3	5.2	24.941	0
120	2005	4	30	14.6	27.9	7.5	26.858	0
121	2005	5	1	14.1	24.4	6.3	23.79	0
122	2005	5	2	14.9	19.6	3.4	9.358	0.2
123	2005	5	3	13.5	22.9	4.5	20.789	0.2
124	2005	5	4	11.2	17.5	2.7	12.59	1.6
125	2005	5	5	9	17.3	2.7	11.74	2.4
126	2005	5	6	9.6	19.1	3.8	21.371	0
127	2005	5	7	9.3	20.4	3.6	21.538	0
128	2005	5	8	8.2	20.5	3.4	22.17	0
129	2005	5	9	9.3	20.8	3.5	18.621	0.2
130	2005	5	10	11.9	19.4	2.5	17.198	2
131	2005	5	11	12.7	23	3.6	22.848	0
132	2005	5	12	13.9	20	3.6	14.251	1.2
133	2005	5	13	12.8	21.4	3.8	19.45	17.8
134	2005	5	14	12.4	20.3	3.7	17.558	0
135	2005	5	15	9.5	22.7	3.8	23.35	2.2
136	2005	5	16	11	21.2	3.5	21.63	13.4
137	2005	5	17	11.1	19.9	3.4	8.931	1.4
138	2005	5	18	10.7	19.4	4.4	23.74	0
139	2005	5	19	7.2	23.4	4.3	28.821	0
140	2005	5	20	10.8	27.9	6.1	28.381	0
141	2005	5	21	13.8	21.3	3	16.059	1.2
142	2005	5	22	11.5	13.2	1.3	4.21	3.2
143	2005	5	23	8.4	19.4	3.8	25.15	0.2
144	2005	5	24	7.9	24.4	4.8	28.561	0
145	2005	5	25	10	28.9	6.6	29.399	0
146	2005	5	26	14.3	29.5	8.6	29.541	0
147	2005	5	27	17.1	29.8	9	29.62	0
148	2005	5	28	15.5	23	3.7	15.95	0
149	2005	5	29	14.4	27.9	5	24.648	2.4
150	2005	5	30	13.5	19.1	2.5	5.658	1.6
151	2005	5	31	10.7	22.7	4.6	24.56	0
152	2005	6	1	12.5	25.8	5.9	29.248	0
153	2005	6	2	12.1	29.7	6.5	30.068	0
154	2005	6	3	15.9	23.9	4.6	23.057	0
155	2005	6	4	15.1	20.1	3.6	10.17	0
156	2005	6	5	11.9	23.4	5.5	28.741	0
157	2005	6	6	11	24.7	5.3	28.679	0
158	2005	6	7	15.4	25.7	5.8	23.828	0
159	2005	6	8	10.8	25.7	6.2	27.41	0
160	2005	6	9	10.3	26.4	6.4	29.909	0
161	2005	6	10	12.6	26.8	6.6	30.131	0
162	2005	6	11	13.9	28.4	6.8	27.318	0
163	2005	6	12	16.2	29.2	6.7	26.511	0
164	2005	6	13	17	25.5	4.8	19.738	7
165	2005	6	14	14.9	23.6	4.2	17.78	0.4
166	2005	6	15	12.2	26.2	4.7	23.89	0
167	2005	6	16	18.6	26.1	5.5	21.291	0
168	2005	6	17	15.3	30.1	6	29.16	0
169	2005	6	18	18.1	34.2	7.9	29.57	0
170	2005	6	19	18.8	31.5	6.5	26.619	0
171	2005	6	20	18.2	25.1	3.5	17.34	0
172	2005	6	21	19.1	29.6	5	24.82	0
173	2005	6	22	18.7	34.9	7.9	28.741	0
174	2005	6	23	22.1	34.7	8.1	21.471	0
175	2005	6	24	21.5	32.4	7.2	22.991	0.2
176	2005	6	25	19.3	33.3	6.8	23.191	0
177	2005	6	26	20.9	34.5	9	28.9	0
178	2005	6	27	21.5	34.2	7.8	21.392	0.8
179	2005	6	28	20.4	32.7	7.9	7.948	0
180	2005	6	29	18.8	26.7	5.5	13.611	0
181	2005	6	30	15.4	27.8	5.6	23.74	0
182	2005	7	1	15.5	24.9	5.8	24.171	0
183	2005	7	2	14.1	30.4	6.4	29.152	0
184	2005	7	3	16.8	34.9	7.5	29.009	1
185	2005	7	4	18	20.9	4	7.998	0.2
186	2005	7	5	12.2	24.8	6	28.54	0
187	2005	7	6	15.4	24.9	4.7	13.849	2.8
188	2005	7	7	14.5	20.7	3.9	11.84	0.8
189	2005	7	8	15	23.5	4.9	20.119	0
190	2005	7	9	14.9	23.8	4.4	17.528	0.6
191	2005	7	10	13.2	27	5.3	21.078	0
192	2005	7	11	14.1	31.3	7.1	28.268	0
193	2005	7	12	15.5	32	8	28.7	0
194	2005	7	13	15.6	32.4	7.2	28.658	0
195	2005	7	14	16.8	35.2	8.9	28.591	0
196	2005	7	15	20.1	35	8.3	23.97	0
197	2005	7	16	19.5	33.1	6.7	25.058	0
198	2005	7	17	18.5	30.8	6.3	22.208	0
199	2005	7	18	18.9	26.4	6.1	12.28	0.8
200	2005	7	19	15.8	28.7	6.3	22.25	0
201	2005	7	20	16.6	29	7.6	28.888	0
202	2005	7	21	15	31.1	6.9	27.821	0
203	2005	7	22	17.7	30.6	7.9	27.302	0
204	2005	7	23	17.6	28.4	5.9	24.288	0
205	2005	7	24	16.2	32.6	6.9	26.598	0
206	2005	7	25	20.5	29.2	5.9	17.168	0
207	2005	7	26	18.8	35.1	7.4	26.339	0
208	2005	7	27	22.5	32.4	8.2	24.02	0
209	2005	7	28	22.9	33.1	7.8	23.48	2.6
210	2005	7	29	19.7	27	4.9	7.571	0
211	2005	7	30	17.9	25.2	5.3	13.69	0
212	2005	7	31	15.5	26	5.6	23.539	1.6
213	2005	8	1	16	18.9	2.6	5.378	2
214	2005	8	2	14.2	24.9	5.4	18.479	0.6
215	2005	8	3	14.8	27.9	6.8	22.66	0
216	2005	8	4	16	27.9	7.1	26.649	0
217	2005	8	5	13.2	30.4	7.1	27.331	0
218	2005	8	6	15.4	28.7	6.5	26.1	0
219	2005	8	7	17.6	29.3	7.2	23.71	0
220	2005	8	8	16.5	30.2	7.4	25.041	0
221	2005	8	9	19.1	29.8	9	22.999	0
222	2005	8	10	20	29.7	6.6	19.671	41.4
223	2005	8	11	18.4	28.1	5.1	14.28	0
224	2005	8	12	17.6	28.8	6.4	23.271	0
225	2005	8	13	14.9	26.9	5.5	25.368	0
226	2005	8	14	15.3	26.2	5.4	23.2	0
227	2005	8	15	15.9	26.2	6.1	26.021	0
228	2005	8	16	13.9	28.8	5.7	24.991	0
229	2005	8	17	17.9	29	6.5	16.059	4.6
230	2005	8	18	16.5	26.4	3.5	13.828	1.6
231	2005	8	19	16.8	25	4.9	13.581	0.4
232	2005	8	20	13.1	18.4	2.5	12.108	5.8
233	2005	8	21	13.6	21.5	4.3	11.171	0
234	2005	8	22	15.8	22.7	4.7	11.518	1.2
235	2005	8	23	15.5	23.9	4.7	14.548	1.2
236	2005	8	24	11.5	24.1	4.1	23.3	0
237	2005	8	25	12.7	28.3	4.7	21.408	0.2
238	2005	8	26	15.8	20.6	3.8	13.489	0
239	2005	8	27	12.8	20.2	1.8	9.71	10.8
240	2005	8	28	17.8	25.7	3.6	15.641	0.2
241	2005	8	29	14.9	30.7	5.5	23.229	0
242	2005	8	30	16.5	31.8	6.8	22.861	0
243	2005	8	31	20.5	31.7	7.6	21.71	0
244	2005	9	1	19.3	24.5	3	10.371	0.2
245	2005	9	2	20.2	31.3	5.4	20.848	0
246	2005	9	3	19.2	35.1	7.4	21.421	0
247	2005	9	4	19.3	28.4	3.6	17.34	0
248	2005	9	5	17.4	21.2	1.9	2.339	19.8
249	2005	9	6	15.5	21.1	1.6	7.291	3.6
250	2005	9	7	14.8	23.9	2.7	12.569	5
251	2005	9	8	17.9	23.9	3.1	13.251	5.6
252	2005	9	9	16.7	24.8	3.2	16.059	9.8
253	2005	9	10	16.5	21	2.3	6.211	6.8
254	2005	9	11	13	22.3	2.5	14.109	2.6
255	2005	9	12	15	22.3	3	15.62	1.8
256	2005	9	13	16.6	22	2.4	12.991	0.2
257	2005	9	14	13.4	25.2	3.1	18.211	0.2
258	2005	9	15	13.5	25.8	3.5	19.671	0.2
259	2005	9	16	13.1	24.2	3	14.26	0.8
260	2005	9	17	12.8	18.1	3.9	5.491	0
261	2005	9	18	7.4	18.8	4.1	16.528	0
262	2005	9	19	10.7	20	4.5	15.959	0
263	2005	9	20	7.4	21.3	3.7	19.571	0
264	2005	9	21	6.4	21.7	3.1	19.378	0.2
265	2005	9	22	7.4	24.9	3.3	19.119	0
266	2005	9	23	9.6	25.6	2.9	17.29	0
267	2005	9	24	12.8	24.2	2.7	15.331	0.2
268	2005	9	25	12.7	19.5	1.1	3.98	11.8
269	2005	9	26	11.9	19.3	1.9	16.49	0.2
270	2005	9	27	10.7	24.5	2.4	10.56	0
271	2005	9	28	14.2	22.1	3	11.828	0
272	2005	9	29	14.9	20.9	3.2	9.111	0.2
273	2005	9	30	11.7	21.8	3	16.419	0
274	2005	10	1	11.2	21.9	2.5	9.04	1.8
275	2005	10	2	10.5	17.2	2.7	11.97	4
276	2005	10	3	7.8	15.5	2.1	8.982	0
277	2005	10	4	10.4	15.1	2.1	2.929	0
278	2005	10	5	11.6	15.6	1.6	3.289	0.2
279	2005	10	6	6.4	19.9	1.8	14.749	0.2
280	2005	10	7	6.4	22.7	2.5	15.959	0
281	2005	10	8	11	23.3	2.7	15.298	0.4
282	2005	10	9	9	25.3	2.9	14.959	0
283	2005	10	10	14.1	20.3	2.3	12.209	0
284	2005	10	11	17	22.4	3.9	11.769	0
285	2005	10	12	16.5	23.3	4.1	13.46	1
286	2005	10	13	14.8	16.1	0.9	1.891	18
287	2005	10	14	14.3	18.7	1.5	4.348	0.4
288	2005	10	15	14.6	20.7	2.2	9.969	0.2
289	2005	10	16	9.3	19.5	1.1	9.509	0.2
290	2005	10	17	13.2	21.3	1.6	8.651	0
291	2005	10	18	15.4	18.2	1.4	3.708	1
292	2005	10	19	14.4	22	2.2	11.769	0
293	2005	10	20	15.1	21.3	2.9	12.271	0
294	2005	10	21	15.8	23.6	2.8	12.28	0
295	2005	10	22	14.2	23.3	2.3	11.451	22.8
296	2005	10	23	13.5	19.4	1.9	6.809	0
297	2005	10	24	9	18.7	1.3	10.25	0.2
298	2005	10	25	13.7	20.3	2	9.4	0
299	2005	10	26	11.6	21	2	8.011	0
300	2005	10	27	17.3	23.8	4.2	11.999	0
301	2005	10	28	18.4	20.8	2.8	4.21	0
302	2005	10	29	16.6	24.3	3	10.798	0
303	2005	10	30	18	23	3.4	7.889	0
304	2005	10	31	15.3	19.9	1.7	2.929	3.2
305	2005	11	1	8.8	18.6	1.4	8.76	0
306	2005	11	2	12.6	21	2.5	9.321	0
307	2005	11	3	12.1	21	1.8	7.709	0.2
308	2005	11	4	11.6	14.7	1.2	2.239	3.6
309	2005	11	5	7.6	13	1.1	6.558	0.2
310	2005	11	6	2.1	13	0.6	10.639	0.2
311	2005	11	7	3	16.8	1.1	10.271	0
312	2005	11	8	4.2	18.5	1.2	10.258	0
313	2005	11	9	8.7	10.9	0.9	2.498	2.8
314	2005	11	10	7.6	11.3	1.3	3.469	0
315	2005	11	11	2.3	11.4	0.5	9.589	0
316	2005	11	12	3.9	13.4	0.4	4.361	1.8
317	2005	11	13	8.5	11.6	0.5	1.611	6.4
318	2005	11	14	9	14.1	0.6	1.519	9.6
319	2005	11	15	10	13.8	0.7	3.679	0.8
320	2005	11	16	8.4	12.1	0.6	4.068	3
321	2005	11	17	8.4	12.2	1.5	5.148	0
322	2005	11	18	1.6	9	1	9.291	0
323	2005	11	19	-2.1	11.3	1.2	9.831	0
324	2005	11	20	1.5	12.7	1.2	8.199	0
325	2005	11	21	0.6	12.9	0.7	8.228	0
326	2005	11	22	-2.2	10.8	1.1	8.961	0
327	2005	11	23	-3	5.9	1.1	8.71	0
328	2005	11	24	-0.5	8.4	1.5	1.619	4.6
329	2005	11	25	3.1	7.9	0.7	1.799	7.8
330	2005	11	26	-1.4	7.3	0.6	6.002	8.8
331	2005	11	27	1	6.3	0.4	2.599	4.4
332	2005	11	28	-0.8	10	0.7	6.931	1.2
333	2005	11	29	2.7	8.1	1.1	4.499	1.6
334	2005	11	30	-1.9	7.5	0.5	7.801	0
335	2005	12	1	1.4	9	0.6	5.738	0.4
336	2005	12	2	6.4	11.6	1.2	3.808	1.4
337	2005	12	3	2.1	13.1	1.3	6.721	0.6
338	2005	12	4	2.2	14.5	1.3	7.04	6
339	2005	12	5	6.3	8.7	1	2.741	5
340	2005	12	6	4.9	8	1	1.891	2.4
341	2005	12	7	1.7	10	0.9	4.29	1.6
342	2005	12	8	3.5	10.1	0.6	1.628	2.4
343	2005	12	9	5.9	9.8	1.5	4.198	0
344	2005	12	10	-2	4.1	0.4	6.83	0
345	2005	12	11	-4.1	2.1	0.1	1.36	0
346	2005	12	12	-1.4	0.4	0.5	1.858	0
347	2005	12	13	-1.5	2.6	0.6	4.248	0
348	2005	12	14	0.9	4.7	0.9	2.611	0
349	2005	12	15	2.4	5.2	0.9	2.239	0
350	2005	12	16	3.7	9	1.4	3.34	0.8
351	2005	12	17	5.5	9	1.3	2.808	0.4
352	2005	12	18	-2.3	5	0.8	7.801	0
353	2005	12	19	-5.7	4.9	0.5	7.889	0
354	2005	12	20	-5	5.4	0.5	7.801	0
355	2005	12	21	-5.6	5.4	0.4	7.789	0
356	2005	12	22	-5.6	-1.4	0.1	2.829	0
357	2005	12	23	-5.3	-2.6	0.1	2.05	0
358	2005	12	24	-7.1	9.8	0.3	7.04	0
359	2005	12	25	-2.7	1.4	0.1	3.808	0
360	2005	12	26	0	2	0.4	1.439	0
361	2005	12	27	-1.8	0.4	0.6	1.921	0
362	2005	12	28	-3	3.1	0.9	6.311	0
363	2005	12	29	-5.4	2.6	0.5	8.32	0
364	2005	12	30	-1	11.5	0.8	1.331	5
365	2005	12	31	6	10.8	0.8	2.13	3.6
