# Supplementary material for: Optimization of black-box models with uncertain climatic inputs—Application to sunflower ideotype design
Source: PLoS One. 2017 May 25;12(5):e0176815. doi: 10.1371/journal.pone.0176815 (PMC5444610; doi:10.1371/journal.pone.0176815)
Supplement: S1 Dataset and Code — The dataset used throughout this manuscript and the R code used to call the SUNFLO model and run the proposed algorithm are provided in a single archive file. (TGZ) [file pone.0176815.s001.tgz › supplementary/data/climate/21473001_1998.txt]

JourJ	Annee	Mois	Jour	Tmin	Tmax	ETP	RAD	Pluie
1	1998	1	1	5.4	8.1	0.63	3.516	7
2	1998	1	2	4.9	9.8	0.63	3.516	10.4
3	1998	1	3	5.4	12	0.63	3.516	5.8
4	1998	1	4	3.9	9.1	0.63	3.516	5.2
5	1998	1	5	4	10	0.63	3.516	9.8
6	1998	1	6	5.6	9.1	0.63	3.516	2.2
7	1998	1	7	5.9	12.3	0.63	3.516	0
8	1998	1	8	3.1	13	0.63	3.516	0
9	1998	1	9	-1.1	12.1	0.63	3.516	0
10	1998	1	10	-3.2	9.9	0.63	3.516	0
11	1998	1	11	-1.6	12.3	0.35	2.93	0
12	1998	1	12	-0.1	11.5	0.35	2.93	0
13	1998	1	13	-0.1	11.8	0.35	2.93	0.8
14	1998	1	14	3	9.3	0.35	2.93	0.4
15	1998	1	15	-4.1	5.5	0.35	2.93	6.2
16	1998	1	16	4.6	7.6	0.35	2.93	9.6
17	1998	1	17	0.5	8.8	0.35	2.93	0
18	1998	1	18	-4.1	7.8	0.35	2.93	19.2
19	1998	1	19	5.4	7	0.35	2.93	9.2
20	1998	1	20	0.4	3.7	0.35	2.93	0
21	1998	1	21	1.1	5.1	0.42	4.27	0
22	1998	1	22	-2.3	1	0.42	4.27	0
23	1998	1	23	-0.2	4.6	0.42	4.27	0
24	1998	1	24	0.6	1.6	0.42	4.27	0.4
25	1998	1	25	-0.5	1.8	0.42	4.27	0
26	1998	1	26	-2.8	1.9	0.42	4.27	0
27	1998	1	27	-3.2	-0.5	0.42	4.27	0
28	1998	1	28	-6.8	-0.8	0.42	4.27	0
29	1998	1	29	-5.5	1.8	0.42	4.27	0
30	1998	1	30	-4.7	-1.9	0.42	4.27	0
31	1998	1	31	-5.4	4.5	0.42	4.27	0
32	1998	2	1	-4.5	-1.5	0.26	6.572	0
33	1998	2	2	-3.1	-1.6	0.26	6.572	0
34	1998	2	3	-6.7	3.6	0.26	6.572	0
35	1998	2	4	-4.7	4.8	0.26	6.572	0
36	1998	2	5	-10.8	6.2	0.26	6.572	0
37	1998	2	6	-9.8	1.4	0.26	6.572	0
38	1998	2	7	-4.4	1.1	0.26	6.572	1.2
39	1998	2	8	-4.1	3.6	0.26	6.572	0
40	1998	2	9	-6.7	4.6	0.26	6.572	0
41	1998	2	10	-5.3	11.7	0.26	6.572	0
42	1998	2	11	-4.3	13.1	0.63	8.832	0
43	1998	2	12	-3.3	14.5	0.63	8.832	0
44	1998	2	13	-1.8	15.6	0.63	8.832	0
45	1998	2	14	2.9	15	0.63	8.832	0
46	1998	2	15	-0.5	16.4	0.63	8.832	0
47	1998	2	16	-1.4	15.1	0.63	8.832	0
48	1998	2	17	6.2	10.9	0.63	8.832	0
49	1998	2	18	1.3	3.5	0.63	8.832	0
50	1998	2	19	-2.2	15.2	0.63	8.832	0
51	1998	2	20	-0.7	14.7	0.63	8.832	0
52	1998	2	21	1.7	17	1.08	7.619	11.2
53	1998	2	22	5.8	8.6	1.08	7.619	4
54	1998	2	23	2.7	7.9	1.08	7.619	0
55	1998	2	24	0.9	11.9	1.08	7.619	0
56	1998	2	25	5.2	12.9	1.08	7.619	0
57	1998	2	26	3.9	14	1.08	7.619	0
58	1998	2	27	2.3	11	1.08	7.619	0
59	1998	2	28	6.4	10	1.08	7.619	3
60	1998	3	1	2.1	10.1	2.01	9.084	0
61	1998	3	2	2.4	11	2.01	9.084	0
62	1998	3	3	-0.1	14	2.01	9.084	0
63	1998	3	4	9.6	15.7	2.01	9.084	3.8
64	1998	3	5	6.4	12.3	2.01	9.084	0
65	1998	3	6	1.6	14	2.01	9.084	0
66	1998	3	7	7	12.4	2.01	9.084	5.4
67	1998	3	8	6.4	9.9	2.01	9.084	4.4
68	1998	3	9	2.7	7.1	2.01	9.084	0
69	1998	3	10	-3.2	8.8	2.01	9.084	0.2
70	1998	3	11	0.1	5.3	1.68	9.753	8.6
71	1998	3	12	1.9	5	1.68	9.753	2.2
72	1998	3	13	-0.6	8.5	1.68	9.753	0
73	1998	3	14	3.8	9.3	1.68	9.753	0
74	1998	3	15	6.8	10.5	1.68	9.753	0
75	1998	3	16	5.9	11.2	1.68	9.753	0
76	1998	3	17	6.1	10.7	1.68	9.753	0
77	1998	3	18	6.4	14.1	1.68	9.753	0
78	1998	3	19	5	11.8	1.68	9.753	0
79	1998	3	20	1.2	10.9	1.68	9.753	0
80	1998	3	21	6.9	12.6	2.41	15.614	0
81	1998	3	22	-0.3	10.9	2.41	15.614	0
82	1998	3	23	0	8.5	2.41	15.614	0.4
83	1998	3	24	-1.6	7.2	2.41	15.614	0
84	1998	3	25	-2.3	10.7	2.41	15.614	0
85	1998	3	26	-4.2	13	2.41	15.614	0
86	1998	3	27	6.5	15.9	2.41	15.614	0
87	1998	3	28	2	17.8	2.41	15.614	0
88	1998	3	29	5.1	21.1	2.41	15.614	0
89	1998	3	30	5	20.2	2.41	15.614	0
90	1998	3	31	3.8	21.3	2.41	15.614	0
91	1998	4	1	9.2	16	2.22	10.758	0
92	1998	4	2	9	13.2	2.22	10.758	11.2
93	1998	4	3	9	20.4	2.22	10.758	8.8
94	1998	4	4	5.4	13.2	2.22	10.758	1.4
95	1998	4	5	3.3	13.6	2.22	10.758	1.8
96	1998	4	6	4	14	2.22	10.758	7
97	1998	4	7	7.5	12.5	2.22	10.758	7.4
98	1998	4	8	5.8	14.1	2.22	10.758	0
99	1998	4	9	1.7	13.4	2.22	10.758	5
100	1998	4	10	4.4	8.1	2.22	10.758	1.2
101	1998	4	11	0.6	10.8	2.13	12.6	0
102	1998	4	12	3.4	8.3	2.13	12.6	5.6
103	1998	4	13	2.3	6.9	2.13	12.6	0.2
104	1998	4	14	-2.2	9.8	2.13	12.6	4.6
105	1998	4	15	1.6	11.7	2.13	12.6	8.6
106	1998	4	16	-0.6	10.6	2.13	12.6	2.4
107	1998	4	17	5.6	9.9	2.13	12.6	4.8
108	1998	4	18	3.3	7.9	2.13	12.6	0.4
109	1998	4	19	2.8	12.1	2.13	12.6	0
110	1998	4	20	2.5	15.4	2.13	12.6	3
111	1998	4	21	8.6	18.7	2.68	15.656	0
112	1998	4	22	6	22	2.68	15.656	0
113	1998	4	23	5.5	21.1	2.68	15.656	0
114	1998	4	24	10	16.8	2.68	15.656	0
115	1998	4	25	6.5	18.6	2.68	15.656	13.4
116	1998	4	26	11.5	13.8	2.68	15.656	26.8
117	1998	4	27	7.1	8.3	2.68	15.656	13.4
118	1998	4	28	5.8	13.5	2.68	15.656	8.4
119	1998	4	29	2.1	16	2.68	15.656	0
120	1998	4	30	9.3	20.7	2.68	15.656	4.2
121	1998	5	1	10.4	13.9	3.32	17.539	20.8
122	1998	5	2	10.3	13.3	3.32	17.539	1
123	1998	5	3	9.5	16.5	3.32	17.539	0.2
124	1998	5	4	8.9	14.1	3.32	17.539	0
125	1998	5	5	4.3	16.7	3.32	17.539	0.2
126	1998	5	6	9.3	14.4	3.32	17.539	0
127	1998	5	7	8	19.3	3.32	17.539	0
128	1998	5	8	5.2	24.1	3.32	17.539	0
129	1998	5	9	8.3	24.7	3.32	17.539	0
130	1998	5	10	8.3	26.3	3.32	17.539	0
131	1998	5	11	9.5	27.4	5.47	26.874	0
132	1998	5	12	11.1	27.8	5.47	26.874	0
133	1998	5	13	12.5	28.4	5.47	26.874	1.2
134	1998	5	14	14.4	28	5.47	26.874	0
135	1998	5	15	14.1	25.2	5.47	26.874	0
136	1998	5	16	11.5	21.2	5.47	26.874	0
137	1998	5	17	9.6	22.5	5.47	26.874	0
138	1998	5	18	8.9	22.5	5.47	26.874	0
139	1998	5	19	10.2	23.8	5.47	26.874	0
140	1998	5	20	10.9	25	5.47	26.874	0
141	1998	5	21	11.4	24.2	3.92	19.423	0
142	1998	5	22	9.8	17.1	3.92	19.423	0
143	1998	5	23	6.1	17.6	3.92	19.423	0
144	1998	5	24	6.6	19.1	3.92	19.423	0
145	1998	5	25	8.8	19.7	3.92	19.423	1.4
146	1998	5	26	11	20.1	3.92	19.423	2.2
147	1998	5	27	10.8	20	3.92	19.423	3.6
148	1998	5	28	11.9	17.4	3.92	19.423	8.6
149	1998	5	29	10.6	19.6	3.92	19.423	0
150	1998	5	30	9.8	23.4	3.92	19.423	0
151	1998	5	31	12.3	15.7	3.92	19.423	19
152	1998	6	1	6.9	21.9	4.24	19.925	0
153	1998	6	2	13.8	23.4	4.24	19.925	6.6
154	1998	6	3	11.6	23	4.24	19.925	0
155	1998	6	4	12.8	26.1	4.24	19.925	0
156	1998	6	5	15.5	29.4	4.24	19.925	0
157	1998	6	6	17.2	27.4	4.24	19.925	1.2
158	1998	6	7	15.4	19.5	4.24	19.925	7
159	1998	6	8	11.4	21.2	4.24	19.925	0
160	1998	6	9	10.7	23.8	4.24	19.925	13.2
161	1998	6	10	16.2	21.7	4.24	19.925	4.8
162	1998	6	11	10.4	17.6	4.43	22.521	0.6
163	1998	6	12	7.8	16.8	4.43	22.521	0
164	1998	6	13	5.6	18.2	4.43	22.521	1.8
165	1998	6	14	11	19.3	4.43	22.521	0.8
166	1998	6	15	10.2	18.9	4.43	22.521	1.8
167	1998	6	16	9.9	18.9	4.43	22.521	0
168	1998	6	17	7.7	21.1	4.43	22.521	0
169	1998	6	18	6.5	23	4.43	22.521	0
170	1998	6	19	10.3	26.5	4.43	22.521	0
171	1998	6	20	14.4	30.2	4.43	22.521	0
172	1998	6	21	15	30.8	5.27	23.023	0.2
173	1998	6	22	17.8	25.4	5.27	23.023	0
174	1998	6	23	13.3	25.2	5.27	23.023	0
175	1998	6	24	13	26.9	5.27	23.023	0
176	1998	6	25	14.3	25.6	5.27	23.023	0
177	1998	6	26	15.9	22.8	5.27	23.023	0
178	1998	6	27	14.8	27.3	5.27	23.023	0
179	1998	6	28	15.4	24.9	5.27	23.023	0
180	1998	6	29	10	26.8	5.27	23.023	0
181	1998	6	30	11.2	26.3	5.27	23.023	0
182	1998	7	1	12.1	24.2	4.43	19.088	3
183	1998	7	2	14.7	21.1	4.43	19.088	0
184	1998	7	3	14.3	22.2	4.43	19.088	6.4
185	1998	7	4	10.5	23.6	4.43	19.088	0
186	1998	7	5	10.7	26.3	4.43	19.088	0
187	1998	7	6	10.7	28.2	4.43	19.088	0
188	1998	7	7	14.8	24.6	4.43	19.088	0
189	1998	7	8	10.9	20.9	4.43	19.088	0
190	1998	7	9	10.9	24.9	4.43	19.088	0.8
191	1998	7	10	14.2	23	4.43	19.088	0.2
192	1998	7	11	15.5	25.1	5.17	21.014	0
193	1998	7	12	14.9	28.5	5.17	21.014	0
194	1998	7	13	13.5	24.1	5.17	21.014	4
195	1998	7	14	7.8	22.5	5.17	21.014	0
196	1998	7	15	8.4	22.9	5.17	21.014	0
197	1998	7	16	10.5	22	5.17	21.014	0
198	1998	7	17	13.5	25.8	5.17	21.014	0
199	1998	7	18	14.3	28.3	5.17	21.014	0
200	1998	7	19	13.8	32.6	5.17	21.014	0.6
201	1998	7	20	18.5	34.6	5.17	21.014	0
202	1998	7	21	16	26.6	4.65	18.335	0
203	1998	7	22	15.1	29.2	4.65	18.335	0
204	1998	7	23	14.7	29.9	4.65	18.335	0
205	1998	7	24	14.7	27.7	4.65	18.335	0
206	1998	7	25	17	27.8	4.65	18.335	0
207	1998	7	26	14.7	29.6	4.65	18.335	1.2
208	1998	7	27	16.2	22.7	4.65	18.335	1.6
209	1998	7	28	12.5	22.5	4.65	18.335	0.4
210	1998	7	29	15.3	26.3	4.65	18.335	0
211	1998	7	30	18.1	21.3	4.65	18.335	1
212	1998	7	31	8.6	24.8	4.65	18.335	0.2
213	1998	8	1	13.1	17.5	4.8	21.642	11
214	1998	8	2	9.4	18.3	4.8	21.642	3.8
215	1998	8	3	10.1	24.7	4.8	21.642	0
216	1998	8	4	12	27.1	4.8	21.642	0
217	1998	8	5	14.1	25.7	4.8	21.642	0
218	1998	8	6	13.6	28.7	4.8	21.642	0
219	1998	8	7	15.6	31.1	4.8	21.642	0
220	1998	8	8	15.9	33.2	4.8	21.642	0
221	1998	8	9	16.4	35.9	4.8	21.642	0
222	1998	8	10	19	36.6	4.8	21.642	0
223	1998	8	11	17.1	37.4	5.14	21.851	0
224	1998	8	12	19.1	36.6	5.14	21.851	2.6
225	1998	8	13	17.1	27.6	5.14	21.851	0
226	1998	8	14	12.1	27	5.14	21.851	0
227	1998	8	15	12	31.1	5.14	21.851	0
228	1998	8	16	15.1	32.9	5.14	21.851	0
229	1998	8	17	18	32.7	5.14	21.851	4.6
230	1998	8	18	17.5	27	5.14	21.851	0.4
231	1998	8	19	15.9	28.3	5.14	21.851	0
232	1998	8	20	15.5	29.6	5.14	21.851	0
233	1998	8	21	15.3	18.8	3.54	16.66	2.8
234	1998	8	22	15	19	3.54	16.66	7
235	1998	8	23	10.1	24.2	3.54	16.66	0.4
236	1998	8	24	14.3	20.8	3.54	16.66	2.6
237	1998	8	25	11.7	22.8	3.54	16.66	0.2
238	1998	8	26	8.8	26.7	3.54	16.66	0
239	1998	8	27	12.4	18.8	3.54	16.66	0
240	1998	8	28	8.2	19.4	3.54	16.66	0
241	1998	8	29	8.8	18.4	3.54	16.66	0
242	1998	8	30	7.4	21.5	3.54	16.66	0
243	1998	8	31	8.5	26.3	3.54	16.66	0
244	1998	9	1	13.8	25.1	2.43	10.925	0.4
245	1998	9	2	16.1	25.4	2.43	10.925	13.8
246	1998	9	3	17.7	22.1	2.43	10.925	0.2
247	1998	9	4	9.5	20.6	2.43	10.925	8.2
248	1998	9	5	14.1	21.3	2.43	10.925	2.6
249	1998	9	6	11.6	22	2.43	10.925	0.2
250	1998	9	7	13.4	19.1	2.43	10.925	1.8
251	1998	9	8	11.5	21.2	2.43	10.925	0
252	1998	9	9	15.3	26.9	2.43	10.925	0
253	1998	9	10	14.6	17.7	2.43	10.925	20.6
254	1998	9	11	13.1	19.9	2.56	12.851	7
255	1998	9	12	10.9	16	2.56	12.851	2.6
256	1998	9	13	5.4	10.9	2.56	12.851	11.6
257	1998	9	14	7.3	15.3	2.56	12.851	1.6
258	1998	9	15	10.2	16.8	2.56	12.851	3.8
259	1998	9	16	11	19.1	2.56	12.851	0
260	1998	9	17	10.8	18.2	2.56	12.851	0.2
261	1998	9	18	8.5	18.9	2.56	12.851	0
262	1998	9	19	8	19.8	2.56	12.851	0
263	1998	9	20	8.3	20.4	2.56	12.851	0
264	1998	9	21	9.3	19.8	1.87	10.591	0
265	1998	9	22	8	19.3	1.87	10.591	0
266	1998	9	23	7.8	22.6	1.87	10.591	0
267	1998	9	24	10	20.1	1.87	10.591	0
268	1998	9	25	10.4	23.2	1.87	10.591	0
269	1998	9	26	12.6	16.6	1.87	10.591	20.4
270	1998	9	27	9.9	20.7	1.87	10.591	3.4
271	1998	9	28	11	16.1	1.87	10.591	2
272	1998	9	29	13.1	18.8	1.87	10.591	2.4
273	1998	9	30	13.9	17.7	1.87	10.591	3.2
274	1998	10	1	7.7	18.6	0.93	6.07	0.6
275	1998	10	2	10.7	15	0.93	6.07	0
276	1998	10	3	10.1	12.1	0.93	6.07	3
277	1998	10	4	6.1	9.4	0.93	6.07	8
278	1998	10	5	4.2	13.4	0.93	6.07	0
279	1998	10	6	9.1	11.2	0.93	6.07	6.4
280	1998	10	7	9	12	0.93	6.07	0.2
281	1998	10	8	7.4	11.9	0.93	6.07	0.6
282	1998	10	9	8	15.1	0.93	6.07	0
283	1998	10	10	5.9	13.3	0.93	6.07	1
284	1998	10	11	9.9	14	1.15	7.2	3.8
285	1998	10	12	9.7	14.7	1.15	7.2	0.4
286	1998	10	13	2.9	14.3	1.15	7.2	1
287	1998	10	14	9.4	14.8	1.15	7.2	1.2
288	1998	10	15	12.6	17.3	1.15	7.2	0
289	1998	10	16	13.1	17.2	1.15	7.2	0
290	1998	10	17	10.7	20.7	1.15	7.2	3
291	1998	10	18	4.8	15.1	1.15	7.2	0
292	1998	10	19	3.2	13.9	1.15	7.2	0
293	1998	10	20	2.6	14.8	1.15	7.2	0
294	1998	10	21	1.6	14.8	1.27	5.609	0
295	1998	10	22	5	16.7	1.27	5.609	0
296	1998	10	23	7	16.3	1.27	5.609	7
297	1998	10	24	7.4	15.8	1.27	5.609	10.8
298	1998	10	25	9.6	16.6	1.27	5.609	0.2
299	1998	10	26	6.1	12.3	1.27	5.609	2
300	1998	10	27	6.5	13.4	1.27	5.609	0
301	1998	10	28	10.2	17.2	1.27	5.609	0
302	1998	10	29	7.3	16.3	1.27	5.609	10
303	1998	10	30	4.3	10.2	1.27	5.609	7.2
304	1998	10	31	6.4	11.5	1.27	5.609	6.6
305	1998	11	1	8.9	13.1	0.74	5.039	0.6
306	1998	11	2	3	12.4	0.74	5.039	3.2
307	1998	11	3	9.2	12.3	0.74	5.039	0.4
308	1998	11	4	6.8	11.9	0.74	5.039	1
309	1998	11	5	0.8	9.3	0.74	5.039	0
310	1998	11	6	-2.7	10.3	0.74	5.039	0
311	1998	11	7	0.9	7.8	0.74	5.039	0
312	1998	11	8	0.2	12.4	0.74	5.039	0
313	1998	11	9	7.8	13.9	0.74	5.039	4.2
314	1998	11	10	8.8	13.6	0.74	5.039	7.8
315	1998	11	11	3.1	9.9	0.48	4.973	0
316	1998	11	12	-0.3	5.4	0.48	4.973	2.4
317	1998	11	13	3.5	7.3	0.48	4.973	1
318	1998	11	14	2.1	10.1	0.48	4.973	2.8
319	1998	11	15	3.8	7.9	0.48	4.973	2.2
320	1998	11	16	3.1	6.9	0.48	4.973	1.6
321	1998	11	17	-2.3	4.4	0.48	4.973	0
322	1998	11	18	-2.9	2.5	0.48	4.973	0
323	1998	11	19	-4.6	1.6	0.48	4.973	0
324	1998	11	20	-1.7	1.8	0.48	4.973	0
325	1998	11	21	-5	1.2	0.25	3.875	0
326	1998	11	22	-6.9	-0.8	0.25	3.875	0
327	1998	11	23	-8.9	2.3	0.25	3.875	0
328	1998	11	24	-9	0.9	0.25	3.875	0
329	1998	11	25	-7	-0.7	0.25	3.875	3.8
330	1998	11	26	-1.8	1.8	0.25	3.875	2
331	1998	11	27	0.7	4.3	0.25	3.875	0.4
332	1998	11	28	-2.7	0	0.25	3.875	4.6
333	1998	11	29	-1.3	4.7	0.25	3.875	5.4
334	1998	11	30	0.8	2	0.25	3.875	0
335	1998	12	1	0.6	2.9	0.27	2.678	0
336	1998	12	2	-0.4	0.6	0.27	2.678	0
337	1998	12	3	-4.1	3.5	0.27	2.678	0
338	1998	12	4	-2.2	1.2	0.27	2.678	0.2
339	1998	12	5	0.2	3	0.27	2.678	1.4
340	1998	12	6	-0.8	2.4	0.27	2.678	0
341	1998	12	7	-4.2	2.5	0.27	2.678	0
342	1998	12	8	-7.8	-1.8	0.27	2.678	0
343	1998	12	9	-2.2	0.8	0.27	2.678	3.6
344	1998	12	10	-0.4	8.3	0.27	2.678	7.2
345	1998	12	11	3.1	9.3	0.19	2.573	0.6
346	1998	12	12	1.4	9.5	0.19	2.573	7.2
347	1998	12	13	4.6	13.3	0.19	2.573	0
348	1998	12	14	-0.5	3.3	0.19	2.573	0
349	1998	12	15	-1.4	1.6	0.19	2.573	0
350	1998	12	16	-0.8	7.5	0.19	2.573	0
351	1998	12	17	-0.9	2.8	0.19	2.573	0
352	1998	12	18	-0.4	7	0.19	2.573	0.2
353	1998	12	19	0.7	10.1	0.19	2.573	1.4
354	1998	12	20	1.8	4.1	0.19	2.573	3.8
355	1998	12	21	-0.7	2.1	0.41	3.176	0
356	1998	12	22	-3.7	4	0.41	3.176	0
357	1998	12	23	-7.6	-0.1	0.41	3.176	0.2
358	1998	12	24	-5.7	3.5	0.41	3.176	1
359	1998	12	25	-5.3	2.1	0.41	3.176	0.6
360	1998	12	26	1	5.9	0.41	3.176	0.6
361	1998	12	27	3.5	9.9	0.41	3.176	0
362	1998	12	28	5.3	12.9	0.41	3.176	0
363	1998	12	29	1.7	12	0.41	3.176	0
364	1998	12	30	-1.4	12.7	0.41	3.176	0
365	1998	12	31	3.6	6.4	0.41	3.176	0
