# Supplementary material for: Optimization of black-box models with uncertain climatic inputs—Application to sunflower ideotype design
Source: PLoS One. 2017 May 25;12(5):e0176815. doi: 10.1371/journal.pone.0176815 (PMC5444610; doi:10.1371/journal.pone.0176815)
Supplement: S1 Dataset and Code — The dataset used throughout this manuscript and the R code used to call the SUNFLO model and run the proposed algorithm are provided in a single archive file. (TGZ) [file pone.0176815.s001.tgz › supplementary/data/climate/31069001_1994.txt]

JourJ	Annee	Mois	Jour	Tmin	Tmax	ETP	RAD	Pluie
1	1994	1	1	6.4	9	0.7	4.019	6.6
2	1994	1	2	5	14.3	0.7	4.019	1.4
3	1994	1	3	7.6	16.4	0.7	4.019	0.6
4	1994	1	4	7.2	12.5	0.7	4.019	0
5	1994	1	5	2.2	9.8	0.7	4.019	0
6	1994	1	6	6.1	11.1	0.7	4.019	1.8
7	1994	1	7	4.6	7.7	0.7	4.019	8.8
8	1994	1	8	1.6	8.9	0.7	4.019	0.4
9	1994	1	9	6	12.6	0.7	4.019	0
10	1994	1	10	5.5	9.2	0.7	4.019	7.2
11	1994	1	11	4.4	10.6	0.3	4.27	0.2
12	1994	1	12	4.9	15.4	0.3	4.27	0.4
13	1994	1	13	3.1	13.9	0.3	4.27	0
14	1994	1	14	3.6	9.4	0.3	4.27	1.2
15	1994	1	15	4.5	10.4	0.3	4.27	5.2
16	1994	1	16	4.4	6.2	0.3	4.27	1.6
17	1994	1	17	0.7	3.7	0.3	4.27	0.6
18	1994	1	18	-1.6	2.4	0.3	4.27	0
19	1994	1	19	-4.8	-0.6	0.3	4.27	0
20	1994	1	20	-3.8	1.7	0.3	4.27	0
21	1994	1	21	-1	3.3	0.5	5.735	0
22	1994	1	22	1	3.8	0.5	5.735	0
23	1994	1	23	-0.7	6.5	0.5	5.735	0
24	1994	1	24	5.5	10.7	0.5	5.735	0
25	1994	1	25	8.5	11.8	0.5	5.735	1.6
26	1994	1	26	8.6	11.5	0.5	5.735	0.2
27	1994	1	27	2.8	11.3	0.5	5.735	2.2
28	1994	1	28	6.3	10.6	0.5	5.735	0.2
29	1994	1	29	0.2	10.2	0.5	5.735	0
30	1994	1	30	-1	13	0.5	5.735	0
31	1994	1	31	-0.2	12.6	0.5	5.735	0
32	1994	2	1	-1.5	13.1	0.7	4.563	0
33	1994	2	2	-0.5	10	0.7	4.563	0
34	1994	2	3	7.6	10.9	0.7	4.563	20
35	1994	2	4	1	4	0.7	4.563	7.4
36	1994	2	5	3.2	7.8	0.7	4.563	1.2
37	1994	2	6	2.1	8.5	0.7	4.563	0
38	1994	2	7	-0.8	9.8	0.7	4.563	5.2
39	1994	2	8	4.2	8.2	0.7	4.563	1.8
40	1994	2	9	4.8	9.4	0.7	4.563	2.6
41	1994	2	10	7	11.9	0.7	4.563	1.6
42	1994	2	11	4.3	10.1	1	6.739	8.6
43	1994	2	12	6.9	10.5	1	6.739	2
44	1994	2	13	-2.6	6.1	1	6.739	0
45	1994	2	14	-0.4	10	1	6.739	0.4
46	1994	2	15	4.5	8.4	1	6.739	0
47	1994	2	16	4.2	10.2	1	6.739	0
48	1994	2	17	-0.5	12.4	1	6.739	0
49	1994	2	18	2.3	10.2	1	6.739	8.4
50	1994	2	19	5.4	12.3	1	6.739	2.6
51	1994	2	20	6.4	11	1	6.739	5.6
52	1994	2	21	1.9	12.4	1.7	8.749	1.8
53	1994	2	22	2.1	15.8	1.7	8.749	0
54	1994	2	23	8.7	12.6	1.7	8.749	2.4
55	1994	2	24	6.7	14	1.7	8.749	0.2
56	1994	2	25	4.9	18.9	1.7	8.749	0
57	1994	2	26	10.4	14.5	1.7	8.749	0
58	1994	2	27	11.4	14.5	1.7	8.749	0
59	1994	2	28	9.9	16.8	1.7	8.749	0.2
60	1994	3	1	9	12.1	1.6	11.386	1.2
61	1994	3	2	2.7	15.6	1.6	11.386	0.6
62	1994	3	3	11	16.4	1.6	11.386	0
63	1994	3	4	8.4	16.1	1.6	11.386	0
64	1994	3	5	6	15.1	1.6	11.386	0.2
65	1994	3	6	8.5	12.3	1.6	11.386	0.2
66	1994	3	7	4.2	14.3	1.6	11.386	0
67	1994	3	8	2.3	18	1.6	11.386	0
68	1994	3	9	4.8	20.7	1.6	11.386	0
69	1994	3	10	8	14	1.6	11.386	0
70	1994	3	11	8.1	18.6	1.7	9.167	1.8
71	1994	3	12	9.4	12.2	1.7	9.167	2.8
72	1994	3	13	7.7	13	1.7	9.167	1.2
73	1994	3	14	9.3	13.7	1.7	9.167	0.2
74	1994	3	15	9.2	11.8	1.7	9.167	0
75	1994	3	16	8.4	14.2	1.7	9.167	0
76	1994	3	17	8.2	11.7	1.7	9.167	0
77	1994	3	18	1.7	15.2	1.7	9.167	0
78	1994	3	19	2.6	14.2	1.7	9.167	0
79	1994	3	20	8	14.1	1.7	9.167	0
80	1994	3	21	10	15.3	2.7	16.242	6
81	1994	3	22	7.7	15	2.7	16.242	0
82	1994	3	23	4.9	19.5	2.7	16.242	0
83	1994	3	24	5.6	22.8	2.7	16.242	0
84	1994	3	25	7.1	25.6	2.7	16.242	0.2
85	1994	3	26	10.2	15.5	2.7	16.242	0.2
86	1994	3	27	3.6	18.5	2.7	16.242	0
87	1994	3	28	7.2	19	2.7	16.242	0
88	1994	3	29	7.6	20.5	2.7	16.242	0
89	1994	3	30	10.9	17.4	2.7	16.242	0
90	1994	3	31	11.7	20.8	2.7	16.242	0
91	1994	4	1	9.4	13.9	2	8.539	6.4
92	1994	4	2	4	9	2	8.539	11
93	1994	4	3	2.9	9.4	2	8.539	2.6
94	1994	4	4	6.2	14.3	2	8.539	1
95	1994	4	5	4.6	11.1	2	8.539	10.4
96	1994	4	6	6.4	10.3	2	8.539	15.4
97	1994	4	7	7.8	14	2	8.539	2.4
98	1994	4	8	5.6	12.2	2	8.539	1.2
99	1994	4	9	6.4	10	2	8.539	21
100	1994	4	10	2.1	9.3	2	8.539	6.4
101	1994	4	11	3.2	9.3	1.7	8.707	3.2
102	1994	4	12	6.2	13.1	1.7	8.707	0
103	1994	4	13	5.6	11.6	1.7	8.707	1.2
104	1994	4	14	3.6	7.9	1.7	8.707	1.4
105	1994	4	15	0.5	10.3	1.7	8.707	0
106	1994	4	16	2.7	12.2	1.7	8.707	3.4
107	1994	4	17	5.2	8.2	1.7	8.707	5
108	1994	4	18	6.3	8.8	1.7	8.707	0.8
109	1994	4	19	6.8	11.6	1.7	8.707	0
110	1994	4	20	6.4	10.9	1.7	8.707	4.6
111	1994	4	21	8	16.9	3.6	20.093	0
112	1994	4	22	6.1	20.2	3.6	20.093	0
113	1994	4	23	11	20.1	3.6	20.093	0
114	1994	4	24	7.8	16.8	3.6	20.093	10.6
115	1994	4	25	6.6	14.1	3.6	20.093	2.2
116	1994	4	26	7.5	18.5	3.6	20.093	0
117	1994	4	27	10.4	23.4	3.6	20.093	0
118	1994	4	28	8.9	23.9	3.6	20.093	0
119	1994	4	29	10	26.3	3.6	20.093	0
120	1994	4	30	10.5	25.9	3.6	20.093	0
121	1994	5	1	11.7	26.9	3.8	20.637	0
122	1994	5	2	12.2	27	3.8	20.637	0
123	1994	5	3	14.4	22.8	3.8	20.637	0.6
124	1994	5	4	11.4	14	3.8	20.637	0.2
125	1994	5	5	7.4	17	3.8	20.637	0
126	1994	5	6	6.4	23.1	3.8	20.637	0
127	1994	5	7	12.1	18.4	3.8	20.637	24.2
128	1994	5	8	9.2	15.3	3.8	20.637	2.4
129	1994	5	9	5.4	18.5	3.8	20.637	0
130	1994	5	10	8.5	21.5	3.8	20.637	0
131	1994	5	11	10.7	19.9	4	19.716	14.8
132	1994	5	12	5.9	19.8	4	19.716	0
133	1994	5	13	12.1	20.6	4	19.716	7.8
134	1994	5	14	11.4	22	4	19.716	0
135	1994	5	15	11.6	20.5	4	19.716	0
136	1994	5	16	13.9	22.3	4	19.716	13.4
137	1994	5	17	9.4	21.5	4	19.716	0.8
138	1994	5	18	8.9	18.6	4	19.716	2.2
139	1994	5	19	9	20.3	4	19.716	0
140	1994	5	20	12.4	21.3	4	19.716	0
141	1994	5	21	13.8	20	4.1	19.549	2
142	1994	5	22	14.8	22.5	4.1	19.549	9.4
143	1994	5	23	12.6	23	4.1	19.549	0
144	1994	5	24	14.1	16.7	4.1	19.549	4.8
145	1994	5	25	8.3	24.2	4.1	19.549	0
146	1994	5	26	13.3	21.1	4.1	19.549	0
147	1994	5	27	11.7	21.1	4.1	19.549	0
148	1994	5	28	11.1	25.8	4.1	19.549	0
149	1994	5	29	15.7	24	4.1	19.549	0
150	1994	5	30	15	25.5	4.1	19.549	0
151	1994	5	31	15.8	30.9	4.1	19.549	0
152	1994	6	1	19.2	26	4.9	20.218	0
153	1994	6	2	16.4	22.2	4.9	20.218	0.2
154	1994	6	3	10.6	24.5	4.9	20.218	0
155	1994	6	4	11.9	19.8	4.9	20.218	0.8
156	1994	6	5	12.8	20.9	4.9	20.218	0
157	1994	6	6	9.8	22.6	4.9	20.218	0
158	1994	6	7	11	29.4	4.9	20.218	0
159	1994	6	8	14.5	21.6	4.9	20.218	3.4
160	1994	6	9	13.9	19.6	4.9	20.218	0
161	1994	6	10	7.9	21.8	4.9	20.218	0
162	1994	6	11	12.2	19.2	5	20.804	0
163	1994	6	12	7.5	18.4	5	20.804	0
164	1994	6	13	12.9	22.6	5	20.804	0
165	1994	6	14	14	25.9	5	20.804	0
166	1994	6	15	15.4	27.6	5	20.804	0
167	1994	6	16	13.1	29.1	5	20.804	0
168	1994	6	17	15	31.3	5	20.804	0
169	1994	6	18	18.4	29.5	5	20.804	0.2
170	1994	6	19	16.2	21.8	5	20.804	0.8
171	1994	6	20	15.7	25	5	20.804	0
172	1994	6	21	14.4	25.4	5.3	22.102	0
173	1994	6	22	13.8	28.3	5.3	22.102	0
174	1994	6	23	15.3	34.6	5.3	22.102	0
175	1994	6	24	19.7	33.2	5.3	22.102	0.4
176	1994	6	25	13.4	17.2	5.3	22.102	42
177	1994	6	26	13.3	16.8	5.3	22.102	18.6
178	1994	6	27	15.2	25.6	5.3	22.102	0
179	1994	6	28	14.7	31.2	5.3	22.102	0
180	1994	6	29	18.4	23.3	5.3	22.102	0
181	1994	6	30	19.9	34.1	5.3	22.102	0
182	1994	7	1	20	27.6	5.4	22.814	0.8
183	1994	7	2	18.6	28.9	5.4	22.814	0
184	1994	7	3	18.8	33.8	5.4	22.814	0
185	1994	7	4	20.6	30.4	5.4	22.814	0
186	1994	7	5	20.2	26.3	5.4	22.814	0
187	1994	7	6	16.6	23.6	5.4	22.814	0
188	1994	7	7	15	24.2	5.4	22.814	0
189	1994	7	8	13.4	25.3	5.4	22.814	0
190	1994	7	9	17.4	25.6	5.4	22.814	0
191	1994	7	10	13	29.5	5.4	22.814	0
192	1994	7	11	15.3	33.3	5.3	20.009	0
193	1994	7	12	18.1	31.5	5.3	20.009	0
194	1994	7	13	20.2	27.4	5.3	20.009	0
195	1994	7	14	20.6	29	5.3	20.009	0
196	1994	7	15	19.7	31.4	5.3	20.009	0
197	1994	7	16	21.2	33.3	5.3	20.009	0
198	1994	7	17	21.5	28	5.3	20.009	0
199	1994	7	18	19.5	24.7	5.3	20.009	0
200	1994	7	19	18.8	23.3	5.3	20.009	0
201	1994	7	20	16.6	25.8	5.3	20.009	0
202	1994	7	21	14.7	30.1	5.7	21.683	0
203	1994	7	22	16.6	31.4	5.7	21.683	0
204	1994	7	23	19.5	31.7	5.7	21.683	0
205	1994	7	24	17.2	33.6	5.7	21.683	0
206	1994	7	25	20.7	32	5.7	21.683	0.6
207	1994	7	26	18.7	32.4	5.7	21.683	0
208	1994	7	27	19.6	35.9	5.7	21.683	0
209	1994	7	28	22.2	27.7	5.7	21.683	0.2
210	1994	7	29	20.2	33	5.7	21.683	0
211	1994	7	30	21.7	32.6	5.7	21.683	0
212	1994	7	31	18.2	32.3	5.7	21.683	17.4
213	1994	8	1	18	25.3	5.6	21.39	0
214	1994	8	2	16.4	32.4	5.6	21.39	0
215	1994	8	3	20.6	34.4	5.6	21.39	0
216	1994	8	4	21.2	33.7	5.6	21.39	0
217	1994	8	5	20.8	30.5	5.6	21.39	0
218	1994	8	6	20.3	33.1	5.6	21.39	0
219	1994	8	7	24	33.3	5.6	21.39	0
220	1994	8	8	22.3	28.2	5.6	21.39	0
221	1994	8	9	23.8	32.1	5.6	21.39	0
222	1994	8	10	18.5	29.2	5.6	21.39	0
223	1994	8	11	16.7	27.5	4.7	19.549	0
224	1994	8	12	16.4	26.8	4.7	19.549	0
225	1994	8	13	18.2	24.9	4.7	19.549	0
226	1994	8	14	14.8	26	4.7	19.549	0
227	1994	8	15	16.8	31.5	4.7	19.549	0
228	1994	8	16	17.2	33.5	4.7	19.549	0.8
229	1994	8	17	18.5	24.7	4.7	19.549	2.4
230	1994	8	18	17.3	26.4	4.7	19.549	0
231	1994	8	19	15.1	29.1	4.7	19.549	0
232	1994	8	20	16.4	33.2	4.7	19.549	0
233	1994	8	21	17.8	35.4	3.8	13.981	0
234	1994	8	22	20.3	28.2	3.8	13.981	0
235	1994	8	23	20	27.4	3.8	13.981	0
236	1994	8	24	17.1	23.3	3.8	13.981	0
237	1994	8	25	15.9	22.4	3.8	13.981	7.4
238	1994	8	26	17.7	24.8	3.8	13.981	0.4
239	1994	8	27	16.1	29.9	3.8	13.981	0
240	1994	8	28	17.6	23.2	3.8	13.981	0
241	1994	8	29	18	28	3.8	13.981	0
242	1994	8	30	16.5	29.3	3.8	13.981	0
243	1994	8	31	18.7	28.5	3.8	13.981	0.6
244	1994	9	1	18.1	22.9	3.5	14.986	0.4
245	1994	9	2	14.6	23.6	3.5	14.986	0
246	1994	9	3	10.5	24.5	3.5	14.986	0
247	1994	9	4	13.5	25.7	3.5	14.986	0
248	1994	9	5	15.4	25.8	3.5	14.986	0
249	1994	9	6	13.7	32.5	3.5	14.986	0
250	1994	9	7	19.1	26.4	3.5	14.986	21.8
251	1994	9	8	14.6	19.9	3.5	14.986	1.8
252	1994	9	9	11.1	23.3	3.5	14.986	1.6
253	1994	9	10	15.8	24.1	3.5	14.986	2.2
254	1994	9	11	16.4	29.5	2.8	11.805	0
255	1994	9	12	18.1	28.5	2.8	11.805	3.2
256	1994	9	13	14.5	23	2.8	11.805	3.4
257	1994	9	14	11.2	22.4	2.8	11.805	16.6
258	1994	9	15	11.8	16.7	2.8	11.805	3.4
259	1994	9	16	10.1	16.6	2.8	11.805	2.2
260	1994	9	17	10.9	17.1	2.8	11.805	0.6
261	1994	9	18	9.7	16.1	2.8	11.805	0
262	1994	9	19	4.8	18	2.8	11.805	5.4
263	1994	9	20	11.2	21.8	2.8	11.805	11.6
264	1994	9	21	10.8	18.8	1.9	10.214	16.4
265	1994	9	22	11.9	16.8	1.9	10.214	0.6
266	1994	9	23	13.8	14.9	1.9	10.214	4.8
267	1994	9	24	10	25.2	1.9	10.214	0
268	1994	9	25	11	25.5	1.9	10.214	0
269	1994	9	26	13.7	20.5	1.9	10.214	5
270	1994	9	27	14.1	22.3	1.9	10.214	0.8
271	1994	9	28	13.6	21.1	1.9	10.214	0
272	1994	9	29	15.6	18.8	1.9	10.214	16.6
273	1994	9	30	15.7	19.7	1.9	10.214	0.6
274	1994	10	1	14.8	19.4	1.9	10.465	0
275	1994	10	2	14.6	19.6	1.9	10.465	0.4
276	1994	10	3	13.2	18.9	1.9	10.465	12.4
277	1994	10	4	13.1	16.9	1.9	10.465	0
278	1994	10	5	6.9	16.6	1.9	10.465	0
279	1994	10	6	3	17.3	1.9	10.465	0
280	1994	10	7	5.1	19.5	1.9	10.465	0
281	1994	10	8	8.9	21.6	1.9	10.465	0
282	1994	10	9	11.7	19.5	1.9	10.465	0
283	1994	10	10	16.5	19.3	1.9	10.465	0.6
284	1994	10	11	16.4	19.9	1.9	9.335	0
285	1994	10	12	16.6	19.5	1.9	9.335	1
286	1994	10	13	14.5	24.2	1.9	9.335	0
287	1994	10	14	13.9	23.3	1.9	9.335	0
288	1994	10	15	14.5	22.2	1.9	9.335	0
289	1994	10	16	14.6	20.1	1.9	9.335	0
290	1994	10	17	10.9	20.2	1.9	9.335	0
291	1994	10	18	7.9	21.3	1.9	9.335	0
292	1994	10	19	15	19.1	1.9	9.335	3.2
293	1994	10	20	9.6	17.5	1.9	9.335	0
294	1994	10	21	10.1	19.2	1.3	8.665	0
295	1994	10	22	10.8	19.6	1.3	8.665	2.8
296	1994	10	23	12.7	18.9	1.3	8.665	0.4
297	1994	10	24	10.3	17	1.3	8.665	0
298	1994	10	25	7.3	19.8	1.3	8.665	1.8
299	1994	10	26	11.5	15.6	1.3	8.665	0.8
300	1994	10	27	4.3	15.2	1.3	8.665	6.4
301	1994	10	28	9.9	14.6	1.3	8.665	0.4
302	1994	10	29	6.1	16.6	1.3	8.665	0
303	1994	10	30	9.5	20.2	1.3	8.665	0
304	1994	10	31	8.3	19.9	1.3	8.665	0
305	1994	11	1	8.6	18.9	1	6.865	0
306	1994	11	2	8.1	19.4	1	6.865	0
307	1994	11	3	15.2	21.2	1	6.865	0
308	1994	11	4	13.1	15.4	1	6.865	8.4
309	1994	11	5	11.2	14.4	1	6.865	0.2
310	1994	11	6	6.1	15.5	1	6.865	0
311	1994	11	7	9.4	12.9	1	6.865	0
312	1994	11	8	6.4	18.6	1	6.865	0
313	1994	11	9	11.1	17.4	1	6.865	10.2
314	1994	11	10	9.2	14.5	1	6.865	2.8
315	1994	11	11	11	13.7	0.7	5.609	2.8
316	1994	11	12	6.7	13.8	0.7	5.609	3
317	1994	11	13	10.5	14.6	0.7	5.609	0
318	1994	11	14	3.7	16.1	0.7	5.609	0
319	1994	11	15	3.7	18.7	0.7	5.609	0
320	1994	11	16	8.2	16.6	0.7	5.609	2
321	1994	11	17	12.1	15.6	0.7	5.609	0.4
322	1994	11	18	8.1	16.4	0.7	5.609	0.4
323	1994	11	19	13.3	15.7	0.7	5.609	0
324	1994	11	20	6.7	21.6	0.7	5.609	0
325	1994	11	21	7.5	11.2	0.5	4.144	0
326	1994	11	22	8.2	10.4	0.5	4.144	0
327	1994	11	23	8.3	16.4	0.5	4.144	0
328	1994	11	24	7.9	12.5	0.5	4.144	0
329	1994	11	25	10.3	11.3	0.5	4.144	0
330	1994	11	26	9	9.8	0.5	4.144	0
331	1994	11	27	6.3	9.5	0.5	4.144	0
332	1994	11	28	8.2	13.4	0.5	4.144	0
333	1994	11	29	5.8	17.1	0.5	4.144	0
334	1994	11	30	11.8	15.9	0.5	4.144	0
335	1994	12	1	10.9	16.1	0.6	4.981	0
336	1994	12	2	11.5	17.1	0.6	4.981	0
337	1994	12	3	12.6	17.7	0.6	4.981	0
338	1994	12	4	12.5	16.9	0.6	4.981	0
339	1994	12	5	9.5	16.2	0.6	4.981	2.6
340	1994	12	6	9.1	15	0.6	4.981	0
341	1994	12	7	5.5	13.8	0.6	4.981	2.4
342	1994	12	8	3.4	13.5	0.6	4.981	0
343	1994	12	9	2.9	14.2	0.6	4.981	3
344	1994	12	10	11.6	14.5	0.6	4.981	1.4
345	1994	12	11	6.8	16	0.3	3.014	0
346	1994	12	12	8.9	9.9	0.3	3.014	0
347	1994	12	13	6.1	8.2	0.3	3.014	0
348	1994	12	14	6.1	9.8	0.3	3.014	0
349	1994	12	15	7	10.1	0.3	3.014	0
350	1994	12	16	7.6	12.3	0.3	3.014	0
351	1994	12	17	3.8	5.2	0.3	3.014	0
352	1994	12	18	2.1	9.4	0.3	3.014	5
353	1994	12	19	4.9	9	0.3	3.014	0
354	1994	12	20	4.8	9.2	0.3	3.014	0
355	1994	12	21	4.8	7.5	0.4	3.977	10
356	1994	12	22	2.5	5.9	0.4	3.977	0
357	1994	12	23	0.7	1.7	0.4	3.977	0.2
358	1994	12	24	0.9	1.9	0.4	3.977	0.2
359	1994	12	25	0.5	1.7	0.4	3.977	0
360	1994	12	26	-1.2	8.4	0.4	3.977	0
361	1994	12	27	0.3	12.5	0.4	3.977	0
362	1994	12	28	3.6	17.1	0.4	3.977	0
363	1994	12	29	-1	12.3	0.4	3.977	0
364	1994	12	30	5.2	13.3	0.4	3.977	7.4
365	1994	12	31	7.1	8.9	0.4	3.977	16.8
