# Supplementary material for: Optimization of black-box models with uncertain climatic inputs—Application to sunflower ideotype design
Source: PLoS One. 2017 May 25;12(5):e0176815. doi: 10.1371/journal.pone.0176815 (PMC5444610; doi:10.1371/journal.pone.0176815)
Supplement: S1 Dataset and Code — The dataset used throughout this manuscript and the R code used to call the SUNFLO model and run the proposed algorithm are provided in a single archive file. (TGZ) [file pone.0176815.s001.tgz › supplementary/data/climate/84007004_2008.txt]

JourJ	Annee	Mois	Jour	Tmin	Tmax	ETP	RAD	Pluie
1	2008	1	1	1.4	8.6	0.4	7.35	0
2	2008	1	2	0.1	11.3	0.7	3.84	0.5
3	2008	1	3	6.4	12	1.4	4.37	3.5
4	2008	1	4	7.7	10.7	0.3	0.89	33
5	2008	1	5	6.9	10.2	0	1.16	5
6	2008	1	6	8.6	12.4	0.2	2.98	0
7	2008	1	7	7.2	12.5	0.2	2.9	0.5
8	2008	1	8	2.7	13.2	0.1	8.24	0
9	2008	1	9	2.9	8.8	0	1.54	0
10	2008	1	10	3.7	12.4	0.1	1.35	0.5
11	2008	1	11	10.1	14.7	0.8	2.65	16.5
12	2008	1	12	4.2	10.1	0.4	8.05	0
13	2008	1	13	4.2	12.8	0.5	9.48	0
14	2008	1	14	4.1	11.4	0.3	1.31	16.5
15	2008	1	15	1.6	12.8	0.1	7.31	5
16	2008	1	16	7	12.8	0.4	6.84	0
17	2008	1	17	0.6	13.1	0.1	7.73	0
18	2008	1	18	3.8	17	0.3	10.11	0
19	2008	1	19	9.5	17.7	1.3	10.55	0
20	2008	1	20	1.7	14.4	0.1	10.19	0
21	2008	1	21	1	10.9	0.2	3.78	0
22	2008	1	22	2.9	15.4	0.9	9.92	0
23	2008	1	23	5.1	11.6	1.2	10.98	0
24	2008	1	24	-2.5	14.3	0.2	10.46	0
25	2008	1	25	0.4	11.6	0.7	8.48	0
26	2008	1	26	-0.1	12.4	0.3	10.85	0
27	2008	1	27	-1.9	14.8	1.2	10.37	0
28	2008	1	28	9.7	16	2.4	10.99	0
29	2008	1	29	-0.7	14.7	0.4	9.83	0
30	2008	1	30	6.3	13.4	0.9	10.12	0
31	2008	1	31	4.5	9.5	1.1	11.92	0
32	2008	2	1	-1.3	11	0.4	8.65	5.5
33	2008	2	2	4.7	9.5	1.1	11.69	1.5
34	2008	2	3	1.7	13.4	1	9.95	5
35	2008	2	4	3.4	12	0.8	7.39	22.5
36	2008	2	5	-0.5	13.8	0.5	12.1	0
37	2008	2	6	0.4	17.8	0.8	10.84	0
38	2008	2	7	9.3	15.2	2.1	12.54	0
39	2008	2	8	0.1	16.4	0.7	12.84	0
40	2008	2	9	-0.4	14.4	0.6	12.55	0
41	2008	2	10	-0.8	14.3	0.6	12.7	0
42	2008	2	11	-0.7	14.1	0.6	12.46	0
43	2008	2	12	-1.4	13.1	0.6	12.67	0
44	2008	2	13	-1.5	13.5	0.7	12.64	0.5
45	2008	2	14	-1.4	13.7	0.7	13.28	0
46	2008	2	15	-2.6	13.1	1	13.25	0
47	2008	2	16	-1.7	12.2	0.8	12.59	0
48	2008	2	17	3	13	1.1	8.85	0
49	2008	2	18	3.7	12.6	1.1	8.77	0
50	2008	2	19	2.6	13	1.1	8.75	0
51	2008	2	20	6.5	13.7	1.1	7.34	0
52	2008	2	21	4.2	18.5	1.3	14.7	0
53	2008	2	22	3.4	17.8	1.4	13.56	0
54	2008	2	23	2.3	17.8	1.1	14.86	0
55	2008	2	24	5.9	15.5	1.1	8.85	0
56	2008	2	25	7.8	14.5	0.9	5.17	0
57	2008	2	26	9.7	15.4	0.9	5.4	0
58	2008	2	27	9.4	18.1	1.7	12.45	0
59	2008	2	28	7.6	19	1.7	12.78	0
60	2008	2	29	8.7	21	1.7	14.71	0
61	2008	3	1	7.8	20.4	2	11.68	0
62	2008	3	2	12.2	22	3.1	15.23	0
63	2008	3	3	10.1	19.8	2.8	15.49	0
64	2008	3	4	5.6	12.9	2.9	12.61	0.5
65	2008	3	5	4.2	9.1	4.9	16.55	0
66	2008	3	6	0.8	9.1	4.4	15.15	0
67	2008	3	7	4.5	9.4	4.2	10.52	0
68	2008	3	8	6.8	14.9	3.2	17.13	0
69	2008	3	9	-0.1	13.3	1	7.02	10
70	2008	3	10	5	11.4	1	6.85	1
71	2008	3	11	5.7	14.9	1.5	10.19	0.5
72	2008	3	12	6.5	20.4	2.3	13.65	0
73	2008	3	13	8.7	17	3.2	17.8	0
74	2008	3	14	5.5	22.4	2.7	18.61	0
75	2008	3	15	6.6	18.7	2	13.34	0
76	2008	3	16	6.6	18	2.3	15.53	0
77	2008	3	17	7.5	17	2.8	17.84	0
78	2008	3	18	7.5	12.8	4.1	18.95	0
79	2008	3	19	4.1	12.7	4	15.09	0
80	2008	3	20	4.1	11.9	4.6	20.54	0
81	2008	3	21	2.3	12.6	1.7	7.74	0
82	2008	3	22	2.7	14.4	2.4	17.37	0
83	2008	3	23	0.4	10.1	2.6	17.97	0
84	2008	3	24	-0.3	9.7	2.2	16.38	0
85	2008	3	25	4.1	11.6	3.3	20.41	0
86	2008	3	26	3.6	14.7	2.2	13.94	0
87	2008	3	27	2	15.4	2.8	21.28	0
88	2008	3	28	6.5	18.7	3.5	18.74	0
89	2008	3	29	6.7	20.1	3.6	22.27	0
90	2008	3	30	5.2	16.8	1.8	7.7	13.5
91	2008	3	31	7.9	13.2	2.1	7.5	0.5
92	2008	4	1	9.7	17.5	5.1	21.56	0
93	2008	4	2	12	19.5	5.9	19.71	0
94	2008	4	3	11.3	17.3	5.5	22.2	0
95	2008	4	4	7.3	17.5	5.1	23.49	0
96	2008	4	5	8.7	20.2	4.5	23.47	0
97	2008	4	6	3.4	19	3.2	21.53	0
98	2008	4	7	4.5	14.3	3.9	24.19	0
99	2008	4	8	7.9	10.9	0.9	2.89	0
100	2008	4	9	7	16	1	4.67	0
101	2008	4	10	8.9	21.6	2.5	12.04	3.5
102	2008	4	11	7.8	15.9	1.9	6.89	2
103	2008	4	12	7.4	16.7	4.1	22.03	0
104	2008	4	13	2.4	19.5	3.3	24.23	6.5
105	2008	4	14	7.6	17.8	3.9	22.25	0
106	2008	4	15	6.2	15.9	4.4	25.2	0
107	2008	4	16	6.9	17.6	3.7	21.51	0
108	2008	4	17	7.7	15.1	2.1	7.37	9.5
109	2008	4	18	5.4	15.3	1.5	7.2	16
110	2008	4	19	6.4	19.6	3.3	19.26	0
111	2008	4	20	11.6	19	2.9	9.64	32.5
112	2008	4	21	8.6	18.5	3.1	19.61	0
113	2008	4	22	6.6	18.9	3.1	18.05	0
114	2008	4	23	12.5	21.8	5.4	26.06	0
115	2008	4	24	13.4	23	5.5	26.09	0
116	2008	4	25	13.8	22.1	5.9	22.18	0
117	2008	4	26	13.3	25.1	5.4	26.06	0
118	2008	4	27	7.5	22.5	4.1	24.97	0
119	2008	4	28	9.1	18.4	2.8	10.85	15
120	2008	4	29	7.2	20	4.1	26.91	0.5
121	2008	4	30	9.5	17.5	2.6	13.25	7.5
122	2008	5	1	5.3	21.7	4.1	27.21	0
123	2008	5	2	5.9	24.6	4.3	26.65	0
124	2008	5	3	8	26.3	4.5	26.91	0
125	2008	5	4	9.4	25.2	4.5	24.9	0
126	2008	5	5	9.1	28.3	4.4	23.55	48.5
127	2008	5	6	14.3	21.8	3.2	16.52	0
128	2008	5	7	9.2	23.6	4.3	26.31	0
129	2008	5	8	9.2	24	4.4	26.28	0
130	2008	5	9	10.5	23.8	3.7	19.24	0
131	2008	5	10	13.5	26.5	4.5	20.43	0
132	2008	5	11	12.1	24.1	3.5	16.99	2.5
133	2008	5	12	12.2	22.5	3.2	17.15	1.5
134	2008	5	13	13.3	23.4	3.5	17.3	0
135	2008	5	14	11.1	24.2	4.1	21.38	0
136	2008	5	15	14.4	21.5	3.4	14.71	0
137	2008	5	16	12.9	20.7	2.3	10.2	0
138	2008	5	17	14.7	19.3	2.4	11.99	9.5
139	2008	5	18	13.7	23.5	5.5	28.53	0
140	2008	5	19	14.3	22.4	5.5	24.83	0
141	2008	5	20	15.3	21.4	7	27.87	0
142	2008	5	21	14.2	23.8	5.7	24.86	0
143	2008	5	22	12.6	25.2	5.5	28.05	0
144	2008	5	23	10.2	24.9	4.4	23.06	0
145	2008	5	24	17	25.4	4.3	14.64	0
146	2008	5	25	17.1	21.8	2.1	5.75	20.5
147	2008	5	26	16	26.8	4.1	14.52	4.5
148	2008	5	27	16.7	28.4	4.6	14.94	2.5
149	2008	5	28	16.3	22.5	4.1	19	26
150	2008	5	29	14.5	21.7	1.9	8.31	21.5
151	2008	5	30	15.8	22.5	2.3	10.31	3
152	2008	5	31	13.8	24.4	3.7	18.92	0
153	2008	6	1	14.9	22.7	3	14.62	17.5
154	2008	6	2	15.3	23.5	3.5	16.81	1.5
155	2008	6	3	12.3	26.2	5.1	25.84	7.5
156	2008	6	4	15.8	23.7	6.9	30.16	0
157	2008	6	5	15.7	21.2	6.1	26.88	0
158	2008	6	6	14.7	20.6	5.7	21.43	0
159	2008	6	7	14.1	19.9	6.8	29.98	0
160	2008	6	8	14	23.8	5.2	23.28	0
161	2008	6	9	13	26.3	3.2	14.74	0
162	2008	6	10	16	26.4	4.1	18.89	19
163	2008	6	11	13.1	28.6	5.6	27.16	0
164	2008	6	12	17.5	25.5	8	30.85	0
165	2008	6	13	15	22.4	7.4	30.6	0
166	2008	6	14	13.6	22.1	6.9	31.28	0
167	2008	6	15	11.7	20.9	2.9	13.21	0
168	2008	6	16	13.2	23.4	2.8	11.32	4
169	2008	6	17	14.7	23.7	3.1	14.28	0.5
170	2008	6	18	15.7	27.6	6.6	31.17	0.5
171	2008	6	19	13.2	31.5	6.1	30.57	0
172	2008	6	20	14.7	32.2	6.4	30.62	0
173	2008	6	21	17.1	32.6	6.4	29.6	0
174	2008	6	22	16.5	31.6	6.3	29.87	0
175	2008	6	23	16.3	32	6.3	30.25	0
176	2008	6	24	17.2	32.7	5.8	25.68	0
177	2008	6	25	17.2	33.8	6.7	29.2	0
178	2008	6	26	22.4	33.2	8	29.86	0
179	2008	6	27	24.1	30.7	9.5	30.54	0
180	2008	6	28	21.6	32.2	8.6	29.9	0
181	2008	6	29	21.1	34.1	6.9	29.01	0
182	2008	6	30	18.9	33.5	6.7	28.64	0
183	2008	7	1	18.9	32.2	6.4	28.81	0
184	2008	7	2	19.1	31.5	6.3	27.28	0
185	2008	7	3	19.7	26.7	3.9	12.14	0
186	2008	7	4	16.1	28.2	7	31.18	0
187	2008	7	5	15.1	34.4	6.4	29.79	0
188	2008	7	6	18.2	29.2	4.8	19.33	0.5
189	2008	7	7	17.5	27.3	6.3	27.09	0
190	2008	7	8	14.6	27.6	6.5	30.82	0
191	2008	7	9	17.6	30.3	6.8	29.91	0
192	2008	7	10	14.2	34.2	6.4	29.91	0
193	2008	7	11	18.7	30.2	5.5	24.02	13
194	2008	7	12	18.6	29.1	5.5	24.1	9
195	2008	7	13	15.7	25.7	5.9	27.56	0
196	2008	7	14	14.8	24.3	7.2	30.31	0
197	2008	7	15	16.8	29.7	6.9	30.47	0
198	2008	7	16	15.1	30.1	5.4	24.7	0
199	2008	7	17	17.5	31	6.4	27.32	0
200	2008	7	18	20	29.3	7.4	30.05	0
201	2008	7	19	16.4	32.9	6.4	29.71	0
202	2008	7	20	17.3	30.8	4.1	15.93	2
203	2008	7	21	17.6	24.4	8.4	28.23	0
204	2008	7	22	17.3	26.3	8.9	29.87	0
205	2008	7	23	17.2	29.7	7.3	29.58	0
206	2008	7	24	14.5	31	5.6	27.12	0
207	2008	7	25	18.9	32.4	5.7	24.67	0
208	2008	7	26	18.4	31.7	5.9	25.22	0
209	2008	7	27	20.9	31.6	7	28.41	0
210	2008	7	28	18.2	34	6.2	27.45	0
211	2008	7	29	19.4	33	5.8	25.13	0
212	2008	7	30	18.9	34	6.1	27.39	0
213	2008	7	31	17.2	34.7	6.1	27.16	0
214	2008	8	1	17.7	31.3	4.8	18.48	0
215	2008	8	2	19.5	31.6	7.3	28.17	0
216	2008	8	3	21.7	35.1	7.4	28.32	0
217	2008	8	4	19.3	34.9	7.1	28.32	0
218	2008	8	5	22.5	34.6	8.1	33.41	0
219	2008	8	6	20.5	34.7	6.2	26.37	0
220	2008	8	7	19.1	30.6	3.3	12.52	0
221	2008	8	8	19.5	29.2	6.8	27.28	0
222	2008	8	9	19.7	29.3	7.6	27.63	0
223	2008	8	10	15.2	32.8	5.8	27.12	0
224	2008	8	11	16.7	25.5	2.2	9.01	11
225	2008	8	12	22.5	29.9	4.5	14.07	1
226	2008	8	13	17.1	26.6	5	22.8	0
227	2008	8	14	14	24.2	3	12.74	2
228	2008	8	15	15.9	23.8	4.8	19.56	0
229	2008	8	16	15.1	24	4	16.71	0
230	2008	8	17	13	29.1	4.4	22.82	0
231	2008	8	18	15.5	29.6	4.8	23.15	0
232	2008	8	19	17.3	30.4	4.8	21.82	0
233	2008	8	20	17.4	27.4	5.8	25.94	0
234	2008	8	21	15.7	29.5	5.3	25.68	0
235	2008	8	22	15	28.8	3.8	17.74	6
236	2008	8	23	17.4	25.8	6.2	25.34	0
237	2008	8	24	16.9	28.1	5.7	25.27	0
238	2008	8	25	17.4	29.2	5.6	24.51	0
239	2008	8	26	18.8	29.7	5.6	24.4	0
240	2008	8	27	15.5	31.4	4.9	23.46	0
241	2008	8	28	20.1	30.5	6	23.79	0
242	2008	8	29	19.3	32.2	5.3	23.49	0
243	2008	8	30	15.2	31.9	4.7	23.34	0
244	2008	8	31	15.7	30.3	4	18.32	2.5
245	2008	9	1	17.6	29.3	5	22.56	0
246	2008	9	2	14.3	30.4	4.3	22.16	0
247	2008	9	3	21.4	28.6	4.2	14.53	31
248	2008	9	4	17.7	27.6	2.8	11.77	0.5
249	2008	9	5	16.6	31.8	4.4	19.7	0
250	2008	9	6	18.6	27.5	2.7	9.68	6.5
251	2008	9	7	14.8	25	3.8	21.06	0
252	2008	9	8	10.9	27.2	3.7	22.59	0
253	2008	9	9	12.6	27.7	3	15.43	0
254	2008	9	10	18	29.9	3.6	15.78	0
255	2008	9	11	17.5	29.1	3	13.67	43
256	2008	9	12	16.3	21	3.6	15.87	0
257	2008	9	13	13.6	19.5	3.5	15.5	0
258	2008	9	14	13.9	19.8	4.6	20.54	0
259	2008	9	15	12.5	18.9	5.3	19.94	0
260	2008	9	16	10.9	19.4	4	19.88	0
261	2008	9	17	7.1	23.7	2.6	17.91	0
262	2008	9	18	14.5	22.6	1.6	5.48	54.5
263	2008	9	19	15.9	23.8	4	19.15	0
264	2008	9	20	14.8	22.1	4	19.14	0
265	2008	9	21	12.4	23.3	3	16.77	0
266	2008	9	22	11.7	20.6	3.2	17.91	0
267	2008	9	23	11	19.6	2.8	16.77	0
268	2008	9	24	8.1	21.8	2.5	17.28	0
269	2008	9	25	12.1	19.9	3.6	18.08	0
270	2008	9	26	11.5	21.3	2.8	15.19	11
271	2008	9	27	6.9	22.4	2.2	17.47	0
272	2008	9	28	10.7	23.3	2.5	17.3	0
273	2008	9	29	9.2	23.7	2.3	17.01	0.5
274	2008	9	30	10.8	21.8	2.8	17.09	0
275	2008	10	1	11.5	22.7	2.7	16.37	0
276	2008	10	2	8.1	22.8	2.3	15.35	0
277	2008	10	3	12	17.9	2.8	15.9	0
278	2008	10	4	8	15.5	2.9	16.97	0
279	2008	10	5	3.2	19.1	1.8	16.13	0
280	2008	10	6	7.3	23.5	1.9	14.72	0
281	2008	10	7	8.6	23.5	1.8	11.7	20.5
282	2008	10	8	14.6	16.2	0.4	1.97	24
283	2008	10	9	13.2	19.9	1.8	9.53	1
284	2008	10	10	10.4	23.1	1.9	15.02	0
285	2008	10	11	9.5	25.8	1.9	14.31	0
286	2008	10	12	10.4	24.7	1.6	11.27	0
287	2008	10	13	13.2	22	1.2	5.99	0.5
288	2008	10	14	12.3	25.2	1.9	12.99	0
289	2008	10	15	12.4	25.3	1.7	12.72	0
290	2008	10	16	13.4	23.4	1.5	9.8	0
291	2008	10	17	13.9	17.8	3	13.78	0
292	2008	10	18	5.2	19.1	1.1	10.74	0
293	2008	10	19	11.9	17.2	1	4.63	0
294	2008	10	20	13.9	21.8	1.1	4.22	13
295	2008	10	21	13.8	23.3	1.5	8.33	0
296	2008	10	22	9.5	17.9	1.4	2.49	21.5
297	2008	10	23	8.3	13.7	1.6	7.22	0
298	2008	10	24	9.4	17.2	1.2	6.28	0
299	2008	10	25	12.4	19.5	2	12.15	0
300	2008	10	26	6.7	20.4	1.1	12.17	0
301	2008	10	27	6.6	20.7	1	10.58	0
302	2008	10	28	9.1	11.8	0.6	1.41	11
303	2008	10	29	6.2	9	1.2	3.43	7
304	2008	10	30	1.5	12	0.6	3.39	1
305	2008	10	31	5.7	17.2	0.5	3.89	4.5
306	2008	11	1	13.9	18.6	1.6	3	0
307	2008	11	2	12.9	21.6	1.9	5.31	20.5
308	2008	11	3	11.7	18.6	1.1	8.53	1
309	2008	11	4	8.4	13.8	0.3	2.19	40
310	2008	11	5	9.9	12.9	0.5	2.57	5.5
311	2008	11	6	10.1	12.6	0.5	2.77	5.5
312	2008	11	7	8.6	16.4	0.7	6.18	0
313	2008	11	8	5.2	17.6	0.5	9.5	0.5
314	2008	11	9	5.4	17	0.5	9.03	0
315	2008	11	10	7.4	18	0.7	6.67	0
316	2008	11	11	11.7	17.3	0.8	4.39	3.5
317	2008	11	12	9.7	12.6	0.9	3.96	2
318	2008	11	13	8.8	11.9	2.2	9.24	0
319	2008	11	14	7.5	12.1	2	9.51	0
320	2008	11	15	7.1	13	1.4	9.36	0
321	2008	11	16	7.9	13.9	1.7	9.56	0
322	2008	11	17	10.8	15.1	2.2	8.76	0
323	2008	11	18	6.4	13.1	0.6	5.33	0
324	2008	11	19	5.5	13.6	0.8	9.11	0
325	2008	11	20	1.1	13.3	0.5	8.66	0
326	2008	11	21	8.5	16	1	7.15	0
327	2008	11	22	5.6	9.1	1.6	9.2	0
328	2008	11	23	3.1	7.8	1.1	8.71	7.5
329	2008	11	24	1.6	6.3	0.3	3.88	0
330	2008	11	25	0.2	8.4	0.9	8.56	0
331	2008	11	26	2.6	7.5	1.1	8.38	0
332	2008	11	27	-2.8	9.5	0.2	8.35	3
333	2008	11	28	0	5	0.2	1.36	5
334	2008	11	29	-1	11	0.3	2.21	22
335	2008	11	30	1.8	13.6	0.5	6.22	0
336	2008	12	1	2.8	11.9	0.2	7.57	0
337	2008	12	2	-1.3	9.9	0.5	6.71	0
338	2008	12	3	-1.9	5.7	0.3	2.34	1
339	2008	12	4	-1.8	11.1	0.3	2.92	1.5
340	2008	12	5	7.5	15.1	0.6	6.43	0
341	2008	12	6	2.5	13	0.3	5.51	0
342	2008	12	7	5	10.2	0.8	7.98	0
343	2008	12	8	-1.6	10.7	0	7.53	0
344	2008	12	9	-0.3	8.6	0	1.15	26.5
345	2008	12	10	3.3	4.2	1.2	2.16	0
346	2008	12	11	2.9	4.7	1.5	3.65	0
347	2008	12	12	3	5.8	1.6	7.49	0
348	2008	12	13	-3.3	10.2	0.2	6.11	8
349	2008	12	14	4.9	10.8	0.4	0.23	65.5
350	2008	12	15	3.1	7.1	0.6	2.15	2
351	2008	12	16	4	5.6	0.9	1.93	0
352	2008	12	17	2.7	6.1	0.8	5.34	1
353	2008	12	18	3	7.3	1.1	7.24	0
354	2008	12	19	5.7	12	1	6.9	0
355	2008	12	20	7.5	11.9	1.4	6.79	0
356	2008	12	21	8.9	13.1	1.7	7.51	0
357	2008	12	22	8.1	12	1.5	7.52	0
358	2008	12	23	0.9	12.6	0.4	7.22	0
359	2008	12	24	-1.1	11.9	0	6.8	0
360	2008	12	25	-0.8	6.5	0.4	1.7	2.5
361	2008	12	26	3.7	6.2	0.6	3.44	0.5
362	2008	12	27	1.1	7.9	0.6	5.38	0
363	2008	12	28	-1.8	7.6	0	7.29	0
364	2008	12	29	-2.1	9.6	0.3	3.76	0.5
365	2008	12	30	4.1	11.4	0.5	1.51	1
366	2008	12	31	9.4	11.8	1	1.82	0
