# Supplementary material for: Optimization of black-box models with uncertain climatic inputs—Application to sunflower ideotype design
Source: PLoS One. 2017 May 25;12(5):e0176815. doi: 10.1371/journal.pone.0176815 (PMC5444610; doi:10.1371/journal.pone.0176815)
Supplement: S1 Dataset and Code — The dataset used throughout this manuscript and the R code used to call the SUNFLO model and run the proposed algorithm are provided in a single archive file. (TGZ) [file pone.0176815.s001.tgz › supplementary/data/climate/31069001_1985.txt]

JourJ	Annee	Mois	Jour	Tmin	Tmax	ETP	RAD	Pluie
1	1985	1	1	-1.4	6.9	0	4.7234	0.1
2	1985	1	2	0.8	5.5	0	4.7234	0
3	1985	1	3	-2	2.4	0	4.7234	0
4	1985	1	4	-5.6	-1.9	0	4.7234	0
5	1985	1	5	-8.8	-1.7	0	4.7234	0
6	1985	1	6	-11.7	-4	0	4.7234	0.8
7	1985	1	7	-9.9	-2.8	0	4.7234	2.4
8	1985	1	8	-13.9	-8.4	0	4.7234	0
9	1985	1	9	-16.8	-3.8	0	4.7234	0.8
10	1985	1	10	-9.4	-4.2	0	4.7234	0
11	1985	1	11	-6.4	-4.2	0.04	4.3472	0
12	1985	1	12	-8	-5.8	0.04	4.3472	0
13	1985	1	13	-8.3	-5	0.04	4.3472	0.5
14	1985	1	14	-8.2	-6	0.04	4.3472	0
15	1985	1	15	-12.8	-8.2	0.04	4.3472	0
16	1985	1	16	-18.6	-6.8	0.04	4.3472	0
17	1985	1	17	-14.6	3.2	0.04	4.3472	0
18	1985	1	18	1.9	5.9	0.04	4.3472	10.2
19	1985	1	19	1.8	9.3	0.04	4.3472	2
20	1985	1	20	1.7	13.7	0.04	4.3472	0
21	1985	1	21	4.5	11.1	0.4	5.852	0
22	1985	1	22	6.1	11.2	0.4	5.852	0
23	1985	1	23	2.3	11.2	0.4	5.852	2.6
24	1985	1	24	1.4	7.9	0.4	5.852	0
25	1985	1	25	0.1	10.5	0.4	5.852	8.2
26	1985	1	26	3.8	12.2	0.4	5.852	1.5
27	1985	1	27	3.2	10.6	0.4	5.852	0.9
28	1985	1	28	1.8	11.4	0.4	5.852	11.5
29	1985	1	29	7.2	12.2	0.4	5.852	1.6
30	1985	1	30	9.2	14.5	0.4	5.852	0
31	1985	1	31	4	13.6	0.4	5.852	0
32	1985	2	1	3.8	13.3	0.1	7.6076	0
33	1985	2	2	5.4	10.8	0.1	7.6076	0
34	1985	2	3	7.2	11.1	0.1	7.6076	0
35	1985	2	4	1	13.8	0.1	7.6076	0
36	1985	2	5	8.8	16	0.1	7.6076	0
37	1985	2	6	1.9	18.9	0.1	7.6076	0
38	1985	2	7	3.1	17.3	0.1	7.6076	0
39	1985	2	8	9	15.8	0.1	7.6076	0.6
40	1985	2	9	9.1	14.8	0.1	7.6076	5.1
41	1985	2	10	5.9	12.1	0.1	7.6076	4.9
42	1985	2	11	2.9	9.8	0.79	6.9388	20.8
43	1985	2	12	8.3	11.4	0.79	6.9388	18.7
44	1985	2	13	8.2	14	0.79	6.9388	1.5
45	1985	2	14	6.2	13.8	0.79	6.9388	1.6
46	1985	2	15	6.5	15.9	0.79	6.9388	0
47	1985	2	16	6	14.6	0.79	6.9388	0
48	1985	2	17	9.2	11.2	0.79	6.9388	17.6
49	1985	2	18	5.1	8.1	0.79	6.9388	0.7
50	1985	2	19	4.2	8.8	0.79	6.9388	0
51	1985	2	20	-4.3	8.8	0.79	6.9388	0
52	1985	2	21	-2.7	10.7	0.91	9.7394	0
53	1985	2	22	-1.3	11.9	0.91	9.7394	0
54	1985	2	23	-3.2	12.2	0.91	9.7394	0
55	1985	2	24	-2.1	14.3	0.91	9.7394	0
56	1985	2	25	7.1	12.1	0.91	9.7394	0
57	1985	2	26	2.4	14.6	0.91	9.7394	0
58	1985	2	27	5.7	16.5	0.91	9.7394	0
59	1985	2	28	6.4	16.2	0.91	9.7394	0
60	1985	3	1	7.5	10.1	1.19	9.5722	9.6
61	1985	3	2	4.6	11.2	1.19	9.5722	4
62	1985	3	3	7.5	14.4	1.19	9.5722	2.8
63	1985	3	4	6.2	10.8	1.19	9.5722	1.3
64	1985	3	5	2.7	10.6	1.19	9.5722	0.3
65	1985	3	6	2.2	11.6	1.19	9.5722	0
66	1985	3	7	-1.6	11.8	1.19	9.5722	0
67	1985	3	8	2.1	9	1.19	9.5722	0
68	1985	3	9	1.9	11.8	1.19	9.5722	0
69	1985	3	10	1.3	13.3	1.19	9.5722	0
70	1985	3	11	5.7	9.7	1.34	9.9066	0.2
71	1985	3	12	2.6	7.2	1.34	9.9066	0.4
72	1985	3	13	-2.8	9.9	1.34	9.9066	0
73	1985	3	14	2.3	9.9	1.34	9.9066	0.8
74	1985	3	15	2.1	10.3	1.34	9.9066	0
75	1985	3	16	1.1	8	1.34	9.9066	7.4
76	1985	3	17	0.2	5.5	1.34	9.9066	4.9
77	1985	3	18	-0.5	7.6	1.34	9.9066	0
78	1985	3	19	-3.8	7.7	1.34	9.9066	2
79	1985	3	20	1	10.2	1.34	9.9066	6.6
80	1985	3	21	1.7	11.7	1.89	14.839	12.4
81	1985	3	22	6.5	14.6	1.89	14.839	9.6
82	1985	3	23	6.1	14.6	1.89	14.839	1.4
83	1985	3	24	2.7	12.7	1.89	14.839	4.7
84	1985	3	25	2.7	16.3	1.89	14.839	0
85	1985	3	26	3.6	17.9	1.89	14.839	3.7
86	1985	3	27	5.6	12.1	1.89	14.839	7.7
87	1985	3	28	4.2	9.8	1.89	14.839	0
88	1985	3	29	-1.1	16.8	1.89	14.839	0
89	1985	3	30	6.3	16.6	1.89	14.839	0
90	1985	3	31	7.4	19.4	1.89	14.839	0
91	1985	4	1	5.8	23.8	2.89	17.2216	0
92	1985	4	2	7.1	21.5	2.89	17.2216	0
93	1985	4	3	7	26.1	2.89	17.2216	0
94	1985	4	4	10.7	14.3	2.89	17.2216	0
95	1985	4	5	10.2	16.2	2.89	17.2216	8.2
96	1985	4	6	9.2	16.2	2.89	17.2216	0
97	1985	4	7	7.6	20	2.89	17.2216	18.3
98	1985	4	8	11.6	16.5	2.89	17.2216	10.8
99	1985	4	9	8.7	16.5	2.89	17.2216	0.6
100	1985	4	10	6.1	15.7	2.89	17.2216	1.2
101	1985	4	11	5.2	13.7	2.95	17.2634	2.7
102	1985	4	12	5.9	11.8	2.95	17.2634	1.1
103	1985	4	13	8.4	15.6	2.95	17.2634	2.7
104	1985	4	14	5.6	12.1	2.95	17.2634	6
105	1985	4	15	6.2	13.6	2.95	17.2634	0
106	1985	4	16	8.6	16.8	2.95	17.2634	0
107	1985	4	17	5.2	21.2	2.95	17.2634	0
108	1985	4	18	3.9	20.9	2.95	17.2634	0
109	1985	4	19	6.5	22.5	2.95	17.2634	0
110	1985	4	20	5.8	23.4	2.95	17.2634	0
111	1985	4	21	8.3	13.4	2.8	16.6782	13.5
112	1985	4	22	8	18.6	2.8	16.6782	0
113	1985	4	23	9.9	18.6	2.8	16.6782	1.6
114	1985	4	24	5.2	14.4	2.8	16.6782	0
115	1985	4	25	6.3	19.6	2.8	16.6782	0
116	1985	4	26	7.8	17.2	2.8	16.6782	0
117	1985	4	27	3.7	16.4	2.8	16.6782	0
118	1985	4	28	4.9	14.2	2.8	16.6782	0.5
119	1985	4	29	3	16.3	2.8	16.6782	0
120	1985	4	30	3.9	19.8	2.8	16.6782	0
121	1985	5	1	5.7	22.5	2.45	13.376	0
122	1985	5	2	6.9	22.8	2.45	13.376	0
123	1985	5	3	8.9	13.2	2.45	13.376	4.4
124	1985	5	4	7.4	13.2	2.45	13.376	0
125	1985	5	5	7.9	16.6	2.45	13.376	23.5
126	1985	5	6	4.9	10.1	2.45	13.376	16
127	1985	5	7	5.9	10	2.45	13.376	15.1
128	1985	5	8	9.2	13.6	2.45	13.376	0
129	1985	5	9	6	16	2.45	13.376	0.4
130	1985	5	10	5.2	12.8	2.45	13.376	1.6
131	1985	5	11	2.9	14.8	2.77	17.3052	0.2
132	1985	5	12	3.2	17.4	2.77	17.3052	0
133	1985	5	13	4.7	18.1	2.77	17.3052	0.6
134	1985	5	14	8.9	15.9	2.77	17.3052	0
135	1985	5	15	4.6	21.9	2.77	17.3052	0
136	1985	5	16	12.4	18.3	2.77	17.3052	5.5
137	1985	5	17	11.2	17.5	2.77	17.3052	4.5
138	1985	5	18	9.6	19.8	2.77	17.3052	0
139	1985	5	19	9.9	21.5	2.77	17.3052	0
140	1985	5	20	12.1	19.4	2.77	17.3052	1.2
141	1985	5	21	11.3	17.6	4.17	24.3276	0
142	1985	5	22	7.9	19	4.17	24.3276	0
143	1985	5	23	7.4	21.6	4.17	24.3276	0
144	1985	5	24	10.1	24.2	4.17	24.3276	0
145	1985	5	25	11.7	26.9	4.17	24.3276	0
146	1985	5	26	15.7	27.3	4.17	24.3276	0.3
147	1985	5	27	14.6	24.4	4.17	24.3276	7.2
148	1985	5	28	12.7	21.9	4.17	24.3276	0
149	1985	5	29	9.3	25.2	4.17	24.3276	0
150	1985	5	30	10.1	27	4.17	24.3276	0
151	1985	5	31	13.2	28.6	4.17	24.3276	0
152	1985	6	1	14.5	27.8	4.08	18.7264	0.8
153	1985	6	2	15.1	27.3	4.08	18.7264	3.6
154	1985	6	3	15.2	26	4.08	18.7264	0.2
155	1985	6	4	14.1	23.4	4.08	18.7264	0
156	1985	6	5	15.7	26.6	4.08	18.7264	0
157	1985	6	6	17.4	24.3	4.08	18.7264	16
158	1985	6	7	15	22.9	4.08	18.7264	3
159	1985	6	8	12.9	17.7	4.08	18.7264	0.4
160	1985	6	9	6.7	20.2	4.08	18.7264	0
161	1985	6	10	8.6	20.8	4.08	18.7264	0
162	1985	6	11	10.6	21.9	3.43	17.1798	0
163	1985	6	12	9.4	24.4	3.43	17.1798	0
164	1985	6	13	14.6	23.4	3.43	17.1798	2
165	1985	6	14	15	22.8	3.43	17.1798	0
166	1985	6	15	11.4	20.5	3.43	17.1798	0
167	1985	6	16	12.1	16.3	3.43	17.1798	9
168	1985	6	17	10.7	23.2	3.43	17.1798	0
169	1985	6	18	10.8	25.9	3.43	17.1798	11.2
170	1985	6	19	13	18	3.43	17.1798	15.8
171	1985	6	20	10.3	22.1	3.43	17.1798	0
172	1985	6	21	10	28	4.54	21.5688	6.8
173	1985	6	22	13.8	21.6	4.54	21.5688	5.7
174	1985	6	23	12.2	20.1	4.54	21.5688	0.2
175	1985	6	24	13.2	23.1	4.54	21.5688	0
176	1985	6	25	9.7	24.9	4.54	21.5688	0
177	1985	6	26	12.3	27.4	4.54	21.5688	0.1
178	1985	6	27	15.6	23.7	4.54	21.5688	0
179	1985	6	28	11.3	23.8	4.54	21.5688	0
180	1985	6	29	11.3	28.7	4.54	21.5688	0
181	1985	6	30	16.7	26.7	4.54	21.5688	0.1
182	1985	7	1	17	28.8	4.87	21.6524	0
183	1985	7	2	17.7	34.3	4.87	21.6524	0
184	1985	7	3	18.5	30.4	4.87	21.6524	3.4
185	1985	7	4	15.9	26.2	4.87	21.6524	0
186	1985	7	5	14.6	26.2	4.87	21.6524	0
187	1985	7	6	16.5	27.5	4.87	21.6524	0
188	1985	7	7	17	31.6	4.87	21.6524	0
189	1985	7	8	18	30.4	4.87	21.6524	0.3
190	1985	7	9	17.4	29.9	4.87	21.6524	36
191	1985	7	10	17.6	27.9	4.87	21.6524	0
192	1985	7	11	15.3	27	4.37	20.0222	0
193	1985	7	12	14.3	30.3	4.37	20.0222	0
194	1985	7	13	14.3	32	4.37	20.0222	0
195	1985	7	14	19.6	27.1	4.37	20.0222	0
196	1985	7	15	18.7	24.3	4.37	20.0222	4.9
197	1985	7	16	17	25.1	4.37	20.0222	0
198	1985	7	17	15	27.9	4.37	20.0222	0
199	1985	7	18	15.8	28.1	4.37	20.0222	0
200	1985	7	19	15.9	27	4.37	20.0222	0
201	1985	7	20	16.3	20.7	4.37	20.0222	0.4
202	1985	7	21	11.3	24.6	4.53	22.1122	0
203	1985	7	22	10.6	31	4.53	22.1122	0
204	1985	7	23	14.4	32.6	4.53	22.1122	0
205	1985	7	24	16.5	36.1	4.53	22.1122	0
206	1985	7	25	17.1	36.8	4.53	22.1122	0
207	1985	7	26	19.1	25.7	4.53	22.1122	0
208	1985	7	27	15.8	29.1	4.53	22.1122	0
209	1985	7	28	20.2	29.5	4.53	22.1122	0
210	1985	7	29	18.1	25.1	4.53	22.1122	1.1
211	1985	7	30	15.1	20.9	4.53	22.1122	11.8
212	1985	7	31	12.2	24.7	4.53	22.1122	0
213	1985	8	1	16.6	23.1	3.95	20.064	0
214	1985	8	2	12.8	25.3	3.95	20.064	0
215	1985	8	3	12.4	26.3	3.95	20.064	0
216	1985	8	4	15.4	28	3.95	20.064	0
217	1985	8	5	13.1	23.3	3.95	20.064	4.6
218	1985	8	6	12	20	3.95	20.064	5.4
219	1985	8	7	10.9	21.9	3.95	20.064	0
220	1985	8	8	9.6	30.4	3.95	20.064	0
221	1985	8	9	13	30.2	3.95	20.064	0
222	1985	8	10	17	22	3.95	20.064	0.2
223	1985	8	11	11.7	28.9	4.78	21.6106	0.2
224	1985	8	12	18.3	25	4.78	21.6106	0.2
225	1985	8	13	15.4	28.4	4.78	21.6106	0
226	1985	8	14	20	31.7	4.78	21.6106	0
227	1985	8	15	16.2	29.8	4.78	21.6106	0
228	1985	8	16	18	25.8	4.78	21.6106	0
229	1985	8	17	15.2	27.4	4.78	21.6106	0
230	1985	8	18	12.1	32.4	4.78	21.6106	0
231	1985	8	19	16.1	26.3	4.78	21.6106	0
232	1985	8	20	15.5	27.9	4.78	21.6106	0
233	1985	8	21	11.3	33.5	4.02	21.4016	0
234	1985	8	22	18.2	25.7	4.02	21.4016	0
235	1985	8	23	15.7	28	4.02	21.4016	0
236	1985	8	24	12.5	29.2	4.02	21.4016	1.7
237	1985	8	25	14.4	21.6	4.02	21.4016	1
238	1985	8	26	11.1	21.8	4.02	21.4016	0.1
239	1985	8	27	7.8	24.2	4.02	21.4016	0
240	1985	8	28	7.2	28.8	4.02	21.4016	0
241	1985	8	29	9.3	32.6	4.02	21.4016	0
242	1985	8	30	15.2	28.1	4.02	21.4016	0
243	1985	8	31	13.8	27.3	4.02	21.4016	0
244	1985	9	1	15.8	25.4	3.82	18.6846	0
245	1985	9	2	13.6	31.1	3.82	18.6846	0
246	1985	9	3	14.2	21.3	3.82	18.6846	0
247	1985	9	4	11.6	24.6	3.82	18.6846	0
248	1985	9	5	9.4	27.8	3.82	18.6846	0
249	1985	9	6	14	24	3.82	18.6846	0
250	1985	9	7	9.9	28.2	3.82	18.6846	0
251	1985	9	8	7	31.4	3.82	18.6846	0
252	1985	9	9	13.3	29.5	3.82	18.6846	0
253	1985	9	10	10	29.5	3.82	18.6846	0
254	1985	9	11	16.3	29.2	4.07	19.1862	0
255	1985	9	12	17	32.7	4.07	19.1862	0
256	1985	9	13	16.2	28.3	4.07	19.1862	0
257	1985	9	14	13.5	24.3	4.07	19.1862	0
258	1985	9	15	8.7	22.3	4.07	19.1862	0
259	1985	9	16	10.1	22	4.07	19.1862	0
260	1985	9	17	6.1	27.2	4.07	19.1862	0
261	1985	9	18	10.3	30.9	4.07	19.1862	0
262	1985	9	19	13	29.3	4.07	19.1862	0
263	1985	9	20	13	30.5	4.07	19.1862	0
264	1985	9	21	11.3	32.2	3.43	16.7618	0
265	1985	9	22	12	28.7	3.43	16.7618	0
266	1985	9	23	13.8	28.7	3.43	16.7618	0
267	1985	9	24	14.6	30.1	3.43	16.7618	0
268	1985	9	25	17	26.4	3.43	16.7618	0.4
269	1985	9	26	13.3	29.2	3.43	16.7618	0
270	1985	9	27	13.9	30.5	3.43	16.7618	0
271	1985	9	28	15.4	30.3	3.43	16.7618	0
272	1985	9	29	13.7	30.8	3.43	16.7618	0
273	1985	9	30	13.4	31.9	3.43	16.7618	0
274	1985	10	1	19.6	28.8	2.58	10.9516	0
275	1985	10	2	18.3	29.1	2.58	10.9516	0
276	1985	10	3	20.6	30.2	2.58	10.9516	0
277	1985	10	4	17.3	27.1	2.58	10.9516	1.6
278	1985	10	5	14	18.8	2.58	10.9516	0.8
279	1985	10	6	8.4	24.3	2.58	10.9516	0
280	1985	10	7	8.8	26.8	2.58	10.9516	1
281	1985	10	8	14.1	19.5	2.58	10.9516	0
282	1985	10	9	11.1	20.9	2.58	10.9516	0
283	1985	10	10	12	22	2.58	10.9516	0
284	1985	10	11	5.9	26.4	2.02	14.0866	0
285	1985	10	12	7.8	28.1	2.02	14.0866	0
286	1985	10	13	7.4	27.1	2.02	14.0866	0
287	1985	10	14	5.6	24.5	2.02	14.0866	0
288	1985	10	15	5.2	25.9	2.02	14.0866	0
289	1985	10	16	7	21.6	2.02	14.0866	0
290	1985	10	17	6.7	22.2	2.02	14.0866	0
291	1985	10	18	8.2	25.6	2.02	14.0866	0
292	1985	10	19	10.3	21.3	2.02	14.0866	0
293	1985	10	20	5.1	23.4	2.02	14.0866	0
294	1985	10	21	5.4	23.2	0.95	8.4018	0
295	1985	10	22	5	20.4	0.95	8.4018	0
296	1985	10	23	6.6	22	0.95	8.4018	0
297	1985	10	24	5.8	21.5	0.95	8.4018	0
298	1985	10	25	11	16	0.95	8.4018	3.8
299	1985	10	26	8.1	13.1	0.95	8.4018	19.1
300	1985	10	27	11.2	14.9	0.95	8.4018	0.5
301	1985	10	28	5.7	14.3	0.95	8.4018	0
302	1985	10	29	5.7	13.9	0.95	8.4018	0
303	1985	10	30	5.8	10.6	0.95	8.4018	0
304	1985	10	31	2.5	16.2	0.95	8.4018	4.6
305	1985	11	1	10.1	15.8	0.69	5.3504	1
306	1985	11	2	4.2	13.2	0.69	5.3504	0.6
307	1985	11	3	9.1	16.3	0.69	5.3504	3
308	1985	11	4	6.8	17.4	0.69	5.3504	0.1
309	1985	11	5	10.7	18.9	0.69	5.3504	15.2
310	1985	11	6	11	14.9	0.69	5.3504	2
311	1985	11	7	10.4	15.3	0.69	5.3504	0.4
312	1985	11	8	8.9	23	0.69	5.3504	0
313	1985	11	9	13.2	20.5	0.69	5.3504	0
314	1985	11	10	9.4	14.7	0.69	5.3504	4.1
315	1985	11	11	6.8	9.2	0.49	5.6848	4.6
316	1985	11	12	1	3.7	0.49	5.6848	8.8
317	1985	11	13	1	8	0.49	5.6848	0
318	1985	11	14	-3.6	9.1	0.49	5.6848	0
319	1985	11	15	-4	6.8	0.49	5.6848	0
320	1985	11	16	0.7	11.3	0.49	5.6848	0
321	1985	11	17	-1.8	10.5	0.49	5.6848	0
322	1985	11	18	0.8	4.1	0.49	5.6848	0
323	1985	11	19	-1.9	0.9	0.49	5.6848	0.1
324	1985	11	20	-3.9	0.2	0.49	5.6848	0.2
325	1985	11	21	-2	3.3	0.33	4.2218	0
326	1985	11	22	0.6	4.4	0.33	4.2218	2
327	1985	11	23	0.6	5.9	0.33	4.2218	0
328	1985	11	24	-4.8	3.3	0.33	4.2218	0
329	1985	11	25	-0.6	1.7	0.33	4.2218	0
330	1985	11	26	0.2	1.3	0.33	4.2218	0
331	1985	11	27	-3.2	1.2	0.33	4.2218	0
332	1985	11	28	-5	11.3	0.33	4.2218	0
333	1985	11	29	-2	14	0.33	4.2218	0
334	1985	11	30	2.3	14.2	0.33	4.2218	0
335	1985	12	1	7.3	16.1	0.47	4.598	0
336	1985	12	2	11	16.2	0.47	4.598	0
337	1985	12	3	12.1	15.9	0.47	4.598	0
338	1985	12	4	12.2	15.4	0.47	4.598	0
339	1985	12	5	12.7	16.7	0.47	4.598	0
340	1985	12	6	8.5	13.7	0.47	4.598	0
341	1985	12	7	0.7	14.4	0.47	4.598	0.4
342	1985	12	8	5.3	10	0.47	4.598	20.3
343	1985	12	9	5	9.5	0.47	4.598	0.4
344	1985	12	10	-1.7	4.6	0.47	4.598	0
345	1985	12	11	1.1	3.7	0.11	2.8006	0
346	1985	12	12	-1	1.6	0.11	2.8006	0
347	1985	12	13	-2.3	0.6	0.11	2.8006	0
348	1985	12	14	-2.2	2	0.11	2.8006	0
349	1985	12	15	-3.7	10.3	0.11	2.8006	0
350	1985	12	16	-2.9	2.9	0.11	2.8006	0.2
351	1985	12	17	0.1	2.4	0.11	2.8006	0
352	1985	12	18	-1.1	4	0.11	2.8006	0
353	1985	12	19	2.3	4.9	0.11	2.8006	0
354	1985	12	20	0.2	2.3	0.11	2.8006	0
355	1985	12	21	-3.3	7.1	0.13	5.1832	0
356	1985	12	22	-2.8	13.4	0.13	5.1832	10.4
357	1985	12	23	5	10.8	0.13	5.1832	1.7
358	1985	12	24	1.9	8.7	0.13	5.1832	13.8
359	1985	12	25	6.5	14.3	0.13	5.1832	0.7
360	1985	12	26	1.8	13.3	0.13	5.1832	0
361	1985	12	27	-0.8	11.2	0.13	5.1832	0
362	1985	12	28	1.8	9.8	0.13	5.1832	0.6
363	1985	12	29	0.6	4	0.13	5.1832	0
364	1985	12	30	-3.9	0.8	0.13	5.1832	0
365	1985	12	31	-7.8	3.9	0.13	5.1832	4.3
