# Supplementary material for: Optimization of black-box models with uncertain climatic inputs—Application to sunflower ideotype design
Source: PLoS One. 2017 May 25;12(5):e0176815. doi: 10.1371/journal.pone.0176815 (PMC5444610; doi:10.1371/journal.pone.0176815)
Supplement: S1 Dataset and Code — The dataset used throughout this manuscript and the R code used to call the SUNFLO model and run the proposed algorithm are provided in a single archive file. (TGZ) [file pone.0176815.s001.tgz › supplementary/data/climate/84007004_1998.txt]

JourJ	Annee	Mois	Jour	Tmin	Tmax	ETP	RAD	Pluie
1	1998	1	1	5	13.8	0.1	1.2	11
2	1998	1	2	9.4	12.9	0.4	1.2	0.5
3	1998	1	3	2.5	14.2	0.3	4.9	0
4	1998	1	4	6.6	14.2	0.4	4.9	0
5	1998	1	5	2	15.2	0.1	6.7	0
6	1998	1	6	5.4	17	0.2	6.8	0
7	1998	1	7	0.4	14.8	0.1	6.7	0
8	1998	1	8	0	15.3	0.1	6.4	0
9	1998	1	9	-1.7	15	0.1	6.5	0.5
10	1998	1	10	-0.5	13.9	0.2	5.3	0
11	1998	1	11	5.2	13.2	0.5	3.8	0
12	1998	1	12	3.5	13.9	0.4	3.3	0
13	1998	1	13	10.9	14.7	1.4	2.9	18.5
14	1998	1	14	6.8	12.6	0.6	6.8	0
15	1998	1	15	5.8	11.9	0.8	6.6	0
16	1998	1	16	1.9	9.2	0.2	1.9	6
17	1998	1	17	4.9	10.7	1.1	8.3	0
18	1998	1	18	-1	11.6	0.4	3.1	1
19	1998	1	19	8.4	12	1	3.2	0
20	1998	1	20	1.3	7.3	1.2	7.8	0
21	1998	1	21	3.5	8.1	2.2	8.5	0
22	1998	1	22	1.7	5.3	1.5	8.6	0
23	1998	1	23	0.4	9	0.8	8.2	0
24	1998	1	24	-3	6.5	0.7	8.7	0
25	1998	1	25	1.2	2.9	0.3	0.5	3.5
26	1998	1	26	-2	6.8	0.3	8.5	0.5
27	1998	1	27	-2	5.2	0.4	3.7	0
28	1998	1	28	-3.4	10.4	0.3	8.5	0
29	1998	1	29	-2.4	6.4	0.3	8.9	0
30	1998	1	30	-2.3	6.1	0.4	5	0
31	1998	1	31	3.1	9.3	0.7	5.4	0
32	1998	2	1	1	10.6	0.6	7.2	0
33	1998	2	2	1.9	9.1	0.3	2.2	0
34	1998	2	3	3.8	6	0.8	3.1	0.5
35	1998	2	4	0.6	7.6	1	8.3	0
36	1998	2	5	0.8	8	1.5	9.8	0
37	1998	2	6	-4.4	11.5	0.6	10.2	0
38	1998	2	7	-5.1	13	0.7	10.3	0
39	1998	2	8	1.9	12.2	1.4	9.8	1
40	1998	2	9	-3.1	14.9	0.7	10.2	0
41	1998	2	10	-2.9	15.1	0.6	10.7	0
42	1998	2	11	-2.8	16	0.7	10.9	0
43	1998	2	12	-2.9	17.5	0.8	10.9	0
44	1998	2	13	-1.9	17.9	0.8	11.1	0
45	1998	2	14	2.3	17.8	0.9	9.7	0
46	1998	2	15	2.9	19.3	1.3	11.1	0.5
47	1998	2	16	2.7	16.3	0.8	8.8	0
48	1998	2	17	6	15.4	2.7	12.2	0
49	1998	2	18	0.8	21.3	1.3	11.9	0
50	1998	2	19	1.8	19.5	1.2	11.4	0
51	1998	2	20	6	17.3	1.2	11.2	0
52	1998	2	21	1.7	19.1	1.3	10.8	1.5
53	1998	2	22	9	13.8	1.5	5.8	3.5
54	1998	2	23	6	9.7	2.5	12.3	0
55	1998	2	24	7.2	13.3	2.7	12.8	0
56	1998	2	25	8.3	15.5	2.3	13.4	0
57	1998	2	26	1.4	18.7	1.3	12.8	0
58	1998	2	27	1.6	18.1	1.3	12.9	0
59	1998	2	28	1	16.7	1.6	13.5	0
60	1998	3	1	1.5	15.1	1.7	12.6	0
61	1998	3	2	5.4	16.1	2.2	15.1	0
62	1998	3	3	-0.7	17	1.2	12.3	0
63	1998	3	4	6.9	17.1	1.5	7.6	0
64	1998	3	5	9.4	16.3	3.1	12.1	0
65	1998	3	6	-0.5	18.1	1.7	14.9	0
66	1998	3	7	1	20.2	1.7	11.3	0
67	1998	3	8	11.2	18.2	2.3	5.6	0
68	1998	3	9	7	13.5	4.1	15.3	0
69	1998	3	10	2.7	12.8	3.4	16.7	0
70	1998	3	11	2.4	10.2	1	5.8	1.5
71	1998	3	12	3.9	10.1	2.7	16.9	0
72	1998	3	13	4.8	12	3.7	16.7	0
73	1998	3	14	5.2	14.4	4.2	17.1	0
74	1998	3	15	8.2	14.9	4.7	17	0
75	1998	3	16	8.9	15.2	4.2	16.9	0
76	1998	3	17	9.5	16.4	4.7	17.3	0
77	1998	3	18	8.7	18.9	4.2	17.1	0
78	1998	3	19	9.5	18.1	5.3	18.1	0
79	1998	3	20	7.5	15.3	5.6	18	0
80	1998	3	21	7.8	15.2	5.4	18.1	0
81	1998	3	22	6.7	15.6	2.9	15.3	0
82	1998	3	23	-0.4	16.5	2.9	18.5	0
83	1998	3	24	4.7	9.8	3.8	18.6	0
84	1998	3	25	3.3	13.8	3.5	18.4	0
85	1998	3	26	-1.8	17.5	2.2	17.9	0
86	1998	3	27	2.9	20.4	2.3	14.9	0
87	1998	3	28	5.3	18.2	2.4	15.2	0
88	1998	3	29	2.7	19.9	2.4	17	0
89	1998	3	30	4.5	20	2.3	13.7	0
90	1998	3	31	2.9	18.8	2	13.5	0
91	1998	4	1	9.7	16.5	1.3	5.9	9
92	1998	4	2	9.9	18.5	2	11.8	0.5
93	1998	4	3	9.5	22.7	3.6	18.9	0
94	1998	4	4	13.1	17.4	1.8	4.8	0
95	1998	4	5	5.1	19.4	2.1	11.4	3.5
96	1998	4	6	4	18.1	2.8	19.5	0.5
97	1998	4	7	10.4	17.4	2.3	8.4	4
98	1998	4	8	3.1	18.6	2.8	19.6	0
99	1998	4	9	4	16	2.2	13.1	3.5
100	1998	4	10	6.5	16.1	2.8	17.5	0.5
101	1998	4	11	5.1	8.9	1.2	7.2	6
102	1998	4	12	1.5	14.1	2.6	16.6	0
103	1998	4	13	0.7	11.6	2.2	15.3	0
104	1998	4	14	-1.6	13.6	2.7	21.4	4.5
105	1998	4	15	6.2	12	1.1	4.9	17.5
106	1998	4	16	4.1	14.6	2.9	19.7	0
107	1998	4	17	6.1	16.2	3.2	17.6	1
108	1998	4	18	5.1	14	2.9	15.3	0
109	1998	4	19	0.7	17.3	2.9	20.7	0
110	1998	4	20	1.8	20.4	3.2	22.2	0
111	1998	4	21	3.6	21.2	3.3	22.7	0
112	1998	4	22	4.4	21.9	3.2	20.9	0
113	1998	4	23	10.2	24.6	3.1	14.8	0
114	1998	4	24	14.9	22.8	5.9	23.9	0
115	1998	4	25	13.6	25.8	4.9	22.5	0
116	1998	4	26	12.1	22	4	17	19.5
117	1998	4	27	8.2	15.7	3.2	19.3	0
118	1998	4	28	4.9	18.5	3.7	24.2	0
119	1998	4	29	4.2	17.7	2.3	12.1	22
120	1998	4	30	9.4	14.6	1.4	6.5	14.5
121	1998	5	1	7.1	18.4	2.8	18	1
122	1998	5	2	8.9	20.5	3.7	22.6	0
123	1998	5	3	7.1	19.4	3.6	19.4	0
124	1998	5	4	12.6	16.1	4.6	12	0
125	1998	5	5	10.4	19.7	6.7	25.6	0
126	1998	5	6	11.4	21.6	5.8	25.5	0
127	1998	5	7	7.8	22.7	4.4	27.3	0
128	1998	5	8	8.9	23.8	4.5	26.4	0
129	1998	5	9	7.9	26	4.7	27.7	0
130	1998	5	10	8.5	27.3	4.9	28.5	0
131	1998	5	11	9.7	28	4.8	26.3	0
132	1998	5	12	10.6	28.3	5	26.3	0
133	1998	5	13	13.7	28.1	4.3	19.8	0
134	1998	5	14	10.7	30.5	5.4	27.9	0
135	1998	5	15	14.8	25.7	3.5	17.6	2
136	1998	5	16	12.3	27.7	6.1	29.6	0
137	1998	5	17	12	26.7	6.9	30.3	0
138	1998	5	18	9.3	25.8	5.5	30.3	0
139	1998	5	19	11.1	26.9	5.4	29.5	0
140	1998	5	20	10.6	24.6	5	28.9	0
141	1998	5	21	9.8	29.3	5.3	28.5	0
142	1998	5	22	13.8	25.3	7.8	29.8	0
143	1998	5	23	12.4	23.9	7.5	30.5	0
144	1998	5	24	13.4	25	7.7	30.9	0
145	1998	5	25	12.1	25.1	7.3	30.7	0
146	1998	5	26	13.3	26.3	5.9	28.4	0
147	1998	5	27	13.6	23	2.9	12.3	9.5
148	1998	5	28	13.5	18.9	2.1	9.7	12
149	1998	5	29	12.3	24	5.3	29.7	0
150	1998	5	30	11.6	23.8	5.1	25.2	0
151	1998	5	31	14.4	21.4	2.7	10.6	33.5
152	1998	6	1	11.1	24.9	4.7	23.2	0
153	1998	6	2	13.2	26.8	3.8	17.2	0
154	1998	6	3	13.9	27.2	4.4	21.9	0.5
155	1998	6	4	15.9	32.9	6.2	28.6	0
156	1998	6	5	18.4	33.1	6.4	24.9	0
157	1998	6	6	18	25	2.7	9.9	11
158	1998	6	7	16.5	26.8	5.2	23.7	0
159	1998	6	8	16.6	25.2	7.1	30.7	0
160	1998	6	9	16.5	29.5	6.8	30.7	0
161	1998	6	10	16.7	24.8	2.9	11.1	7.5
162	1998	6	11	11.3	22.8	5.3	25.5	0
163	1998	6	12	10.5	18.6	6.1	30.1	0
164	1998	6	13	12.2	22.6	6.2	30.3	0
165	1998	6	14	10.6	24.9	5.3	27.4	0
166	1998	6	15	10.6	25.1	5.8	31.9	0
167	1998	6	16	11.2	23.3	6.7	32.3	0
168	1998	6	17	15.2	25.2	7.7	31.9	0
169	1998	6	18	15.6	28.8	7.2	31	0
170	1998	6	19	13.5	31.4	6.6	32	0
171	1998	6	20	12.7	29.9	6.3	31.5	0
172	1998	6	21	11.3	30.1	6.2	32.1	0
173	1998	6	22	13	31.9	6.2	29.2	0
174	1998	6	23	20.5	29.2	8.6	31.9	0
175	1998	6	24	14.2	30.2	6.1	29.2	0
176	1998	6	25	15.3	31.3	6.1	28.5	0
177	1998	6	26	15.6	30.6	5.8	27.2	0
178	1998	6	27	15.3	30.3	6.2	29.9	0
179	1998	6	28	16.6	31.9	7.1	30.2	0
180	1998	6	29	20	32.2	7.7	31.4	0
181	1998	6	30	19.6	32.8	6.8	29.3	0
182	1998	7	1	18.4	33.1	6.5	26.4	0
183	1998	7	2	17.8	32.5	6.3	28.1	0.5
184	1998	7	3	17	29.6	6.9	28.9	0
185	1998	7	4	17.7	27.8	8.4	31.8	0
186	1998	7	5	18	29.7	8.9	31.7	0
187	1998	7	6	20.6	33.1	8	31.5	0
188	1998	7	7	17.8	28.5	5.2	20.5	0
189	1998	7	8	16.3	25.9	8.4	30.2	0
190	1998	7	9	18	28.9	8.3	29.9	0
191	1998	7	10	17.3	30.5	7.6	29.7	0
192	1998	7	11	20.3	29.4	7.5	27.3	0
193	1998	7	12	20.1	34	7.7	29.8	0
194	1998	7	13	16.9	30.6	5.6	24.6	1.5
195	1998	7	14	17.2	26.4	8.5	30.3	0
196	1998	7	15	16.5	26.9	8.2	30	0
197	1998	7	16	11.9	29.7	5.7	28.6	0
198	1998	7	17	15.1	32.6	6.3	29.3	0
199	1998	7	18	16.8	34.3	6.5	29.1	0
200	1998	7	19	16.3	31.6	6.1	28.1	0
201	1998	7	20	15.5	34.3	6.1	27	0
202	1998	7	21	16.9	32.1	5.7	25.2	0
203	1998	7	22	18.6	34	6.9	27.8	0
204	1998	7	23	16.4	36.6	6.4	27.8	0
205	1998	7	24	19.3	34.8	6.9	27.3	0
206	1998	7	25	21.3	33.2	7.9	27.6	0
207	1998	7	26	15.2	34.7	5.6	24.4	0
208	1998	7	27	19.9	30	5	19	0.5
209	1998	7	28	15.7	28.1	6.1	25	0
210	1998	7	29	18	31.1	6.9	28.5	0
211	1998	7	30	18.7	33.5	6.4	27.1	0.5
212	1998	7	31	20.2	30.3	5.7	21.9	0
213	1998	8	1	17.1	27.7	5.4	22.6	0
214	1998	8	2	15.4	20.1	1.3	4.3	4.5
215	1998	8	3	14.4	21.7	2.4	8.8	16.5
216	1998	8	4	17.1	27.8	5.8	18.7	0
217	1998	8	5	19.4	29	8.2	26.4	0
218	1998	8	6	18.3	32.1	7.2	26.3	0
219	1998	8	7	17.4	32.3	5.8	26.1	0
220	1998	8	8	15.7	33.8	5.4	25.3	0
221	1998	8	9	15.7	33.8	5.4	25.5	0
222	1998	8	10	16.7	32.4	4.8	22	0
223	1998	8	11	18.1	34.5	5.4	23.9	0
224	1998	8	12	18.6	33.6	5.2	22.5	0
225	1998	8	13	18.9	34.6	6.1	21.2	0
226	1998	8	14	19.6	32.2	6.9	25.9	0
227	1998	8	15	14.6	32.6	4.7	23.2	0
228	1998	8	16	19.6	33.3	4.9	20.5	0
229	1998	8	17	17.3	34.4	4.9	22	0
230	1998	8	18	18.9	32.2	4.4	16.8	0
231	1998	8	19	22.3	32.3	7.3	24.2	0
232	1998	8	20	19.1	32.8	5.9	23.5	0
233	1998	8	21	18.5	31.5	5.7	23.2	0
234	1998	8	22	19.1	30.7	4.6	17.6	0
235	1998	8	23	20.8	30.7	6.6	24.3	0
236	1998	8	24	18.7	32.7	6.5	22.4	0
237	1998	8	25	16.9	28.2	7	24.7	0
238	1998	8	26	13.9	32.6	5.4	24.5	0
239	1998	8	27	14.3	28.8	6.5	22.4	0
240	1998	8	28	13.7	23.8	8.1	23.4	0
241	1998	8	29	12	25.1	5.8	23.2	0
242	1998	8	30	8	26.7	3.7	21.1	0
243	1998	8	31	10.4	25.6	1.5	7.7	0
244	1998	9	1	14.5	31	4.1	19.6	0
245	1998	9	2	14.1	31.3	3.5	17.7	5
246	1998	9	3	19.6	30.5	4.3	19.9	0
247	1998	9	4	15.3	27.9	2.6	11.9	35.5
248	1998	9	5	16.9	26.7	4.5	22.1	0
249	1998	9	6	16.1	28.2	4.4	22	0
250	1998	9	7	14.9	18.4	0.5	2	32
251	1998	9	8	15.1	26.3	4.4	21.5	0
252	1998	9	9	13.8	28.3	3.8	20.7	0
253	1998	9	10	15.5	28.2	3.9	20.3	9
254	1998	9	11	17	20	0.6	2.9	13
255	1998	9	12	12.8	20.1	3.3	16.9	0.5
256	1998	9	13	10.5	18.6	2.8	13.9	0
257	1998	9	14	6.7	19.5	2.8	18.2	0
258	1998	9	15	10.7	20.6	3.3	18.7	0
259	1998	9	16	9.9	26.3	3.3	19.2	0
260	1998	9	17	15.1	22.2	5.2	18.6	0
261	1998	9	18	13.9	24	5	19.5	0
262	1998	9	19	12.6	26.1	3.6	18.9	0
263	1998	9	20	9.1	25.3	2.8	17.8	0
264	1998	9	21	10.4	25.1	2.7	17.4	0
265	1998	9	22	10.4	25.1	2.7	15.7	0
266	1998	9	23	10.1	24.9	2.4	15.3	0
267	1998	9	24	12.1	23.4	1.9	8.5	0
268	1998	9	25	11	24.4	2	9.4	0
269	1998	9	26	16.8	23.5	2.9	8.2	0.5
270	1998	9	27	14.4	25.4	2.9	15.1	0
271	1998	9	28	11.6	22.8	1.9	10.3	0
272	1998	9	29	10	24.4	2.4	14.9	27
273	1998	9	30	15.6	21.3	1.7	7.9	0
274	1998	10	1	9.4	21.2	1.9	13	0.5
275	1998	10	2	12.5	20.1	1.6	8.8	1.5
276	1998	10	3	12.3	19.4	2.5	15.1	0
277	1998	10	4	8.6	16.7	1	5.5	0
278	1998	10	5	9.6	18.5	1.4	9.9	10.5
279	1998	10	6	12.2	17.6	1.1	5.2	3
280	1998	10	7	11	17.3	2.8	13.7	0
281	1998	10	8	10.4	16.5	2.6	10.8	0
282	1998	10	9	8.2	19.9	1.4	10.6	0
283	1998	10	10	6.9	19.6	1.5	14	0
284	1998	10	11	9	20.2	1.8	14.2	0
285	1998	10	12	11.1	20.6	3	15.2	0
286	1998	10	13	11.4	19.1	3.2	15	0
287	1998	10	14	7.8	23.1	1.9	14.1	0
288	1998	10	15	8.9	22.7	1.7	13.4	0
289	1998	10	16	7.5	21.8	1.3	11.4	0
290	1998	10	17	14.1	22.4	1.8	10.7	9.5
291	1998	10	18	14	19.8	1.6	10.1	0
292	1998	10	19	11	16.3	2.9	11.8	0
293	1998	10	20	10.6	17.7	3.4	13.2	0
294	1998	10	21	3.9	20.9	1.2	11	0
295	1998	10	22	7.5	19.9	1	9.1	0
296	1998	10	23	9.7	20.8	1	7.3	0
297	1998	10	24	10.9	21.4	1.4	9.8	0
298	1998	10	25	14.5	18.9	1.2	3	0
299	1998	10	26	5.8	17.9	1.2	11.8	0
300	1998	10	27	6.6	17.7	1.3	11.2	0
301	1998	10	28	6.1	20.7	1.1	11	0
302	1998	10	29	5.5	18.6	1.1	5.9	0
303	1998	10	30	9	15	1.9	8.5	0
304	1998	10	31	9.4	17.7	1.4	10.4	0
305	1998	11	1	7.1	21.8	1.2	8.6	0
306	1998	11	2	8.7	17.9	1.2	8.9	0
307	1998	11	3	12.5	17.8	0.8	5.2	3.5
308	1998	11	4	11.9	14.1	0.7	3.3	0
309	1998	11	5	6.9	13.7	1.6	10.5	0
310	1998	11	6	6.4	13.6	2.2	10.5	0
311	1998	11	7	2.2	16.2	1	10.1	0
312	1998	11	8	0.1	16.8	0.5	8.8	0
313	1998	11	9	1	16.6	0.4	9	0
314	1998	11	10	4.1	13.9	0.4	3.4	4
315	1998	11	11	8.2	12.2	2.2	9.8	0
316	1998	11	12	0.9	9.1	0.4	4.1	1
317	1998	11	13	1.5	10.5	0.3	5.4	3.5
318	1998	11	14	5.5	9.3	0.2	2	0
319	1998	11	15	0	13	0.4	9.1	0
320	1998	11	16	4.9	12.1	1.3	8.9	0
321	1998	11	17	4.2	9.4	1.3	8.4	0
322	1998	11	18	2	7.4	1.1	4.9	0
323	1998	11	19	0.9	6.2	1.3	8.4	0
324	1998	11	20	1.9	5.5	1.4	8.3	0
325	1998	11	21	-1.6	4.1	1	7.7	0
326	1998	11	22	-0.9	5	0.6	5.8	0
327	1998	11	23	-7.4	5.8	0.5	8.4	0
328	1998	11	24	1.6	7.9	2	8	0
329	1998	11	25	-2.7	6	0.5	2.5	1.5
330	1998	11	26	0.1	8.7	0.5	7.9	0
331	1998	11	27	4.8	12.5	1	5.4	0
332	1998	11	28	3.8	10.9	0.7	7.7	3.5
333	1998	11	29	2	8.7	0.5	2.8	0
334	1998	11	30	4.2	10	1.1	7.4	0
335	1998	12	1	3.2	6.8	1.3	3	0
336	1998	12	2	0.9	8.1	0.5	4.4	0
337	1998	12	3	-2.8	7.6	0.5	4.8	0
338	1998	12	4	2.1	7.2	1.1	6.7	0
339	1998	12	5	2.4	7.5	1.1	6.9	0
340	1998	12	6	-1.1	7.1	0.7	5.1	0
341	1998	12	7	0.8	6.1	1.2	7.1	0
342	1998	12	8	1.3	7	1.1	7.4	0
343	1998	12	9	-2.5	6	0.4	4	1
344	1998	12	10	-1.9	10.8	0	5.7	5
345	1998	12	11	3.8	13.1	0.3	6.5	0
346	1998	12	12	7.7	13.9	0.9	4.5	0
347	1998	12	13	3.3	17.2	0.5	5.8	0
348	1998	12	14	7.3	15.7	1.4	5.6	0
349	1998	12	15	0.2	15.7	0.3	6.3	0
350	1998	12	16	-1.5	14.9	0.2	7.1	0
351	1998	12	17	-1.9	12.2	0	6.1	0
352	1998	12	18	-2.8	12.4	0	6.4	0
353	1998	12	19	-2.4	13.2	0.2	5.6	0
354	1998	12	20	0.5	6.4	0.2	1.3	4
355	1998	12	21	4.3	6.1	2.4	6.8	0
356	1998	12	22	2.1	6.3	1.3	7.1	0
357	1998	12	23	0.3	8	0.5	0.8	0
358	1998	12	24	5.4	7.1	0.5	1.2	2.5
359	1998	12	25	1.3	9.3	0.4	6.8	0
360	1998	12	26	-2.8	9.9	0	5.7	0
361	1998	12	27	-1.7	13	0.3	2.1	0
362	1998	12	28	10.8	13.4	0.8	1.6	0
363	1998	12	29	2.4	14.1	0.3	4.1	0
364	1998	12	30	10.2	14.1	1.5	4.2	0
365	1998	12	31	10.3	13.2	2	2.1	18
