# Supplementary material for: Optimization of black-box models with uncertain climatic inputs—Application to sunflower ideotype design
Source: PLoS One. 2017 May 25;12(5):e0176815. doi: 10.1371/journal.pone.0176815 (PMC5444610; doi:10.1371/journal.pone.0176815)
Supplement: S1 Dataset and Code — The dataset used throughout this manuscript and the R code used to call the SUNFLO model and run the proposed algorithm are provided in a single archive file. (TGZ) [file pone.0176815.s001.tgz › supplementary/data/climate/86139002_1989.txt]

JourJ	Annee	Mois	Jour	Tmin	Tmax	ETP	RAD	Pluie
1	1989	1	1	-0.5	0.8	0	0.9	0
2	1989	1	2	-1.5	0.7	0	1	0
3	1989	1	3	-2.9	4.2	0	4.1	0
4	1989	1	4	-1.4	6	0	1	9.5
5	1989	1	5	0.4	11.4	0.1	3.2	5
6	1989	1	6	6.4	11.4	0	1.1	23
7	1989	1	7	4.8	7.3	0	1.7	0
8	1989	1	8	6.7	7.7	0	0.9	0
9	1989	1	9	3.8	6.2	0	1.1	0.5
10	1989	1	10	4	9.9	0	4.7	0
11	1989	1	11	-0.5	12.6	0	6	0
12	1989	1	12	3.3	12.4	0	3.3	2.5
13	1989	1	13	5.6	9.8	0	4.8	0.5
14	1989	1	14	5.2	10.4	0.3	2.8	0.5
15	1989	1	15	-0.4	7.3	0	5.6	0
16	1989	1	16	3.1	8	0.2	3	0
17	1989	1	17	1.5	4.3	0.1	2.8	0
18	1989	1	18	-0.5	10.5	0	4.5	0
19	1989	1	19	2.5	6.7	0.1	3.6	0
20	1989	1	20	0.4	8.6	0.2	2.6	0
21	1989	1	21	4.1	10.1	0.3	2.1	4
22	1989	1	22	3.4	8.3	0.2	6.1	0
23	1989	1	23	-1.3	7.6	0	7.7	0
24	1989	1	24	-0.7	3.7	0.3	3.5	0.5
25	1989	1	25	-3.3	10.8	0	7.9	0
26	1989	1	26	0.1	13.1	0.3	8	0
27	1989	1	27	-1	12.9	0.1	8.5	0.5
28	1989	1	28	-0.4	13.2	0.2	8.1	0
29	1989	1	29	-2.2	11.9	0.3	8.7	0
30	1989	1	30	1.1	8.7	0.2	7.4	0
31	1989	1	31	-0.1	3	0.3	4	0
32	1989	2	1	-4.1	11.7	0.1	8.3	0.5
33	1989	2	2	-1.1	12.9	0.2	8.3	0
34	1989	2	3	-3.1	9.5	0.2	8.6	0
35	1989	2	4	-4.3	10.5	0.3	8.7	0.5
36	1989	2	5	-0.5	10	0.2	5	0
37	1989	2	6	2.2	14.3	0.3	8.5	0.5
38	1989	2	7	-1.7	14.8	0.4	10.1	0
39	1989	2	8	1.1	13.9	0.6	9.9	0
40	1989	2	9	-1	13.5	0.7	9.9	0
41	1989	2	10	5.2	12.2	1	5.2	0
42	1989	2	11	0.8	14	0.5	9.4	0
43	1989	2	12	-0.2	10.7	0.2	7.4	0
44	1989	2	13	3.7	10.1	0.1	4.4	1.5
45	1989	2	14	4.8	10.3	1.1	10.4	0
46	1989	2	15	0.3	12.1	0.7	11	0
47	1989	2	16	4.6	6.7	0.3	2.9	1
48	1989	2	17	4.7	11	0.3	2.6	0
49	1989	2	18	8.1	14.2	1.2	3.8	0
50	1989	2	19	8.9	17.7	1.5	7.2	0
51	1989	2	20	11.2	12.9	0.6	2.7	1
52	1989	2	21	6.5	10.7	0.3	2.2	0.5
53	1989	2	22	3.7	11.3	0.8	7	10
54	1989	2	23	4.1	9.9	0.8	8.1	0
55	1989	2	24	1	8	0.6	2.8	7
56	1989	2	25	3.3	8.8	1.1	6.1	14
57	1989	2	26	0.5	5.5	0.5	4	6
58	1989	2	27	1.5	10.3	1.2	8.3	6.5
59	1989	2	28	2.9	9.6	1.4	10.3	2
60	1989	3	1	3.3	11.1	1.4	11.9	0.5
61	1989	3	2	3.5	11.3	0.5	2.9	21.5
62	1989	3	3	6.4	13.4	1.8	9.7	1
63	1989	3	4	5.1	14	0.9	4.8	1
64	1989	3	5	5.9	18.4	1.5	14	0
65	1989	3	6	7	18.8	2.3	14.5	0
66	1989	3	7	7.9	11.9	1.2	4	1.5
67	1989	3	8	2.1	11.1	1.2	11.9	0
68	1989	3	9	0.9	13.8	1.5	14.4	0
69	1989	3	10	2.8	18.8	1.8	16.2	0
70	1989	3	11	3.8	19.1	1.7	14.6	0
71	1989	3	12	4.2	20.6	2	12.5	0
72	1989	3	13	6.6	12.5	1.9	11.9	0
73	1989	3	14	-0.6	12.4	1.6	14.4	0
74	1989	3	15	8.3	12.4	0.8	3.8	18
75	1989	3	16	10.5	14.8	2.5	10	7.5
76	1989	3	17	5.8	10.7	1.8	11	0
77	1989	3	18	-0.2	10.5	1.4	13.9	0
78	1989	3	19	-1	12.5	1.7	18.6	0.5
79	1989	3	20	0.4	11.3	1.2	9.1	3.5
80	1989	3	21	2.5	11.2	1	9.3	0
81	1989	3	22	9.7	13.1	1.8	8	2
82	1989	3	23	2.7	11.1	1.9	16.3	0
83	1989	3	24	3.8	12.6	1.1	7	2
84	1989	3	25	9.5	15.4	1.7	10	0
85	1989	3	26	2.2	21	2.4	19.5	0
86	1989	3	27	10.6	23.4	4.2	14.6	0
87	1989	3	28	12.2	22	3.5	12.4	0
88	1989	3	29	7.3	22.2	2.6	18.3	0
89	1989	3	30	9.2	21.1	2.6	17	0
90	1989	3	31	7	19.9	1.7	9.2	0
91	1989	4	1	9.9	13.8	1.5	5.9	2.5
92	1989	4	2	8.4	12.2	1.6	9.5	1.5
93	1989	4	3	5.9	7.5	0.7	3	14.5
94	1989	4	4	1.8	8	1.1	6.2	1.5
95	1989	4	5	2	6.4	0.6	3.2	1
96	1989	4	6	3.5	8.9	0.9	6.3	2.5
97	1989	4	7	5.7	13	2.3	14.1	2
98	1989	4	8	2.6	14.1	2.4	19.3	0
99	1989	4	9	4.4	16.3	1.7	9	9
100	1989	4	10	8.2	13.2	2	10.4	0.5
101	1989	4	11	6.2	12.6	1.2	7	23.5
102	1989	4	12	7.2	13.4	3	18.5	3
103	1989	4	13	4.6	12.1	1.9	12.9	3
104	1989	4	14	2.2	13.6	2.7	21	0
105	1989	4	15	0.5	14.2	1.9	15.7	25
106	1989	4	16	7.3	11.7	1.5	6.6	13.5
107	1989	4	17	7.5	14.5	2	10.7	7
108	1989	4	18	5.7	12.1	1.1	6	0
109	1989	4	19	4.6	14.6	2.6	19.2	0
110	1989	4	20	2.8	15.5	3	22.8	0
111	1989	4	21	4.1	11.9	2.6	17.1	0.5
112	1989	4	22	2	11.6	1.9	13.7	0
113	1989	4	23	1.5	15.7	2.8	22.6	0
114	1989	4	24	7	19.4	3.2	17.6	3.5
115	1989	4	25	5.8	9.4	0.4	1.8	9.5
116	1989	4	26	4.2	11.1	3.2	19.9	1
117	1989	4	27	2	12.2	2.3	15.3	12
118	1989	4	28	3.8	12.7	2.7	18.2	0
119	1989	4	29	2.8	11.6	1.3	7	0.5
120	1989	4	30	3.5	15.7	3.1	22.9	0
121	1989	5	1	7	18.5	3.5	24.4	0
122	1989	5	2	7.4	20.2	3.9	25.1	0
123	1989	5	3	10.9	22.5	4.8	26	0
124	1989	5	4	11.2	24.3	5	26.7	0
125	1989	5	5	9.4	25.8	4.7	26.5	0
126	1989	5	6	9.9	24.2	4.9	25.9	0
127	1989	5	7	8	19.2	5.6	28.2	0
128	1989	5	8	7.1	22	5.2	28.2	0
129	1989	5	9	10.2	23.3	4.3	18.5	0
130	1989	5	10	11.7	18.6	2.5	11.2	0
131	1989	5	11	11.1	17.5	2.9	14.6	5
132	1989	5	12	9	14.7	2.8	15.8	0
133	1989	5	13	8.1	15.1	2.2	12.1	0
134	1989	5	14	5.5	17.6	2.7	17.5	0.5
135	1989	5	15	7.2	20.3	4.4	28.1	0
136	1989	5	16	7.6	22.1	4.4	27.3	0
137	1989	5	17	9.1	22.8	4.6	26.5	0
138	1989	5	18	9.7	25.7	4.8	26.4	0
139	1989	5	19	12.2	28.2	4.8	25.4	0.5
140	1989	5	20	11.7	28.7	5.1	27.2	0
141	1989	5	21	13.3	26.8	4.3	20.4	9
142	1989	5	22	13.3	22.6	3	15.3	0.5
143	1989	5	23	11.9	27.2	4.7	25.2	0
144	1989	5	24	15.6	26.3	4.7	21.5	0
145	1989	5	25	13.5	26.6	4.9	23.9	0.5
146	1989	5	26	12.7	25.9	4.7	24.6	0
147	1989	5	27	12.4	22.5	3.8	19.4	0
148	1989	5	28	11.7	27.2	4.8	24.7	0
149	1989	5	29	12.1	25.1	5	25.8	0
150	1989	5	30	13.1	24.6	5.3	25.8	0
151	1989	5	31	10	17.9	4.5	23.2	0
152	1989	6	1	9.6	18.8	2.4	10.1	0
153	1989	6	2	9.4	17	3.2	16.1	1
154	1989	6	3	6	16.1	3	18.6	8
155	1989	6	4	10.4	17.6	4.1	21.9	0
156	1989	6	5	4.6	16.5	3.6	22.8	2
157	1989	6	6	8.8	17.8	3.7	19.2	2
158	1989	6	7	4.9	16.6	3.3	21.3	3
159	1989	6	8	4.2	19.3	3.5	23.9	0
160	1989	6	9	7.5	23.1	3.5	20	3.5
161	1989	6	10	12.5	20.7	3.1	15.4	0
162	1989	6	11	10.9	26.6	4.9	28	0
163	1989	6	12	12.5	27.7	5.9	29.5	0
164	1989	6	13	14.1	28.2	5.9	29.3	0
165	1989	6	14	13.6	28.7	5.8	27.3	0
166	1989	6	15	13.3	28.4	5.9	27.5	0
167	1989	6	16	13.6	29	5.8	26.4	0
168	1989	6	17	11.7	27.6	5.7	25.6	0
169	1989	6	18	12.5	29	6.9	29.3	0
170	1989	6	19	13.7	30	6.8	29.4	0
171	1989	6	20	13.9	31.3	6.1	28.5	0
172	1989	6	21	14.7	32	6	26.5	0
173	1989	6	22	14.9	24.8	6.6	29.4	0
174	1989	6	23	10	25.1	4.9	26.2	0
175	1989	6	24	11.8	27.8	5.4	28.1	0
176	1989	6	25	13.5	30.6	5.5	26.8	0
177	1989	6	26	14.1	27.6	6.3	27.7	0
178	1989	6	27	12.2	21.1	3.4	14.6	3
179	1989	6	28	8	21.6	4.6	26.7	0
180	1989	6	29	10.6	16.9	0.9	5.5	5.5
181	1989	6	30	15.6	22.6	3.2	15.4	0
182	1989	7	1	12.3	20.6	1.7	8.3	0
183	1989	7	2	13.8	24	4.6	20.4	0
184	1989	7	3	10	23.6	5.3	27.9	0
185	1989	7	4	12	25.4	5.9	27.5	0
186	1989	7	5	12.4	28.7	5	24.5	0
187	1989	7	6	15.7	30.9	3.9	16.5	13
188	1989	7	7	17.5	23.6	3.7	15.2	5.5
189	1989	7	8	16.6	17.4	0.3	2.4	17
190	1989	7	9	16.3	21	1.4	6.1	3.5
191	1989	7	10	16.4	23.8	2.9	13.9	0
192	1989	7	11	14.2	24.5	3.8	18.4	0
193	1989	7	12	14.8	27.2	5.4	26.8	0
194	1989	7	13	13.7	27.2	5.4	28	0
195	1989	7	14	14	26.4	5.4	26.8	0
196	1989	7	15	11.2	26.3	5.1	27.8	0
197	1989	7	16	12.7	29.4	5.8	28.3	0
198	1989	7	17	15.2	30.1	6	28.3	0
199	1989	7	18	11.8	30	5.6	28.3	0
200	1989	7	19	15.6	28.9	7	28.7	0
201	1989	7	20	14.3	33	6.8	26.8	0
202	1989	7	21	17.9	32.2	4.4	16.2	0
203	1989	7	22	19.5	35.3	5.9	22.7	7
204	1989	7	23	17.8	29.3	5.1	23.5	2.5
205	1989	7	24	18.8	23.3	1.6	6.6	14.5
206	1989	7	25	17.8	28.6	5.1	24	0
207	1989	7	26	15.5	29	4.8	23.9	0
208	1989	7	27	15.2	25.5	5.5	25.9	0
209	1989	7	28	12	25.9	4.7	24.8	0
210	1989	7	29	12.7	30.3	4.8	24.1	0
211	1989	7	30	14.1	26.3	5.2	25.2	0.5
212	1989	7	31	15.4	24.8	4.4	21.1	0
213	1989	8	1	13.5	24.1	4.3	20.9	0
214	1989	8	2	10.7	25	4.9	26.9	0
215	1989	8	3	10.2	27.4	5	25.4	0
216	1989	8	4	11.9	28	4.9	24	0
217	1989	8	5	13	27.7	3.4	16.9	0.5
218	1989	8	6	14.6	27.4	4.4	21.9	0
219	1989	8	7	16.7	23.9	2.3	9.7	5
220	1989	8	8	13.4	25.9	3.6	18.4	0
221	1989	8	9	12.6	29.7	4.7	25.4	0
222	1989	8	10	13.6	27.1	4.3	20.7	0
223	1989	8	11	15.4	25.8	4.3	18.5	1
224	1989	8	12	17.1	25.4	4.6	21.5	0
225	1989	8	13	11.8	25.5	3.6	18.7	0
226	1989	8	14	13.8	27.2	4.2	20.4	0
227	1989	8	15	13.2	29.7	4.2	20.7	0
228	1989	8	16	15.1	23.5	2.7	12	12
229	1989	8	17	13.6	25.1	3.5	18.2	0
230	1989	8	18	10.4	27.3	4.4	24.1	0
231	1989	8	19	13.1	28	2.9	12.6	0
232	1989	8	20	17	27.5	3.1	14.4	0
233	1989	8	21	15.8	31.5	4.1	20.3	2.5
234	1989	8	22	17.3	30.6	5	21.1	0
235	1989	8	23	12.6	25.9	4.6	23.5	0
236	1989	8	24	11.9	27.3	4	18.9	0
237	1989	8	25	13	28.2	4.4	22.4	0
238	1989	8	26	13.9	24.1	3	16.4	0
239	1989	8	27	16	24.8	3.2	12.3	0
240	1989	8	28	10.7	21	4.1	22.3	0
241	1989	8	29	7.5	23.8	3.5	22.4	0
242	1989	8	30	8.7	27.2	4	22.1	0
243	1989	8	31	13.7	23.9	3	10.8	0
244	1989	9	1	12.6	22.3	4.1	18.7	0
245	1989	9	2	9	21.1	3.2	17.1	0
246	1989	9	3	8.6	20.9	3.5	20.4	0
247	1989	9	4	7.7	21.9	2.9	15.6	0
248	1989	9	5	5.1	21.9	3.7	21.6	0
249	1989	9	6	9.2	25.1	4.3	20.7	0
250	1989	9	7	9	26.9	3.6	20.6	0
251	1989	9	8	8.6	28.2	3.1	19.1	0
252	1989	9	9	10.3	26.4	2.7	15.1	0
253	1989	9	10	12.8	21.7	1.5	7.1	0
254	1989	9	11	12.3	22.6	2.5	14.4	0
255	1989	9	12	14.1	21.4	2.1	10.5	0
256	1989	9	13	13.9	22.6	2.6	13	0
257	1989	9	14	11.4	21.5	2.6	14.4	0
258	1989	9	15	13.5	24.6	3.1	15.5	0
259	1989	9	16	12.9	27.5	3.1	17.3	0
260	1989	9	17	13.7	28.7	3.3	17	0
261	1989	9	18	17.1	28.9	4.1	16	0
262	1989	9	19	15.5	23.7	2.6	14.4	4.5
263	1989	9	20	9	27.2	2.7	18.3	0
264	1989	9	21	12.9	28.4	3.1	16.8	0
265	1989	9	22	15.3	17.5	0.7	2.4	7.5
266	1989	9	23	7.9	20.4	1.9	14.1	0
267	1989	9	24	5.9	21.1	2.2	17.7	0
268	1989	9	25	7.5	22.3	2.4	17.4	0
269	1989	9	26	8.2	22.4	2.1	14.5	0
270	1989	9	27	9.6	20.7	1.9	11.2	0
271	1989	9	28	11.8	21	2.1	8.5	0
272	1989	9	29	10.4	18.7	3.2	12.2	0
273	1989	9	30	9.4	19.2	3	15.3	0
274	1989	10	1	10.6	20.7	3.2	16.1	0
275	1989	10	2	7.3	18.4	2.4	16.1	0
276	1989	10	3	7.3	18.1	2.6	15.4	0
277	1989	10	4	6.6	22.6	2.3	15.7	0
278	1989	10	5	8.4	24.9	1.9	13.8	0
279	1989	10	6	11.1	19.1	2.3	14.9	0
280	1989	10	7	11.3	17.9	1.2	6.1	0
281	1989	10	8	12.3	16.6	2.2	9.5	0
282	1989	10	9	7.7	16.8	1.1	8.3	0
283	1989	10	10	8.4	14.6	1.1	5.6	0
284	1989	10	11	4.9	17.8	1.2	11.5	0
285	1989	10	12	7.5	20.2	1.3	11.9	0
286	1989	10	13	2.8	21	1.1	12.6	0
287	1989	10	14	6.6	17.3	1.2	10.3	0
288	1989	10	15	5.1	17.9	1.1	10.7	0
289	1989	10	16	1.9	19.8	1.2	13.1	0
290	1989	10	17	3.9	21.7	1.1	11.5	0
291	1989	10	18	10.1	22.3	1.6	9.4	0
292	1989	10	19	12.4	16.1	0.8	3.7	6.5
293	1989	10	20	12.1	17.3	0.9	5	0
294	1989	10	21	12.9	22.4	2.1	11.2	0
295	1989	10	22	10.4	25.1	1.9	10.3	0
296	1989	10	23	10.5	23.5	1.4	9.7	0
297	1989	10	24	10.6	22	1.1	9.4	0
298	1989	10	25	8.2	23	0.9	9.5	0
299	1989	10	26	9.9	23.4	1.4	9.6	0
300	1989	10	27	7.2	22.5	2.1	10.1	6
301	1989	10	28	12.9	16.6	1.4	7.8	9
302	1989	10	29	9	16.1	0.3	3.5	0.5
303	1989	10	30	14.2	17.2	0.3	2.1	1
304	1989	10	31	11.3	18.5	0.6	5.4	0
305	1989	11	1	11.3	19.7	0.9	7.9	4
306	1989	11	2	11.1	16.3	0.6	4	7
307	1989	11	3	8.3	11.9	0.5	3.4	8.5
308	1989	11	4	4.4	12.2	0.1	1.4	23.5
309	1989	11	5	4.7	11.4	0.5	8.6	0
310	1989	11	6	3.5	11.5	0.3	8.6	0
311	1989	11	7	3.6	11.4	0.1	3.6	0
312	1989	11	8	9.1	14.2	0.7	3.4	1
313	1989	11	9	3.7	12.4	0.3	6.9	1
314	1989	11	10	5	12.5	0.5	8.2	0
315	1989	11	11	6.6	16.8	0.8	8.4	0
316	1989	11	12	5.3	19.2	0.3	7.8	0
317	1989	11	13	4.9	17.4	0.3	8.1	0
318	1989	11	14	2.1	14	0.3	8.2	0
319	1989	11	15	0.4	5.1	0.1	5.5	0
320	1989	11	16	-1.9	9.3	0.1	6.6	0.5
321	1989	11	17	5.5	15.4	0.3	5.2	0
322	1989	11	18	5.5	16.5	0.3	5.2	0
323	1989	11	19	10.2	16.7	0.8	4.2	0
324	1989	11	20	10	15	0.4	1.4	1.5
325	1989	11	21	7.1	16	0.2	5.3	0.5
326	1989	11	22	3.3	9.9	0.1	3.4	0
327	1989	11	23	0.7	6.7	0.7	7.6	0
328	1989	11	24	-2.3	6	0.2	6.1	0
329	1989	11	25	-2.2	6.4	0.3	7.1	0
330	1989	11	26	-3.8	3.1	0.9	6.1	0
331	1989	11	27	-3.2	7.9	0.7	7.4	0
332	1989	11	28	-3.9	7.8	0.1	7.1	0
333	1989	11	29	-2.4	8	0	6.4	0
334	1989	11	30	-0.6	13.4	0	5.4	0
335	1989	12	1	0.2	11.1	0	5.1	0
336	1989	12	2	-1.7	12.6	0	6.5	0
337	1989	12	3	-2.2	10.3	0	6.6	0
338	1989	12	4	-3.9	6.1	0	6.8	0
339	1989	12	5	-2.5	2.9	0	4.4	0.5
340	1989	12	6	-2.9	-0.5	0	4.4	0
341	1989	12	7	-3.5	4.9	0	5.6	0
342	1989	12	8	-2.6	-1	0	2.8	0
343	1989	12	9	-2.2	-0.8	0	1.2	0
344	1989	12	10	-3.5	0.5	0	2.5	0
345	1989	12	11	-3	8.5	0.1	2.7	0.5
346	1989	12	12	2.9	11.8	0	1	8.5
347	1989	12	13	8.9	13.9	0.2	4.8	0.5
348	1989	12	14	8.7	15.6	0.6	2.6	21.5
349	1989	12	15	9.8	15.5	0.3	1.1	6
350	1989	12	16	13.1	17.9	1.9	1.2	8.5
351	1989	12	17	11.3	14.1	1.1	2.7	1
352	1989	12	18	8.9	14.4	1	1	4
353	1989	12	19	6.2	11	0.2	3.4	4.5
354	1989	12	20	8.5	13.4	0.9	1.6	2
355	1989	12	21	10.4	12.4	0.2	1.1	9
356	1989	12	22	7.5	11.3	0	3.2	11
357	1989	12	23	2	10.9	0	3.5	0
358	1989	12	24	5.1	12.9	0.4	6	0
359	1989	12	25	6.8	10.1	1	1.5	0
360	1989	12	26	5.9	12.3	0.3	3.2	0
361	1989	12	27	4.6	13.3	0	5.6	0
362	1989	12	28	1.3	11.9	0	5.9	0
363	1989	12	29	-0.7	5.4	0	4	0.5
364	1989	12	30	-1.2	10.1	0	6	0
365	1989	12	31	0.9	6.8	0.2	2	0
