# Supplementary material for: Optimization of black-box models with uncertain climatic inputs—Application to sunflower ideotype design
Source: PLoS One. 2017 May 25;12(5):e0176815. doi: 10.1371/journal.pone.0176815 (PMC5444610; doi:10.1371/journal.pone.0176815)
Supplement: S1 Dataset and Code — The dataset used throughout this manuscript and the R code used to call the SUNFLO model and run the proposed algorithm are provided in a single archive file. (TGZ) [file pone.0176815.s001.tgz › supplementary/data/climate/21473001_1978.txt]

JourJ	Annee	Mois	Jour	Tmin	Tmax	ETP	RAD	Pluie
1	1978	1	1	2.1	8.1	0.24	2.2154	0
2	1978	1	2	-1.5	5.9	0.24	2.2154	0.1
3	1978	1	3	1.9	6.3	0.24	2.2154	1.6
4	1978	1	4	0.7	3.7	0.24	2.2154	4
5	1978	1	5	-2.6	0.8	0.24	2.2154	0
6	1978	1	6	-5.6	-2.5	0.24	2.2154	0
7	1978	1	7	-5.6	-1.9	0.24	2.2154	0
8	1978	1	8	-4.4	0	0.24	2.2154	0
9	1978	1	9	-0.4	1.1	0.24	2.2154	0.1
10	1978	1	10	0.1	5.7	0.24	2.2154	0.1
11	1978	1	11	0.3	6	0.57	2.1318	11.6
12	1978	1	12	-2.7	3	0.57	2.1318	0
13	1978	1	13	2	4.1	0.57	2.1318	0
14	1978	1	14	1.1	4	0.57	2.1318	0
15	1978	1	15	1.4	2.7	0.57	2.1318	0
16	1978	1	16	-3.2	1.8	0.57	2.1318	0
17	1978	1	17	-1	5.9	0.57	2.1318	4.6
18	1978	1	18	0.4	3.1	0.57	2.1318	1.8
19	1978	1	19	-2.8	1.2	0.57	2.1318	0.7
20	1978	1	20	-2	5	0.57	2.1318	0
21	1978	1	21	0.8	2.9	0.86	3.2186	0
22	1978	1	22	-0.2	3.5	0.86	3.2186	0.6
23	1978	1	23	0.7	4.2	0.86	3.2186	13.8
24	1978	1	24	2	10.3	0.86	3.2186	18.2
25	1978	1	25	2.5	7.4	0.86	3.2186	2
26	1978	1	26	0.7	8	0.86	3.2186	0.8
27	1978	1	27	0.5	5.6	0.86	3.2186	0.3
28	1978	1	28	2.6	8.1	0.86	3.2186	8.8
29	1978	1	29	1.1	4.2	0.86	3.2186	3.9
30	1978	1	30	1	4.3	0.86	3.2186	1.1
31	1978	1	31	1.7	5.6	0.86	3.2186	3.7
32	1978	2	1	0.1	7.5	0.92	3.9292	6.5
33	1978	2	2	3.9	5.9	0.92	3.9292	7.8
34	1978	2	3	0.9	4.3	0.92	3.9292	0
35	1978	2	4	-2	4.4	0.92	3.9292	0
36	1978	2	5	-0.7	3.6	0.92	3.9292	2.5
37	1978	2	6	1.4	5.2	0.92	3.9292	2.6
38	1978	2	7	2.4	4.9	0.92	3.9292	0.6
39	1978	2	8	-0.5	1.4	0.92	3.9292	0
40	1978	2	9	-3.3	1	0.92	3.9292	0
41	1978	2	10	-3.3	-1.5	0.92	3.9292	1.6
42	1978	2	11	-3.9	-2	0.6	4.598	3.1
43	1978	2	12	-6.3	0.8	0.6	4.598	0.8
44	1978	2	13	-2.8	3.3	0.6	4.598	0
45	1978	2	14	-5.8	0.6	0.6	4.598	0.3
46	1978	2	15	-4	3	0.6	4.598	10.3
47	1978	2	16	-2.4	4.7	0.6	4.598	8.3
48	1978	2	17	0.2	7.6	0.6	4.598	2.8
49	1978	2	18	-1.5	3.3	0.6	4.598	9.2
50	1978	2	19	-0.6	11.4	0.6	4.598	9.6
51	1978	2	20	0.4	2.2	0.6	4.598	0
52	1978	2	21	0.8	5.9	0.98	4.7652	0
53	1978	2	22	3.5	11	0.98	4.7652	0
54	1978	2	23	8.9	14.6	0.98	4.7652	3.1
55	1978	2	24	8.1	12.1	0.98	4.7652	15.1
56	1978	2	25	6.1	14.7	0.98	4.7652	6.3
57	1978	2	26	4.9	13.6	0.98	4.7652	3.6
58	1978	2	27	3.1	10.2	0.98	4.7652	0.6
59	1978	2	28	2.5	13.8	0.98	4.7652	0
60	1978	3	1	2.9	10.7	1.54	8.6944	4
61	1978	3	2	3.4	10.9	1.54	8.6944	1.8
62	1978	3	3	2.2	14.1	1.54	8.6944	0
63	1978	3	4	8.9	14	1.54	8.6944	0
64	1978	3	5	5.4	7.7	1.54	8.6944	0
65	1978	3	6	1.8	9.3	1.54	8.6944	0
66	1978	3	7	0.2	11.6	1.54	8.6944	0
67	1978	3	8	0.7	11.4	1.54	8.6944	0
68	1978	3	9	5.6	15.4	1.54	8.6944	0
69	1978	3	10	1.6	16.7	1.54	8.6944	0
70	1978	3	11	7.5	18.6	1.57	7.524	0
71	1978	3	12	4.9	16.7	1.57	7.524	3.6
72	1978	3	13	6.4	10.6	1.57	7.524	0
73	1978	3	14	1	9.1	1.57	7.524	2.1
74	1978	3	15	3.5	10.6	1.57	7.524	5.9
75	1978	3	16	4.1	8.9	1.57	7.524	10.1
76	1978	3	17	1	5.9	1.57	7.524	0.3
77	1978	3	18	0	6.1	1.57	7.524	0.9
78	1978	3	19	-1.1	8.6	1.57	7.524	14.1
79	1978	3	20	3.7	12.4	1.57	7.524	20.5
80	1978	3	21	3.2	8.3	1.76	9.9066	4
81	1978	3	22	0.4	7.6	1.76	9.9066	11.1
82	1978	3	23	4.3	11.2	1.76	9.9066	0.4
83	1978	3	24	2	9	1.76	9.9066	3.6
84	1978	3	25	3.1	8.3	1.76	9.9066	8.3
85	1978	3	26	4	10	1.76	9.9066	5.2
86	1978	3	27	4.4	11	1.76	9.9066	2.8
87	1978	3	28	6.3	18.1	1.76	9.9066	0
88	1978	3	29	9	15.3	1.76	9.9066	1
89	1978	3	30	7.8	10.6	1.76	9.9066	10.4
90	1978	3	31	6.4	12.9	1.76	9.9066	0
91	1978	4	1	4.5	12.8	2.45	12.2892	0.2
92	1978	4	2	5	14.8	2.45	12.2892	0
93	1978	4	3	6	11.7	2.45	12.2892	0.2
94	1978	4	4	8.2	14.7	2.45	12.2892	0
95	1978	4	5	6.3	14.1	2.45	12.2892	0
96	1978	4	6	5	9.1	2.45	12.2892	0
97	1978	4	7	1.1	13.3	2.45	12.2892	0
98	1978	4	8	3.2	15.4	2.45	12.2892	0
99	1978	4	9	3.4	17.3	2.45	12.2892	0
100	1978	4	10	6.7	10.9	2.45	12.2892	0
101	1978	4	11	1.9	8.6	1.9	11.5786	1.4
102	1978	4	12	-0.3	8.2	1.9	11.5786	0
103	1978	4	13	0.1	10.6	1.9	11.5786	5.1
104	1978	4	14	1	7.3	1.9	11.5786	4.3
105	1978	4	15	0.8	6	1.9	11.5786	3.2
106	1978	4	16	1.8	9.2	1.9	11.5786	0
107	1978	4	17	-0.7	10.4	1.9	11.5786	0
108	1978	4	18	-1.1	6.8	1.9	11.5786	3
109	1978	4	19	5.3	12.8	1.9	11.5786	3.4
110	1978	4	20	3.8	12	1.9	11.5786	4
111	1978	4	21	2.6	13.3	2.63	15.675	0.6
112	1978	4	22	2.6	16.1	2.63	15.675	0
113	1978	4	23	5.5	17.1	2.63	15.675	0
114	1978	4	24	3.7	18.1	2.63	15.675	0
115	1978	4	25	5.1	18.2	2.63	15.675	0
116	1978	4	26	8.4	15.9	2.63	15.675	0.2
117	1978	4	27	9.1	14.5	2.63	15.675	0.2
118	1978	4	28	4.7	16.8	2.63	15.675	0
119	1978	4	29	5.7	17.5	2.63	15.675	12.5
120	1978	4	30	8.6	14.3	2.63	15.675	8
121	1978	5	1	9.2	14.3	2.64	14.212	0
122	1978	5	2	9	16.4	2.64	14.212	0
123	1978	5	3	2.9	18.7	2.64	14.212	0.8
124	1978	5	4	9.9	20.3	2.64	14.212	0
125	1978	5	5	12.2	15.3	2.64	14.212	2.4
126	1978	5	6	8	17	2.64	14.212	7.7
127	1978	5	7	7	13.6	2.64	14.212	8.6
128	1978	5	8	7.8	15.1	2.64	14.212	0.2
129	1978	5	9	11	14.9	2.64	14.212	0
130	1978	5	10	6.2	19.3	2.64	14.212	0
131	1978	5	11	8.1	15.4	2.93	15.8422	0
132	1978	5	12	7.8	14.3	2.93	15.8422	3.5
133	1978	5	13	5.9	11.2	2.93	15.8422	2.5
134	1978	5	14	6.7	12	2.93	15.8422	1.4
135	1978	5	15	7.4	15.1	2.93	15.8422	2.1
136	1978	5	16	4	19.3	2.93	15.8422	0
137	1978	5	17	9.3	21.7	2.93	15.8422	0
138	1978	5	18	10.8	20.6	2.93	15.8422	5.2
139	1978	5	19	11.3	16.7	2.93	15.8422	7.4
140	1978	5	20	10.8	20.1	2.93	15.8422	0
141	1978	5	21	11	20.8	4.08	18.9772	10.6
142	1978	5	22	9	10.9	4.08	18.9772	9.2
143	1978	5	23	9	14.5	4.08	18.9772	3.6
144	1978	5	24	8.8	17	4.08	18.9772	0
145	1978	5	25	9.9	12.1	4.08	18.9772	0
146	1978	5	26	11	19.2	4.08	18.9772	0
147	1978	5	27	11.4	23.9	4.08	18.9772	0
148	1978	5	28	11.4	24.4	4.08	18.9772	0
149	1978	5	29	13.4	25.2	4.08	18.9772	0
150	1978	5	30	14.1	26.4	4.08	18.9772	0
151	1978	5	31	10.7	25	4.08	18.9772	0
152	1978	6	1	12.7	26.5	4.86	22.8228	0
153	1978	6	2	12.3	26.6	4.86	22.8228	0
154	1978	6	3	14.3	25.6	4.86	22.8228	0
155	1978	6	4	13	26.5	4.86	22.8228	0
156	1978	6	5	15.4	27	4.86	22.8228	0
157	1978	6	6	13.3	26.1	4.86	22.8228	0.2
158	1978	6	7	14.4	25.2	4.86	22.8228	0.4
159	1978	6	8	15.4	24.1	4.86	22.8228	0
160	1978	6	9	13.8	26.9	4.86	22.8228	0.4
161	1978	6	10	14.7	23.9	4.86	22.8228	0
162	1978	6	11	9.8	19.6	3.6	17.974	0
163	1978	6	12	10.2	23.3	3.6	17.974	0
164	1978	6	13	9.8	19.8	3.6	17.974	0
165	1978	6	14	9	22.4	3.6	17.974	0
166	1978	6	15	11.2	19.8	3.6	17.974	5.9
167	1978	6	16	10.9	17	3.6	17.974	3.9
168	1978	6	17	9.5	13.2	3.6	17.974	7.6
169	1978	6	18	8.2	16.6	3.6	17.974	3.3
170	1978	6	19	11	17	3.6	17.974	2.9
171	1978	6	20	7	21.2	3.6	17.974	0.7
172	1978	6	21	9	22.8	3.63	16.1766	1.8
173	1978	6	22	11.2	19.5	3.63	16.1766	0.2
174	1978	6	23	13.3	16.8	3.63	16.1766	4.5
175	1978	6	24	9.6	18.1	3.63	16.1766	4
176	1978	6	25	8.9	17.9	3.63	16.1766	0.9
177	1978	6	26	7.7	18.1	3.63	16.1766	1.3
178	1978	6	27	10.9	15.3	3.63	16.1766	0.2
179	1978	6	28	9.9	16.7	3.63	16.1766	0
180	1978	6	29	11.7	22.4	3.63	16.1766	0
181	1978	6	30	12.1	23.4	3.63	16.1766	6.6
182	1978	7	1	14.3	22.3	3.1	12.2056	0
183	1978	7	2	10.2	22.2	3.1	12.2056	1.8
184	1978	7	3	15.2	21.8	3.1	12.2056	3.9
185	1978	7	4	12.2	18.7	3.1	12.2056	1.6
186	1978	7	5	10.3	16.8	3.1	12.2056	9.8
187	1978	7	6	11.8	17.2	3.1	12.2056	7.6
188	1978	7	7	11.2	16.7	3.1	12.2056	0
189	1978	7	8	11	20.5	3.1	12.2056	0
190	1978	7	9	13.9	16.8	3.1	12.2056	1.5
191	1978	7	10	13.1	21.1	3.1	12.2056	0.3
192	1978	7	11	12.9	24.7	5.11	22.5302	0.2
193	1978	7	12	16.9	25.7	5.11	22.5302	0
194	1978	7	13	16.5	27	5.11	22.5302	0
195	1978	7	14	17.4	27.8	5.11	22.5302	0
196	1978	7	15	12.7	22.9	5.11	22.5302	0
197	1978	7	16	12.1	26	5.11	22.5302	0
198	1978	7	17	12.3	28.3	5.11	22.5302	0
199	1978	7	18	17.7	23.9	5.11	22.5302	3
200	1978	7	19	14.9	21.9	5.11	22.5302	0.3
201	1978	7	20	12.4	19.8	5.11	22.5302	1.8
202	1978	7	21	13.1	20.4	4.79	22.1958	0
203	1978	7	22	9.1	23.2	4.79	22.1958	0
204	1978	7	23	12.5	25.9	4.79	22.1958	0
205	1978	7	24	12.8	28.9	4.79	22.1958	0
206	1978	7	25	15.7	28	4.79	22.1958	0
207	1978	7	26	15.2	22	4.79	22.1958	7.2
208	1978	7	27	15.5	26.6	4.79	22.1958	0
209	1978	7	28	14	30	4.79	22.1958	0
210	1978	7	29	16.8	32.2	4.79	22.1958	0
211	1978	7	30	18	31.9	4.79	22.1958	0.4
212	1978	7	31	18	21.8	4.79	22.1958	6.1
213	1978	8	1	14	20	3.19	14.1284	1.6
214	1978	8	2	13	26.2	3.19	14.1284	3.1
215	1978	8	3	13.9	24.3	3.19	14.1284	0
216	1978	8	4	12	25.2	3.19	14.1284	0
217	1978	8	5	13.3	25.7	3.19	14.1284	0
218	1978	8	6	15.4	26.9	3.19	14.1284	6.6
219	1978	8	7	13.3	16.3	3.19	14.1284	23.1
220	1978	8	8	12	20	3.19	14.1284	0.4
221	1978	8	9	12.6	18.4	3.19	14.1284	3.9
222	1978	8	10	12	20	3.19	14.1284	1.8
223	1978	8	11	10.9	21.6	3.93	19.9804	0
224	1978	8	12	10.8	22.1	3.93	19.9804	0.1
225	1978	8	13	13.5	23.1	3.93	19.9804	0
226	1978	8	14	9.9	24.2	3.93	19.9804	0
227	1978	8	15	11.4	23.4	3.93	19.9804	1.8
228	1978	8	16	16.9	24	3.93	19.9804	0
229	1978	8	17	12.9	23.5	3.93	19.9804	0
230	1978	8	18	12.1	23.9	3.93	19.9804	0
231	1978	8	19	11.9	26.6	3.93	19.9804	0
232	1978	8	20	13.4	28.7	3.93	19.9804	0
233	1978	8	21	16.1	28.7	4.17	20.3566	0
234	1978	8	22	14.9	29.2	4.17	20.3566	0
235	1978	8	23	15.6	27.9	4.17	20.3566	0
236	1978	8	24	16.3	26.6	4.17	20.3566	0
237	1978	8	25	14.8	27.2	4.17	20.3566	0
238	1978	8	26	12.4	21.1	4.17	20.3566	0
239	1978	8	27	9.9	21.3	4.17	20.3566	0
240	1978	8	28	11.3	21.1	4.17	20.3566	0
241	1978	8	29	10.1	23	4.17	20.3566	0
242	1978	8	30	10.4	19	4.17	20.3566	0
243	1978	8	31	9.4	17.2	4.17	20.3566	0
244	1978	9	1	11.9	17.7	2.61	13.6686	0
245	1978	9	2	7.2	20.6	2.61	13.6686	0
246	1978	9	3	5.5	21.8	2.61	13.6686	0
247	1978	9	4	8.1	24	2.61	13.6686	0
248	1978	9	5	10.7	25	2.61	13.6686	0.8
249	1978	9	6	14.6	20.8	2.61	13.6686	3.1
250	1978	9	7	13.3	20.4	2.61	13.6686	5
251	1978	9	8	11.5	23.1	2.61	13.6686	4.1
252	1978	9	9	14.9	22.3	2.61	13.6686	2.4
253	1978	9	10	12.3	24	2.61	13.6686	0
254	1978	9	11	11.2	26	3.22	18.4338	3.3
255	1978	9	12	12.3	18.7	3.22	18.4338	0
256	1978	9	13	7	22.1	3.22	18.4338	0
257	1978	9	14	8.8	26.2	3.22	18.4338	0
258	1978	9	15	10.9	23	3.22	18.4338	0
259	1978	9	16	8.9	24.3	3.22	18.4338	0
260	1978	9	17	9.3	25.8	3.22	18.4338	0
261	1978	9	18	13.3	22.6	3.22	18.4338	0
262	1978	9	19	10	20.4	3.22	18.4338	0
263	1978	9	20	8.4	17.8	3.22	18.4338	0
264	1978	9	21	6.2	20.1	2.09	12.6236	0
265	1978	9	22	11	22.1	2.09	12.6236	0
266	1978	9	23	9.6	25.3	2.09	12.6236	0
267	1978	9	24	8.2	27.2	2.09	12.6236	0
268	1978	9	25	7.5	26.4	2.09	12.6236	0
269	1978	9	26	8.5	24.9	2.09	12.6236	0
270	1978	9	27	9.4	15.9	2.09	12.6236	7.1
271	1978	9	28	9.4	13.2	2.09	12.6236	0.4
272	1978	9	29	11.3	16.4	2.09	12.6236	2.5
273	1978	9	30	9.3	14	2.09	12.6236	2
274	1978	10	1	4.8	12.8	1.47	9.9902	2.2
275	1978	10	2	4.8	14	1.47	9.9902	0
276	1978	10	3	10	13.2	1.47	9.9902	2.3
277	1978	10	4	8.3	11.7	1.47	9.9902	0
278	1978	10	5	4.2	15	1.47	9.9902	0
279	1978	10	6	3.5	17.9	1.47	9.9902	0
280	1978	10	7	6.9	17.6	1.47	9.9902	0
281	1978	10	8	4.5	22.9	1.47	9.9902	0
282	1978	10	9	6.6	23	1.47	9.9902	0
283	1978	10	10	7.3	22.5	1.47	9.9902	0
284	1978	10	11	7.5	24.1	1.22	8.569	0
285	1978	10	12	7.5	21.3	1.22	8.569	0
286	1978	10	13	8.4	21	1.22	8.569	0
287	1978	10	14	5.4	22	1.22	8.569	0
288	1978	10	15	6.7	19.1	1.22	8.569	0
289	1978	10	16	12	18.3	1.22	8.569	0
290	1978	10	17	7.4	10.6	1.22	8.569	6.2
291	1978	10	18	6.1	11.8	1.22	8.569	0
292	1978	10	19	4	13.9	1.22	8.569	0
293	1978	10	20	2.8	12.3	1.22	8.569	0
294	1978	10	21	7.7	11	0.75	5.4758	0
295	1978	10	22	2.9	14.3	0.75	5.4758	0
296	1978	10	23	8.8	15.4	0.75	5.4758	0
297	1978	10	24	5.8	9.9	0.75	5.4758	0
298	1978	10	25	7.3	13.5	0.75	5.4758	0
299	1978	10	26	10.4	13.3	0.75	5.4758	0
300	1978	10	27	7.2	14.3	0.75	5.4758	0
301	1978	10	28	6.6	16.4	0.75	5.4758	0
302	1978	10	29	5.4	14.9	0.75	5.4758	0
303	1978	10	30	-0.4	7	0.75	5.4758	0
304	1978	10	31	3.3	4.7	0.75	5.4758	0
305	1978	11	1	2	4	0.25	3.6784	0
306	1978	11	2	2	4.3	0.25	3.6784	0
307	1978	11	3	2.1	5.6	0.25	3.6784	0
308	1978	11	4	3.8	8	0.25	3.6784	0.7
309	1978	11	5	5.3	9.6	0.25	3.6784	0.4
310	1978	11	6	1.7	6.8	0.25	3.6784	0
311	1978	11	7	4.2	9.1	0.25	3.6784	0
312	1978	11	8	-0.3	9.6	0.25	3.6784	0
313	1978	11	9	-0.8	10	0.25	3.6784	0
314	1978	11	10	-2.7	3	0.25	3.6784	0
315	1978	11	11	-0.9	1.4	0.18	3.0096	0
316	1978	11	12	-2.1	2.4	0.18	3.0096	0
317	1978	11	13	-0.6	12.8	0.18	3.0096	0.5
318	1978	11	14	7.4	12.5	0.18	3.0096	0
319	1978	11	15	7.2	13	0.18	3.0096	0
320	1978	11	16	4.8	8.3	0.18	3.0096	1.3
321	1978	11	17	-0.6	8.2	0.18	3.0096	0
322	1978	11	18	-0.7	3.1	0.18	3.0096	0
323	1978	11	19	0.3	4.2	0.18	3.0096	0
324	1978	11	20	-2.1	8.8	0.18	3.0096	1.2
325	1978	11	21	4.7	9.4	0.37	3.9292	0
326	1978	11	22	-2.2	8.1	0.37	3.9292	0
327	1978	11	23	-0.7	7.4	0.37	3.9292	0
328	1978	11	24	0.4	3	0.37	3.9292	0
329	1978	11	25	0.9	5.5	0.37	3.9292	2.3
330	1978	11	26	0.6	4	0.37	3.9292	0
331	1978	11	27	-2.8	3.2	0.37	3.9292	0
332	1978	11	28	-0.8	1.8	0.37	3.9292	0
333	1978	11	29	-2.1	1.8	0.37	3.9292	0
334	1978	11	30	-4.1	0.3	0.37	3.9292	0
335	1978	12	1	-2.7	1.8	0.36	3.3858	0
336	1978	12	2	-7.1	0.1	0.36	3.3858	0
337	1978	12	3	-6	3.2	0.36	3.3858	0
338	1978	12	4	-1.8	1.7	0.36	3.3858	4.8
339	1978	12	5	-0.2	2.4	0.36	3.3858	0
340	1978	12	6	-2.6	0.4	0.36	3.3858	0
341	1978	12	7	-5.9	3.1	0.36	3.3858	1.6
342	1978	12	8	-1	12	0.36	3.3858	14.6
343	1978	12	9	7	12.8	0.36	3.3858	0
344	1978	12	10	1.8	13.6	0.36	3.3858	0
345	1978	12	11	2	15.9	0.67	2.3408	4.6
346	1978	12	12	7.6	13	0.67	2.3408	4.8
347	1978	12	13	7	12.7	0.67	2.3408	1.4
348	1978	12	14	5	7.8	0.67	2.3408	3.7
349	1978	12	15	3.6	9.3	0.67	2.3408	3.5
350	1978	12	16	4.8	6.7	0.67	2.3408	4.6
351	1978	12	17	2.3	5.2	0.67	2.3408	2.4
352	1978	12	18	-1.9	0.4	0.67	2.3408	0
353	1978	12	19	-2.9	-1	0.67	2.3408	0
354	1978	12	20	-1.9	1.7	0.67	2.3408	0
355	1978	12	21	-1	2.9	0.58	2.2572	0
356	1978	12	22	-3.2	-0.8	0.58	2.2572	0
357	1978	12	23	-1.1	2.8	0.58	2.2572	6.6
358	1978	12	24	-0.3	9.4	0.58	2.2572	1.6
359	1978	12	25	6.2	12.1	0.58	2.2572	0.6
360	1978	12	26	4.4	12	0.58	2.2572	0
361	1978	12	27	2.8	14	0.58	2.2572	1
362	1978	12	28	8.4	10.9	0.58	2.2572	2.4
363	1978	12	29	8.7	9.9	0.58	2.2572	13.2
364	1978	12	30	6.8	11.4	0.58	2.2572	14.4
365	1978	12	31	8.2	11.3	0.58	2.2572	2.3
