# Supplementary material for: Optimization of black-box models with uncertain climatic inputs—Application to sunflower ideotype design
Source: PLoS One. 2017 May 25;12(5):e0176815. doi: 10.1371/journal.pone.0176815 (PMC5444610; doi:10.1371/journal.pone.0176815)
Supplement: S1 Dataset and Code — The dataset used throughout this manuscript and the R code used to call the SUNFLO model and run the proposed algorithm are provided in a single archive file. (TGZ) [file pone.0176815.s001.tgz › supplementary/data/climate/84007004_1981.txt]

JourJ	Annee	Mois	Jour	Tmin	Tmax	ETP	RAD	Pluie
1	1981	1	1	2.3	9.7	1.4	5	0
2	1981	1	2	4.8	8.8	0.7	7.1	0
3	1981	1	3	5.5	13.5	0.3	6.8	0
4	1981	1	4	6.4	16.6	1	3.9	0
5	1981	1	5	3.8	7	0.9	7.2	0
6	1981	1	6	-0.9	11.6	1.2	4.5	0
7	1981	1	7	1.9	4.3	0.9	6.6	0
8	1981	1	8	0.6	3.8	0.8	7.4	0
9	1981	1	9	-2.4	4.2	0.2	7.2	0
10	1981	1	10	-6.3	2.8	0.6	3.7	9.5
11	1981	1	11	0	3.6	0.2	1.3	12
12	1981	1	12	2.2	5.8	0.8	3.1	12.1
13	1981	1	13	2.2	3.6	1.7	3.3	0
14	1981	1	14	0.4	5	0.9	8.6	0
15	1981	1	15	-0.8	10.6	0.2	3.8	0.1
16	1981	1	16	1.8	7.4	0.3	8	0.4
17	1981	1	17	0.9	13.4	0.4	5.1	0
18	1981	1	18	-0.2	10.3	0.3	7.1	0
19	1981	1	19	-0.8	13.2	0.3	6.4	0.2
20	1981	1	20	4	9.3	1	4.6	2.3
21	1981	1	21	3.4	7.4	1.6	8.5	0
22	1981	1	22	3.3	8.6	1.5	8.7	0
23	1981	1	23	1	8.3	0.5	8.7	0
24	1981	1	24	-5.1	8.2	0.5	9.6	0
25	1981	1	25	0.4	9.2	2.3	9	0
26	1981	1	26	5.2	10	1.2	8.8	0
27	1981	1	27	2.7	9.1	0.6	7.9	0
28	1981	1	28	-3.2	8.8	0.3	8.4	0
29	1981	1	29	0	11	0	7.8	0
30	1981	1	30	-4.7	11.9	0.2	9.3	0
31	1981	1	31	-4.5	12	0.3	10.2	0
32	1981	2	1	-5	12.5	0.4	10.5	0
33	1981	2	2	-3.8	13.7	0.7	10.6	0
34	1981	2	3	-3.9	13.6	0.5	10.1	1
35	1981	2	4	4.6	12.9	0.9	5.1	0
36	1981	2	5	2.3	7.7	1.2	10.8	0
37	1981	2	6	2.2	13.1	1.7	10.7	0
38	1981	2	7	8.5	15.6	0.8	10	0
39	1981	2	8	4	13.2	0.4	10.9	0
40	1981	2	9	0	12.3	0.1	2.8	0.4
41	1981	2	10	6.4	11.5	0.9	7.4	0
42	1981	2	11	3.2	7.6	2.4	11.1	0
43	1981	2	12	0.7	7.5	1.2	8.2	0
44	1981	2	13	-3.1	10.3	0.9	11.1	0
45	1981	2	14	-3.4	8	0.9	12.4	0
46	1981	2	15	-4.2	10.6	0.5	12.1	0
47	1981	2	16	-3.4	8.9	0.7	4.4	0
48	1981	2	17	-3.5	9.7	1.1	10.7	0
49	1981	2	18	0.4	5.6	1.7	12.1	0
50	1981	2	19	-1.8	5.6	1.1	8.7	2.7
51	1981	2	20	-1	4.4	1.4	6.2	0
52	1981	2	21	0	5.8	1.6	13.2	0
53	1981	2	22	-4.3	5.7	1	6	0
54	1981	2	23	-2.4	11.8	1	11.3	0
55	1981	2	24	0.4	10.1	1.1	6.6	0
56	1981	2	25	3	8.7	1.6	9.2	0
57	1981	2	26	-2	12.4	0.7	12.3	0
58	1981	2	27	0.9	8.5	1	1.6	2.3
59	1981	2	28	4.9	7.4	1.1	1.6	0
60	1981	3	1	4.3	8.7	0.8	4.3	1.4
61	1981	3	2	6.2	11.1	0.7	4.8	0.6
62	1981	3	3	5.7	15.5	1.3	9.4	0.3
63	1981	3	4	5	12.8	2	15.7	0
64	1981	3	5	0.8	14.4	1.5	16.2	0.6
65	1981	3	6	6	11.8	0.6	3	0.4
66	1981	3	7	5.5	16.2	1.5	12.1	0
67	1981	3	8	6.3	14.7	1	4.5	0
68	1981	3	9	7.1	21.1	2	11.6	0
69	1981	3	10	8.6	17.8	1.5	10.2	0
70	1981	3	11	9.9	13.9	0.8	4.4	0
71	1981	3	12	10.2	19.1	1.5	8.3	0
72	1981	3	13	4.6	16.7	1.9	14	0
73	1981	3	14	0.9	15.4	1.5	14.6	1.5
74	1981	3	15	6.7	13.1	1.1	8.1	0.8
75	1981	3	16	-0.1	15	1.5	16.6	0
76	1981	3	17	1.2	12.4	2.1	17.5	0
77	1981	3	18	1.3	8.3	3.4	17.9	0
78	1981	3	19	4	15.1	3.4	20	0
79	1981	3	20	0.2	16.1	2.4	13.4	0
80	1981	3	21	6.9	19.6	2.2	17.2	0
81	1981	3	22	8.3	15.6	1.3	9.3	4.2
82	1981	3	23	4.1	19.1	2	14.8	0.4
83	1981	3	24	9.2	23.4	2.5	17.8	0
84	1981	3	25	7.6	23.5	2.6	18.7	3.9
85	1981	3	26	12.3	19.3	1.3	8.4	0
86	1981	3	27	5.1	19.7	2.3	19.4	0
87	1981	3	28	7.2	15.2	0.7	4.2	2.5
88	1981	3	29	11.4	16.6	1.6	5.6	8.7
89	1981	3	30	10.4	16	1.7	8.6	25.5
90	1981	3	31	10.1	11.9	0.4	2	19.1
91	1981	4	1	11	14	1.4	5.1	13.1
92	1981	4	2	9.7	16.6	1.6	10.3	0.3
93	1981	4	3	6.3	21	2.6	20.6	0
94	1981	4	4	8.6	21.7	2.6	17.5	0
95	1981	4	5	12.2	22.2	3	17.9	0
96	1981	4	6	9.1	19.3	2.6	19.7	0
97	1981	4	7	6	20.4	2.2	15.3	0
98	1981	4	8	9.7	22.5	2.7	17.5	0
99	1981	4	9	8.3	22.7	2.9	19.9	0
100	1981	4	10	9.3	20.5	2.2	13.3	0
101	1981	4	11	12.1	21.3	2.5	11.9	0
102	1981	4	12	8.4	23	2.7	15.9	0
103	1981	4	13	8.3	22.5	3.2	20.7	0
104	1981	4	14	5.4	22.2	3	22.1	0
105	1981	4	15	7.9	22.7	3.3	22.1	0
106	1981	4	16	7.3	21.5	2.2	14.1	1.9
107	1981	4	17	8.8	19.7	3.8	22	0
108	1981	4	18	7.4	16.8	5	24.3	0
109	1981	4	19	5.1	16.7	4.2	24.9	0
110	1981	4	20	5.4	15.8	3.3	19	0.8
111	1981	4	21	7.8	17.2	3.1	15	0
112	1981	4	22	8.5	19.5	3.2	17	3
113	1981	4	23	9.2	17.5	2.7	12	4.1
114	1981	4	24	6.6	11.5	1.3	5.5	1.7
115	1981	4	25	5.3	17.6	2.9	19.5	10
116	1981	4	26	4.6	13.8	2.4	17.9	0
117	1981	4	27	0.2	14	2.7	21.4	0.1
118	1981	4	28	0.8	15.6	3.3	25	0
119	1981	4	29	6.6	17.8	5	26.3	0
120	1981	4	30	9.3	21	4.7	25.3	0
121	1981	5	1	12.1	21.6	5.5	26.4	0
122	1981	5	2	10.9	20.5	4.5	25.6	0
123	1981	5	3	9.3	14.7	3.7	22.8	0
124	1981	5	4	7.9	17.9	3.4	17.7	0
125	1981	5	5	4.4	18.7	3.7	23.3	0
126	1981	5	6	8.5	24.5	4.7	27.8	0
127	1981	5	7	6	22	4	19.4	1.3
128	1981	5	8	12.5	21.8	3.3	16.7	0
129	1981	5	9	9.9	23.3	3.6	14.9	4.9
130	1981	5	10	12.7	14.5	0.3	1.8	31.9
131	1981	5	11	8.6	15.7	2.5	13.4	5.7
132	1981	5	12	10	15.8	2.4	12	0
133	1981	5	13	5.8	19.8	3.9	25.6	0
134	1981	5	14	11	22.2	3.9	24.3	0
135	1981	5	15	11.5	20	3.2	18.3	0
136	1981	5	16	10.4	19.5	3.1	14.6	0.3
137	1981	5	17	8.4	22	4.3	27.7	0
138	1981	5	18	7.4	22.8	4.4	27.7	0
139	1981	5	19	8.3	24.4	4	25.6	0
140	1981	5	20	9.4	25.6	3.9	18.7	0
141	1981	5	21	9.7	21.8	1.8	6.4	8.9
142	1981	5	22	10.9	23	5.5	29	0
143	1981	5	23	13.1	25	5	26.8	0
144	1981	5	24	13.5	25.5	5.4	26.3	0
145	1981	5	25	15.6	20.3	2.9	8.6	5.7
146	1981	5	26	10.8	17.4	2.9	14.4	1.4
147	1981	5	27	6.7	19.8	3.1	20.8	2.7
148	1981	5	28	7.7	20.7	3.4	20.4	0
149	1981	5	29	9.7	25.2	4.5	26.3	0
150	1981	5	30	14.4	23.6	3.7	17.6	0
151	1981	5	31	10.2	28	4.6	25.3	0
152	1981	6	1	12.3	28.1	4.9	27	0
153	1981	6	2	12.8	28.6	5	26.7	0
154	1981	6	3	13	23.8	3.5	16.8	0.6
155	1981	6	4	9.8	21.5	5.4	28.6	0
156	1981	6	5	13.4	26.2	6.6	30	0
157	1981	6	6	16.9	29.4	6.8	28.5	0
158	1981	6	7	16.7	29.6	5.4	26.7	0
159	1981	6	8	15.2	28.2	5.6	28.7	0
160	1981	6	9	12.4	29.6	5.2	25.3	0
161	1981	6	10	16.8	28	6.4	27.8	0
162	1981	6	11	15.3	32.5	5.9	29.2	0
163	1981	6	12	15.1	32.7	7.9	29.5	0
164	1981	6	13	20.3	28.5	7.8	28.8	0
165	1981	6	14	19.7	32.1	6.5	26.2	0
166	1981	6	15	21	33.5	7.1	28.8	0
167	1981	6	16	21.9	32.8	8.6	28.2	0
168	1981	6	17	16.9	24.6	9	28.1	0
169	1981	6	18	14.2	20.5	8.5	30.4	0
170	1981	6	19	12	21.5	6.2	26.9	0
171	1981	6	20	12.6	24.7	6.4	29.9	0
172	1981	6	21	14.3	24.7	7.8	28.9	0
173	1981	6	22	12.8	21.6	8.2	30.4	0
174	1981	6	23	12.5	21.9	5.5	22.2	0
175	1981	6	24	11.3	26.3	5.2	27	0
176	1981	6	25	13.7	22	2.7	10.3	0
177	1981	6	26	13.3	24.5	5	27.1	2.5
178	1981	6	27	14.2	22.7	2.8	9.3	4.4
179	1981	6	28	15.4	19.6	1.6	6.5	8.6
180	1981	6	29	9.9	21.9	5.6	30.1	0
181	1981	6	30	11.7	22.1	6.6	30	0
182	1981	7	1	13.8	27	5.7	29.7	0
183	1981	7	2	11.9	29.7	4.5	24.3	3.4
184	1981	7	3	18.2	24	3.3	15.9	2.3
185	1981	7	4	11.4	26.4	6.2	30	0
186	1981	7	5	15.6	29	5.3	25	0.9
187	1981	7	6	15.5	30.5	5.8	27.6	0
188	1981	7	7	19.5	30.2	5.8	27.4	0
189	1981	7	8	16	29.6	5.4	27.1	0
190	1981	7	9	15.8	30.4	5.4	26.6	0
191	1981	7	10	15.9	30.3	5.1	22	0
192	1981	7	11	18.5	26.7	7.5	27.9	0
193	1981	7	12	19.9	27.7	8.1	27.9	0
194	1981	7	13	19.9	28.9	7.8	28.7	0
195	1981	7	14	18.4	28.2	8.1	29.1	0
196	1981	7	15	19.6	28.6	7.8	29	0
197	1981	7	16	20.1	31.1	6.4	28.8	0
198	1981	7	17	15.8	30.7	5.5	25.9	5.5
199	1981	7	18	15.3	20.7	4.4	17.2	0.1
200	1981	7	19	14.3	20.4	5.8	23.4	0
201	1981	7	20	15.8	24.7	6.8	27.1	0
202	1981	7	21	17.7	28.1	6.7	28.5	0
203	1981	7	22	13.1	26.8	4.1	20.9	2
204	1981	7	23	14.8	20.8	1.3	6.6	2.9
205	1981	7	24	14.7	24	3.8	18.7	0
206	1981	7	25	13.6	22.9	5.6	26.7	0
207	1981	7	26	13.3	23.4	7	28.4	0
208	1981	7	27	15.4	24.8	7.2	28	0
209	1981	7	28	17.7	27.9	6.5	27.7	0
210	1981	7	29	15.5	30.2	5.1	26.4	0
211	1981	7	30	13.2	28.5	4.6	25.3	0
212	1981	7	31	16.9	29.3	4.5	21.1	0
213	1981	8	1	15	30.8	4	18.4	1.1
214	1981	8	2	16.7	28.7	3	13.3	0
215	1981	8	3	15.8	33	4.8	23.7	0
216	1981	8	4	17.6	36.2	5.4	24.8	0
217	1981	8	5	19.1	35.2	5.3	24.4	0
218	1981	8	6	15.8	33.4	4.9	22.8	0
219	1981	8	7	17	32.2	4.5	21.9	0
220	1981	8	8	19.8	31.3	4.7	18	0
221	1981	8	9	18.7	28.1	6.3	25.8	0
222	1981	8	10	17.2	26.6	6.2	25.7	0
223	1981	8	11	16.4	25.8	6.1	24.4	0
224	1981	8	12	16.3	25.9	4.9	24.7	0
225	1981	8	13	14.8	29.8	4.6	24.1	0
226	1981	8	14	15.7	31	4.4	23.6	0
227	1981	8	15	16.8	30.7	4.5	22.6	0
228	1981	8	16	15	31.5	5	24.4	0
229	1981	8	17	18.9	26.5	5.4	20	0
230	1981	8	18	16	29.2	4.6	22.2	0
231	1981	8	19	14.7	28.3	4	22.3	0
232	1981	8	20	15.2	31.7	4.9	22.1	0
233	1981	8	21	17.7	24.3	6.3	23.6	0
234	1981	8	22	15.6	27.4	5.5	23.7	0
235	1981	8	23	18.3	26.7	7.4	24.2	0
236	1981	8	24	15.7	24.9	6.1	23.7	0
237	1981	8	25	15.5	27	4.5	22.7	0
238	1981	8	26	11.6	27.6	4.5	23	0
239	1981	8	27	18.4	29	5.7	22.6	0
240	1981	8	28	18	28.7	5.3	22.9	0
241	1981	8	29	14.9	29.7	3.9	22.2	0
242	1981	8	30	13.9	28.3	3.6	20.8	0
243	1981	8	31	13.8	27.2	3.3	17.5	0
244	1981	9	1	16	28.6	4.2	19.5	0
245	1981	9	2	18	26	4.9	19.7	0
246	1981	9	3	18.6	25.1	5.8	20	0
247	1981	9	4	15.9	24.4	4.2	20.2	0
248	1981	9	5	11.8	25.6	2.8	18.5	0
249	1981	9	6	11.7	28.1	3.3	19.5	0
250	1981	9	7	16.4	26.7	2.9	13.3	0
251	1981	9	8	16.1	27.3	2.7	10.7	0
252	1981	9	9	16.7	24.2	1.5	7.3	1.7
253	1981	9	10	15.5	24	1.7	9.8	3.9
254	1981	9	11	13.7	29.6	3.2	17.5	0
255	1981	9	12	16.1	27.1	2.8	13.1	19
256	1981	9	13	16.5	25.2	3.4	18.3	0
257	1981	9	14	15.3	23.9	4.1	19.4	0
258	1981	9	15	14.3	26.9	4.1	20.3	0
259	1981	9	16	17	27.2	3.8	18.4	0
260	1981	9	17	14.6	26.4	3.2	19.5	0
261	1981	9	18	15.3	23.2	1.4	5.1	9.1
262	1981	9	19	16	24.6	1.8	8.2	0.6
263	1981	9	20	16.3	26.5	2.8	12.8	0
264	1981	9	21	18.6	29.2	3.6	16.8	0
265	1981	9	22	20.9	27.7	2.9	7.3	0.5
266	1981	9	23	16.2	23	3.6	14.6	0.2
267	1981	9	24	14.9	21	3.1	17.9	0
268	1981	9	25	8.6	23.5	2.4	9.5	0
269	1981	9	26	20	23.3	1.9	4.8	13
270	1981	9	27	9.6	21.7	2.2	16.9	0.7
271	1981	9	28	12.4	18.4	2.8	14.7	0
272	1981	9	29	12.8	19.6	3.8	17.7	0
273	1981	9	30	12.4	21.6	2.6	17.5	0
274	1981	10	1	7.9	22.1	1.7	10	26.7
275	1981	10	2	13.6	19.2	1.1	7.3	0
276	1981	10	3	8.2	22.4	1.7	7.9	1.8
277	1981	10	4	7.9	18	1.3	7.3	0
278	1981	10	5	14.8	24.8	2	9.8	0.2
279	1981	10	6	12.4	28.2	2.2	13.7	0
280	1981	10	7	14.5	23.8	2	15	0
281	1981	10	8	10.7	23.6	1.8	15.3	0
282	1981	10	9	11.1	22.6	1.6	8.4	0
283	1981	10	10	10.4	21.3	1.1	10.8	0
284	1981	10	11	14.3	24.5	2.1	9.8	0
285	1981	10	12	10	17.8	1.2	4.2	0.2
286	1981	10	13	12.8	18	2.3	13.8	0
287	1981	10	14	8.4	19.1	1.9	9	0
288	1981	10	15	7.3	24.1	1.3	13.4	0
289	1981	10	16	9.3	23.7	1.2	13.5	0
290	1981	10	17	8.4	26.1	1.2	12.7	0
291	1981	10	18	9.5	22.7	1.2	6.4	0.3
292	1981	10	19	13.9	19.5	1.9	13.3	0
293	1981	10	20	5.8	18.8	1.1	9.2	2.4
294	1981	10	21	10.8	15	1	7.7	0
295	1981	10	22	4.6	13.8	1.1	13.3	0
296	1981	10	23	0.1	13.7	1.2	12.2	0
297	1981	10	24	6.4	14	1.3	12.9	0
298	1981	10	25	0.7	12.7	0.9	5.8	10.3
299	1981	10	26	5.8	12.6	2.1	10	0
300	1981	10	27	6	12	1.8	11.9	0
301	1981	10	28	1.7	16	0.6	11.8	0
302	1981	10	29	0.3	17.4	0.7	8.5	0
303	1981	10	30	8.2	16.2	1	5.1	0
304	1981	10	31	9.2	21.7	1.3	9.2	0
305	1981	11	1	14.6	20.5	0.9	10.8	0
306	1981	11	2	5.9	19.3	0.3	9.4	0
307	1981	11	3	9.1	16.7	0.7	4.4	0
308	1981	11	4	10.8	14.6	0.6	2.7	0
309	1981	11	5	9.7	14.3	1.2	6.7	0
310	1981	11	6	9.4	13.1	1.4	9.8	0
311	1981	11	7	4.7	10.6	1.8	10.1	0
312	1981	11	8	2.8	8.3	1.1	9	0
313	1981	11	9	1.4	8.2	1.3	9.8	0
314	1981	11	10	0.5	7.5	0.9	9.6	0
315	1981	11	11	-3	9.5	0.4	7.9	0
316	1981	11	12	-3.4	14	1.5	9.8	0
317	1981	11	13	7.8	14.2	1.8	9	0
318	1981	11	14	7.8	12	2.8	9.4	0
319	1981	11	15	4.3	11	1	9.5	0
320	1981	11	16	-0.8	11.3	0.3	9.4	0
321	1981	11	17	-2.2	15.1	0.2	8	0
322	1981	11	18	1.5	14.3	0.1	6.5	0
323	1981	11	19	5.4	14.5	0.6	3.2	0
324	1981	11	20	9.8	17.4	0.7	4.2	0
325	1981	11	21	5.6	16	0.2	5.3	0
326	1981	11	22	4.8	13.1	0.1	5.4	0
327	1981	11	23	3.8	17.5	0.6	4.8	0
328	1981	11	24	6.3	13.9	0.3	2.9	0
329	1981	11	25	6.9	10.5	2.1	8.5	0
330	1981	11	26	3.6	10.4	1	8.4	0
331	1981	11	27	1.8	13.8	0.3	7.3	0.5
332	1981	11	28	5.8	13.9	1	7.2	0
333	1981	11	29	3	8.7	0.7	7.4	0
334	1981	11	30	3.7	10.8	0.5	5.9	0
335	1981	12	1	2.2	8.4	1.5	6.3	0
336	1981	12	2	4	7.6	2.1	4.7	0
337	1981	12	3	3.8	7.6	1.3	7.5	0
338	1981	12	4	2.2	10.1	1.4	7.7	0
339	1981	12	5	5.1	9	1.6	7.6	0
340	1981	12	6	-1.5	10	0.2	6.7	0.9
341	1981	12	7	3.5	11.3	0.4	4	0
342	1981	12	8	3.8	14.7	1	2.9	0
343	1981	12	9	10.5	16.1	0.3	6.5	0
344	1981	12	10	5.7	12.9	0.6	2.6	3
345	1981	12	11	7	16.8	0.4	2.1	0.5
346	1981	12	12	7.8	10.8	0.6	2.6	28.1
347	1981	12	13	2	4.6	0.6	2.6	16.6
348	1981	12	14	2	9.4	0.1	3.4	0.5
349	1981	12	15	3.7	10.5	0.5	2.3	0
350	1981	12	16	3.9	15.5	0	6.4	0
351	1981	12	17	3.1	11.4	0.6	4.5	43.9
352	1981	12	18	7	10.8	0.2	1.8	1.1
353	1981	12	19	0.2	3.7	2.1	6.2	0
354	1981	12	20	-2.8	8.5	0.4	6.9	0.3
355	1981	12	21	-1.3	7.3	0	1.5	2.1
356	1981	12	22	-0.2	5.9	0.3	2.4	5.7
357	1981	12	23	-1.2	5.4	0.2	2.1	6
358	1981	12	24	3.1	11.9	0.4	3.9	0
359	1981	12	25	1.7	6.7	0.5	6.9	0
360	1981	12	26	1	7.9	0.5	7.2	0
361	1981	12	27	-0.2	9.2	1	1.2	0.9
362	1981	12	28	3.9	13.9	0.9	1	24.4
363	1981	12	29	8.2	14.4	0.2	6.1	0
364	1981	12	30	4	16.5	0.8	0.6	2.9
365	1981	12	31	12	15.8	0.9	2.6	0
