# Supplementary material for: Optimization of black-box models with uncertain climatic inputs—Application to sunflower ideotype design
Source: PLoS One. 2017 May 25;12(5):e0176815. doi: 10.1371/journal.pone.0176815 (PMC5444610; doi:10.1371/journal.pone.0176815)
Supplement: S1 Dataset and Code — The dataset used throughout this manuscript and the R code used to call the SUNFLO model and run the proposed algorithm are provided in a single archive file. (TGZ) [file pone.0176815.s001.tgz › supplementary/data/climate/84007004_1993.txt]

JourJ	Annee	Mois	Jour	Tmin	Tmax	ETP	RAD	Pluie
1	1993	1	1	-0.5	4.3	0.5	6.5	0
2	1993	1	2	-2.7	2.7	0.6	2.3	0
3	1993	1	3	-4.4	1.4	0.5	6	0
4	1993	1	4	-8.7	2.8	0.1	6	0
5	1993	1	5	-7.6	6.7	0	7.4	0
6	1993	1	6	-5.7	8.7	0.1	6.6	0
7	1993	1	7	-3.4	15.1	0.3	5.8	0
8	1993	1	8	10.5	14.8	1.4	6.8	0
9	1993	1	9	0	13.7	0.1	6.4	0
10	1993	1	10	0.4	6.9	0.1	2.6	0
11	1993	1	11	3.6	14.5	0.2	4.8	0
12	1993	1	12	2.2	14.9	0.2	5	0
13	1993	1	13	1.5	14.4	0.1	5.7	0
14	1993	1	14	5.8	15.6	0.3	6.3	0
15	1993	1	15	4.3	12.7	0.1	1.4	0
16	1993	1	16	7.1	12.9	0.4	2.2	0
17	1993	1	17	9.8	11.5	0.4	0.9	0
18	1993	1	18	7.4	15	0.5	4.2	0
19	1993	1	19	-0.2	13.1	0.2	6.8	0
20	1993	1	20	0.7	15.5	0.4	7.9	0
21	1993	1	21	3.3	14.8	0.6	7.6	0
22	1993	1	22	-1.5	13.9	0.2	7.6	0
23	1993	1	23	-0.7	17.2	0.4	8.3	0
24	1993	1	24	1.6	17.1	0.4	8.4	0
25	1993	1	25	7.9	16.3	1.8	7.9	0
26	1993	1	26	4.4	8.3	2.3	8.8	0
27	1993	1	27	2.8	12.4	1.1	6.4	0
28	1993	1	28	7.1	14.1	1	8.4	0
29	1993	1	29	-0.6	13.5	0.3	7.3	0
30	1993	1	30	-1.6	12.8	0.3	6	0
31	1993	1	31	4.3	15.4	0.7	7.4	0
32	1993	2	1	-1.5	12.6	0.4	8.6	0
33	1993	2	2	-1.2	11.3	0.4	8.8	0
34	1993	2	3	-0.9	12.3	0.5	9	0
35	1993	2	4	-1.6	12.5	0.6	6.6	0
36	1993	2	5	-0.5	7.9	0.4	2.8	2.5
37	1993	2	6	3.7	15.2	0.7	9.1	0
38	1993	2	7	-1.9	14.3	0.6	9.7	0
39	1993	2	8	0.3	10.6	0.5	3.7	3.5
40	1993	2	9	5.4	8.5	0.4	2.7	2.5
41	1993	2	10	5.8	13.9	0.7	7.1	0
42	1993	2	11	4.2	14.7	0.8	9.5	0
43	1993	2	12	0.2	15.3	0.7	9.1	0
44	1993	2	13	-1.3	14.4	0.7	9.5	0
45	1993	2	14	-1.3	15.4	0.7	10.7	0
46	1993	2	15	-1.2	12.5	1.4	11.4	0
47	1993	2	16	1.5	9	1.6	10.4	0
48	1993	2	17	2.4	8.2	1.7	9.4	0
49	1993	2	18	5.8	13.2	2.1	11.8	0
50	1993	2	19	-1.3	11.9	1.4	12.1	0
51	1993	2	20	5.5	10.5	3.4	12.7	0
52	1993	2	21	4.8	11.8	2.5	7.9	0
53	1993	2	22	2.5	7.1	2.8	11.7	0
54	1993	2	23	1.2	6.5	3.1	13.7	0
55	1993	2	24	-3.2	3.1	2.2	12.8	0
56	1993	2	25	-2.2	5.7	2.3	12.6	0
57	1993	2	26	-0.2	9.6	1.8	12.8	0
58	1993	2	27	-2.3	4.3	0.3	2.3	7.5
59	1993	2	28	0.2	3.4	0.2	1.9	8.5
60	1993	3	1	1.1	3.2	1	2.9	1.5
61	1993	3	2	1.9	8.6	1	4.2	0.5
62	1993	3	3	-1.4	8.7	0.8	5.5	0
63	1993	3	4	2.8	7.3	2.5	13	0
64	1993	3	5	-0.1	8	2.9	13.8	0
65	1993	3	6	1.5	10.6	3.2	15	0
66	1993	3	7	4.9	13.9	3.2	15.6	0
67	1993	3	8	4	9.6	0.9	4	3
68	1993	3	9	-0.7	14.4	1.4	14.2	0
69	1993	3	10	-1.7	15.1	1.5	14.8	0
70	1993	3	11	2.1	15.5	1.4	10.9	0
71	1993	3	12	2.6	14.7	1.5	10.9	0
72	1993	3	13	3.9	15.7	1.7	9.3	0
73	1993	3	14	8.8	18.1	2.3	12.1	0
74	1993	3	15	5.4	10.5	0.3	2.9	15.5
75	1993	3	16	7.4	19.7	2.1	15.5	0
76	1993	3	17	8.2	21.9	3.2	15.9	0
77	1993	3	18	6.2	24	2.4	16.8	0.5
78	1993	3	19	6.3	22.1	2.6	15.4	0
79	1993	3	20	7.2	16.8	1.6	12.7	0
80	1993	3	21	10.3	19.5	2	10.8	3
81	1993	3	22	11.2	19.3	1.8	10.7	0.5
82	1993	3	23	8.5	16.5	1.5	7.6	6
83	1993	3	24	7.8	11.4	2.1	10	2
84	1993	3	25	6.3	12.1	5.4	18.7	0
85	1993	3	26	4.3	10.1	4.8	19.4	0
86	1993	3	27	2.9	11.9	4.5	20	0
87	1993	3	28	4.4	13.9	4.7	19.2	0
88	1993	3	29	4.5	15.7	4.3	19.9	0
89	1993	3	30	2.6	19.9	3.1	19.5	0
90	1993	3	31	2.3	20	2.5	19.2	0
91	1993	4	1	7.1	15.8	1.9	7.3	41.5
92	1993	4	2	5.5	9.1	2.2	6.4	0
93	1993	4	3	7	14.8	4.1	19.1	1
94	1993	4	4	7.2	15.5	2.5	14.5	3.5
95	1993	4	5	2.5	15.7	2.1	14.1	0
96	1993	4	6	8.1	21.8	2.7	16.4	0
97	1993	4	7	9.8	22.2	3.6	21.1	0
98	1993	4	8	13.1	21.4	4.8	21.4	0
99	1993	4	9	7.4	19.9	2.2	14	3.8
100	1993	4	10	11.9	16.2	1.3	6.8	14.7
101	1993	4	11	6.3	16.6	2.1	12.2	0
102	1993	4	12	2.3	17.4	2.3	16.6	4
103	1993	4	13	4.6	16.7	2.2	15.3	0
104	1993	4	14	4.9	17.8	2.2	14	0
105	1993	4	15	6	18.7	2.9	16.2	0
106	1993	4	16	10.3	18.1	5	21.6	0
107	1993	4	17	10	19	5.2	22.2	0
108	1993	4	18	10.2	22.1	4.4	22.8	0
109	1993	4	19	5.7	24.8	3.7	23.1	0
110	1993	4	20	7.3	21	3.8	23.4	0
111	1993	4	21	4.8	23.1	3.5	19	0
112	1993	4	22	7.1	22.5	3.1	16	0
113	1993	4	23	6.1	22.7	3.9	22.8	0
114	1993	4	24	11.8	18.1	2.2	5.8	37
115	1993	4	25	9.3	16.6	1.5	6	14
116	1993	4	26	10.1	16.3	1.7	7.9	22.5
117	1993	4	27	10.4	20.1	2.2	11	11.5
118	1993	4	28	11.3	15.6	1.4	6.8	20.5
119	1993	4	29	6	17.6	1.6	10.2	0.5
120	1993	4	30	10.3	18.9	2	9.9	5.5
121	1993	5	1	9.3	19.4	2.9	17.8	2.5
122	1993	5	2	11.3	19.5	2.4	13.4	0.5
123	1993	5	3	11.7	23.1	4.5	24.5	0
124	1993	5	4	12.3	23.4	4.4	23.9	3.5
125	1993	5	5	8.9	25.3	4.1	23.7	2.5
126	1993	5	6	12.4	23.1	4.9	24	0
127	1993	5	7	11.5	23.7	4.2	22.5	0
128	1993	5	8	10.1	23.4	3.3	18.4	0
129	1993	5	9	12.8	22.8	3.1	15.2	1
130	1993	5	10	11.4	21.9	2.3	8.7	0
131	1993	5	11	16	22.7	4.4	21.5	0
132	1993	5	12	12.9	24.2	3.7	18.6	10.5
133	1993	5	13	12.3	22.5	3.2	16.8	0.5
134	1993	5	14	9.6	23.9	4	23	0
135	1993	5	15	10.2	24.4	4	21.1	0
136	1993	5	16	10.9	24	4.9	26.5	0
137	1993	5	17	10.5	23.8	4.2	21.8	0
138	1993	5	18	10	24.4	4.2	23.1	0
139	1993	5	19	12.9	22.3	2.8	11.9	22
140	1993	5	20	15.1	21.9	4	19.6	13.5
141	1993	5	21	9.4	20	4.8	27.6	0
142	1993	5	22	6.8	22.1	4	24.7	0
143	1993	5	23	8.5	24.7	4.3	24.6	0
144	1993	5	24	10.4	26.2	4	21	0
145	1993	5	25	12	29.1	4.9	25.7	0
146	1993	5	26	12.5	28.7	3.9	15.4	0
147	1993	5	27	17.4	25.3	4.8	19.9	0
148	1993	5	28	12.2	24.3	5	25.5	0
149	1993	5	29	11.5	25	5	26.8	0
150	1993	5	30	13.1	24.9	4.3	21.9	0
151	1993	5	31	14.8	25.5	6.5	28.7	0
152	1993	6	1	10.6	27.5	5.1	27.1	0
153	1993	6	2	15.2	24.9	5	22.3	0
154	1993	6	3	12.7	22.5	6.5	28.7	0
155	1993	6	4	14.9	26	5.9	26.2	0
156	1993	6	5	11.2	30.2	5	25.2	0
157	1993	6	6	12.4	31.8	4.9	23.3	0
158	1993	6	7	16.2	28.8	4.3	19	0.5
159	1993	6	8	15.3	31.5	5.7	26.4	0
160	1993	6	9	14.4	28.3	4.3	19.6	1.5
161	1993	6	10	18.6	25.2	4.1	17.3	5.5
162	1993	6	11	16.4	24.6	4.7	21.7	1
163	1993	6	12	11.1	22.3	4.7	23.1	0.5
164	1993	6	13	11	21.3	3.2	15.5	0
165	1993	6	14	12.9	23.8	5.3	25.5	0
166	1993	6	15	15	25.7	6.2	27	0.5
167	1993	6	16	17.7	29.5	6.6	28.5	0
168	1993	6	17	13.9	28.8	6.1	27.3	0
169	1993	6	18	17.9	29.2	6.4	27.9	0
170	1993	6	19	14.7	29.4	5.4	26.6	0
171	1993	6	20	15	29.8	5.4	26.3	0
172	1993	6	21	15.2	28	4.8	23.8	0
173	1993	6	22	17.5	21.9	1.1	5	13
174	1993	6	23	16	25	3.6	17	0
175	1993	6	24	17.3	25.1	7.5	28.4	0
176	1993	6	25	16.1	27.8	6.7	26.8	0
177	1993	6	26	17.5	28	8.6	29.2	0
178	1993	6	27	20.7	31.6	8.4	28.5	0
179	1993	6	28	20.2	32.3	7.2	27.1	0
180	1993	6	29	18.6	29.1	4.3	17.5	0
181	1993	6	30	15.7	29.6	5.3	25.6	0
182	1993	7	1	16	29.3	3.6	14.7	23.5
183	1993	7	2	14.8	26.2	3.4	16.4	0
184	1993	7	3	14.8	30.9	5.6	27.6	0
185	1993	7	4	16.5	33.7	5.2	22.9	0
186	1993	7	5	19.1	33.2	4.9	18.3	6
187	1993	7	6	18.7	22.4	7.6	26.1	0
188	1993	7	7	15	25.9	7.5	26.6	0
189	1993	7	8	17.4	30.3	6.4	27.3	0
190	1993	7	9	13.1	28.4	5.1	24.8	1
191	1993	7	10	13.9	22.2	1.6	5.8	14
192	1993	7	11	11.4	24.3	5.3	25.9	0
193	1993	7	12	9.1	23.1	5.3	28.2	0
194	1993	7	13	13.4	24.2	6.4	26.7	0
195	1993	7	14	15.2	28.9	5.8	26.4	0
196	1993	7	15	14.3	32.8	5.4	24.9	0
197	1993	7	16	16.8	28.8	3.9	17.1	0
198	1993	7	17	16.1	30.5	4.6	20.5	0
199	1993	7	18	17.3	31	4.9	22.4	0
200	1993	7	19	19.4	27.4	4.8	18.5	0
201	1993	7	20	16.4	26	6.2	27	0
202	1993	7	21	15.3	25	6.5	26.2	0
203	1993	7	22	16	25.9	7.5	27.2	0
204	1993	7	23	17	29.5	7.2	27.2	0
205	1993	7	24	13.8	30.3	5.4	25.9	1.5
206	1993	7	25	16.5	26.3	2.7	10.7	0.5
207	1993	7	26	17.5	26.6	7.3	27	0
208	1993	7	27	17.9	31.1	7.3	26.7	0
209	1993	7	28	20.3	35.4	7	26.5	0
210	1993	7	29	17.4	35.2	5.8	25.4	0
211	1993	7	30	16.5	32	5	22.4	0
212	1993	7	31	18.4	26.2	7.2	26.9	0
213	1993	8	1	17	31.8	6.5	26.1	0
214	1993	8	2	15	32.8	5	23	0
215	1993	8	3	16.8	32.9	5.2	23.1	0
216	1993	8	4	16.1	33.3	5.3	23.6	0
217	1993	8	5	18.8	35.1	5.4	21.3	0
218	1993	8	6	19.3	32.3	5.9	21.4	0
219	1993	8	7	19.9	34.3	6.3	23.7	0
220	1993	8	8	19.2	32.7	5.8	21.5	0
221	1993	8	9	21.4	29.3	7.4	24.7	0
222	1993	8	10	20.1	30.2	5.6	17.4	0
223	1993	8	11	19.9	30.4	6.5	24.9	0
224	1993	8	12	13.7	32.5	4.9	23.5	0
225	1993	8	13	19.7	34.6	5.4	22.9	0
226	1993	8	14	17.8	31.3	4.9	22.3	0.5
227	1993	8	15	18.3	31.8	4.7	20.9	0
228	1993	8	16	16.2	32.8	4.7	21.9	0
229	1993	8	17	15.3	36.1	5	22.7	0
230	1993	8	18	15.9	36.8	5.2	22.2	0
231	1993	8	19	16.6	35.7	5.2	19.2	0
232	1993	8	20	23.5	35.4	6.7	22.9	0
233	1993	8	21	16.2	34.8	4.9	21.5	0
234	1993	8	22	18	30.7	3.9	17.3	0
235	1993	8	23	18.8	31.8	4.3	19.1	12.5
236	1993	8	24	14	26	2.5	12.9	37
237	1993	8	25	15	27.3	3.4	15.3	0
238	1993	8	26	16.7	27.1	3.5	16.4	26
239	1993	8	27	18.5	26.8	4.1	17.6	0
240	1993	8	28	15	20.3	4.9	20.6	0
241	1993	8	29	14.1	23.4	5	21.7	0
242	1993	8	30	10.4	26.6	3.8	21.4	0
243	1993	8	31	12.2	25.3	5.2	21.5	0
244	1993	9	1	14.4	25.4	5.2	21.1	0
245	1993	9	2	11.3	27.7	3.5	19.1	0
246	1993	9	3	10.2	29	3.7	20	0
247	1993	9	4	15.4	23.1	5.5	20.4	0
248	1993	9	5	14	23.4	5.9	21	0
249	1993	9	6	11.7	25.6	3.1	15.1	24
250	1993	9	7	15.2	21.7	1.3	4.2	3
251	1993	9	8	18.3	27.1	3.1	13	0
252	1993	9	9	21	26.7	3.7	14.5	4
253	1993	9	10	13	25.2	2.8	16.2	0
254	1993	9	11	12.8	25	3.2	18.8	0
255	1993	9	12	9.9	24.9	2.8	17.4	0
256	1993	9	13	16.5	24.4	2.8	11.8	0.5
257	1993	9	14	12.9	23.3	2.8	14.4	0
258	1993	9	15	9.2	25	2.6	15.3	0
259	1993	9	16	14.1	25.7	3	17.1	0
260	1993	9	17	12.9	23	1.9	9.9	0
261	1993	9	18	12	25.8	2.2	12.5	0
262	1993	9	19	15	28.9	2.6	13.1	0
263	1993	9	20	14.4	30.4	3	15.8	0
264	1993	9	21	14.4	30.3	2.7	13.8	0
265	1993	9	22	15	27.7	2.3	9.4	87.5
266	1993	9	23	15.2	17.9	0.6	3.2	63
267	1993	9	24	14.1	21	1.9	11.3	12.5
268	1993	9	25	13.3	18	1.9	8.6	0.5
269	1993	9	26	9.1	19.5	2.4	16.9	0
270	1993	9	27	7.7	17.5	1.3	8.6	1.5
271	1993	9	28	7.1	17.1	2	15.2	0
272	1993	9	29	4.6	20.2	1.8	15.5	0
273	1993	9	30	10.2	19.5	0.6	2.9	9
274	1993	10	1	16.2	21.8	2.2	10.2	4
275	1993	10	2	10.9	17.4	1.6	8.4	0
276	1993	10	3	6.5	18.5	1.7	13.1	0
277	1993	10	4	8.6	22.8	1.8	14.5	0
278	1993	10	5	14.1	20.2	0.7	3.3	6
279	1993	10	6	17.2	22.1	2.5	12.5	0.5
280	1993	10	7	14.2	20.9	1.4	6.7	10
281	1993	10	8	13.4	20.6	1.8	9.6	4
282	1993	10	9	6.2	19.2	1.1	8.1	2
283	1993	10	10	13.7	19.4	0.6	2.6	0.5
284	1993	10	11	17	22.7	1.8	6.4	0
285	1993	10	12	18.5	23	2.6	8.8	0
286	1993	10	13	16.2	21.7	2.1	7.3	8
287	1993	10	14	13.6	21.6	2.1	12.7	0
288	1993	10	15	10.1	20.5	1.6	11.9	0
289	1993	10	16	7	19.7	1.3	6.2	1
290	1993	10	17	13	21.8	1.7	10.2	0.5
291	1993	10	18	10.2	22	1.3	9.4	0
292	1993	10	19	10.9	15.9	1	4.3	1.5
293	1993	10	20	11.6	16.9	2.1	12.2	0
294	1993	10	21	9.8	14.5	2.9	11.4	0
295	1993	10	22	7.4	10.2	3.1	6.5	0
296	1993	10	23	7.5	11.5	2	6.8	0
297	1993	10	24	7.5	11.7	1.7	7.9	0
298	1993	10	25	7.7	13.4	1.6	9.8	0
299	1993	10	26	4.2	15.3	1.3	11.1	0
300	1993	10	27	3	16.2	1	8.7	0
301	1993	10	28	8.8	17.7	1.3	8.2	3
302	1993	10	29	9.7	13.5	0.4	2.2	16.5
303	1993	10	30	9.2	18.8	1	8.8	0
304	1993	10	31	8.6	9.9	0.2	1.9	40.5
305	1993	11	1	9	12.5	0.1	1.9	9
306	1993	11	2	11.8	15.8	0.5	2.1	3.5
307	1993	11	3	13.6	19.7	1.3	6.1	1
308	1993	11	4	12.8	16.4	0.5	2.7	2.5
309	1993	11	5	10.9	16.7	0.8	4.2	0
310	1993	11	6	9.7	12.7	0.4	2.7	3
311	1993	11	7	11.1	16.9	0.9	5.7	0
312	1993	11	8	3.3	14	0.7	8.9	0
313	1993	11	9	8.6	14	1.4	9	0
314	1993	11	10	1.8	14.9	0.4	7.8	1
315	1993	11	11	7.9	13.2	0.6	3.2	0
316	1993	11	12	7.4	13.1	1.4	6.6	0
317	1993	11	13	4.7	13.9	0.7	8.3	0
318	1993	11	14	4	16.3	0.6	7.3	0
319	1993	11	15	6.3	9.9	1.9	7.2	0
320	1993	11	16	5.2	10.1	1.7	8.8	0
321	1993	11	17	-1.1	11.8	0.4	8	0
322	1993	11	18	-0.3	10.6	0.4	6	0
323	1993	11	19	4.5	6	0.2	1.6	2.5
324	1993	11	20	2.5	7.2	0.7	6.9	0
325	1993	11	21	-3.9	6.4	0.2	7	0
326	1993	11	22	-1.6	6.2	0.5	7.2	0
327	1993	11	23	-1	10	0.8	1.1	19
328	1993	11	24	1.6	11	0.2	1.4	0.5
329	1993	11	25	-0.3	13.1	0.2	6.7	0.5
330	1993	11	26	-0.5	11	0.3	6.6	0
331	1993	11	27	1.1	8.5	0.4	6.8	0
332	1993	11	28	-2.6	7.4	0.2	7	0
333	1993	11	29	-0.8	5.5	0.8	7.6	0
334	1993	11	30	-1.6	5	0.3	3.3	18
335	1993	12	1	3.3	8.5	0.6	3.7	0
336	1993	12	2	5.5	12.6	1.2	6.7	0
337	1993	12	3	3.3	14.7	0.2	6.5	0
338	1993	12	4	-0.5	16.1	0.2	6.6	0
339	1993	12	5	1.2	13.1	0.5	5.5	0
340	1993	12	6	4.3	11.6	0.4	4.3	0
341	1993	12	7	2.2	12	0.1	5.8	0.5
342	1993	12	8	5.1	14.8	0.2	4.9	0
343	1993	12	9	5	17.4	0.4	4.9	0
344	1993	12	10	2.8	17.7	0.2	6.1	0
345	1993	12	11	6.8	13	0.8	2.6	0
346	1993	12	12	2.5	11.8	0.3	6.6	0
347	1993	12	13	-0.8	11.7	0.2	3.3	0
348	1993	12	14	6.7	13.3	0.4	5.2	0
349	1993	12	15	0	10.7	0.2	4.8	0
350	1993	12	16	8.2	14.4	0.7	5.7	0
351	1993	12	17	3.4	14.2	0.2	6.4	0
352	1993	12	18	1.6	14	0.1	5.8	0
353	1993	12	19	0.1	9.8	0	3.5	2
354	1993	12	20	5	12.6	0.1	2.9	0
355	1993	12	21	5.3	15.3	0.8	4.2	0
356	1993	12	22	2.1	9.7	0.4	5.1	0
357	1993	12	23	4.2	12.2	0.3	4.3	0
358	1993	12	24	4.5	9.6	1	5.1	0
359	1993	12	25	0.4	5	0.3	0.9	7.5
360	1993	12	26	0.4	3.9	1.1	6.7	0
361	1993	12	27	1.6	4.9	1.3	5.2	0
362	1993	12	28	-1	6.1	0.3	4.8	0
363	1993	12	29	-2.7	8.2	0.1	4.5	0
364	1993	12	30	0.2	14.7	0.1	6.4	0
365	1993	12	31	4.1	10.5	0.3	2.9	6.5
