# Supplementary material for: Optimization of black-box models with uncertain climatic inputs—Application to sunflower ideotype design
Source: PLoS One. 2017 May 25;12(5):e0176815. doi: 10.1371/journal.pone.0176815 (PMC5444610; doi:10.1371/journal.pone.0176815)
Supplement: S1 Dataset and Code — The dataset used throughout this manuscript and the R code used to call the SUNFLO model and run the proposed algorithm are provided in a single archive file. (TGZ) [file pone.0176815.s001.tgz › supplementary/data/climate/86139002_1985.txt]

JourJ	Annee	Mois	Jour	Tmin	Tmax	ETP	RAD	Pluie
1	1985	1	1	1	7	0	4.6	0
2	1985	1	2	1.5	4.9	0	4.5	0.4
3	1985	1	3	-4.5	3.5	0	2.6	0.2
4	1985	1	4	-5.5	-1.3	0.2	2.6	0
5	1985	1	5	-7.5	-4.5	0	6.9	0
6	1985	1	6	-10	-1.9	0.1	6.5	0.1
7	1985	1	7	-7	-6	0.1	7.6	0
8	1985	1	8	-14	-7	0.1	7.7	0
9	1985	1	9	-11	-3.8	0.4	3.5	0
10	1985	1	10	-5.5	-1.3	0.5	3.4	0
11	1985	1	11	-6	-1	0.4	3.7	0
12	1985	1	12	-6	-3.3	0.6	3.1	0
13	1985	1	13	-7.5	-3	0.1	3.6	0
14	1985	1	14	-11	-10	0.2	3.9	0
15	1985	1	15	-15	-8.5	0.1	4.8	0
16	1985	1	16	-17.5	-8.8	0.1	6.1	0
17	1985	1	17	-14	1.5	0.7	3.2	1.3
18	1985	1	18	-1.5	2.5	0	1.7	18
19	1985	1	19	0.5	4.2	0.4	2.8	1.2
20	1985	1	20	0.5	9.8	0.9	3.8	0.4
21	1985	1	21	3.9	11	1.1	3.1	1.2
22	1985	1	22	6.5	11.8	0.9	3.1	9.2
23	1985	1	23	1.4	4.8	0.4	2.4	0
24	1985	1	24	-2.2	4.9	0.6	7.6	0.5
25	1985	1	25	1	9.7	1.1	1.5	10.5
26	1985	1	26	3.3	10	0.2	3.6	1
27	1985	1	27	-0.5	7.1	0.7	6	2.4
28	1985	1	28	3	10.4	0.4	5.5	5.8
29	1985	1	29	5.1	11.4	0.2	2.9	1.5
30	1985	1	30	9	10.4	0.2	1.9	0.4
31	1985	1	31	7.2	11.2	0.3	1.5	1.4
32	1985	2	1	8.5	11	0.5	2.5	0.1
33	1985	2	2	7.5	9.4	0.4	2.3	0
34	1985	2	3	7.4	12.6	0.6	6.9	0.3
35	1985	2	4	3.1	12.4	0.8	8.9	0
36	1985	2	5	3.9	14.6	0.8	6.4	0.2
37	1985	2	6	4.4	15.5	0.6	7.9	0.1
38	1985	2	7	5	15.2	1.2	6.6	1.3
39	1985	2	8	9.8	15	1	5.3	7.8
40	1985	2	9	8.5	14	0.7	7.1	13
41	1985	2	10	4.5	11.1	0.8	6.4	11.3
42	1985	2	11	0	1	0.4	3.6	0
43	1985	2	12	-1	3.4	0.4	2	7.4
44	1985	2	13	0	9	0.8	1.9	6.8
45	1985	2	14	6	12	0.3	1.5	19.4
46	1985	2	15	2.5	8.1	0.7	1.8	3.2
47	1985	2	16	-1	1.2	0.4	3	0.1
48	1985	2	17	-0.5	3.4	1.3	5.8	0
49	1985	2	18	-2.5	3.8	1.3	15.4	0
50	1985	2	19	-6	2.3	0.9	13.1	0
51	1985	2	20	-6.6	3	0.9	12.2	0
52	1985	2	21	-4.9	6.2	0.8	12.8	0
53	1985	2	22	-2.9	9	0.8	13	0
54	1985	2	23	-3	11.5	0.9	13.4	0
55	1985	2	24	-2	15.2	1.1	13.1	0
56	1985	2	25	0.5	11.2	1.4	5.9	0
57	1985	2	26	4.6	15.4	0.8	12	0.2
58	1985	2	27	1.6	14	0.8	11.8	0.1
59	1985	2	28	-1	15.9	1.5	12.3	4.5
60	1985	3	1	8	12	1.2	8.3	2.4
61	1985	3	2	6	12	1.3	9.2	2.8
62	1985	3	3	6.8	14.1	1.1	8.2	6
63	1985	3	4	6	9.8	0.9	9.8	0.2
64	1985	3	5	-0.5	9.9	0.9	12.6	0
65	1985	3	6	0.5	11	0.9	13.2	0
66	1985	3	7	-1.5	10.1	1.2	14.4	0.2
67	1985	3	8	0	9	1.3	13.6	0
68	1985	3	9	0.2	13.5	1.7	13.9	0.2
69	1985	3	10	0.5	11.9	1.4	12.2	0
70	1985	3	11	3.7	10.4	2.2	13.1	0
71	1985	3	12	1	7.6	1.6	10.7	0
72	1985	3	13	-1.5	9	1.3	13.3	0.5
73	1985	3	14	1.4	9	0.7	4.7	1.4
74	1985	3	15	-2	9.8	1.1	13.1	5.1
75	1985	3	16	2	7.1	1.4	12.8	0.5
76	1985	3	17	-2.5	4	0.8	7.6	2.5
77	1985	3	18	-2.5	7	1.7	19.5	0
78	1985	3	19	-3.9	7.3	2.1	16.5	0
79	1985	3	20	-4.5	8	2	18.5	3.5
80	1985	3	21	0.5	11.1	1.3	11.3	7.1
81	1985	3	22	5.3	12	1.8	11.1	4.5
82	1985	3	23	4.5	12	1.8	13.5	0.5
83	1985	3	24	2.5	12	1.6	14.5	0.7
84	1985	3	25	2	12.4	1.7	8.6	13.2
85	1985	3	26	6	10.8	1.1	7	5.5
86	1985	3	27	4	9.5	1.5	11.4	0
87	1985	3	28	0.8	10.1	1.7	14.7	0.2
88	1985	3	29	-0.4	10.9	2.6	15.9	0
89	1985	3	30	2.6	15	2.3	9.3	0
90	1985	3	31	9.5	16.1	2.8	15.9	0
91	1985	4	1	7.6	21.4	3.6	16.4	0
92	1985	4	2	9.6	16.9	1.9	11.1	0.2
93	1985	4	3	6.6	22.8	3.5	17.8	0
94	1985	4	4	9.5	20.9	5.7	19.2	19.2
95	1985	4	5	9.8	13	2.1	11.5	12.7
96	1985	4	6	7	14.3	3.1	15.4	1
97	1985	4	7	6.9	18	2.5	9.7	6.5
98	1985	4	8	8	14.9	2.7	17	17.6
99	1985	4	9	6.4	11.4	2	8.2	4.8
100	1985	4	10	3.9	12.6	1.6	13	2.7
101	1985	4	11	3.5	12	1	7.1	10.7
102	1985	4	12	4	11	1.8	7.2	3.7
103	1985	4	13	5.5	12	2.3	15.4	2.8
104	1985	4	14	3.1	13.6	2.1	16.7	0.2
105	1985	4	15	8.4	11.9	1.7	9.3	1.8
106	1985	4	16	8.9	15.9	2.8	18.5	0.2
107	1985	4	17	5.9	17.2	2.4	19.5	0
108	1985	4	18	6.5	19	4.4	25.6	0
109	1985	4	19	5	18.5	3.5	24.9	0
110	1985	4	20	4.5	21.5	3.9	23.7	0.2
111	1985	4	21	5.5	12.5	1.2	4.9	2.8
112	1985	4	22	6.4	17.5	2.3	13	2.8
113	1985	4	23	9.6	17.4	2.8	15.2	7.3
114	1985	4	24	5.6	12.9	4.6	25.6	0
115	1985	4	25	1.6	16	4.5	26.6	0
116	1985	4	26	3.5	11.1	3.7	26.5	0
117	1985	4	27	1	15	3.4	24.6	0
118	1985	4	28	3	11.6	3.8	26.5	0
119	1985	4	29	3.6	12.2	1.3	5.2	0.1
120	1985	4	30	6.4	17	2.5	18.1	0.1
121	1985	5	1	6	19	3	21.8	0
122	1985	5	2	6.1	13.1	2.3	13.1	5.6
123	1985	5	3	7.6	10.3	1.1	5.7	7.9
124	1985	5	4	6.1	12	1.4	7.6	0
125	1985	5	5	4.5	11	1.2	7.9	7.4
126	1985	5	6	5.3	10.5	2.2	7.6	8.9
127	1985	5	7	6	17	4	15.2	0.2
128	1985	5	8	6	17.5	2.3	8.5	0.3
129	1985	5	9	6.4	15.1	2	12	4.4
130	1985	5	10	3	11.5	2.3	14.3	3.5
131	1985	5	11	5.1	12	1.7	8.5	18.5
132	1985	5	12	6.5	11.2	0.4	2.3	14.7
133	1985	5	13	6.4	16.5	3.3	20	0
134	1985	5	14	9.6	13.4	1.5	7.2	3.1
135	1985	5	15	9	18	2.1	11.7	0.2
136	1985	5	16	8	20.9	3.3	21.9	3
137	1985	5	17	10.5	18.5	2.7	13.4	7.2
138	1985	5	18	9	18	2.5	13.9	4.3
139	1985	5	19	11.5	16.7	2.5	12.3	0.2
140	1985	5	20	11	15.6	2.4	10.5	0.7
141	1985	5	21	9.4	15.4	3	15.4	2.6
142	1985	5	22	8	15.8	2.8	16.5	0.3
143	1985	5	23	4.7	18.5	3.8	28.4	0.2
144	1985	5	24	6.5	18.5	3.8	22.7	0.2
145	1985	5	25	9	25.4	4.5	27	0
146	1985	5	26	13.9	26	5.3	23.7	27.8
147	1985	5	27	14	21.2	3.8	22.5	0
148	1985	5	28	10.6	20.7	4.3	26	0.2
149	1985	5	29	10	21.9	4.1	22.3	0
150	1985	5	30	11.4	21.1	5.2	29.3	0
151	1985	5	31	11.5	24	5.1	27.8	0
152	1985	6	1	15	25.6	5.5	27.4	0
153	1985	6	2	15	25.2	5.1	26.2	0
154	1985	6	3	15.6	26	4.7	21.4	7
155	1985	6	4	15.7	23.6	3.2	16.1	12.5
156	1985	6	5	12.6	24	3.5	17.8	3.2
157	1985	6	6	15.2	22	4.3	20.9	4.1
158	1985	6	7	13.5	22.7	3.1	12.9	7.1
159	1985	6	8	4.5	17.6	3.4	21.7	0.2
160	1985	6	9	9.3	16.2	3	14.2	2.6
161	1985	6	10	11	17.9	3.7	22.5	0.5
162	1985	6	11	6.5	19	3.8	23	0.2
163	1985	6	12	8.6	17.3	3.2	15.8	0.2
164	1985	6	13	8.1	18	3.9	21.6	0.1
165	1985	6	14	8.8	18.3	2.8	14.1	0.2
166	1985	6	15	10.6	20	4.3	24.15	0
167	1985	6	16	11	19.5	3.9	20.65	0
168	1985	6	17	11.1	22.2	4.7	26.99	0
169	1985	6	18	9.3	21.5	4.2	23.99	0
170	1985	6	19	13	20.8	3.7	18.15	0.2
171	1985	6	20	8.9	20.8	3.7	21.32	0.1
172	1985	6	21	11	18.7	3.1	15.31	5
173	1985	6	22	11	18	3.6	19.31	4.2
174	1985	6	23	11	15.9	1.5	7.63	12.7
175	1985	6	24	12.8	18.8	4.3	24.14	0.3
176	1985	6	25	8	20.9	3.7	22.46	0.2
177	1985	6	26	10.6	20.4	2.8	13.62	0.2
178	1985	6	27	9.2	20.2	4.5	28.28	0
179	1985	6	28	8.5	19	3.2	18.1	0
180	1985	6	29	7	23	4.6	29.75	0
181	1985	6	30	10.5	28.2	4.7	23.24	0
182	1985	7	1	16.5	28.2	5.5	26.3	0
183	1985	7	2	14.5	27.4	5.8	26.3	0
184	1985	7	3	16	29	5	21.2	0
185	1985	7	4	16.5	22	2.5	10.4	12.2
186	1985	7	5	16.5	24.9	4	17.7	0.1
187	1985	7	6	14.5	24	5	26.1	0
188	1985	7	7	11	24.9	5.7	30.3	0
189	1985	7	8	13	26.5	5.7	24.9	0
190	1985	7	9	12.5	27.5	6.3	29.3	0
191	1985	7	10	12.7	23.6	4.7	24.4	0
192	1985	7	11	14.9	25.6	4.9	25.4	0
193	1985	7	12	12.5	28.2	5	28.3	0
194	1985	7	13	14.5	32.1	6.4	29.3	0
195	1985	7	14	18.9	24.2	4.6	18	0.2
196	1985	7	15	11.6	24.4	4.2	24.8	0
197	1985	7	16	10.6	24.1	5	29.1	0
198	1985	7	17	12.3	26.7	4.6	25.8	0
199	1985	7	18	12.7	22.8	4	17.2	3.8
200	1985	7	19	16	24	3.9	17.2	0.4
201	1985	7	20	14	22	4.4	22.7	0
202	1985	7	21	9	22.6	4.1	25.7	0
203	1985	7	22	8.5	27.6	5.1	29.2	0.2
204	1985	7	23	12.5	28.1	5.3	27.2	0
205	1985	7	24	14	32.4	5.4	26.3	0
206	1985	7	25	17.5	31.9	4	13.8	7
207	1985	7	26	17.9	22.5	2.8	12.5	0
208	1985	7	27	14.5	25	3.6	18	6.1
209	1985	7	28	14.5	23.2	3.8	14.5	15.6
210	1985	7	29	14.4	20.5	3.2	17.7	1.3
211	1985	7	30	12.5	22.1	3.9	22.3	0
212	1985	7	31	14.5	21.5	3.2	15.9	0
213	1985	8	1	14.9	22	3.2	13.9	0
214	1985	8	2	10.5	23	3.5	20.5	0.3
215	1985	8	3	10.5	19.3	1.8	10.1	2.1
216	1985	8	4	10	23	3.9	22.5	3.8
217	1985	8	5	15.6	19.4	3.4	16.2	1.1
218	1985	8	6	10	19.9	3.5	21.4	0.3
219	1985	8	7	8.5	20.8	3	19.6	0
220	1985	8	8	10.5	26	4.2	25.4	0
221	1985	8	9	12.5	26	3.9	16.1	0.8
222	1985	8	10	12.5	21.5	3.2	19.4	0
223	1985	8	11	9.5	24.6	4.1	17.1	3.3
224	1985	8	12	13	19.8	2	9.3	0.3
225	1985	8	13	13.4	24.9	3.3	16.4	0.2
226	1985	8	14	14.5	24.2	2.6	16.7	0
227	1985	8	15	13.5	22.5	3.6	17.1	0
228	1985	8	16	8.5	23	2.5	18.5	0
229	1985	8	17	8.3	23.6	3.8	21.7	0
230	1985	8	18	13	28.1	3.9	22.6	0
231	1985	8	19	14.4	25	2.7	13.4	1
232	1985	8	20	9.6	24.6	3.2	20.7	0
233	1985	8	21	10.4	18.9	3	23.9	0
234	1985	8	22	14.5	23	2.5	10.5	0.3
235	1985	8	23	10.2	24	3.6	19.8	0
236	1985	8	24	12.5	19.5	0.8	4.6	14.7
237	1985	8	25	9	19.5	2.7	18.3	2
238	1985	8	26	8.5	19.2	2.2	16.5	0
239	1985	8	27	6.3	21.8	3.1	23	0
240	1985	8	28	8.9	25.8	4.2	23.2	0
241	1985	8	29	11.1	29	4.1	23.1	0
242	1985	8	30	9.7	24.6	3.1	20.1	0
243	1985	8	31	14	25.6	2.2	6.7	1.2
244	1985	9	1	13	22.1	3.5	22.6	0
245	1985	9	2	6.5	23.8	3.8	19.9	0.2
246	1985	9	3	13.5	22	3.2	16.7	0
247	1985	9	4	9	22	2.2	16.9	0
248	1985	9	5	10	20.8	2	9.2	0.8
249	1985	9	6	11.2	20.5	3	19.2	0
250	1985	9	7	7.5	22.5	3.8	21.8	0
251	1985	9	8	7	24.9	3.4	20.3	0
252	1985	9	9	11	22.8	3.7	20.7	0
253	1985	9	10	10.5	24.2	3.7	20.6	0
254	1985	9	11	7.3	29.1	3.1	19.6	0
255	1985	9	12	12.6	30.6	3.5	18.7	0
256	1985	9	13	14.4	26	3.8	18.2	0
257	1985	9	14	8	20.5	2.3	17.3	2.5
258	1985	9	15	6.8	16.3	1.2	7.4	0.8
259	1985	9	16	6.5	18.7	2.1	18.8	0
260	1985	9	17	10	24.6	3	18.5	0.1
261	1985	9	18	13	29.1	3.3	18.4	0
262	1985	9	19	16.1	29.4	3.8	17.9	0
263	1985	9	20	12.9	29	3	17	0
264	1985	9	21	14	29	2.8	15.7	0
265	1985	9	22	18.5	29.1	3.1	15.9	0
266	1985	9	23	14	25.9	2.7	14.2	0.2
267	1985	9	24	13	28.1	2.7	13.8	0.2
268	1985	9	25	14.9	25.5	2.3	12.9	0.3
269	1985	9	26	13.5	28.6	2.7	15.1	0
270	1985	9	27	13.5	29.5	3.1	17	0
271	1985	9	28	13	28.8	2.4	15.1	0
272	1985	9	29	13	29.1	2.2	14.8	0
273	1985	9	30	11.5	28.9	2.5	15	0
274	1985	10	1	13	28.3	3	10.6	0.9
275	1985	10	2	15	28	2.7	11.7	0.4
276	1985	10	3	17.4	26.6	2.9	13	0
277	1985	10	4	11	21.5	1.1	5.9	1.5
278	1985	10	5	12	20.8	1.4	9.5	0
279	1985	10	6	6.5	22.6	1.5	13.8	0.3
280	1985	10	7	9	25.1	1.8	14.4	1.1
281	1985	10	8	9	17.1	1.6	10.7	0.4
282	1985	10	9	10	16.7	1.2	8.3	3.5
283	1985	10	10	4.6	20	1	13.8	0.2
284	1985	10	11	6	24.4	1.5	14.4	0
285	1985	10	12	7	25	2.3	14	0
286	1985	10	13	11.5	19.6	2.2	9.1	0
287	1985	10	14	5	22.3	2.6	13.9	0
288	1985	10	15	6.1	19.3	2.7	13.4	0
289	1985	10	16	9	19.3	2	12.9	0
290	1985	10	17	7.5	16.3	1.6	12.3	0
291	1985	10	18	3.4	17	1.2	11.3	0
292	1985	10	19	5.5	16	1.5	10.8	0
293	1985	10	20	4.5	17	0.8	12.6	0.1
294	1985	10	21	2	21.3	1	11.3	0
295	1985	10	22	5	18.5	1.3	7.4	0
296	1985	10	23	4	16.9	1.3	8	0
297	1985	10	24	2.9	15.9	0.7	10.1	0
298	1985	10	25	4.4	18.5	0.6	9.7	0
299	1985	10	26	3	17	1	8.1	0
300	1985	10	27	4.2	16	1	10.2	0
301	1985	10	28	1.5	5.5	0.3	2.5	0
302	1985	10	29	1.5	4.2	0.3	1.9	0
303	1985	10	30	1.5	6	0.4	2.3	0
304	1985	10	31	-1	12.5	1.1	6.5	0.3
305	1985	11	1	2.8	13.5	0.5	9.6	0.2
306	1985	11	2	1.5	13.6	0.3	8.4	0
307	1985	11	3	3.1	13	0.9	6	0
308	1985	11	4	2	16.1	0.3	1.7	16.7
309	1985	11	5	9	15.4	0	1.2	11.7
310	1985	11	6	4.5	11.3	0.7	5.4	0.7
311	1985	11	7	5.5	15.8	0.9	7	12.1
312	1985	11	8	8.5	18.4	0.1	3.9	14
313	1985	11	9	13.5	14.5	0.5	1.8	5.1
314	1985	11	10	11.8	13.5	0.4	5.5	0.3
315	1985	11	11	-1	8.5	0.3	9	0.4
316	1985	11	12	0.5	7	0.3	7.7	0.2
317	1985	11	13	-1.6	7	0.1	8.8	0.2
318	1985	11	14	-3.5	7.9	0.1	8.6	0.2
319	1985	11	15	-2.8	7.4	0.1	8.7	0.2
320	1985	11	16	-3.5	7.5	0.1	9	0
321	1985	11	17	-1.5	6.9	1	5.7	1.5
322	1985	11	18	-2	-1	0.6	1.7	0
323	1985	11	19	-2.8	-2	0.4	2.6	0
324	1985	11	20	-4.4	-1	0.2	2.6	0
325	1985	11	21	-2.5	2.5	0.2	1.2	0.6
326	1985	11	22	-0.5	2.2	0.4	3.2	0.1
327	1985	11	23	0.1	5.5	0.3	4.5	0.2
328	1985	11	24	-1	2.5	0	1	3.8
329	1985	11	25	-0.9	0	0	1.5	0
330	1985	11	26	-1	1	0.3	2.8	0
331	1985	11	27	-5.9	2	0	4.1	0
332	1985	11	28	0	5.5	0.8	2.8	0.9
333	1985	11	29	4.5	8.5	0.8	3.1	1.1
334	1985	11	30	4.5	11.5	1.3	2.9	0.4
335	1985	12	1	5.8	15.4	0.7	6.4	0
336	1985	12	2	7.6	17	0.8	5.7	0
337	1985	12	3	10.5	16.5	1.3	4.4	0
338	1985	12	4	10.5	16.4	1.7	5	0
339	1985	12	5	10.5	13.7	1.3	2	0.3
340	1985	12	6	6	12	1.1	2.6	2
341	1985	12	7	7	9	0.2	0.8	15.2
342	1985	12	8	7.8	9.5	0.2	1.5	3.1
343	1985	12	9	3.4	8.5	0.5	3.7	0.5
344	1985	12	10	-1	5	0.5	3	0.1
345	1985	12	11	1	6.8	0.5	4.6	0
346	1985	12	12	-0.9	2.5	0.2	4.9	0
347	1985	12	13	-2.5	5	0.5	5.5	0
348	1985	12	14	0	9	0.2	1.8	0.5
349	1985	12	15	5	7.1	0.3	2.1	0.2
350	1985	12	16	2.7	5.5	0.3	2.6	0.5
351	1985	12	17	2.5	5.3	0.3	1.6	0.1
352	1985	12	18	2.5	5.5	0.1	1.3	1
353	1985	12	19	3.5	5.5	0.5	2.6	0.4
354	1985	12	20	-3	2.5	0.5	2.8	0.2
355	1985	12	21	-3.5	5.5	0.5	2.2	0.2
356	1985	12	22	-1	9.8	0.9	4.4	6.6
357	1985	12	23	3.9	10.2	0.9	4.8	9
358	1985	12	24	3.6	12.5	0.8	1.5	2.8
359	1985	12	25	6	10.9	0	1.9	10.6
360	1985	12	26	6.7	8.5	0.3	2.8	3.1
361	1985	12	27	4.5	6	0.4	1.4	21.4
362	1985	12	28	1.5	2.2	0	0.6	3.5
363	1985	12	29	-4.5	-0.9	0	8.5	4.5
364	1985	12	30	-10	-0.5	0	8.1	0
365	1985	12	31	-11.9	-1.5	0.1	2.2	0
