# Supplementary material for: Optimization of black-box models with uncertain climatic inputs—Application to sunflower ideotype design
Source: PLoS One. 2017 May 25;12(5):e0176815. doi: 10.1371/journal.pone.0176815 (PMC5444610; doi:10.1371/journal.pone.0176815)
Supplement: S1 Dataset and Code — The dataset used throughout this manuscript and the R code used to call the SUNFLO model and run the proposed algorithm are provided in a single archive file. (TGZ) [file pone.0176815.s001.tgz › supplementary/data/climate/21473001_1988.txt]

JourJ	Annee	Mois	Jour	Tmin	Tmax	ETP	RAD	Pluie
1	1988	1	1	5.1	9.8	0.2	3.1768	1.1
2	1988	1	2	6.2	10.8	0.2	3.1768	6.2
3	1988	1	3	5.1	9.1	0.2	3.1768	6
4	1988	1	4	4.3	10	0.2	3.1768	11
5	1988	1	5	8.7	14	0.2	3.1768	0
6	1988	1	6	6	11.9	0.2	3.1768	1.8
7	1988	1	7	2	7.6	0.2	3.1768	1.8
8	1988	1	8	-4.3	4.4	0.2	3.1768	0.1
9	1988	1	9	-3.2	3.7	0.2	3.1768	4.2
10	1988	1	10	3	7	0.2	3.1768	0.5
11	1988	1	11	2.4	8.3	0	2.8424	0.1
12	1988	1	12	-2	3.2	0	2.8424	0
13	1988	1	13	-1.4	5.1	0	2.8424	15.2
14	1988	1	14	3.6	6.9	0	2.8424	13.8
15	1988	1	15	4	10.1	0	2.8424	1.4
16	1988	1	16	-0.5	8.3	0	2.8424	0.3
17	1988	1	17	5.2	7	0	2.8424	4.1
18	1988	1	18	4.3	5.2	0	2.8424	0
19	1988	1	19	3.1	4	0	2.8424	0
20	1988	1	20	2.8	5.8	0	2.8424	4.8
21	1988	1	21	3.2	5.8	0.44	3.9292	0
22	1988	1	22	0.2	8.6	0.44	3.9292	5
23	1988	1	23	0.5	5.6	0.44	3.9292	0.8
24	1988	1	24	3	8.3	0.44	3.9292	12.1
25	1988	1	25	6.8	11.6	0.44	3.9292	0.9
26	1988	1	26	6.9	10.2	0.44	3.9292	0.9
27	1988	1	27	4.5	11.8	0.44	3.9292	0
28	1988	1	28	6.3	9.7	0.44	3.9292	8.6
29	1988	1	29	4.9	9.2	0.44	3.9292	8.8
30	1988	1	30	3	6.9	0.44	3.9292	1.8
31	1988	1	31	2.2	6.3	0.44	3.9292	1.1
32	1988	2	1	0.8	9.4	0.8	3.762	4.4
33	1988	2	2	4.9	9.8	0.8	3.762	6.9
34	1988	2	3	6.2	11	0.8	3.762	1.2
35	1988	2	4	2.8	9.8	0.8	3.762	1.7
36	1988	2	5	4.7	11.4	0.8	3.762	10
37	1988	2	6	5.6	8.4	0.8	3.762	14.2
38	1988	2	7	2.2	6.3	0.8	3.762	4
39	1988	2	8	0.4	8.6	0.8	3.762	12.1
40	1988	2	9	-0.7	9.7	0.8	3.762	5.3
41	1988	2	10	2.2	6.8	0.8	3.762	3.6
42	1988	2	11	1.7	7.3	0.6	8.2764	7.8
43	1988	2	12	1.7	5.9	0.6	8.2764	0.5
44	1988	2	13	-3.1	7.7	0.6	8.2764	0
45	1988	2	14	-2.8	8.3	0.6	8.2764	0
46	1988	2	15	-2.1	11.8	0.6	8.2764	0
47	1988	2	16	-3.1	13.4	0.6	8.2764	0
48	1988	2	17	0.2	7.2	0.6	8.2764	0
49	1988	2	18	-3.2	7.2	0.6	8.2764	0.1
50	1988	2	19	2	7.2	0.6	8.2764	0.1
51	1988	2	20	-0.6	9.2	0.6	8.2764	0.1
52	1988	2	21	-1.5	8.8	0.81	6.688	0
53	1988	2	22	-2.9	9.8	0.81	6.688	0
54	1988	2	23	-5.4	7.9	0.81	6.688	0.1
55	1988	2	24	0.9	3.7	0.81	6.688	0.4
56	1988	2	25	-1.7	2.2	0.81	6.688	0.1
57	1988	2	26	-2.6	2.1	0.81	6.688	0
58	1988	2	27	-1	3.2	0.81	6.688	0
59	1988	2	28	0.3	2.8	0.81	6.688	1.6
61	1988	3	1	-1.3	3	0.9	8.2764	0.3
62	1988	3	2	-0.7	4.6	0.9	8.2764	0.2
63	1988	3	3	-7	5.8	0.9	8.2764	0
64	1988	3	4	-3.7	7.2	0.9	8.2764	0
65	1988	3	5	0.6	3.1	0.9	8.2764	0
66	1988	3	6	-5.9	5.6	0.9	8.2764	2
67	1988	3	7	1.9	6.9	0.9	8.2764	1
68	1988	3	8	-0.8	5.6	0.9	8.2764	1.5
69	1988	3	9	-5	5.3	0.9	8.2764	0
70	1988	3	10	-3.7	5.3	0.9	8.2764	0
71	1988	3	11	0.6	9.7	1.3	6.8134	0
72	1988	3	12	4.9	7.8	1.3	6.8134	0.1
73	1988	3	13	5.4	7.9	1.3	6.8134	0
74	1988	3	14	4.4	8.9	1.3	6.8134	0
75	1988	3	15	4.6	14.1	1.3	6.8134	8.9
76	1988	3	16	5	12.7	1.3	6.8134	6.7
77	1988	3	17	6.1	11.3	1.3	6.8134	12.4
78	1988	3	18	5.4	9.1	1.3	6.8134	2.3
79	1988	3	19	4.7	13	1.3	6.8134	0
80	1988	3	20	6.2	16.7	1.3	6.8134	4.4
81	1988	3	21	10	14.7	1.65	9.7394	2.1
82	1988	3	22	3.1	11.4	1.65	9.7394	0.9
83	1988	3	23	6.7	14.4	1.65	9.7394	4.1
84	1988	3	24	7.8	9.6	1.65	9.7394	7.1
85	1988	3	25	7.6	15.2	1.65	9.7394	1.4
86	1988	3	26	5.6	11.7	1.65	9.7394	3.3
87	1988	3	27	3.1	9.2	1.65	9.7394	4.3
88	1988	3	28	4.4	11.4	1.65	9.7394	0
89	1988	3	29	5.8	11.8	1.65	9.7394	6.1
90	1988	3	30	5.5	7.5	1.65	9.7394	1.6
91	1988	3	31	2.3	9	1.65	9.7394	0
92	1988	4	1	3.7	10.1	1.7	10.868	0
93	1988	4	2	-1.8	13.1	1.7	10.868	0
94	1988	4	3	2	14.3	1.7	10.868	0
95	1988	4	4	4.8	12	1.7	10.868	0.2
96	1988	4	5	5.9	14.2	1.7	10.868	0
97	1988	4	6	6	16	1.7	10.868	0
98	1988	4	7	6.6	16.3	1.7	10.868	12.6
99	1988	4	8	8	14.4	1.7	10.868	1.6
100	1988	4	9	5.9	15.2	1.7	10.868	0.7
101	1988	4	10	4.9	11.3	1.7	10.868	0
102	1988	4	11	1	16.9	2.4	16.4274	0.2
103	1988	4	12	6.1	11.6	2.4	16.4274	10
104	1988	4	13	4.2	13.8	2.4	16.4274	0
105	1988	4	14	1.9	15.4	2.4	16.4274	0
106	1988	4	15	2.9	19.5	2.4	16.4274	0
107	1988	4	16	7.9	18.4	2.4	16.4274	2.4
108	1988	4	17	10.2	18.6	2.4	16.4274	0
109	1988	4	18	5.6	21	2.4	16.4274	0
110	1988	4	19	7.9	21.3	2.4	16.4274	10.9
111	1988	4	20	10.6	17.3	2.4	16.4274	0.2
112	1988	4	21	5.2	18.8	3.3	20.6074	0
113	1988	4	22	7.3	20.8	3.3	20.6074	0
114	1988	4	23	6.7	19.1	3.3	20.6074	0
115	1988	4	24	3.1	15.5	3.3	20.6074	0
116	1988	4	25	2.9	17	3.3	20.6074	0
117	1988	4	26	3.2	17.8	3.3	20.6074	0
118	1988	4	27	8	14.8	3.3	20.6074	0
119	1988	4	28	6.4	17.4	3.3	20.6074	0
120	1988	4	29	2.6	17.8	3.3	20.6074	0
121	1988	4	30	8.6	15	3.3	20.6074	0
122	1988	5	1	5.2	21.1	2.4	14.2538	6.6
123	1988	5	2	9	17.8	2.4	14.2538	25.1
124	1988	5	3	7.1	17.8	2.4	14.2538	3
125	1988	5	4	6.3	18.1	2.4	14.2538	0
126	1988	5	5	6.8	19.8	2.4	14.2538	0
127	1988	5	6	8.8	23.9	2.4	14.2538	0
128	1988	5	7	12.9	19.4	2.4	14.2538	0.7
129	1988	5	8	14.2	21.2	2.4	14.2538	16
130	1988	5	9	13.3	14.6	2.4	14.2538	13.7
131	1988	5	10	12.4	15.3	2.4	14.2538	0.1
132	1988	5	11	10.9	15.1	1.9	11.2024	0.2
133	1988	5	12	12.2	21.1	1.9	11.2024	0
134	1988	5	13	10.5	22	1.9	11.2024	14.6
135	1988	5	14	13.4	21.7	1.9	11.2024	0
136	1988	5	15	10.8	23	1.9	11.2024	0.1
137	1988	5	16	11.3	21.1	1.9	11.2024	4.2
138	1988	5	17	13.5	17.6	1.9	11.2024	41.7
139	1988	5	18	12.5	19.4	1.9	11.2024	3.2
140	1988	5	19	11	16	1.9	11.2024	11.2
141	1988	5	20	9.1	13.3	1.9	11.2024	0
142	1988	5	21	5.2	16.7	3.52	21.945	0
143	1988	5	22	4.6	19.8	3.52	21.945	0
144	1988	5	23	7.4	20.6	3.52	21.945	0
145	1988	5	24	13.4	22.6	3.52	21.945	0
146	1988	5	25	12.3	25.5	3.52	21.945	5.6
147	1988	5	26	13.5	24.8	3.52	21.945	21.9
148	1988	5	27	10.9	14.6	3.52	21.945	17.2
149	1988	5	28	9.9	15.8	3.52	21.945	0.7
150	1988	5	29	9	16.3	3.52	21.945	4.3
151	1988	5	30	8.3	18	3.52	21.945	1.5
152	1988	5	31	8.7	15.1	3.52	21.945	1.3
153	1988	6	1	9	18.8	3	17.5142	0.5
154	1988	6	2	11.5	19.7	3	17.5142	0
155	1988	6	3	9.4	20.8	3	17.5142	6.2
156	1988	6	4	12.5	16.6	3	17.5142	1.3
157	1988	6	5	6.9	17.7	3	17.5142	0
158	1988	6	6	9	15.7	3	17.5142	2.8
159	1988	6	7	9.1	14.6	3	17.5142	0.1
160	1988	6	8	9.3	20	3	17.5142	0
161	1988	6	9	10.3	23.3	3	17.5142	0
162	1988	6	10	10.3	23.4	3	17.5142	0
163	1988	6	11	11.1	23.1	4.4	23.8678	0.3
164	1988	6	12	12.1	20.2	4.4	23.8678	0.4
165	1988	6	13	9.3	24.3	4.4	23.8678	0
166	1988	6	14	12.4	23.8	4.4	23.8678	0.1
167	1988	6	15	11.6	25.1	4.4	23.8678	0
168	1988	6	16	12.9	24.8	4.4	23.8678	0.4
169	1988	6	17	14.2	24.9	4.4	23.8678	9.7
170	1988	6	18	12.1	23.9	4.4	23.8678	0
171	1988	6	19	13.4	24.6	4.4	23.8678	0
172	1988	6	20	11.7	22	4.4	23.8678	0
173	1988	6	21	10.8	23	4.7	22.8228	0
174	1988	6	22	13.6	26.3	4.7	22.8228	0
175	1988	6	23	13	21.6	4.7	22.8228	0
176	1988	6	24	10.3	23.3	4.7	22.8228	0
177	1988	6	25	11.5	21.1	4.7	22.8228	0
178	1988	6	26	14.7	21.7	4.7	22.8228	0
179	1988	6	27	13.7	24.4	4.7	22.8228	0
180	1988	6	28	15.3	23.4	4.7	22.8228	4.5
181	1988	6	29	11.6	25.3	4.7	22.8228	0
182	1988	6	30	12.4	24	4.7	22.8228	1.4
183	1988	7	1	14.5	21.1	4	20.1058	20.2
184	1988	7	2	9.4	21.5	4	20.1058	3.3
185	1988	7	3	11.7	21.7	4	20.1058	0
186	1988	7	4	11.2	23.4	4	20.1058	1.8
187	1988	7	5	14.8	19.1	4	20.1058	21.4
188	1988	7	6	13.5	25.1	4	20.1058	1
189	1988	7	7	12.9	23.6	4	20.1058	0.8
190	1988	7	8	14.4	23.9	4	20.1058	0
191	1988	7	9	11.3	23.8	4	20.1058	0
192	1988	7	10	11.9	26.4	4	20.1058	0
193	1988	7	11	13	29.1	4.2	19.9804	0
194	1988	7	12	14	24.2	4.2	19.9804	0
195	1988	7	13	12	25.7	4.2	19.9804	0
196	1988	7	14	13.9	19.6	4.2	19.9804	2.9
197	1988	7	15	10.6	17.3	4.2	19.9804	13.1
198	1988	7	16	11.5	21.2	4.2	19.9804	0
199	1988	7	17	8.2	21.4	4.2	19.9804	0
200	1988	7	18	13.7	22.3	4.2	19.9804	0
201	1988	7	19	10.4	27	4.2	19.9804	0
202	1988	7	20	11.9	29.7	4.2	19.9804	0
203	1988	7	21	13.9	27.3	5.17	26.0832	0
204	1988	7	22	16.7	29.8	5.17	26.0832	0
205	1988	7	23	17.4	32.2	5.17	26.0832	2.5
206	1988	7	24	14.2	22	5.17	26.0832	4.9
207	1988	7	25	8.3	25.7	5.17	26.0832	0
208	1988	7	26	13.4	29.8	5.17	26.0832	0.8
209	1988	7	27	10.7	24.1	5.17	26.0832	0
210	1988	7	28	10.7	26.4	5.17	26.0832	0
211	1988	7	29	12	21	5.17	26.0832	8.7
212	1988	7	30	7.3	21.9	5.17	26.0832	0
213	1988	7	31	10.2	25.8	5.17	26.0832	0
214	1988	8	1	11.7	29	5.1	22.9064	0.9
215	1988	8	2	15	28.1	5.1	22.9064	5.9
216	1988	8	3	15.8	20.1	5.1	22.9064	2.6
217	1988	8	4	12.7	22.7	5.1	22.9064	0
218	1988	8	5	11.7	24.5	5.1	22.9064	0
219	1988	8	6	13.3	27.1	5.1	22.9064	0
220	1988	8	7	14	30	5.1	22.9064	0
221	1988	8	8	15.3	31.2	5.1	22.9064	0
222	1988	8	9	14.7	29.4	5.1	22.9064	0
223	1988	8	10	15.5	29.8	5.1	22.9064	1.3
224	1988	8	11	18.8	26.1	4.4	20.1058	0
225	1988	8	12	18.2	28.4	4.4	20.1058	0
226	1988	8	13	16.3	27.5	4.4	20.1058	0
227	1988	8	14	14.9	32.8	4.4	20.1058	0.2
228	1988	8	15	16	30.5	4.4	20.1058	0.4
229	1988	8	16	17.8	25	4.4	20.1058	9.7
230	1988	8	17	15.9	28.1	4.4	20.1058	0
231	1988	8	18	14.8	28.8	4.4	20.1058	0
232	1988	8	19	15	29.3	4.4	20.1058	1
233	1988	8	20	15	22.4	4.4	20.1058	1
234	1988	8	21	12.8	20.3	3.52	18.183	0.2
235	1988	8	22	11.4	18	3.52	18.183	5.2
236	1988	8	23	12	20.6	3.52	18.183	0
237	1988	8	24	8.4	22.3	3.52	18.183	4.8
238	1988	8	25	12.1	18.2	3.52	18.183	0.2
239	1988	8	26	12.1	17.2	3.52	18.183	0
240	1988	8	27	12.1	26.9	3.52	18.183	0
241	1988	8	28	12.2	29.3	3.52	18.183	0
242	1988	8	29	15.8	22.4	3.52	18.183	0
243	1988	8	30	5	21.8	3.52	18.183	0
244	1988	8	31	7.8	25.7	3.52	18.183	0
245	1988	9	1	10.4	24.8	3	14.2956	13
246	1988	9	2	12.2	18.4	3	14.2956	0.6
247	1988	9	3	11.9	19.1	3	14.2956	0.8
248	1988	9	4	15.6	24.1	3	14.2956	0.1
249	1988	9	5	14.4	25.9	3	14.2956	0.1
250	1988	9	6	14.3	25.1	3	14.2956	0
251	1988	9	7	14	25.1	3	14.2956	0
252	1988	9	8	11.3	24.2	3	14.2956	0
253	1988	9	9	11.5	26.9	3	14.2956	0
254	1988	9	10	15.7	24.2	3	14.2956	0
255	1988	9	11	12.3	26.3	2.3	12.0384	0
256	1988	9	12	13	21.9	2.3	12.0384	0
257	1988	9	13	11.9	17.2	2.3	12.0384	1.1
258	1988	9	14	9.8	14.2	2.3	12.0384	2.1
259	1988	9	15	10.6	16.8	2.3	12.0384	0.2
260	1988	9	16	9.6	15.6	2.3	12.0384	0.4
261	1988	9	17	7.2	16.4	2.3	12.0384	0
262	1988	9	18	7.9	17.7	2.3	12.0384	0.1
263	1988	9	19	9.1	21.2	2.3	12.0384	0
264	1988	9	20	10	20.4	2.3	12.0384	0
265	1988	9	21	8.3	21.3	2	10.3664	0
266	1988	9	22	7.2	20.9	2	10.3664	0.8
267	1988	9	23	10.7	19	2	10.3664	0
268	1988	9	24	11.6	19.7	2	10.3664	0.1
269	1988	9	25	12.1	18.8	2	10.3664	0
270	1988	9	26	7.1	24.7	2	10.3664	0
271	1988	9	27	6.1	25.3	2	10.3664	0
272	1988	9	28	6.8	26.5	2	10.3664	4.2
273	1988	9	29	9.4	13.9	2	10.3664	24.3
274	1988	9	30	8.7	11	2	10.3664	6.6
275	1988	10	1	8.7	12.3	1.2	7.2732	0
276	1988	10	2	9.8	14.1	1.2	7.2732	4
277	1988	10	3	11	17	1.2	7.2732	14.6
278	1988	10	4	5.7	15.8	1.2	7.2732	0.2
279	1988	10	5	9.1	17.7	1.2	7.2732	4.7
280	1988	10	6	10.4	15	1.2	7.2732	5.1
281	1988	10	7	7.6	14.2	1.2	7.2732	1
282	1988	10	8	7	13.9	1.2	7.2732	0
283	1988	10	9	8	21.4	1.2	7.2732	5.8
284	1988	10	10	11.3	13.2	1.2	7.2732	2.2
285	1988	10	11	10.2	12.8	0.8	6.688	26.4
286	1988	10	12	11.4	16.2	0.8	6.688	0
287	1988	10	13	6	17.6	0.8	6.688	2.3
288	1988	10	14	10	19.1	0.8	6.688	0.2
289	1988	10	15	10.5	18.5	0.8	6.688	0
290	1988	10	16	11	18.6	0.8	6.688	0
291	1988	10	17	11.9	20.1	0.8	6.688	0
292	1988	10	18	12.2	20.8	0.8	6.688	2
293	1988	10	19	13.2	19.2	0.8	6.688	14.5
294	1988	10	20	10.2	15	0.8	6.688	2.6
295	1988	10	21	7.3	13.7	0.66	8.778	0
296	1988	10	22	6.2	13.8	0.66	8.778	0
297	1988	10	23	6.4	14.7	0.66	8.778	0.1
298	1988	10	24	6.8	16.9	0.66	8.778	1.3
299	1988	10	25	7.1	15.5	0.66	8.778	0
300	1988	10	26	6.7	13.4	0.66	8.778	0
301	1988	10	27	7.1	19.7	0.66	8.778	0
302	1988	10	28	8.2	19.3	0.66	8.778	0
303	1988	10	29	8.4	16.9	0.66	8.778	0
304	1988	10	30	3.1	10.9	0.66	8.778	0
305	1988	10	31	0.8	8.8	0.66	8.778	0
306	1988	11	1	-1.9	10.9	0.2	6.5208	0
307	1988	11	2	1	13.4	0.2	6.5208	0
308	1988	11	3	1.2	8.7	0.2	6.5208	0
309	1988	11	4	-2.3	7.5	0.2	6.5208	0
310	1988	11	5	-3.1	11.9	0.2	6.5208	0
311	1988	11	6	-1.9	8.1	0.2	6.5208	0
312	1988	11	7	-4.2	3.1	0.2	6.5208	0
313	1988	11	8	1.7	10	0.2	6.5208	0
314	1988	11	9	3.6	14.4	0.2	6.5208	0.1
315	1988	11	10	9.8	15.2	0.2	6.5208	0
316	1988	11	11	8.6	17	0.2	4.6816	0
317	1988	11	12	4.2	13.8	0.2	4.6816	5.1
318	1988	11	13	8.2	14.3	0.2	4.6816	0
319	1988	11	14	2.9	9.7	0.2	4.6816	0
320	1988	11	15	1.1	10.9	0.2	4.6816	0
321	1988	11	16	3.3	12.9	0.2	4.6816	0
322	1988	11	17	1.8	6.3	0.2	4.6816	0.4
323	1988	11	18	0.8	10.8	0.2	4.6816	2.3
324	1988	11	19	5.3	7.1	0.2	4.6816	0
325	1988	11	20	2.9	5.6	0.2	4.6816	8.6
326	1988	11	21	-2.5	-0.1	0	3.762	0
327	1988	11	22	-6.2	-2.8	0	3.762	0
328	1988	11	23	-7.5	0.6	0	3.762	0.2
329	1988	11	24	-1.2	3.3	0	3.762	0
330	1988	11	25	-3.5	4.7	0	3.762	0
331	1988	11	26	0	2	0	3.762	0
332	1988	11	27	0.9	6.2	0	3.762	0
333	1988	11	28	-3.1	3.8	0	3.762	0.2
334	1988	11	29	3	8.9	0	3.762	4.2
335	1988	11	30	5.3	8.9	0	3.762	11
336	1988	12	1	4.9	9.2	0.1	2.4662	1.2
337	1988	12	2	6.4	8.9	0.1	2.4662	1.4
338	1988	12	3	4.8	8	0.1	2.4662	2.8
339	1988	12	4	4.2	13.7	0.1	2.4662	10
340	1988	12	5	8.4	14.3	0.1	2.4662	8.6
341	1988	12	6	2.4	6.8	0.1	2.4662	2.6
342	1988	12	7	2.3	7.1	0.1	2.4662	2.6
343	1988	12	8	0.5	5.5	0.1	2.4662	0.3
344	1988	12	9	2.6	5.8	0.1	2.4662	3.5
345	1988	12	10	5	9.6	0.1	2.4662	1
346	1988	12	11	7.1	9.1	0.2	2.508	0
347	1988	12	12	5.1	8.6	0.2	2.508	0.8
348	1988	12	13	4	7.2	0.2	2.508	0.2
349	1988	12	14	3.6	6.8	0.2	2.508	0
350	1988	12	15	2.6	7	0.2	2.508	0
351	1988	12	16	-1.4	2.7	0.2	2.508	0
352	1988	12	17	-3.6	1	0.2	2.508	0
353	1988	12	18	-0.3	4.2	0.2	2.508	0.5
354	1988	12	19	0.7	8.3	0.2	2.508	3.7
355	1988	12	20	4.2	6.6	0.2	2.508	0
356	1988	12	21	-2.1	4.1	0	2.7588	0
357	1988	12	22	1.6	7.1	0	2.7588	2.2
358	1988	12	23	1.7	8.8	0	2.7588	0.1
359	1988	12	24	6.7	10.4	0	2.7588	0
360	1988	12	25	5.9	9.4	0	2.7588	0
361	1988	12	26	3.1	6.8	0	2.7588	0
362	1988	12	27	0.1	8.2	0	2.7588	0
363	1988	12	28	-1.5	11.6	0	2.7588	0
364	1988	12	29	1.4	3.9	0	2.7588	0
365	1988	12	30	0.8	1.3	0	2.7588	0
366	1988	12	31	0.4	1.1	0	2.7588	0
