# Supplementary material for: Optimization of black-box models with uncertain climatic inputs—Application to sunflower ideotype design
Source: PLoS One. 2017 May 25;12(5):e0176815. doi: 10.1371/journal.pone.0176815 (PMC5444610; doi:10.1371/journal.pone.0176815)
Supplement: S1 Dataset and Code — The dataset used throughout this manuscript and the R code used to call the SUNFLO model and run the proposed algorithm are provided in a single archive file. (TGZ) [file pone.0176815.s001.tgz › supplementary/data/climate/86139002_1984.txt]

JourJ	Annee	Mois	Jour	Tmin	Tmax	ETP	RAD	Pluie
1	1984	1	1	-1.4	5.2	0.2	1.8	0
2	1984	1	2	0.5	9.2	0.5	1.5	11.6
3	1984	1	3	3.2	9	0	3.5	3
4	1984	1	4	1.5	7	0	5.7	0
5	1984	1	5	-0.5	8	0.8	2.6	2.9
6	1984	1	6	0.5	11	0.4	2.8	5
7	1984	1	7	4.8	12.2	0	2.3	1
8	1984	1	8	0.8	7	0	5.4	0.8
9	1984	1	9	-1	2.9	0.2	2.3	0.4
10	1984	1	10	-3.6	5.1	0.1	6.4	0.3
11	1984	1	11	-0.5	6.4	0.4	1.1	4.2
12	1984	1	12	0.7	8	0.1	6.1	1.7
13	1984	1	13	1	11.5	0	1.1	11.6
14	1984	1	14	8.9	11	0	1.1	11.5
15	1984	1	15	4	8.3	0.4	4.3	2.2
16	1984	1	16	3.5	10.6	1	3.2	16.2
17	1984	1	17	4.6	10.7	0	5.3	1
18	1984	1	18	-0.8	8.3	0.9	4.6	6
19	1984	1	19	1	10.3	0	2.1	7.8
20	1984	1	20	-1	4	0.6	3.6	2.3
21	1984	1	21	-1	10.8	0.6	1.7	15
22	1984	1	22	1.4	10.3	0	5.6	11
23	1984	1	23	4	12	0.1	1.4	22.5
24	1984	1	24	1.4	7.4	0.2	7.2	0
25	1984	1	25	-1.2	7	0.8	5.4	5.5
26	1984	1	26	4.5	8	0.9	2.3	4.8
27	1984	1	27	4.4	8	0.6	3.3	2
28	1984	1	28	3.5	9	0.9	5.2	3.2
29	1984	1	29	6	9.8	0.7	2.2	5.2
30	1984	1	30	1.8	8.8	1	4.5	8.4
31	1984	1	31	5.5	8.9	0.4	4.4	5.7
32	1984	2	1	3.4	10.6	0.4	2.2	5.9
33	1984	2	2	2.4	8.8	0.3	8.4	2.8
34	1984	2	3	3.8	11.3	0.5	1.8	3.6
35	1984	2	4	5.5	12	0	2.7	5.1
36	1984	2	5	8	10.1	0.4	4	0.5
37	1984	2	6	2.6	10.2	0.1	2.8	7.5
38	1984	2	7	7.9	12.4	0.6	3.3	4.3
39	1984	2	8	7.3	12.1	0.2	5.2	0.5
40	1984	2	9	2.4	8	0.4	8.5	0
41	1984	2	10	-1	4	0.4	5.2	0.3
42	1984	2	11	-0.5	7.5	0.6	3.8	0
43	1984	2	12	2	7.5	0.4	9.5	0
44	1984	2	13	-3	5.3	1	10.8	0
45	1984	2	14	-2.9	3.8	0.7	10.5	0
46	1984	2	15	-3.2	6	0.6	10.9	0
47	1984	2	16	-4.6	4.4	0.4	10.8	0
48	1984	2	17	-2.9	7.8	0.8	9	0
49	1984	2	18	-4.5	8	0.7	12.1	0
50	1984	2	19	-6	8.2	1.5	10	1.6
51	1984	2	20	1.5	11	1.3	9.4	0.2
52	1984	2	21	2.9	9.2	0.9	7.6	5
53	1984	2	22	1.4	7.9	0.7	7	7.2
54	1984	2	23	0.4	6.4	0.8	4.4	0.7
55	1984	2	24	1.3	2.4	0.3	1.1	0
56	1984	2	25	-0.5	2	0.2	1.8	0
57	1984	2	26	-0.5	1.8	0.4	2.1	0.4
58	1984	2	27	-0.5	3.7	0.3	3	0
59	1984	2	28	0	5	0.5	3.2	0
60	1984	2	29	1.2	4.4	0.7	3.5	0.2
61	1984	3	1	0.4	8.1	1.4	10.1	0
62	1984	3	2	2.5	12.5	1.1	7.3	2.2
63	1984	3	3	0	6.8	1.3	7.4	0
64	1984	3	4	-0.5	7.2	1	9.9	0.2
65	1984	3	5	-2.5	9.7	1.4	14.8	0.3
66	1984	3	6	-0.4	12.4	2	14.9	0
67	1984	3	7	0.6	10.6	2.1	14.3	0
68	1984	3	8	1	7.8	1.8	14	0
69	1984	3	9	-2.5	6	1.5	15.6	0
70	1984	3	10	-4.5	7	1.5	14.9	0
71	1984	3	11	-1	7.4	0.9	5.6	0
72	1984	3	12	1.4	8.1	1.5	8.1	0
73	1984	3	13	1	10.6	1.7	15.3	0
74	1984	3	14	0	13.5	2.2	10.4	0
75	1984	3	15	3	11.3	1.7	6.6	0
76	1984	3	16	3.1	13.5	1.8	14	0
77	1984	3	17	0.4	13.8	1	10.7	0
78	1984	3	18	0	5.9	1	6.3	0.2
79	1984	3	19	-0.9	13.3	1.8	12.7	0
80	1984	3	20	-0.6	14	1.7	16.5	0
81	1984	3	21	0	14.4	1.8	16.2	0
82	1984	3	22	0.9	13.6	1.8	16.3	0
83	1984	3	23	-2.4	13	2.1	15	8.2
84	1984	3	24	6.5	11.2	2.5	8.2	9
85	1984	3	25	2	11.6	1.8	9.3	14.2
86	1984	3	26	4.3	11	1.5	9.9	6.4
87	1984	3	27	4.7	11.5	0.9	3.4	20.6
88	1984	3	28	6.6	12.5	1.3	6.9	2.9
89	1984	3	29	2	11.9	1.5	13.9	4.5
90	1984	3	30	4	12	1.7	14.3	0.2
91	1984	3	31	3	12	1.6	6.7	19.7
92	1984	4	1	7.2	13.9	1.7	8.6	1.9
93	1984	4	2	-0.2	7.2	1.5	14.8	0
94	1984	4	3	-2	8.2	1.5	18.4	0
95	1984	4	4	-0.5	8.8	1.1	5.2	3.3
96	1984	4	5	2.5	10	1.9	14	0.3
97	1984	4	6	0	11.1	1.7	16	0
98	1984	4	7	2	13	1.8	15.6	0.1
99	1984	4	8	3	10.6	2.1	10.4	0
100	1984	4	9	0.6	11.6	2.4	19.7	0
101	1984	4	10	2	12.8	3.2	21.1	0
102	1984	4	11	0.6	12.6	2.1	19.6	0
103	1984	4	12	0.7	14.9	2.6	20.8	0
104	1984	4	13	2.5	15.9	3.3	23.8	0
105	1984	4	14	2.9	19.5	3.5	18.4	0
106	1984	4	15	8	16.4	3.2	9.4	1.2
107	1984	4	16	4.2	13	2.8	21.5	0
108	1984	4	17	1.2	13.4	2.7	23.6	0
109	1984	4	18	1.8	15.4	3.3	24	0
110	1984	4	19	2.9	18	3.2	20.8	0
111	1984	4	20	4.6	22.6	3.6	24.3	0
112	1984	4	21	5.5	24.8	3.6	24.4	0
113	1984	4	22	6.8	26	3.8	24.7	0
114	1984	4	23	8.5	25.3	3.7	23.9	0
115	1984	4	24	8.9	25.8	3.9	23.7	0
116	1984	4	25	9.2	21.8	4.2	24.9	0
117	1984	4	26	7.4	22.9	4.1	24.3	0
118	1984	4	27	9	23	4.6	24.9	0
119	1984	4	28	6.5	19.6	6.1	23.2	0
120	1984	4	29	7.6	17.1	5.3	22.6	0
121	1984	4	30	5	17.6	4.2	25.4	0
122	1984	5	1	5.3	16.4	3.1	13.4	19.5
123	1984	5	2	8.1	15.9	2.5	17.4	0
124	1984	5	3	7.3	14.9	2.4	11.8	2.8
125	1984	5	4	7.5	17.5	3.9	22.1	1.1
126	1984	5	5	9	14.1	2.1	12.3	1.6
127	1984	5	6	5.8	14.9	1.6	9.8	0.7
128	1984	5	7	8.6	15	2.7	13.7	0
129	1984	5	8	2.5	11.9	3.3	22.8	0
130	1984	5	9	3.1	14.1	3.9	26.2	0
131	1984	5	10	2.6	15.1	3.4	23.9	1.7
132	1984	5	11	5.6	11.5	2.9	16.8	2.1
133	1984	5	12	6	11.5	1.8	8.7	4.2
134	1984	5	13	6	11.8	1.5	7.2	0
135	1984	5	14	6.5	12.8	1.3	6.6	0.3
136	1984	5	15	2	16.1	3.2	24	0.3
137	1984	5	16	6.9	13.3	1.3	6.9	0.5
138	1984	5	17	7.6	14.3	2.3	15.2	1.6
139	1984	5	18	5.9	17.4	2.9	15.3	0.3
140	1984	5	19	10	13.5	1.1	5.4	6.2
141	1984	5	20	9.5	13	1.4	6.8	0.6
142	1984	5	21	8.4	14.1	1.9	11.7	3.3
143	1984	5	22	5.4	15.1	2.7	17	3.2
144	1984	5	23	6.4	11.9	2.1	9.7	11.6
145	1984	5	24	8	16.6	2.9	16.4	0.2
146	1984	5	25	9.1	16.5	1.6	11.1	8.4
147	1984	5	26	7.8	13.2	3.1	19.3	2.7
148	1984	5	27	6.5	13.9	2.1	12.9	4.2
149	1984	5	28	3.1	11.4	1.2	7	6.2
150	1984	5	29	7.9	13.9	1.4	6.5	0
151	1984	5	30	7.4	18	3.5	20.4	0.2
152	1984	5	31	5.5	20.3	3.7	25.5	0.8
153	1984	6	1	10.1	15	2.2	11.5	0.5
154	1984	6	2	6.5	20.2	3.7	17.6	2.4
155	1984	6	3	10	15.5	2.9	16.9	2.1
156	1984	6	4	3.9	14.5	2.3	12.6	1.1
157	1984	6	5	7.1	16.9	2.4	14.9	11.4
158	1984	6	6	6.5	14.7	2.6	15.3	1
159	1984	6	7	5.4	16.9	2.5	15.3	0
160	1984	6	8	10.8	20	3	14.9	0
161	1984	6	9	12	21.8	4.8	26	0
162	1984	6	10	11.7	21.3	5.2	27	0.5
163	1984	6	11	10.6	23.6	4.2	25.6	0
164	1984	6	12	11.3	24	5.1	29.8	0
165	1984	6	13	10.5	25.4	4.9	29.3	0
166	1984	6	14	11.6	27	5.1	28.4	0
167	1984	6	15	12.5	23	4.6	26.2	0
168	1984	6	16	12.5	22.9	5.6	29.4	0
169	1984	6	17	10.7	25.2	5.6	30.1	0
170	1984	6	18	12.9	27.9	5.8	30	0
171	1984	6	19	14	28.6	5	23.2	0.8
172	1984	6	20	15.9	29.1	4.9	23.2	2.1
173	1984	6	21	15.9	22.9	3	12.7	0
174	1984	6	22	12	20.2	4.6	25.4	0.5
175	1984	6	23	14.5	21	2.6	12.3	0
176	1984	6	24	12.7	21.9	4.1	21	0
177	1984	6	25	9	23.2	5.1	30	0
178	1984	6	26	11.4	25.6	4.8	27	0
179	1984	6	27	12.8	21.8	2.6	18.4	0
180	1984	6	28	13.8	24	5.1	26.3	0
181	1984	6	29	8.7	22.5	4.8	29.1	0
182	1984	6	30	9.5	25.1	5.4	28.8	0
183	1984	7	1	13	25.4	5.2	21.6	0
184	1984	7	2	14.5	23	4.1	20.8	0
185	1984	7	3	10	22.7	4.7	28.2	0
186	1984	7	4	9.1	22.8	5.3	30.2	0
187	1984	7	5	8.5	25	5.3	29.8	0
188	1984	7	6	11.6	27.5	5.9	30	0
189	1984	7	7	12.1	30.9	6.2	29.6	0
190	1984	7	8	17	26	4.7	21.6	0
191	1984	7	9	14.3	28.5	5.2	23.2	0
192	1984	7	10	14.9	30.2	5.8	26	0
193	1984	7	11	15.4	25.2	3.8	15.6	0.1
194	1984	7	12	12.6	24	4.2	20.6	0.4
195	1984	7	13	12.1	22	3.5	16.9	0.1
196	1984	7	14	10.5	22	3.2	14.1	2.6
197	1984	7	15	15.2	24.2	4.6	21.6	0
198	1984	7	16	10.1	22.6	4.2	23.3	0
199	1984	7	17	9.5	24.9	4.7	27.6	0
200	1984	7	18	9	26.7	4.9	27.5	0
201	1984	7	19	12.2	28.2	6.3	28.5	0
202	1984	7	20	14	29	5.5	26.9	0
203	1984	7	21	12.4	27	4.4	21.6	0
204	1984	7	22	13.5	31.2	5.1	26.4	0
205	1984	7	23	15.6	34.4	5.8	24.2	0.4
206	1984	7	24	18	25.5	4.9	21.3	0.2
207	1984	7	25	14	23	3.1	15.2	9.7
208	1984	7	26	11.9	24	4.3	24.6	0
209	1984	7	27	11.5	26	5.2	27.6	0
210	1984	7	28	13.5	30.2	5.1	27.9	0
211	1984	7	29	10.5	33	4.7	27.1	0
212	1984	7	30	15	31	5.1	21.4	25.6
213	1984	7	31	17	21	1.9	9.6	7.8
214	1984	8	1	12.5	25	3.8	19.39	0
215	1984	8	2	16	26	4.2	21.11	5.2
216	1984	8	3	15.5	19.2	2.1	11.23	1.8
217	1984	8	4	12	21.6	3.3	19.23	3.6
218	1984	8	5	12	22.5	3.9	22.06	0.2
219	1984	8	6	11.5	22.5	4	24.56	0
220	1984	8	7	9	21.8	2.8	19.38	3.7
221	1984	8	8	11	18.5	2.1	9.27	0
222	1984	8	9	11.5	21.8	2.7	10.66	0
223	1984	8	10	13	22.6	2.6	9.98	0
224	1984	8	11	11.9	22	2.9	18.8	0
225	1984	8	12	9	22.1	3.6	21.9	0.1
226	1984	8	13	9.9	24.1	3.4	19.5	0
227	1984	8	14	13	24.8	4	21.9	0
228	1984	8	15	12	24.9	3.4	18.8	0
229	1984	8	16	11.1	26.1	3.6	20.3	0
230	1984	8	17	12	26.8	3.7	21.8	0
231	1984	8	18	12.4	28.5	4.5	22.6	0
232	1984	8	19	14.5	30.2	4.7	23.1	0
233	1984	8	20	14.9	31.5	4.5	22.8	0.2
234	1984	8	21	15.5	29.7	4.5	14.2	5
235	1984	8	22	15.4	24.8	3.5	13.9	21.5
236	1984	8	23	15.5	22.1	3.1	13.5	7.4
237	1984	8	24	15.4	19.8	2.1	9.5	3.9
238	1984	8	25	16	22.6	3	14	13.5
239	1984	8	26	15.1	22.1	1.9	8.7	0.4
240	1984	8	27	13	22.9	2.9	15.7	0.2
241	1984	8	28	13.9	24.3	3.1	18.3	0.1
242	1984	8	29	14.4	25.6	3.2	19.5	0.3
243	1984	8	30	11	24.9	3.3	21.8	0.3
244	1984	8	31	13.1	26	3.6	21.1	0.2
245	1984	9	1	12	29.2	3.4	20.9	0
246	1984	9	2	15	30	4.5	19	0
247	1984	9	3	15.9	24.6	3	14.8	0.3
248	1984	9	4	15.3	20	1.4	6.2	15.6
249	1984	9	5	10.9	16.3	2.5	12.2	1.1
250	1984	9	6	7.4	17	1.9	14.6	1
251	1984	9	7	5.5	17.6	1.9	18.3	0.3
252	1984	9	8	4.6	20	2.2	17.9	0.4
253	1984	9	9	11.5	19.2	1.8	9.3	4
254	1984	9	10	9.4	19	2.3	18.2	0
255	1984	9	11	6	19.5	2.5	18.9	0
256	1984	9	12	13.2	21.7	1.9	9.4	0.3
257	1984	9	13	10.6	26	3	19.2	0.1
258	1984	9	14	13.4	19.5	1.2	6.3	2.9
259	1984	9	15	9.2	19.6	2.6	10.1	0.1
260	1984	9	16	10.7	19.1	2.2	11.6	0.2
261	1984	9	17	8.5	17.1	1.7	7.2	6.1
262	1984	9	18	10.4	16.8	1.7	9.6	0.2
263	1984	9	19	7.5	18.6	1.8	14	0
264	1984	9	20	11.4	19.3	1.8	9	1
265	1984	9	21	7.4	16.2	1.8	9	8.8
266	1984	9	22	7.5	20	1.1	12.9	3
267	1984	9	23	11	16	1.6	9	2.1
268	1984	9	24	5.9	14.5	1.3	10.8	0.2
269	1984	9	25	5	16.1	1.2	12.2	0
270	1984	9	26	5.1	17.3	0.7	4.7	5
271	1984	9	27	10.9	20.4	1.6	13.3	0.3
272	1984	9	28	10	22.8	2.4	14.8	6.2
273	1984	9	29	12.8	18.5	1.1	5.8	0.3
274	1984	9	30	10	15.6	2.6	12.7	25
275	1984	10	1	12.4	14.9	0.4	3.7	25.2
276	1984	10	2	7.4	14.5	0.9	6.4	11.2
277	1984	10	3	8.3	15	1.6	12.1	1.4
278	1984	10	4	8.5	18.3	2.2	5	21.2
279	1984	10	5	9.1	13.2	0.6	3.3	3.6
280	1984	10	6	8	14.5	1.8	12.5	0.2
281	1984	10	7	4.2	14.6	1	13.1	1.6
282	1984	10	8	10.4	15.4	0.7	3.8	0.9
283	1984	10	9	11.5	15.6	1.1	4.6	0
284	1984	10	10	11.5	14.4	1.1	5.1	0.2
285	1984	10	11	10	14.9	0.7	3.9	0
286	1984	10	12	12.2	18	1.6	11.7	0.3
287	1984	10	13	8	15	1.3	8.5	0.4
288	1984	10	14	7	17.8	1.7	12.6	0.4
289	1984	10	15	6.5	19	1.9	12.7	0
290	1984	10	16	9.2	17.4	1.5	10.4	0.3
291	1984	10	17	5.6	14.3	0.3	3.3	0
292	1984	10	18	9.8	17.1	1.4	6.3	8.2
293	1984	10	19	13.2	15.9	0.7	2	11.4
294	1984	10	20	7.5	16.5	0.8	8	0.3
295	1984	10	21	9	15.7	1.2	8.3	0.2
296	1984	10	22	7.4	15.6	1.6	6.3	1.3
297	1984	10	23	9.9	15.6	0.7	5	0.2
298	1984	10	24	9	20	1.5	8	8
299	1984	10	25	11.5	15.5	0.3	1.5	5.3
300	1984	10	26	9.6	16	0.6	8.6	0.3
301	1984	10	27	4.5	12.6	1	7.1	0.5
302	1984	10	28	6	17.5	0.9	9.7	0
303	1984	10	29	7.9	19.5	0.5	9.8	0.2
304	1984	10	30	5.4	19.3	0.7	10.1	0.2
305	1984	10	31	7.6	19.8	0.5	9.6	0.3
306	1984	11	1	9	20.2	0.8	9.3	0.1
307	1984	11	2	11	16.8	0.9	4.5	6.1
308	1984	11	3	5.5	14.5	0.4	9.9	0.4
309	1984	11	4	2.2	11.8	0.6	7.2	0.1
310	1984	11	5	5.6	14.1	0.8	4.4	0.4
311	1984	11	6	6.9	14.5	0.9	8.2	5.1
312	1984	11	7	7.9	17.5	0.8	7.7	4.4
313	1984	11	8	11.3	15.5	0.6	3.2	35
314	1984	11	9	10.6	13.2	0	1	7.1
315	1984	11	10	9	13	0.3	2.6	0.5
316	1984	11	11	7	19	0.1	7.6	0
317	1984	11	12	6.6	18	0.9	6.4	9.6
318	1984	11	13	8.5	9.5	0.2	0.7	18
319	1984	11	14	8	9.4	0.4	2.6	1.7
320	1984	11	15	0.1	11.1	0.9	7.4	10.5
321	1984	11	16	1	9	0	1	5.2
322	1984	11	17	2.5	11	0.2	6.9	4.6
323	1984	11	18	5	10.1	0.3	1.8	17.3
324	1984	11	19	7	12.8	0.4	4	3.8
325	1984	11	20	3	12.9	1.4	4.9	6.7
326	1984	11	21	3	15	0.2	3.9	4.4
327	1984	11	22	10	18.2	0.9	1	13.5
328	1984	11	23	13.5	16	1	1.8	7.3
329	1984	11	24	10.5	14.8	0.8	4.9	0.8
330	1984	11	25	9.5	11	0	1.1	8.3
331	1984	11	26	8	10.5	0	4.4	0
332	1984	11	27	0.1	10	0	7	0.4
333	1984	11	28	2	10.2	0.7	4.6	0
334	1984	11	29	4.1	13.8	1.1	6.6	0
335	1984	11	30	8.1	18	1.3	4.7	6.5
336	1984	12	1	7.5	9.6	0.6	2.7	4.5
337	1984	12	2	4.5	8.5	0.1	4.7	0.2
338	1984	12	3	3.1	9.2	0.6	3.1	3
339	1984	12	4	5	10.5	0.1	2.4	0.2
340	1984	12	5	5.6	12.3	0	6.1	0.1
341	1984	12	6	4.9	11.7	0.6	2.2	0.2
342	1984	12	7	5.9	8	0.1	1.2	0.2
343	1984	12	8	1.5	14	0	5.7	0.2
344	1984	12	9	3.5	11.2	0.6	3.7	0
345	1984	12	10	4.6	7.5	0.1	2	0.2
346	1984	12	11	0.1	9	0	6.3	0.3
347	1984	12	12	-1.5	11.4	0.4	6.1	0
348	1984	12	13	4.3	10.4	1.2	1.7	8.3
349	1984	12	14	3.5	10.8	0	5.9	0.3
350	1984	12	15	2.1	9.2	0.7	4.1	5.5
351	1984	12	16	4	7.9	0	1.2	0.5
352	1984	12	17	1	9	1	3.9	9
353	1984	12	18	1.6	7.2	0.3	3.8	0.6
354	1984	12	19	0	7.4	0.6	2	2.1
355	1984	12	20	2	10.8	0.3	1	5.1
356	1984	12	21	5.4	9.9	0	4.7	0
357	1984	12	22	-1.5	6	0	5.4	0.5
358	1984	12	23	-1.2	6.6	0.4	6	0.6
359	1984	12	24	0.6	9	0.3	5.8	0
360	1984	12	25	-1.5	5.5	0.5	2.5	4.4
361	1984	12	26	0.5	4.6	0	2	4.5
362	1984	12	27	0	4	0	1.4	0
363	1984	12	28	-0.5	4	0.3	2.5	0
364	1984	12	29	-2	0.6	0.3	2.4	0
365	1984	12	30	-3.2	1.3	0.3	3.7	0.2
366	1984	12	31	0.4	3.8	0.2	1.3	1.6
