# Supplementary material for: Optimization of black-box models with uncertain climatic inputs—Application to sunflower ideotype design
Source: PLoS One. 2017 May 25;12(5):e0176815. doi: 10.1371/journal.pone.0176815 (PMC5444610; doi:10.1371/journal.pone.0176815)
Supplement: S1 Dataset and Code — The dataset used throughout this manuscript and the R code used to call the SUNFLO model and run the proposed algorithm are provided in a single archive file. (TGZ) [file pone.0176815.s001.tgz › supplementary/data/climate/84007004_1988.txt]

JourJ	Annee	Mois	Jour	Tmin	Tmax	ETP	RAD	Pluie
1	1988	1	1	7	13.2	0	5.7	0
2	1988	1	2	2	13.9	0.1	5.3	0
3	1988	1	3	2.7	13	0.3	4.2	0.4
4	1988	1	4	2.4	11.6	0.5	2.4	0
5	1988	1	5	2.4	12.8	0.4	5.7	0
6	1988	1	6	6.3	15.5	0.4	2.2	0
7	1988	1	7	0.2	12	0.2	7.4	0
8	1988	1	8	4	7.7	0.8	7.5	0
9	1988	1	9	-1.4	7.4	0.9	4.4	0
10	1988	1	10	2	10.4	0.8	3.8	0
11	1988	1	11	2.7	12	0.7	6.3	0
12	1988	1	12	2.9	10.8	0.8	2.4	0.1
13	1988	1	13	5.8	13	1.3	3.5	9.2
14	1988	1	14	8.8	11	0.2	0.9	40.1
15	1988	1	15	6.7	14	0.8	4.7	0
16	1988	1	16	10	14.5	1.4	3.8	0.2
17	1988	1	17	8	14.1	0.8	4.8	1.4
18	1988	1	18	7.2	10.6	0.3	2.2	0
19	1988	1	19	7.5	13.7	0.8	4.1	0.2
20	1988	1	20	9.2	14.2	0.4	4.5	2
21	1988	1	21	4.7	10.7	0.1	7.5	0
22	1988	1	22	3	5.8	0.4	1.4	7.8
23	1988	1	23	1.9	8.8	0	9.1	0
24	1988	1	24	2	13.1	0.9	5.9	0
25	1988	1	25	8	15.3	0.2	5.5	2
26	1988	1	26	2.9	15	0.1	8.4	0
27	1988	1	27	4.7	14.5	0.8	2	0
28	1988	1	28	11.7	15.3	1.1	3	0.1
29	1988	1	29	8.5	13.1	0.4	1.8	1.7
30	1988	1	30	2.6	11.6	0.5	8.2	0
31	1988	1	31	1.9	9.8	1.2	6.2	0
32	1988	2	1	3.5	12.6	1.7	3.6	3.1
33	1988	2	2	2.6	14	0.3	10.1	0
34	1988	2	3	0.2	15.5	0.4	10.1	0.1
35	1988	2	4	6.2	12.1	1	3.1	5.6
36	1988	2	5	6.4	14	0.9	4.2	0
37	1988	2	6	6.2	16.5	0.8	6.9	9.2
38	1988	2	7	3.2	11.9	0.7	9.7	0
39	1988	2	8	1.6	7.8	0.7	1.8	0
40	1988	2	9	4	15.7	1.2	8.2	0
41	1988	2	10	3.6	12.7	0.8	9	0
42	1988	2	11	1.8	12.5	1.4	5.4	0.1
43	1988	2	12	6.8	10	2.5	9.3	0
44	1988	2	13	2.9	11	1.3	12.7	0
45	1988	2	14	-2.6	14.6	0.5	12.1	0
46	1988	2	15	-2.5	14.4	0.4	11.9	0
47	1988	2	16	-1.9	16	0.5	12.3	0
48	1988	2	17	-2.2	14.6	1.5	12.6	0
49	1988	2	18	4.6	9	3.3	12.8	0
50	1988	2	19	4.7	10.8	3.7	12.3	0
51	1988	2	20	3.8	12.3	1.6	12.8	0
52	1988	2	21	0.3	14	0.9	11.7	0
53	1988	2	22	0	14.5	0.8	12.4	0
54	1988	2	23	1.1	14.3	1.3	12.1	0
55	1988	2	24	1.8	8.3	2.1	13.4	0
56	1988	2	25	0.8	5.5	2.8	13.1	0
57	1988	2	26	-0.2	5	3.3	13.6	0
58	1988	2	27	-0.8	6.3	2.3	14.1	0
59	1988	2	28	1.5	6.5	1.9	14.1	0
60	1988	2	29	1.7	8.4	1.4	12.3	0
61	1988	3	1	-0.6	6.5	1.8	11.6	0
62	1988	3	2	0.9	7.5	2.3	15.9	0
63	1988	3	3	-3.4	12.6	1.5	15.3	1.9
64	1988	3	4	3.3	10.6	1	5.7	2
65	1988	3	5	3.7	7.7	2.5	14.2	0
66	1988	3	6	1.6	9.1	3.1	16.7	0
67	1988	3	7	4.5	10.3	2.1	13.3	0.1
68	1988	3	8	4.2	9.8	3.6	17.5	0
69	1988	3	9	2.4	9.4	3.7	17.6	0
70	1988	3	10	1.8	11.8	4.7	17.5	0
71	1988	3	11	6.5	12.8	3.4	17	0
72	1988	3	12	4.9	13.8	3.3	15.6	0
73	1988	3	13	7.6	14	3.5	18	0
74	1988	3	14	5	16	3.4	18.4	0
75	1988	3	15	6.1	17.9	2.4	18	0
76	1988	3	16	8.6	15.9	1.2	3.1	0.2
77	1988	3	17	8.7	12.1	1.6	8	1.8
78	1988	3	18	5.5	18.4	2.3	11.3	0.4
79	1988	3	19	10.6	22.7	2.8	18.8	0
80	1988	3	20	6.8	18.5	1.8	15.6	1
81	1988	3	21	10.2	16.1	2	8.2	0
82	1988	3	22	9.4	16.4	3.4	19.4	0
83	1988	3	23	5.9	20.3	2.6	19	0
84	1988	3	24	5.9	18.5	2.5	17.5	0
85	1988	3	25	8.3	19.5	2.6	13.3	0
86	1988	3	26	5.8	17.5	1.8	9.8	0
87	1988	3	27	6.2	15.2	2.3	15.4	0
88	1988	3	28	6.4	15.2	3.2	18.7	0
89	1988	3	29	3	17.4	1.7	9.8	25.5
90	1988	3	30	4.7	8.2	0.3	1.8	23.8
91	1988	3	31	6.1	13.5	3.1	16.1	0
92	1988	4	1	5.2	13.6	3.2	20.8	0
93	1988	4	2	0.4	13.9	1.4	10.3	0
94	1988	4	3	7	12.8	1.4	5.3	12.7
95	1988	4	4	8.5	15.7	1.5	8	0
96	1988	4	5	7.8	15.3	1.7	8.8	3
97	1988	4	6	10.3	14.1	0.8	4.3	13
98	1988	4	7	7.4	17.7	2.3	14.6	1.6
99	1988	4	8	6.4	18.4	2.3	19	0.1
100	1988	4	9	5.9	16.8	1.8	9.2	0.1
101	1988	4	10	8.4	18.8	3.6	22.4	0
102	1988	4	11	4.9	19.7	2.5	15.1	0
103	1988	4	12	10.5	15.4	1.4	8.4	21.1
104	1988	4	13	8.5	18	4	23.1	0
105	1988	4	14	9.2	21.1	3.1	21.8	0
106	1988	4	15	6.2	19.1	3	18.6	0
107	1988	4	16	9.4	14.2	0.9	4.1	4.1
108	1988	4	17	9.4	17.4	2.6	13.2	0
109	1988	4	18	11	20.2	3.3	18	0
110	1988	4	19	8.8	17	1.2	4.6	18.3
111	1988	4	20	10.3	19.1	4	22.3	0
112	1988	4	21	8.3	22.1	3.5	24.1	0
113	1988	4	22	7	20.5	3.2	23.7	0
114	1988	4	23	7.4	14.6	0.8	5.9	8.8
115	1988	4	24	9.6	18.1	3	18.6	0
116	1988	4	25	9.3	16.8	2.4	13.1	0
117	1988	4	26	9.5	19.5	3.4	20.4	0.3
118	1988	4	27	11.5	16.2	1.8	7.9	6.4
119	1988	4	28	10.6	19	4.4	24	0
120	1988	4	29	6.6	19.5	3.2	19.4	0
121	1988	4	30	10.9	20.7	4.4	24	0
122	1988	5	1	9.1	19.9	4.6	21	0
123	1988	5	2	13.4	19.7	3.5	13.4	0
124	1988	5	3	8.6	22.7	4	25.7	0
125	1988	5	4	8.1	19.1	2.4	12.5	0
126	1988	5	5	7.9	23.3	3.7	22.9	0
127	1988	5	6	8.8	27.5	3.7	21.9	0
128	1988	5	7	16.7	27.1	1.9	4.6	8.7
129	1988	5	8	15.8	18.5	0.9	4.6	15.5
130	1988	5	9	14.4	23.4	4.5	23.9	0
131	1988	5	10	14.8	23.8	4.9	27	0
132	1988	5	11	12.8	20.9	2.4	10.9	7.8
133	1988	5	12	14	17.6	1.1	5.8	3.3
134	1988	5	13	14	20.4	2.6	12.4	8
135	1988	5	14	13.1	23.4	4.1	22.6	0
136	1988	5	15	12.7	22.9	2.9	16.9	8
137	1988	5	16	13.8	22.3	2.8	15.5	0
138	1988	5	17	14.1	22.6	3.5	16.7	1.7
139	1988	5	18	12.5	23.9	3.9	22.2	0.3
140	1988	5	19	14.6	18.9	2.4	12.1	13.5
141	1988	5	20	11.1	20.3	5.7	28.1	0
142	1988	5	21	10.5	20.2	5.3	29.3	0
143	1988	5	22	9	23.1	4.7	27.7	0
144	1988	5	23	10.3	22.8	3.7	19.3	0
145	1988	5	24	12	26.3	4.7	27.2	0
146	1988	5	25	10.8	25.5	3.5	17.4	0
147	1988	5	26	11.4	22.7	3.3	15.9	1.2
148	1988	5	27	13.2	17.3	2.5	12.5	0
149	1988	5	28	10.6	21.2	4.5	26.7	0.2
150	1988	5	29	14.9	18	2.1	11.1	0.6
151	1988	5	30	8.2	23	4.5	25.8	0
152	1988	5	31	12.3	21.8	4.4	21	0.2
153	1988	6	1	13.2	24.3	6.3	29.4	0
154	1988	6	2	15.3	26.7	6.4	29.8	0
155	1988	6	3	12.7	28.5	7.3	28.6	0
156	1988	6	4	15	19.5	0.2	7.3	9.9
157	1988	6	5	12.5	20.8	6.3	27.4	0
158	1988	6	6	12.6	20.3	7.1	29.1	0
159	1988	6	7	12.2	19	5.4	27.8	0
160	1988	6	8	9.5	22.5	4.5	26	0
161	1988	6	9	10	23.7	4	26.2	0
162	1988	6	10	11.9	24.7	4	22	0
163	1988	6	11	13.9	26.4	4.3	20.9	0
164	1988	6	12	15	26.2	5.4	29.3	0
165	1988	6	13	12.6	26.4	4.9	27.5	0
166	1988	6	14	16.6	23.5	3.3	15.7	19.8
167	1988	6	15	13.4	27.4	5.1	28	0
168	1988	6	16	14.4	25.6	4.1	19.8	6.1
169	1988	6	17	13.8	25.7	5	26.5	0.2
170	1988	6	18	17.1	26.9	5.8	26.6	0
171	1988	6	19	12	27.7	6.4	28.9	0
172	1988	6	20	18.7	27.5	7.3	28.9	0
173	1988	6	21	17.8	27.5	7.6	29.4	0
174	1988	6	22	18.7	29.6	6.2	28.5	0
175	1988	6	23	16.3	28.4	5.8	22.9	0
176	1988	6	24	16.9	26.1	4.8	16.5	0
177	1988	6	25	15.8	25.2	6.5	27.7	0
178	1988	6	26	17.3	26.7	5.5	26.2	1.4
179	1988	6	27	16.2	22.9	2.2	9.3	3.4
180	1988	6	28	16.9	25.4	4.2	19.1	0.1
181	1988	6	29	16	24.2	3.8	17.7	1.5
182	1988	6	30	18.6	27.7	4.3	16.7	0
183	1988	7	1	19.9	28.8	5.5	22.2	0.4
184	1988	7	2	12.9	26.2	4.9	26.5	10.8
185	1988	7	3	16.8	24.2	4.3	20.3	1.6
186	1988	7	4	16.5	25.4	2.8	10.2	0.5
187	1988	7	5	17.5	27.4	5.8	27.3	0.8
188	1988	7	6	18.7	28.2	5.5	27.9	0
189	1988	7	7	14	30	5.5	28.3	0
190	1988	7	8	18	30.7	5.7	27.9	0
191	1988	7	9	18.3	28.6	6.6	28.7	0
192	1988	7	10	18	31.6	6	29.2	0
193	1988	7	11	15.4	33.5	6	27.1	0
194	1988	7	12	21.2	29.3	6.5	28	0
195	1988	7	13	16.1	29.9	5.8	27.5	0.2
196	1988	7	14	17.1	25.2	7.2	28.8	0
197	1988	7	15	16.8	22.4	7.8	28.7	0
198	1988	7	16	15.9	25.5	7.2	29.2	0
199	1988	7	17	15.8	29	6	28.7	0
200	1988	7	18	14.8	31.2	5.8	28.1	0
201	1988	7	19	18.8	32	6.2	28.2	0
202	1988	7	20	18.3	32.2	5.2	24.9	0
203	1988	7	21	16.1	33.2	5.4	25.6	0
204	1988	7	22	19.3	33.7	5.8	26.4	0
205	1988	7	23	19.2	32	5.8	26.2	0
206	1988	7	24	19.3	29.6	5.4	22.3	0
207	1988	7	25	17.6	31.6	5.8	28	0
208	1988	7	26	15.6	32.1	5.3	26.5	0
209	1988	7	27	18.4	29	6.1	24.8	0
210	1988	7	28	17.8	31.7	5.7	27.6	0
211	1988	7	29	16.4	31.1	5.3	23	0
212	1988	7	30	16.9	26.4	6.9	28.5	0
213	1988	7	31	16.2	31.9	5.4	27.5	0
214	1988	8	1	14.6	30.7	4.8	25	0
215	1988	8	2	17.3	32.8	5.1	21.4	0
216	1988	8	3	17.5	30.7	4.6	16.4	3
217	1988	8	4	17.3	23.5	7.4	25.8	0
218	1988	8	5	17.1	27.7	5.4	25.1	0
219	1988	8	6	15.2	29.7	4.4	23.9	0
220	1988	8	7	14.8	28.3	3.6	19.7	0
221	1988	8	8	15.7	32.8	5.2	23.8	0
222	1988	8	9	22.5	32.1	5.8	24.1	0
223	1988	8	10	16.3	32.1	4.7	23.7	0
224	1988	8	11	19.8	30.4	4.3	20.3	0
225	1988	8	12	19	29.8	4	20.8	0
226	1988	8	13	17.9	32.6	4.4	21.7	0
227	1988	8	14	19	32	4.5	22.1	0
228	1988	8	15	18.3	33.8	4.8	21.6	0
229	1988	8	16	18.4	34.5	4.7	19.6	0
230	1988	8	17	21.4	32	5.6	22.7	0.9
231	1988	8	18	19.8	33.6	4.6	22.1	0
232	1988	8	19	18.4	32.8	4.6	21.2	0
233	1988	8	20	19.8	23.3	1.8	8.3	0
234	1988	8	21	15.3	24.5	4.1	19.3	0
235	1988	8	22	14.4	23	6.1	23.2	0
236	1988	8	23	15.4	25	4.5	22.9	0
237	1988	8	24	10.7	25.9	3.3	18.6	0
238	1988	8	25	13	24.5	4.2	22	0
239	1988	8	26	14.6	25.3	4.8	22.1	0
240	1988	8	27	17.7	30.6	5.9	21.6	0
241	1988	8	28	15.6	27.2	2.3	11.3	9.4
242	1988	8	29	18.5	25.9	3.3	14.8	5.5
243	1988	8	30	15.3	24.2	4.1	22.3	0
244	1988	8	31	11.2	27.1	2.8	18.2	0
245	1988	9	1	16.5	26	3.1	10.3	12.9
246	1988	9	2	15	24.1	3	17	0
247	1988	9	3	10.2	24	2.9	20.3	0
248	1988	9	4	13.5	30.3	3.4	20.3	0
249	1988	9	5	14.9	30.5	3.4	19.6	0
250	1988	9	6	16.4	30.2	4.9	20.6	0
251	1988	9	7	20.1	29.5	3.9	19.9	0
252	1988	9	8	15.6	28.4	3.4	18.8	0
253	1988	9	9	15.9	22.6	2	6.5	0
254	1988	9	10	14.4	26.5	2.8	17.1	0
255	1988	9	11	16.4	27	3.2	17.5	0
256	1988	9	12	17.5	26.7	3.7	16.7	0
257	1988	9	13	16.3	22.1	4	14.9	0
258	1988	9	14	11.9	18.9	4.7	19.8	0
259	1988	9	15	12.8	19	4.2	18.7	0
260	1988	9	16	11.5	18.7	4.6	19	0
261	1988	9	17	12	19.3	4.4	18.3	0
262	1988	9	18	12.4	21.5	4	18.2	0
263	1988	9	19	13	24	2.6	16.8	0
264	1988	9	20	8.7	25.2	2.2	16.9	0
265	1988	9	21	9.6	24.4	2.4	17	0.6
266	1988	9	22	8.3	25.5	2.2	16.4	0
267	1988	9	23	13.4	24.1	2.1	14.3	0
268	1988	9	24	9.9	25	2.8	17.8	0
269	1988	9	25	15	24.8	3.3	17.9	0
270	1988	9	26	10.7	27.3	2.4	17.1	0
271	1988	9	27	8.1	28.1	2.3	17.2	0
272	1988	9	28	8.6	25.4	2	15.9	0
273	1988	9	29	12.6	24.5	2.2	12.6	11.9
274	1988	9	30	10.6	14.1	1.7	6.1	3.8
275	1988	10	1	12	15.4	1.6	6.7	19.2
276	1988	10	2	12	20.6	1.6	6	4
277	1988	10	3	13.2	18.6	0.5	2.3	33.9
278	1988	10	4	13.9	22.6	1.6	10.5	0
279	1988	10	5	15.6	20.5	0.9	5.1	0.5
280	1988	10	6	7.8	21	1.8	15.3	1.2
281	1988	10	7	11.8	22.3	2	9.5	0
282	1988	10	8	8.7	18	1.8	15.4	0
283	1988	10	9	6	21	1.7	8.2	1.6
284	1988	10	10	18	22	1.5	5.1	0.1
285	1988	10	11	16.9	23.8	2.5	9	12.1
286	1988	10	12	13.6	18.7	1.3	6.5	0.3
287	1988	10	13	11.9	20.2	1.3	6.6	28
288	1988	10	14	14.1	23.3	1.3	9.5	78.9
289	1988	10	15	15.6	23	1.7	10.9	12.8
290	1988	10	16	15.3	24.3	1.5	8.2	0
291	1988	10	17	14.5	23.6	1.2	6.4	0.4
292	1988	10	18	16.7	24.7	1.1	3.9	1.2
293	1988	10	19	17	20.7	1.2	4.2	5.8
294	1988	10	20	7.6	18.2	1.1	13.9	0
295	1988	10	21	9.1	17.7	1.5	13.2	0
296	1988	10	22	4.4	20.5	0.9	13.1	0
297	1988	10	23	7	17.4	1.2	7.8	0
298	1988	10	24	6.6	21	1.3	12.3	0
299	1988	10	25	7.8	19.8	0.9	11.7	0
300	1988	10	26	6.6	20.2	0.9	10	0
301	1988	10	27	8.2	20.4	1	5.8	0
302	1988	10	28	13.6	22.3	1.2	9.8	0
303	1988	10	29	9.7	21	1	9.9	0
304	1988	10	30	12.8	17.3	1.3	11.3	0
305	1988	10	31	7.2	13.1	0	11.6	0
306	1988	11	1	5.9	13	1.1	4.6	0
307	1988	11	2	10.3	19.2	1.1	8.5	0
308	1988	11	3	7.9	12.1	0.8	10.3	0
309	1988	11	4	5	15.3	0.6	8.7	0
310	1988	11	5	4.3	14.1	0.6	9	0
311	1988	11	6	0.4	13.4	0.5	7.1	0
312	1988	11	7	1.3	15.1	0.3	9.6	0.4
313	1988	11	8	10	13.9	0.5	1.3	1.8
314	1988	11	9	11.5	15.2	0.4	2.4	9.9
315	1988	11	10	11.4	16	0.6	5.1	0
316	1988	11	11	7.8	18.2	0.4	8.3	0
317	1988	11	12	8	20	0.7	6.1	0.6
318	1988	11	13	10.9	16.9	1.4	4.1	0
319	1988	11	14	9.7	11.8	2.7	7.7	0
320	1988	11	15	6.1	11	0.5	8.9	0
321	1988	11	16	0.9	14.7	0	8.4	0
322	1988	11	17	2.2	17.9	0.2	8.2	0
323	1988	11	18	4.5	14.4	0.3	6.6	0
324	1988	11	19	9	13.1	1.3	8.9	0
325	1988	11	20	5.7	10.6	1.1	9.1	0
326	1988	11	21	4.5	5.3	2.6	9.3	0
327	1988	11	22	-2	1.1	2.4	9	0
328	1988	11	23	-3	4.9	1.2	9.2	0
329	1988	11	24	0.1	6.6	0.6	8.8	0
330	1988	11	25	-2.6	8.1	0.1	8.5	0
331	1988	11	26	-3.8	8.7	0	7.6	0
332	1988	11	27	-4.3	5.6	0.1	8.2	0
333	1988	11	28	-3.3	10	0	7.6	0
334	1988	11	29	-1.8	13.6	0.5	6	0
335	1988	11	30	3.5	12.4	0.7	3.2	0
336	1988	12	1	7.2	10.5	0.3	2.1	9.7
337	1988	12	2	7.8	12.3	0.2	6.4	0
338	1988	12	3	2	11.2	0.7	4.5	0
339	1988	12	4	4.2	14.3	0.8	3.1	0
340	1988	12	5	5.9	17.9	0.6	5.5	0
341	1988	12	6	6.8	9.7	0.9	7.7	0
342	1988	12	7	4	7.7	2	6.8	0
343	1988	12	8	4.2	8.3	1.5	7.7	0
344	1988	12	9	4.8	10.3	0.1	6	0
345	1988	12	10	8	12.2	2.2	3.1	0
346	1988	12	11	10.2	13.9	1.9	7.5	0
347	1988	12	12	8	11.6	3.3	6.3	0
348	1988	12	13	6.1	9.2	1.3	7.4	0
349	1988	12	14	3.9	9.3	2.2	7.4	0
350	1988	12	15	3.7	8.5	2.5	5.6	0
351	1988	12	16	4.9	7.5	1.2	7.2	0
352	1988	12	17	0.6	7.5	1.4	7	0
353	1988	12	18	3.5	7.6	0.7	7.1	0
354	1988	12	19	4.1	10.9	0.9	6.3	0.2
355	1988	12	20	5.2	9	1.8	7	0
356	1988	12	21	4.4	9.5	0.5	7.3	0
357	1988	12	22	-2.4	10.2	0	6.5	0
358	1988	12	23	-2.1	11.4	0.4	5.1	0
359	1988	12	24	-0.1	15.6	0.3	7.2	0
360	1988	12	25	5.3	13.4	0	7.1	0
361	1988	12	26	0.2	10.6	0.2	4.8	0
362	1988	12	27	0	11.9	0.2	5.4	0
363	1988	12	28	-1.6	10.8	0	6.8	0
364	1988	12	29	-3.4	8.8	0	5.7	0
365	1988	12	30	-2.6	5.4	0.2	3.4	0
366	1988	12	31	-5.7	7.7	0.1	7.4	0
