# Supplementary material for: Optimization of black-box models with uncertain climatic inputs—Application to sunflower ideotype design
Source: PLoS One. 2017 May 25;12(5):e0176815. doi: 10.1371/journal.pone.0176815 (PMC5444610; doi:10.1371/journal.pone.0176815)
Supplement: S1 Dataset and Code — The dataset used throughout this manuscript and the R code used to call the SUNFLO model and run the proposed algorithm are provided in a single archive file. (TGZ) [file pone.0176815.s001.tgz › supplementary/data/climate/86139002_2008.txt]

JourJ	Annee	Mois	Jour	Tmin	Tmax	ETP	RAD	Pluie
1	2008	1	1	-1.4	3.8	0	4.08	0
2	2008	1	2	-3.2	5.4	0	2.76	2
3	2008	1	3	2.2	7.5	0	1.75	2
4	2008	1	4	5.2	9.8	0.1	2.08	18
5	2008	1	5	7.7	11.8	0.3	0.74	11.5
6	2008	1	6	7.5	12.3	0.1	1.52	22
7	2008	1	7	7	11.7	0.2	5.24	0
8	2008	1	8	4.6	7.8	0.1	2.7	0
9	2008	1	9	3.1	9.9	0.1	1.87	1.5
10	2008	1	10	2.8	11.1	0	2.79	1.5
11	2008	1	11	6.6	10.2	0.6	0.76	8
12	2008	1	12	1.8	8.7	0.1	5.36	0
13	2008	1	13	4.2	8.9	0.6	3.82	0.5
14	2008	1	14	4.8	11.1	0.7	3.14	0
15	2008	1	15	5.7	9.2	0.5	1.51	23.5
16	2008	1	16	5.2	9.7	0.4	2.94	4
17	2008	1	17	6.5	10.9	0	0.86	7.5
18	2008	1	18	9.1	12.1	0.1	1.5	0.5
19	2008	1	19	9.7	12.4	0.4	1.89	0
20	2008	1	20	8.1	14.5	0.5	4.78	0
21	2008	1	21	0.4	10.5	0	3.39	1
22	2008	1	22	9	11.9	0.7	3.65	0
23	2008	1	23	1.3	12.5	0.1	5.78	0.5
24	2008	1	24	0.8	9.6	0	3.6	0
25	2008	1	25	0.8	8.7	0.4	5.61	0
26	2008	1	26	-1.4	13.6	0.6	7.33	0.5
27	2008	1	27	-3.7	12.4	0.2	8.12	0
28	2008	1	28	-3.3	8.3	0.2	6.99	0
29	2008	1	29	-3.2	-0.1	0.1	2.32	0.5
30	2008	1	30	-2.6	3.1	0	1.52	3.5
31	2008	1	31	-4.1	9.2	0.3	3.99	7
32	2008	2	1	4.7	10.2	0.1	1.42	5.5
33	2008	2	2	-1.6	7.8	0.3	7.34	0
34	2008	2	3	-2.3	8.7	0.9	6.08	17
35	2008	2	4	2.8	9	0.6	6.05	5
36	2008	2	5	3.4	13.1	1.1	2.47	3
37	2008	2	6	8.9	13.6	0.9	5.38	0
38	2008	2	7	0.2	12.6	0.5	7.68	0
39	2008	2	8	0	15.2	0.7	8.78	0
40	2008	2	9	-1.2	14.3	0.6	8.77	0
41	2008	2	10	-0.9	11.9	0.5	8.82	0
42	2008	2	11	-0.8	11	0.6	8.73	0
43	2008	2	12	-1.1	12.2	0.7	9.17	0
44	2008	2	13	-1.8	11.7	0.7	9.02	0
45	2008	2	14	-2.1	12.7	0.8	9.47	0
46	2008	2	15	-2.6	3.1	0.2	3.89	0
47	2008	2	16	-1.5	5.5	1	9.75	0
48	2008	2	17	-3.9	13.4	0.8	9.6	0
49	2008	2	18	-0.5	12.3	1	10.06	0
50	2008	2	19	0.2	11.7	0.4	2.91	0.5
51	2008	2	20	7.5	13	0.9	3.82	0
52	2008	2	21	3.4	14.1	0.8	8.7	0
53	2008	2	22	0.4	14.5	0.6	6.77	0
54	2008	2	23	1.1	16.1	0.8	10.21	0
55	2008	2	24	2.9	17.4	1.6	10.37	0
56	2008	2	25	8.2	16.4	1.3	5.38	0
57	2008	2	26	6.1	11.4	0.2	1.88	2
58	2008	2	27	5.7	9.9	0.5	4.21	1.5
59	2008	2	28	8.8	13.4	0.4	3.3	0
60	2008	2	29	9.6	13.3	0.6	2.98	1
61	2008	3	1	9.5	14.2	1.4	7.73	0.5
62	2008	3	2	7.5	11.8	0.5	4.35	2.5
63	2008	3	3	6.1	10.8	1.3	7.15	2.5
64	2008	3	4	1.8	6.9	1.4	8.6	0
65	2008	3	5	0.2	6.5	1.9	12.22	0
66	2008	3	6	-1.9	7.7	0.6	5.13	0
67	2008	3	7	5	8.9	0.7	3.5	3
68	2008	3	8	-1.7	10.7	0.7	10.03	0
69	2008	3	9	5.6	10	1.1	6	10.5
70	2008	3	10	2.7	9.9	0.9	5.05	14
71	2008	3	11	5.6	11.7	0	2.65	8
72	2008	3	12	8.8	13.1	2.2	8.78	2.5
73	2008	3	13	4.3	13.6	1.1	9.46	0
74	2008	3	14	6.7	17.4	1.6	11.93	0
75	2008	3	15	5.4	16.8	1.3	4.76	14.5
76	2008	3	16	7.7	10.8	0.8	5.62	3.5
77	2008	3	17	6.7	8	0.4	2.73	0
78	2008	3	18	0.7	8.4	2.2	15.23	0
79	2008	3	19	-0.5	8.3	1.8	11.43	0
80	2008	3	20	-1.1	9.3	1.5	12.16	0
81	2008	3	21	5.3	10.2	1.4	4.92	8.5
82	2008	3	22	1.8	7.8	1.5	10.41	1
83	2008	3	23	-0.9	6.7	1.6	12.42	3
84	2008	3	24	0.2	8.5	0.8	6.34	0.5
85	2008	3	25	2.5	11.5	1.9	15.51	0
86	2008	3	26	4.9	10.6	1.2	6.63	2
87	2008	3	27	0.6	7.9	0.7	5.93	1
88	2008	3	28	2.2	12.1	0.6	4.64	4
89	2008	3	29	3	15.1	2.7	16.68	0
90	2008	3	30	7.7	9.9	1.2	3.79	5
91	2008	3	31	4.3	13.4	2	14.59	2
92	2008	4	1	4.4	12.1	0.5	5.42	0
93	2008	4	2	7.3	16	2	13.79	0
94	2008	4	3	7.3	14.8	1.6	8.65	0
95	2008	4	4	2.1	14.6	2.3	17.98	0
96	2008	4	5	1.8	14.8	1.8	13.05	0
97	2008	4	6	1.3	9.3	1.5	9.09	0.5
98	2008	4	7	-4.1	10.2	2.2	19.63	0
99	2008	4	8	2.9	8.7	1.7	5.57	8.5
100	2008	4	9	3.6	7.4	0.5	3.49	12
101	2008	4	10	3.7	7.7	0.6	5.04	0
102	2008	4	11	2.6	13.2	2.2	15.09	0
103	2008	4	12	2.4	13.3	1.7	12.81	2
104	2008	4	13	7	9.4	0.7	4.03	13
105	2008	4	14	1.6	12.9	2.1	14.2	0
106	2008	4	15	1.6	15	2.7	21.61	0
107	2008	4	16	1.5	13.2	3.2	20.49	0
108	2008	4	17	4.1	11.4	1.5	5.05	7
109	2008	4	18	3.6	12.9	1.2	5.95	5.5
110	2008	4	19	7.1	16.6	3.5	20.97	4.5
111	2008	4	20	6.9	16	2.5	15.08	0.5
112	2008	4	21	8.1	15.3	2.9	15.64	0
113	2008	4	22	9	11.9	1.3	5.45	0.5
114	2008	4	23	7.3	17.4	2.9	17.14	1
115	2008	4	24	3.5	17.1	3	20.71	0
116	2008	4	25	7	17.5	3.4	23.15	0
117	2008	4	26	6.1	23.6	4.1	24.93	0
118	2008	4	27	7.5	20.4	3	15.79	1
119	2008	4	28	8.4	14.1	2.8	15.06	2.5
120	2008	4	29	6.1	12.7	2.2	11.02	9.5
121	2008	4	30	6.8	13.6	3.7	20.07	2
122	2008	5	1	5.4	14	3	19.13	0.5
123	2008	5	2	3.3	19.4	3.3	22.89	0
124	2008	5	3	8.3	26.2	4.3	24.65	0
125	2008	5	4	11.6	27	4.1	21.79	5.5
126	2008	5	5	14	17.4	1.4	5.95	2
127	2008	5	6	11.9	22.6	3.9	21.61	0
128	2008	5	7	10.7	23.3	4.8	27.24	0
129	2008	5	8	9.9	19.5	2.8	13.44	0
130	2008	5	9	10.4	17	2.2	8.92	0.5
131	2008	5	10	8.5	22.4	2.4	11.13	0
132	2008	5	11	10.6	25.9	4.7	25.54	0
133	2008	5	12	8.6	22.8	4.4	26.14	1.5
134	2008	5	13	9	23.2	4.5	27.75	0
135	2008	5	14	9.5	19.7	2.6	13.79	0.5
136	2008	5	15	7.7	21.6	3.3	19.3	4.5
137	2008	5	16	8.7	16	1.7	9.83	1.5
138	2008	5	17	9	17.9	3.4	19.68	4
139	2008	5	18	6.8	17.4	2.5	15.51	0
140	2008	5	19	8.4	17.4	3.4	18.63	0
141	2008	5	20	6.6	18.9	4.3	26.01	0
142	2008	5	21	7.2	21.7	4.3	25.04	0
143	2008	5	22	6.6	20.8	3.3	19.35	0
144	2008	5	23	7.8	19.1	2.4	13.5	4
145	2008	5	24	12.7	17.3	2.2	10.38	12.5
146	2008	5	25	10	19.2	2.9	15.58	8.5
147	2008	5	26	8.6	18.8	2.8	16.56	0.5
148	2008	5	27	8.9	16.9	0.9	4.93	10
149	2008	5	28	11.6	20.9	4.4	22.38	0
150	2008	5	29	8.9	21.7	3.8	23.18	0.5
151	2008	5	30	10	22.9	4.3	24.63	0
152	2008	5	31	11.1	22.4	3.6	19.55	0.5
153	2008	6	1	11.7	21.9	3.1	16.42	16.5
154	2008	6	2	13.6	18.8	3	14.25	27
155	2008	6	3	12.6	20.2	4	20.35	0
156	2008	6	4	7.6	20.3	3.8	23.12	0
157	2008	6	5	10.6	20.2	3.4	16.6	0
158	2008	6	6	11.1	18.1	4.2	22.37	0
159	2008	6	7	7.4	18.6	4.4	27.04	0
160	2008	6	8	11.3	21.6	5.3	27.05	0
161	2008	6	9	12.4	24.9	5.5	26.94	0
162	2008	6	10	13.3	26.1	4.9	22.08	37.5
163	2008	6	11	12.9	23.3	5.3	27.11	0
164	2008	6	12	10.1	19.6	3.8	20.52	0.5
165	2008	6	13	7.6	18.7	3.8	22.96	0
166	2008	6	14	6.2	19.7	4	24.93	0
167	2008	6	15	10.7	18.3	2.8	13.75	0.5
168	2008	6	16	11.2	13.9	1.1	5.91	14
169	2008	6	17	12.1	22.1	5.1	26.35	0
170	2008	6	18	7.8	20.4	4	22.31	0
171	2008	6	19	7.5	20.3	2.6	15.79	0
172	2008	6	20	14.3	22.5	3.8	19.22	0
173	2008	6	21	11	28.3	5.5	30.27	1
174	2008	6	22	18.1	26.2	4.8	22.18	0
175	2008	6	23	13.9	24.5	5	23.98	0
176	2008	6	24	15.4	28.9	4.4	19.72	50.5
177	2008	6	25	14	23.5	4.7	23.99	0
178	2008	6	26	11.6	23.6	4.8	26.17	0
179	2008	6	27	11.6	23.7	5.4	29.79	0
180	2008	6	28	10.4	25.8	5.3	30.41	0
181	2008	6	29	14.3	26.2	5	24.72	0
182	2008	6	30	13.1	25.6	5.7	30.19	0
183	2008	7	1	14.6	31.2	6.3	28.58	1
184	2008	7	2	14.4	19.4	1.8	6.39	1
185	2008	7	3	12.5	22.1	5.6	27.06	0
186	2008	7	4	6.9	23.8	3.8	20.71	0
187	2008	7	5	14.6	23	4.4	18.27	0
188	2008	7	6	10.2	19.9	4.1	19.24	2
189	2008	7	7	10.9	20.5	4.6	21.25	3.5
190	2008	7	8	13	21	4.4	20.49	1.5
191	2008	7	9	8.1	24.8	5.2	29.71	0
192	2008	7	10	10.9	25.8	5.1	26.76	12.5
193	2008	7	11	14	21.4	3.4	13.56	6
194	2008	7	12	11.8	21.1	4.2	21.01	0
195	2008	7	13	10.7	20.3	3.7	18.78	0
196	2008	7	14	9.5	23.2	3.9	20.96	0
197	2008	7	15	12.2	26.7	5.6	29.76	0
198	2008	7	16	13.8	24.8	4.4	22.23	0
199	2008	7	17	12.3	23.8	5.2	26.5	0
200	2008	7	18	9.8	22.7	4.3	22.73	0
201	2008	7	19	14.7	25.5	5.3	25.21	0
202	2008	7	20	11.5	22.3	4.9	24.51	0
203	2008	7	21	9.1	21.6	5	26.44	0
204	2008	7	22	8.4	23.6	5.1	29.31	0
205	2008	7	23	9.1	27.5	6.2	29.31	0
206	2008	7	24	13.9	28	5.4	23.33	0
207	2008	7	25	14.3	22.8	2.7	12.62	3
208	2008	7	26	13.1	24.1	3.3	16.76	0
209	2008	7	27	12.1	28	4.4	23.1	0
210	2008	7	28	13.9	27.7	3.5	14.98	2
211	2008	7	29	14	25.4	4.7	24.25	0
212	2008	7	30	13.2	28.8	4.1	18.81	0
213	2008	7	31	16.3	31.5	5.3	20.07	2
214	2008	8	1	14.6	23.4	4.7	21.81	0.5
215	2008	8	2	13.4	20.1	1.8	8.21	5.5
216	2008	8	3	16.7	24.9	3.5	14.42	0
217	2008	8	4	17.2	23.6	3.6	13.85	2
218	2008	8	5	10.8	28.6	4.8	26.22	0
219	2008	8	6	15.3	31	5.7	26.07	9
220	2008	8	7	14.4	22.4	3.9	17.33	0
221	2008	8	8	14.8	22.2	4	16.66	0
222	2008	8	9	10.1	22.8	4.2	23.98	0
223	2008	8	10	12.2	23.4	3.4	16.51	0
224	2008	8	11	11.6	21.7	3.1	16.21	23
225	2008	8	12	15	20.5	4.2	18.35	2
226	2008	8	13	12.7	19.8	3.9	18.64	3.5
227	2008	8	14	9.8	20.1	2.9	16.01	1
228	2008	8	15	10.8	21.3	3.7	21.28	0.5
229	2008	8	16	8	18	1.5	9.12	2
230	2008	8	17	14.2	21.9	3.5	16.82	0.5
231	2008	8	18	13.5	23.1	3.7	16.67	0.5
232	2008	8	19	15	21.7	4.4	19.48	1
233	2008	8	20	13.3	21.1	2.7	11.65	0
234	2008	8	21	10.9	24.5	4	22.77	1.5
235	2008	8	22	15.2	20.6	3.3	15.13	0
236	2008	8	23	11.9	20.9	3.3	18.33	0.5
237	2008	8	24	7.8	20.2	2.2	12.79	0.5
238	2008	8	25	10.8	21.9	2.9	16.45	0.5
239	2008	8	26	9.6	23.1	2.9	16.91	0
240	2008	8	27	11.6	26.6	4.3	21.75	0
241	2008	8	28	13.1	24.9	4.4	22.83	0
242	2008	8	29	10	28.3	4.4	23.19	0
243	2008	8	30	12.2	32.2	4.2	21.04	11.5
244	2008	8	31	16.7	23.4	3.8	16.48	0
245	2008	9	1	12.9	22.4	3.3	18.18	0
246	2008	9	2	11.8	22.9	2.9	13.62	4
247	2008	9	3	11.1	13.8	0.8	4.45	12
248	2008	9	4	10.5	17.8	2	12.41	3
249	2008	9	5	12.8	21.2	2	6.54	4
250	2008	9	6	13.8	19.1	3.2	13.31	6.5
251	2008	9	7	12.2	19.3	2.6	13.17	2.5
252	2008	9	8	6.5	22.8	2.9	20.94	0
253	2008	9	9	11.9	22.8	2	9.17	8
254	2008	9	10	14.6	25.4	2.7	14.48	0.5
255	2008	9	11	13.7	20	1.5	5.48	1.5
256	2008	9	12	10.5	18.2	2.2	13.11	2.5
257	2008	9	13	7	18.4	2.4	17.6	0
258	2008	9	14	10.2	19.2	2.4	14.52	0
259	2008	9	15	5.9	17.3	2.6	19.82	0
260	2008	9	16	4.1	16.4	2.3	16.86	0.5
261	2008	9	17	6.3	17.7	2.7	18.57	0
262	2008	9	18	6	17.8	1.6	10.51	0
263	2008	9	19	7.9	19.1	2.7	18.85	0
264	2008	9	20	5.2	19.3	2.9	19.1	0
265	2008	9	21	4.9	18.6	3.1	19.7	0
266	2008	9	22	6.9	19.1	3.4	17.34	0
267	2008	9	23	6.3	18.4	3	17.97	0
268	2008	9	24	7.3	16.3	1.5	8.49	0
269	2008	9	25	6.3	19	2.4	15.29	0
270	2008	9	26	7.3	18.6	2.8	17.08	0
271	2008	9	27	5.5	19	2.5	17.34	0
272	2008	9	28	3.7	19.1	2	16.99	0
273	2008	9	29	4.9	19.8	2	14.95	0
274	2008	9	30	5.9	15.1	1.5	9.4	0.5
275	2008	10	1	11.3	15.4	1.5	7.2	3
276	2008	10	2	9	14.7	1.7	10.29	3
277	2008	10	3	3.8	12.9	1.8	12.48	0
278	2008	10	4	1.4	13.9	1.6	13.69	0
279	2008	10	5	6.6	14.7	1.1	5.3	3.5
280	2008	10	6	13.5	18.6	1.6	8.44	1.5
281	2008	10	7	12.1	18.2	1.5	6.89	7
282	2008	10	8	9.6	14.7	1.3	8.92	0
283	2008	10	9	6.1	17.2	1.6	14.23	0.5
284	2008	10	10	5.1	20.5	1.3	12.8	0
285	2008	10	11	5.7	23.8	1.6	14.45	0
286	2008	10	12	9.7	23.1	1.6	11.43	0
287	2008	10	13	13.8	23	2.1	12.61	0.5
288	2008	10	14	11	14.4	0.4	2.87	0
289	2008	10	15	12.4	17.2	1	5.86	22.5
290	2008	10	16	11.4	16.6	1.2	8.44	0
291	2008	10	17	6.5	14.3	1	9.31	0.5
292	2008	10	18	2.5	14	1	12.67	0
293	2008	10	19	0.9	16.8	0.9	13.41	0
294	2008	10	20	6.1	20.9	1.3	11.54	1.5
295	2008	10	21	9.6	12.7	0.6	2.66	6.5
296	2008	10	22	6.2	13.3	1	8.87	0
297	2008	10	23	0.4	13	0.7	12.8	0.5
298	2008	10	24	-0.2	11.8	0.5	7.21	0
299	2008	10	25	4.4	16.3	0.9	12.15	0
300	2008	10	26	1.1	16.1	0.6	10.13	12.5
301	2008	10	27	8.6	13.9	0.9	6.06	9.5
302	2008	10	28	1.9	9.8	0.6	9.41	0
303	2008	10	29	-1.8	7	0.5	5.75	9
304	2008	10	30	0.4	10.9	0.6	4.63	4
305	2008	10	31	5.5	12.4	0.8	6.51	15.5
306	2008	11	1	7.2	10.1	0.8	1.85	0
307	2008	11	2	2.2	9	0.2	2.31	13
308	2008	11	3	7.8	9.6	0.4	1.74	2.5
309	2008	11	4	3.2	14.1	0.5	9.15	0
310	2008	11	5	7.7	9	0.3	1.47	6
311	2008	11	6	7.8	10.5	0.3	1.75	5
312	2008	11	7	6.7	12.9	0.7	5.72	2
313	2008	11	8	5.6	12.2	0.5	4.03	4.5
314	2008	11	9	9.2	12.7	0.2	1.71	14.5
315	2008	11	10	10	13.2	0.7	2.14	9.5
316	2008	11	11	7.7	12.7	0.7	7.09	1.5
317	2008	11	12	4	10.6	0.3	5.01	0
318	2008	11	13	1.3	10.9	0.2	8.1	0
319	2008	11	14	1.2	9	0	1.75	2
320	2008	11	15	7.7	9.9	0.2	2.1	0.5
321	2008	11	16	8.4	10.7	0.4	2.14	0
322	2008	11	17	8.6	11.4	0.4	2.43	0.5
323	2008	11	18	7.7	11.6	0.4	2.24	3.5
324	2008	11	19	6.1	11.8	0.3	7.29	0
325	2008	11	20	4.4	10	0.1	4.8	0
326	2008	11	21	7.9	11.4	0.4	2.28	1
327	2008	11	22	5.9	8.4	0.6	2	0.5
328	2008	11	23	2.7	9.8	0.5	2	5.5
329	2008	11	24	1.4	8	0.3	5.33	0.5
330	2008	11	25	-1.6	4.2	0.3	2.73	0
331	2008	11	26	-0.3	5	0.2	3.31	0
332	2008	11	27	-3.2	5.9	0	7.54	0
333	2008	11	28	-2.2	5.2	0.3	4.83	0
334	2008	11	29	0.6	4.9	0.5	1.72	7.5
335	2008	11	30	1.2	3.7	0	1.09	7
336	2008	12	1	0.4	5.5	0.1	2.01	0
337	2008	12	2	-2.2	7.8	0	6.65	11.5
338	2008	12	3	2.9	9.7	0.1	4.33	3.5
339	2008	12	4	2.4	11.9	0.3	1.81	18
340	2008	12	5	4.8	9.6	0.4	5.29	1
341	2008	12	6	3.1	10.6	0.1	5.59	0
342	2008	12	7	-0.7	7.1	0	5.94	0
343	2008	12	8	-2.4	8.6	0	7.14	0
344	2008	12	9	-2.1	2.3	0.1	2.42	0
345	2008	12	10	-1.4	3.6	0.2	2.55	0
346	2008	12	11	-5	4.2	0	4.72	0
347	2008	12	12	-4.3	4.7	0	6.92	0
348	2008	12	13	-1.7	5.3	0	1.22	6.5
349	2008	12	14	2.2	3.8	0.1	1.53	0
350	2008	12	15	-0.1	3.8	0	2.94	0
351	2008	12	16	-0.5	1.2	0	0.93	0
352	2008	12	17	0.4	4.4	0.1	1.8	1
353	2008	12	18	-0.5	6.6	0	3.51	0
354	2008	12	19	5.1	10.5	0.1	3.38	0.5
355	2008	12	20	4.2	10.8	0	5.05	0
356	2008	12	21	6.1	11.3	0.1	5.17	0
357	2008	12	22	4	8.9	0.2	6.55	0
358	2008	12	23	4	9.7	0.3	6.05	0
359	2008	12	24	1.9	7.7	0	6.26	0
360	2008	12	25	0.7	5.1	0.7	1.68	0
361	2008	12	26	-0.8	2.6	0.8	4.8	0
362	2008	12	27	-4	2.3	0.3	6.55	0
363	2008	12	28	-4.7	-0.2	0.2	3.92	0
364	2008	12	29	-2.8	6.4	0	6	0
365	2008	12	30	-2.2	0.9	0.1	2.02	0
366	2008	12	31	-3.1	-0.5	0	1.53	0
