# Supplementary material for: Optimization of black-box models with uncertain climatic inputs—Application to sunflower ideotype design
Source: PLoS One. 2017 May 25;12(5):e0176815. doi: 10.1371/journal.pone.0176815 (PMC5444610; doi:10.1371/journal.pone.0176815)
Supplement: S1 Dataset and Code — The dataset used throughout this manuscript and the R code used to call the SUNFLO model and run the proposed algorithm are provided in a single archive file. (TGZ) [file pone.0176815.s001.tgz › supplementary/data/climate/84007004_2001.txt]

JourJ	Annee	Mois	Jour	Tmin	Tmax	ETP	RAD	Pluie
1	2001	1	1	-2.7	13.5	0.4	1.03	0
2	2001	1	2	9.2	15.8	0.9	2.7	0
3	2001	1	3	3.2	15	0.2	6.58	0
4	2001	1	4	6.1	14.1	0.5	3.64	9
5	2001	1	5	3.4	14.8	0.6	2.32	0
6	2001	1	6	7.5	15.3	0.2	0.82	0.5
7	2001	1	7	5.3	10.5	0.4	4.73	0
8	2001	1	8	-0.9	11.4	0.2	6.84	0.5
9	2001	1	9	3.6	10.8	0.7	4.45	0
10	2001	1	10	9.7	13.8	0.9	2.8	0
11	2001	1	11	9.5	15.3	0.8	3.4	3
12	2001	1	12	10.3	12.1	0.3	1.58	9
13	2001	1	13	6.5	10.6	0.4	4.25	4
14	2001	1	14	4	8.5	0.3	5.63	0
15	2001	1	15	3.9	7.6	0.6	2.32	0
16	2001	1	16	3.8	9.6	0.7	4.99	2
17	2001	1	17	3.5	7.7	0.4	3.29	1
18	2001	1	18	1.6	9.1	0.4	2.78	0
19	2001	1	19	6.2	8.8	0.6	2.38	0.5
20	2001	1	20	0.5	12.2	0.3	6.86	0
21	2001	1	21	2	10.3	0.6	7.74	0
22	2001	1	22	-0.7	12.5	0.4	2.62	0
23	2001	1	23	5.3	16.1	0.5	5.52	0
24	2001	1	24	5.8	14.5	0.2	1.73	2.5
25	2001	1	25	7.2	14	0.6	3.58	0
26	2001	1	26	0.3	13.1	0.4	8.53	2
27	2001	1	27	7	12.2	0.9	8.92	0
28	2001	1	28	0.1	9.3	0.3	1.37	13
29	2001	1	29	5	8.4	1.8	7.5	1
30	2001	1	30	5.1	8.2	3	9.66	0
31	2001	1	31	3	8.8	2.3	9.83	0
32	2001	2	1	2.6	7.1	2.6	9.85	0
33	2001	2	2	1.2	8.9	1.5	8.93	0
34	2001	2	3	0.6	13.9	0.6	7.7	0
35	2001	2	4	1.3	16.1	0.5	9.64	0
36	2001	2	5	4.8	16.2	0.7	9.52	0
37	2001	2	6	3.9	16.2	0.9	4.83	0
38	2001	2	7	12.3	17	2.6	5.8	0
39	2001	2	8	12.1	17	2.1	7.61	0
40	2001	2	9	5	14.1	1.3	10.56	0
41	2001	2	10	5.5	12.4	1.8	11.44	0
42	2001	2	11	0.6	17.8	1	11.32	0
43	2001	2	12	-0.3	20.1	1	10.72	0
44	2001	2	13	2.1	14.6	1.1	11.58	0
45	2001	2	14	1.9	15.9	1.1	11.11	0
46	2001	2	15	1	17	0.9	11.14	0
47	2001	2	16	0.2	16.6	0.9	11.19	0
48	2001	2	17	4	9	2.3	11.98	0
49	2001	2	18	4.8	10.7	2	8.48	0
50	2001	2	19	4.7	12.6	2.6	12.39	0
51	2001	2	20	4.5	10.3	3.2	12.55	0
52	2001	2	21	5	12.9	3.4	13.41	0
53	2001	2	22	7	14.8	3.2	12.87	0
54	2001	2	23	7.8	15.2	2.6	12.48	0
55	2001	2	24	4.7	10.7	2.7	11.16	0
56	2001	2	25	1.9	7.9	2.8	12.66	0
57	2001	2	26	-0.3	7.8	2.7	14.62	0.5
58	2001	2	27	-2.7	8	1	5.53	30.5
59	2001	2	28	0.3	8.8	0.8	8.94	0
60	2001	3	1	0.1	11.8	1.2	11.25	0.5
61	2001	3	2	3.3	13.1	0.7	1.96	4.5
62	2001	3	3	10.4	16.7	1.5	7.77	0
63	2001	3	4	6.9	17.4	1.2	7.81	0.5
64	2001	3	5	8	17.8	1.9	13.14	0
65	2001	3	6	4.7	20	1.7	11.72	0
66	2001	3	7	10.6	19.8	1.9	10.92	0.5
67	2001	3	8	10.7	14.8	0.6	1.18	23
68	2001	3	9	4.7	17.8	1.4	12.14	3
69	2001	3	10	7.4	18.2	1.3	9.49	0.5
70	2001	3	11	7.5	21.5	1.8	13.22	0
71	2001	3	12	9.4	15.1	0.4	1.83	15
72	2001	3	13	5.1	16.2	2	14.68	0
73	2001	3	14	9.2	18	2.5	15.78	0
74	2001	3	15	3.6	19.6	2.1	17.34	0
75	2001	3	16	5.4	19.2	1.9	12.08	19
76	2001	3	17	9.3	15.5	1.1	5.21	20
77	2001	3	18	3	18.4	1.7	14.73	0
78	2001	3	19	6	18.3	2.3	17.57	0
79	2001	3	20	7	19.7	1.5	8.97	0
80	2001	3	21	9.6	17.9	1.1	5.87	0
81	2001	3	22	10.5	22.9	2.7	14.69	0
82	2001	3	23	9.4	22	2.2	13.3	0
83	2001	3	24	8.4	23.6	2	11.05	0
84	2001	3	25	9	21.1	2.9	17.35	0
85	2001	3	26	4.7	19.8	2.6	19.76	0
86	2001	3	27	8.8	19.4	3	19.53	0.5
87	2001	3	28	9.1	18.6	2.4	15.59	0.5
88	2001	3	29	10.5	16.6	2.5	10.48	1
89	2001	3	30	6.5	14.3	4.2	20.35	0
90	2001	3	31	8.6	19.3	5.1	22.18	0
91	2001	4	1	4.6	21.8	3.1	21.56	0
92	2001	4	2	5.2	20.1	3.1	21.16	0
93	2001	4	3	4.2	19.7	2.6	19.4	0
94	2001	4	4	9.4	17.5	1.8	9.08	2
95	2001	4	5	7.4	17.5	3.7	22.98	0
96	2001	4	6	7.3	22.3	2.9	17.02	8
97	2001	4	7	11	17.8	3.2	17.15	1
98	2001	4	8	8.6	16.2	3.9	19.44	0.5
99	2001	4	9	8.5	17.6	4	21.45	0
100	2001	4	10	7.9	19.4	3.3	16.45	0
101	2001	4	11	8.8	15.1	4.6	20.95	0
102	2001	4	12	9.8	16.4	6	23.79	0
103	2001	4	13	6.9	14.4	6.3	21.7	0
104	2001	4	14	4.3	13.4	5.8	25.29	0
105	2001	4	15	4	17	3.4	20.27	0
106	2001	4	16	4.7	17.8	3.8	21.78	0
107	2001	4	17	7.1	16.3	5.1	25.5	0
108	2001	4	18	6.5	18.1	4	23.51	0
109	2001	4	19	4.3	17.5	3	16.73	0
110	2001	4	20	4.8	12.6	4.4	24.91	0
111	2001	4	21	3.1	12.7	3.5	19.99	0
112	2001	4	22	6.2	14.6	4.7	24.17	2
113	2001	4	23	6.8	19.2	2.7	14.26	0
114	2001	4	24	6	22.8	3.6	20.9	0
115	2001	4	25	12.2	19.9	2.9	10.68	2
116	2001	4	26	5.5	20.9	4.3	27.05	0
117	2001	4	27	6.6	22.6	4	25.55	0
118	2001	4	28	8.1	24.1	4.1	23.54	0
119	2001	4	29	8.3	21.5	4	22.58	0
120	2001	4	30	8.5	22	3.2	11.59	3.5
121	2001	5	1	10.5	17.7	2.2	10.55	18.5
122	2001	5	2	10.4	12.4	0.2	1.81	53
123	2001	5	3	6.9	19	3.6	24.87	0
124	2001	5	4	9.8	15.8	2	10.61	0
125	2001	5	5	10.4	19.6	3	14.86	0.5
126	2001	5	6	11.8	17.2	4.8	22.46	0
127	2001	5	7	10.8	18	4.7	23.6	0
128	2001	5	8	11.9	24.1	5	25.54	0
129	2001	5	9	9.6	23.8	3.8	21.4	0
130	2001	5	10	12	24.8	3.1	14.78	2
131	2001	5	11	12.9	23.1	4.4	23.87	2
132	2001	5	12	9.7	26.2	4.9	28.65	0
133	2001	5	13	9.8	24.9	4.7	26.62	0
134	2001	5	14	12.8	23.1	4.1	17.92	0
135	2001	5	15	15.9	24.6	5	22.56	0
136	2001	5	16	11.9	23.8	3.8	18.32	0
137	2001	5	17	13	23.7	4.3	23.05	1
138	2001	5	18	14.9	19.5	7.1	30.17	0
139	2001	5	19	12.6	25.2	7.2	30.05	0
140	2001	5	20	14.7	24.6	4.6	19.42	5.5
141	2001	5	21	14.7	22.6	3.1	14.93	2.5
142	2001	5	22	13.9	23.7	4.2	22.07	0
143	2001	5	23	12.1	26.1	4.3	23.18	0.5
144	2001	5	24	13.3	26.8	4.7	24.35	35.5
145	2001	5	25	15	27.5	6.6	29.01	0
146	2001	5	26	18.6	30.4	6.6	29.66	0
147	2001	5	27	14.6	31.7	5.8	28.3	0
148	2001	5	28	15.5	33.2	6.2	29.42	0
149	2001	5	29	19.3	32.9	7	30.41	0
150	2001	5	30	16.8	33.3	6.2	28.78	0
151	2001	5	31	17.6	34.1	6.5	26.52	0
152	2001	6	1	17.2	24.5	8.8	31.51	0
153	2001	6	2	15.3	25.7	7	29.29	0
154	2001	6	3	15.4	21.1	7.4	28.72	0
155	2001	6	4	11.2	24.7	7.2	31.68	0
156	2001	6	5	9.5	26.6	5.5	28.46	3.5
157	2001	6	6	15.4	25.4	5.9	27.54	0
158	2001	6	7	14.5	27.6	6.3	30.94	0
159	2001	6	8	14.1	25.8	5.5	26.9	0
160	2001	6	9	17	27.1	4.4	18.55	1.5
161	2001	6	10	15.8	21	3.2	13.85	1.5
162	2001	6	11	12.8	21.7	7.1	31.95	0
163	2001	6	12	12.5	28	6.3	30.54	0
164	2001	6	13	12.4	28	5.6	28.14	0
165	2001	6	14	12.4	29.4	5.8	28.78	0
166	2001	6	15	14.8	28.2	5.8	26.36	2.5
167	2001	6	16	15.9	27.5	5.7	25.71	0
168	2001	6	17	12.4	24.6	5.5	26.81	0
169	2001	6	18	13.5	21.4	7.2	30.17	0
170	2001	6	19	13.6	24.3	8.1	32.11	0
171	2001	6	20	15.4	28.5	7.3	31.75	0
172	2001	6	21	17.9	32.6	7.4	31.4	0
173	2001	6	22	16.2	33	7.2	31.34	0
174	2001	6	23	19.3	33.9	7.3	29.54	0
175	2001	6	24	16.2	33.8	6.5	29.33	0
176	2001	6	25	16.8	34	6.2	27.78	0
177	2001	6	26	16.5	33.3	6.5	29.31	0
178	2001	6	27	16.6	30.2	5.2	21.18	0
179	2001	6	28	18.8	26.5	8.1	28.94	0
180	2001	6	29	20.1	32.9	7.3	30.03	0
181	2001	6	30	16.2	34.5	6.7	29.82	0
182	2001	7	1	22.8	29.6	9.4	31.13	0
183	2001	7	2	20.5	33.7	7.5	29.93	0
184	2001	7	3	17.3	32.2	6.5	29.24	0
185	2001	7	4	17.3	30.8	6	25.46	0
186	2001	7	5	19.5	33.2	7.4	27.5	0
187	2001	7	6	19.5	32.7	6.4	23.24	19.5
188	2001	7	7	17	27.9	5.7	27.2	0
189	2001	7	8	14.4	29.7	5.5	26.33	0
190	2001	7	9	18.2	30.3	5.3	23.95	0
191	2001	7	10	16.9	32.1	6.1	27.95	0
192	2001	7	11	16.6	30.7	6.3	28.84	0
193	2001	7	12	17.9	31.2	6.7	30.54	0
194	2001	7	13	15.2	32.2	6.2	29.11	0.5
195	2001	7	14	17.7	29.2	5.6	24.55	16.5
196	2001	7	15	13.9	18.6	1.5	6.07	13
197	2001	7	16	13.4	23.9	5.5	25.79	0
198	2001	7	17	12.3	27.7	5.1	26.45	5.5
199	2001	7	18	16.4	26.1	4.5	20.84	0
200	2001	7	19	12.9	23.6	3.8	16.98	0
201	2001	7	20	15.8	23.3	6.3	26.71	0
202	2001	7	21	15.7	28.5	6.6	30.01	0
203	2001	7	22	12.9	32.4	5.8	28.99	0
204	2001	7	23	14.8	32.9	5.5	25.98	0
205	2001	7	24	19.1	30.3	7.1	29.15	0
206	2001	7	25	17.9	32.9	6.1	27.61	0
207	2001	7	26	17.7	34.6	6.1	26.93	0
208	2001	7	27	18.8	34	5.8	25.38	0
209	2001	7	28	19.3	33.5	4.9	19.89	0
210	2001	7	29	21.2	33.1	6.9	27.9	0
211	2001	7	30	23.9	34.3	7.4	27.56	0
212	2001	7	31	19.1	36	6.5	27.53	0
213	2001	8	1	22.1	36.7	6.8	26.94	0
214	2001	8	2	21.5	32.7	4.2	14.27	0
215	2001	8	3	19	32.5	5.3	22.26	0
216	2001	8	4	19.9	30.9	6	23.77	0
217	2001	8	5	18.2	28.1	6.7	27.6	0
218	2001	8	6	16	30.8	5.7	26.12	0
219	2001	8	7	16.7	33.2	6	26.83	0
220	2001	8	8	18.6	31.1	4.7	19.99	0
221	2001	8	9	20	26.8	4.1	15.58	0
222	2001	8	10	17.4	25.7	7	27.02	0
223	2001	8	11	16.8	26.8	7.6	27.07	0
224	2001	8	12	15.5	31.3	5.5	25.95	0
225	2001	8	13	12.5	33.8	5.2	26.06	0
226	2001	8	14	14.3	31.9	5.2	24.96	0
227	2001	8	15	15.3	33	5.3	24.38	0
228	2001	8	16	17	30.2	3.5	13.1	0
229	2001	8	17	18.1	32.4	4.9	20.69	0
230	2001	8	18	16.4	31.1	4.9	21.41	0
231	2001	8	19	18.6	30.2	4.4	18.75	0.5
232	2001	8	20	19.5	31.7	4.8	19.17	0
233	2001	8	21	19.6	32.1	5.9	24.69	0
234	2001	8	22	20.2	33.3	5.2	24.54	0
235	2001	8	23	17	35.9	5.3	23.64	0
236	2001	8	24	16.5	37	5.3	23.95	0
237	2001	8	25	16.5	34.7	5	23.03	0
238	2001	8	26	17.4	34	4.8	21.52	0
239	2001	8	27	16.8	35.2	4.8	22.17	0
240	2001	8	28	21	36.4	5.4	22.51	0
241	2001	8	29	18.9	35.4	5.2	21.48	0
242	2001	8	30	19.3	30.3	4.7	17.93	0
243	2001	8	31	16.4	28.4	4.6	20.19	0
244	2001	9	1	13.8	23	5.2	22.32	0
245	2001	9	2	15.6	27.7	5.2	22.65	0
246	2001	9	3	10.8	28.7	4	22.31	0
247	2001	9	4	19.2	27.7	4.7	18.24	0
248	2001	9	5	13.7	21.4	5.8	21.98	0
249	2001	9	6	13.3	24.6	6.1	21.88	0
250	2001	9	7	17.7	24.8	5.9	21.23	0
251	2001	9	8	16.7	28.7	5.7	21.42	0
252	2001	9	9	15.9	22.3	4.8	18.48	0
253	2001	9	10	12.7	20.4	5.5	21.65	0
254	2001	9	11	12.5	22	5.6	21.52	0
255	2001	9	12	13.1	24.6	5	20.79	0
256	2001	9	13	7.9	26.3	3.3	19.96	2
257	2001	9	14	13.9	24.2	3.7	16.23	0.5
258	2001	9	15	12.9	23.7	4.6	20.46	0
259	2001	9	16	14.9	22	4.6	18.96	0
260	2001	9	17	11.1	17.9	4.4	18.51	0
261	2001	9	18	10	19.1	2.9	12.82	0
262	2001	9	19	6.2	22.2	2.4	13.61	0.5
263	2001	9	20	9.1	23.8	2.3	12.54	0.5
264	2001	9	21	9.5	25.3	2.7	17.19	0.5
265	2001	9	22	14.1	21.6	1.6	7.09	22
266	2001	9	23	14.9	22.6	1.6	6.81	13
267	2001	9	24	14.2	21.1	2.1	11.12	0
268	2001	9	25	10.4	22.5	2.7	17.08	0
269	2001	9	26	9.5	23.2	2.7	17.61	0
270	2001	9	27	7.5	25.4	2.4	17.05	0
271	2001	9	28	10.1	24.5	2.5	15.79	5.5
272	2001	9	29	13.8	16.5	0.4	2.16	11.5
273	2001	9	30	14.1	23.9	2.1	12.84	0
274	2001	10	1	12.7	24.1	1.7	10.2	0
275	2001	10	2	17.6	26.4	3	14.94	0
276	2001	10	3	16.3	24.7	2	8.53	21
277	2001	10	4	13.8	22.8	2.5	16.39	0
278	2001	10	5	11.3	21.7	1	4.1	0
279	2001	10	6	14.3	25.6	2.2	12.61	28.5
280	2001	10	7	15.8	24.5	2.1	12.9	1
281	2001	10	8	13.2	24.4	2.2	13.28	0.5
282	2001	10	9	12.3	23.7	1.7	10.1	7.5
283	2001	10	10	11.3	22.4	1.8	14.06	0
284	2001	10	11	10.8	24.9	1.9	13.7	0
285	2001	10	12	11.7	26.6	1.9	12.87	0
286	2001	10	13	13.1	27.6	2	12.45	0
287	2001	10	14	13.4	27.2	1.8	10.51	0
288	2001	10	15	11.3	24	1.5	11.15	0
289	2001	10	16	11.3	25.8	1.7	12.62	0
290	2001	10	17	9.9	24.4	1.6	11.28	0
291	2001	10	18	15.8	20.1	1.1	2.43	30.5
292	2001	10	19	17.4	23.6	2.4	9.33	0
293	2001	10	20	19.7	24.4	3	6.97	0
294	2001	10	21	14.5	23.6	1.8	11.43	0
295	2001	10	22	7.9	23.7	1.3	11.88	0
296	2001	10	23	10.2	19.2	0.9	4.51	0.5
297	2001	10	24	11.9	20.9	1.8	12.25	0
298	2001	10	25	9.1	20.6	1.5	11.85	0
299	2001	10	26	7.5	21.3	1	8.57	0
300	2001	10	27	12	20	1.1	5.39	0
301	2001	10	28	13.9	23.2	1.2	7.3	0
302	2001	10	29	9.5	24.6	1.2	10.51	0
303	2001	10	30	9.2	23	1.1	10.43	0
304	2001	10	31	10.2	21.5	0.9	7.47	0
305	2001	11	1	10.9	15.2	3.1	9.96	0
306	2001	11	2	7.6	15	1.6	10.51	0
307	2001	11	3	2.7	18.5	0.7	9.62	0
308	2001	11	4	3	18.1	0.6	9.59	0
309	2001	11	5	4.2	14.3	0.7	4.89	0
310	2001	11	6	8.8	14.4	1.8	9.87	0
311	2001	11	7	7.6	19.1	1	9.45	0
312	2001	11	8	7.4	17.6	1.1	5.36	0
313	2001	11	9	5.3	8.8	2.5	9.82	0
314	2001	11	10	3	7.4	1.9	6.71	0
315	2001	11	11	3.1	5.1	1.3	0.98	5.5
316	2001	11	12	3.4	8.7	1.7	7.96	0
317	2001	11	13	6	12.1	2.1	7.45	0
318	2001	11	14	4.5	7.9	2.5	6.66	0
319	2001	11	15	3.6	8.7	1.4	5.53	5
320	2001	11	16	3.9	13.1	0.7	7.95	0
321	2001	11	17	0.7	8.8	0.3	3.59	3
322	2001	11	18	6.6	12.2	0.5	4.12	0.5
323	2001	11	19	5.5	11.5	0.9	6.53	0
324	2001	11	20	2.8	8.5	0.9	7.97	0
325	2001	11	21	-2.2	12	0.3	7.81	0
326	2001	11	22	-2.3	8.3	0.3	8.08	0
327	2001	11	23	3.3	9.8	1.7	7.94	0
328	2001	11	24	3.8	9.2	1.7	8.24	0
329	2001	11	25	6.2	12.7	1	7.82	0
330	2001	11	26	6.4	14.5	0.7	6.95	0.5
331	2001	11	27	4	13.7	0.6	7.14	0
332	2001	11	28	4.7	13.7	1.1	6.03	0
333	2001	11	29	7.4	13.4	1.5	7.54	0.5
334	2001	11	30	4.8	16.1	0.4	4.59	0
335	2001	12	1	7.2	17.9	0.4	6.25	0
336	2001	12	2	6.4	12.7	0.2	1.7	0
337	2001	12	3	8	14.8	0.4	3.51	0
338	2001	12	4	4.9	11.7	0.1	3.33	0
339	2001	12	5	4	17	0.4	5.84	0
340	2001	12	6	9	16.7	1.8	6.96	0
341	2001	12	7	6.1	11.6	1.1	6.67	0
342	2001	12	8	-0.9	10.9	0.2	6.23	0
343	2001	12	9	-2	8.1	0	6.38	0
344	2001	12	10	-3.1	9.4	0	6.26	0
345	2001	12	11	-4.1	6.7	0.2	5.67	0
346	2001	12	12	-3.7	8	0.2	6.33	0
347	2001	12	13	-1.1	6.5	0.9	6.32	0
348	2001	12	14	-6.5	-1.3	0.6	3.67	0.5
349	2001	12	15	-5.2	0.9	0.7	5	0
350	2001	12	16	-4.1	1.3	0.8	6.3	0
351	2001	12	17	-4.1	3.7	0.6	3.33	0
352	2001	12	18	-6.9	4.8	0.1	6.28	0
353	2001	12	19	-7.4	4.5	0	6.89	0
354	2001	12	20	-7.9	2.6	0.1	6.29	0
355	2001	12	21	-1	4.3	0.9	6.3	0
356	2001	12	22	-1.2	9.9	0.6	6.66	0
357	2001	12	23	0.6	3.1	1.6	4.24	0
358	2001	12	24	-2.2	1.8	1.3	6.77	0
359	2001	12	25	-7.1	9.1	0.2	6.62	0
360	2001	12	26	-4.6	7.8	0.3	5.57	0
361	2001	12	27	-0.9	7.8	0.5	6.73	0
362	2001	12	28	-2.5	11.2	0.2	5.26	0
363	2001	12	29	0	12.5	0.2	5.01	0
364	2001	12	30	5	9.1	1.1	5.26	0
365	2001	12	31	2.7	6.4	1.9	7.04	0
