# Supplementary material for: Optimization of black-box models with uncertain climatic inputs—Application to sunflower ideotype design
Source: PLoS One. 2017 May 25;12(5):e0176815. doi: 10.1371/journal.pone.0176815 (PMC5444610; doi:10.1371/journal.pone.0176815)
Supplement: S1 Dataset and Code — The dataset used throughout this manuscript and the R code used to call the SUNFLO model and run the proposed algorithm are provided in a single archive file. (TGZ) [file pone.0176815.s001.tgz › supplementary/data/climate/51183001_1990.txt]

JourJ	Annee	Mois	Jour	Tmin	Tmax	ETP	RAD	Pluie
1	1990	1	1	-2.7	-0.6	0.2	1.5884	0
2	1990	1	2	-3.2	1.3	0.2	1.5884	0
3	1990	1	3	0.1	2.1	0.2	1.5884	0
4	1990	1	4	-0.7	1.8	0.2	1.5884	0
5	1990	1	5	-0.8	3.3	0.2	1.5884	0
6	1990	1	6	1.4	3.8	0.2	1.5884	0
7	1990	1	7	1.1	5.3	0.2	1.5884	0.1
8	1990	1	8	2.9	7.2	0.2	1.5884	0
9	1990	1	9	3.4	7.7	0.2	1.5884	0
10	1990	1	10	-0.1	5.7	0.2	1.5884	0
11	1990	1	11	0.2	4.3	0.1	2.3826	0
12	1990	1	12	-3.1	1.1	0.1	2.3826	0
13	1990	1	13	-3.9	4	0.1	2.3826	1.6
14	1990	1	14	1.4	5.5	0.1	2.3826	0.1
15	1990	1	15	-0.5	8.6	0.1	2.3826	2.9
16	1990	1	16	7.4	9.6	0.1	2.3826	0.4
17	1990	1	17	6.3	9.7	0.1	2.3826	1.1
18	1990	1	18	-1.2	7.7	0.1	2.3826	0
19	1990	1	19	-3.2	5.6	0.1	2.3826	2.8
20	1990	1	20	3.3	7.4	0.1	2.3826	1
21	1990	1	21	6.3	10.5	0.88	3.553	0
22	1990	1	22	1.5	7.3	0.88	3.553	1.6
23	1990	1	23	5.4	10	0.88	3.553	12.1
24	1990	1	24	4.4	8.1	0.88	3.553	4
25	1990	1	25	4.2	13.9	0.88	3.553	8.1
26	1990	1	26	3.2	5.4	0.88	3.553	1.6
27	1990	1	27	5	10.3	0.88	3.553	0.3
28	1990	1	28	3.3	8.9	0.88	3.553	0
29	1990	1	29	0.4	9	0.88	3.553	0.4
30	1990	1	30	3.2	11.7	0.88	3.553	0
31	1990	1	31	7.7	11.8	0.88	3.553	0.4
32	1990	2	1	6.3	11.2	0.8	6.1028	2.4
33	1990	2	2	4.7	10.7	0.8	6.1028	1.6
34	1990	2	3	4.1	13.7	0.8	6.1028	1.7
35	1990	2	4	0.7	10.9	0.8	6.1028	0
36	1990	2	5	0.5	10.9	0.8	6.1028	0
37	1990	2	6	3.2	14.2	0.8	6.1028	0
38	1990	2	7	6.7	15.3	0.8	6.1028	0.2
39	1990	2	8	7.2	13.9	0.8	6.1028	0.1
40	1990	2	9	0.7	10.7	0.8	6.1028	0
41	1990	2	10	0.6	11.1	0.8	6.1028	6.4
42	1990	2	11	4.2	7.9	1.1	5.016	3.6
43	1990	2	12	0.9	6.9	1.1	5.016	4.5
44	1990	2	13	2.2	11.4	1.1	5.016	10.4
45	1990	2	14	4.6	12.3	1.1	5.016	27.9
46	1990	2	15	5.1	12.1	1.1	5.016	3.6
47	1990	2	16	1.8	7.6	1.1	5.016	1
48	1990	2	17	-0.3	11.8	1.1	5.016	0
49	1990	2	18	5.7	13.9	1.1	5.016	0
50	1990	2	19	7.4	15	1.1	5.016	0
51	1990	2	20	8.8	18.5	1.1	5.016	0
52	1990	2	21	6.7	15.7	0.72	5.643	0
53	1990	2	22	-0.6	14.6	0.72	5.643	0
54	1990	2	23	0.8	16.8	0.72	5.643	0
55	1990	2	24	5.3	19	0.72	5.643	0
56	1990	2	25	7.9	14.7	0.72	5.643	0.5
57	1990	2	26	6.2	14.4	0.72	5.643	7.2
58	1990	2	27	5.3	9.9	0.72	5.643	13.2
59	1990	2	28	5	12.4	0.72	5.643	9.2
60	1990	3	1	0.7	8.2	1.3	8.6944	6.4
61	1990	3	2	0.9	4.7	1.3	8.6944	0.8
62	1990	3	3	0	8.3	1.3	8.6944	0
63	1990	3	4	-1.7	9.5	1.3	8.6944	0
64	1990	3	5	-0.4	11	1.3	8.6944	0
65	1990	3	6	2.6	9.2	1.3	8.6944	0
66	1990	3	7	7.5	11.7	1.3	8.6944	0
67	1990	3	8	-0.2	16.9	1.3	8.6944	0
68	1990	3	9	7.8	12.4	1.3	8.6944	0
69	1990	3	10	4	17.1	1.3	8.6944	0
70	1990	3	11	8.7	18.4	1.7	12.7908	0
71	1990	3	12	5.1	12.9	1.7	12.7908	0
72	1990	3	13	-2	15.6	1.7	12.7908	0.6
73	1990	3	14	6.3	13.3	1.7	12.7908	0
74	1990	3	15	-2	15.8	1.7	12.7908	0
75	1990	3	16	-0.5	18	1.7	12.7908	0
76	1990	3	17	1.6	20.9	1.7	12.7908	0
77	1990	3	18	1.7	18.8	1.7	12.7908	0
78	1990	3	19	5.5	18.6	1.7	12.7908	0.7
79	1990	3	20	11.4	16.2	1.7	12.7908	0.1
80	1990	3	21	8.4	17.5	1.76	10.659	0
81	1990	3	22	8.6	14.2	1.76	10.659	4.4
82	1990	3	23	1.6	11.9	1.76	10.659	0
83	1990	3	24	1	11.1	1.76	10.659	0
84	1990	3	25	2	8.6	1.76	10.659	1
85	1990	3	26	0.9	8.2	1.76	10.659	0.8
86	1990	3	27	4.2	10.8	1.76	10.659	0.9
87	1990	3	28	0.7	10.1	1.76	10.659	0
88	1990	3	29	5.5	11.2	1.76	10.659	0
89	1990	3	30	-1.6	15.1	1.76	10.659	0
90	1990	3	31	0.6	18	1.76	10.659	0
91	1990	4	1	2	20	2.4	15.0062	0
92	1990	4	2	6.7	16.5	2.4	15.0062	1.1
93	1990	4	3	5.2	8.9	2.4	15.0062	1.5
94	1990	4	4	-0.3	10.3	2.4	15.0062	9.8
95	1990	4	5	-3.5	9.6	2.4	15.0062	0
96	1990	4	6	-2.2	13	2.4	15.0062	0
97	1990	4	7	2.5	12.3	2.4	15.0062	0
98	1990	4	8	-0.4	11.6	2.4	15.0062	0
99	1990	4	9	2.1	11.4	2.4	15.0062	0
100	1990	4	10	-1.9	13.3	2.4	15.0062	0
101	1990	4	11	8.7	13.1	1.6	11.286	0
102	1990	4	12	6.4	12.3	1.6	11.286	0
103	1990	4	13	8.4	15.4	1.6	11.286	5
104	1990	4	14	4.3	11.2	1.6	11.286	5.6
105	1990	4	15	5.6	11.2	1.6	11.286	1.6
106	1990	4	16	3.9	10.7	1.6	11.286	5
107	1990	4	17	2.8	10.8	1.6	11.286	2
108	1990	4	18	0.9	9.8	1.6	11.286	0.8
109	1990	4	19	0.1	9.6	1.6	11.286	9
110	1990	4	20	1.6	9.6	1.6	11.286	1.5
111	1990	4	21	0.4	17.8	2.5	18.2248	4
112	1990	4	22	2.3	15.9	2.5	18.2248	2.4
113	1990	4	23	5.9	15.2	2.5	18.2248	2.1
114	1990	4	24	3.9	15.7	2.5	18.2248	7
115	1990	4	25	5.7	16	2.5	18.2248	0
116	1990	4	26	4.7	18.4	2.5	18.2248	0
117	1990	4	27	9.5	13.6	2.5	18.2248	1
118	1990	4	28	-0.2	13.6	2.5	18.2248	0
119	1990	4	29	0.4	19.3	2.5	18.2248	0
120	1990	4	30	5.1	22.1	2.5	18.2248	0
121	1990	5	1	8.4	24.6	3.9	22.8228	0
122	1990	5	2	7.5	24.7	3.9	22.8228	0
123	1990	5	3	9.7	23.9	3.9	22.8228	0
124	1990	5	4	6.8	24.1	3.9	22.8228	0
125	1990	5	5	7.1	25.7	3.9	22.8228	0
126	1990	5	6	7.9	27	3.9	22.8228	0
127	1990	5	7	9.4	22.9	3.9	22.8228	0
128	1990	5	8	6.9	22.1	3.9	22.8228	0.6
129	1990	5	9	10.4	22.4	3.9	22.8228	10.1
130	1990	5	10	10.1	16.8	3.9	22.8228	5.3
131	1990	5	11	6.1	16.8	3.2	19.6878	0
132	1990	5	12	7.8	15.2	3.2	19.6878	0
133	1990	5	13	2.6	17.2	3.2	19.6878	0
134	1990	5	14	3	18.4	3.2	19.6878	0.2
135	1990	5	15	8.3	22.2	3.2	19.6878	0.2
136	1990	5	16	10.2	20.9	3.2	19.6878	0
137	1990	5	17	7.6	21.3	3.2	19.6878	0
138	1990	5	18	8.7	20.5	3.2	19.6878	0
139	1990	5	19	6	21.5	3.2	19.6878	0
140	1990	5	20	6.1	24	3.2	19.6878	0
141	1990	5	21	11	15.1	4.29	25.6234	19.3
142	1990	5	22	12.3	21.8	4.29	25.6234	0
143	1990	5	23	8.9	22.6	4.29	25.6234	0
144	1990	5	24	8.8	21.3	4.29	25.6234	0
145	1990	5	25	8.1	16.6	4.29	25.6234	0
146	1990	5	26	3	18.4	4.29	25.6234	0
147	1990	5	27	2	20.4	4.29	25.6234	0
148	1990	5	28	3	18	4.29	25.6234	0
149	1990	5	29	1	19	4.29	25.6234	0
150	1990	5	30	4.2	22	4.29	25.6234	0
151	1990	5	31	5.1	23.7	4.29	25.6234	0
152	1990	6	1	7.2	27.1	2.6	14.5046	2.8
153	1990	6	2	12.1	17.8	2.6	14.5046	2.3
154	1990	6	3	12.1	16.6	2.6	14.5046	8.2
155	1990	6	4	8.8	16.9	2.6	14.5046	1.4
156	1990	6	5	3.7	18.2	2.6	14.5046	0
157	1990	6	6	11.4	19.6	2.6	14.5046	1.6
158	1990	6	7	12	15.3	2.6	14.5046	6.3
159	1990	6	8	9	15.7	2.6	14.5046	6.4
160	1990	6	9	8.7	14.5	2.6	14.5046	10.6
161	1990	6	10	8.9	17.7	2.6	14.5046	0
162	1990	6	11	9.5	14.4	2.9	15.257	0
163	1990	6	12	11.1	16.2	2.9	15.257	0
164	1990	6	13	10.6	15.3	2.9	15.257	0
165	1990	6	14	10.3	17.3	2.9	15.257	0
166	1990	6	15	10.7	18.8	2.9	15.257	0
167	1990	6	16	6.1	20.6	2.9	15.257	0
168	1990	6	17	6.4	24.3	2.9	15.257	0.5
169	1990	6	18	13.2	22.3	2.9	15.257	0.3
170	1990	6	19	12.7	18.4	2.9	15.257	3.3
171	1990	6	20	13.3	21.6	2.9	15.257	0.3
172	1990	6	21	9.5	18.5	3.4	18.0576	4.6
173	1990	6	22	11.7	16.7	3.4	18.0576	7.7
174	1990	6	23	11.8	19.8	3.4	18.0576	0.7
175	1990	6	24	12.8	22.1	3.4	18.0576	0
176	1990	6	25	9.9	26.5	3.4	18.0576	0
177	1990	6	26	12.6	30.2	3.4	18.0576	6.2
178	1990	6	27	17.6	26.8	3.4	18.0576	4
179	1990	6	28	12.6	21	3.4	18.0576	0
180	1990	6	29	13.8	23.3	3.4	18.0576	6.1
181	1990	6	30	13.4	24.6	3.4	18.0576	5.5
182	1990	7	1	13.2	19.7	4.5	16.6364	0.4
183	1990	7	2	9.5	19	4.5	16.6364	4.9
184	1990	7	3	11.8	18.8	4.5	16.6364	0.5
185	1990	7	4	6.1	19.2	4.5	16.6364	1.7
186	1990	7	5	13.1	18.5	4.5	16.6364	6.3
187	1990	7	6	12.3	18.2	4.5	16.6364	0
188	1990	7	7	10.4	17.5	4.5	16.6364	0.8
189	1990	7	8	16.9	24.6	4.5	16.6364	0.2
190	1990	7	9	14.7	20	4.5	16.6364	0
191	1990	7	10	9.9	19.3	4.5	16.6364	0
192	1990	7	11	4.1	22.1	5.6	28.424	0
193	1990	7	12	7.8	27.6	5.6	28.424	0
194	1990	7	13	11.6	29.3	5.6	28.424	0
195	1990	7	14	12.6	27.1	5.6	28.424	0
196	1990	7	15	7.2	29.3	5.6	28.424	0
197	1990	7	16	13.2	29.4	5.6	28.424	0
198	1990	7	17	13.4	24.4	5.6	28.424	0
199	1990	7	18	7.8	23.3	5.6	28.424	0
200	1990	7	19	6.8	26.3	5.6	28.424	0
201	1990	7	20	8.2	29.9	5.6	28.424	0
202	1990	7	21	11.7	32.1	5.72	27.4208	0
203	1990	7	22	13	30.2	5.72	27.4208	0
204	1990	7	23	10.3	24.9	5.72	27.4208	0
205	1990	7	24	7.3	23.3	5.72	27.4208	0
206	1990	7	25	5.3	24.1	5.72	27.4208	0
207	1990	7	26	6	29.2	5.72	27.4208	0
208	1990	7	27	10.3	30.9	5.72	27.4208	0
209	1990	7	28	13.8	26.4	5.72	27.4208	0.8
210	1990	7	29	15.9	27.1	5.72	27.4208	0
211	1990	7	30	8.8	29.5	5.72	27.4208	0
212	1990	7	31	12.6	30.9	5.72	27.4208	0
213	1990	8	1	14.1	32.7	4.9	24.7874	0
214	1990	8	2	13.8	34.2	4.9	24.7874	0
215	1990	8	3	14.6	35.1	4.9	24.7874	0
216	1990	8	4	13.7	35.9	4.9	24.7874	0
217	1990	8	5	16	29.3	4.9	24.7874	0
218	1990	8	6	12.1	22	4.9	24.7874	0
219	1990	8	7	5.1	21.4	4.9	24.7874	0
220	1990	8	8	4.8	23	4.9	24.7874	0
221	1990	8	9	7.2	26.5	4.9	24.7874	0
222	1990	8	10	9.7	28.7	4.9	24.7874	0
223	1990	8	11	11.7	31.6	4.1	16.8036	0
224	1990	8	12	11	34.7	4.1	16.8036	1.2
225	1990	8	13	16.9	30.4	4.1	16.8036	7
226	1990	8	14	16.9	25.2	4.1	16.8036	0.6
227	1990	8	15	16.3	23.5	4.1	16.8036	6.5
228	1990	8	16	16.6	22.3	4.1	16.8036	2
229	1990	8	17	10	21.2	4.1	16.8036	0
230	1990	8	18	11.4	20.2	4.1	16.8036	0.4
231	1990	8	19	8.7	24.1	4.1	16.8036	0
232	1990	8	20	13.9	22.6	4.1	16.8036	0
233	1990	8	21	12.5	21.3	3.52	17.5142	0
234	1990	8	22	6.3	24.1	3.52	17.5142	0
235	1990	8	23	11.4	26.4	3.52	17.5142	0
236	1990	8	24	12.6	31	3.52	17.5142	0
237	1990	8	25	15	27.2	3.52	17.5142	0.6
238	1990	8	26	15.7	26.4	3.52	17.5142	0
239	1990	8	27	12.7	28.4	3.52	17.5142	0
240	1990	8	28	12.3	29.3	3.52	17.5142	0
241	1990	8	29	14.2	30.4	3.52	17.5142	2.4
242	1990	8	30	15.4	17.6	3.52	17.5142	4.8
243	1990	8	31	12.6	13.8	3.52	17.5142	24.3
244	1990	9	1	11.9	20.1	2.2	13.0834	0
245	1990	9	2	9.9	22.9	2.2	13.0834	0
246	1990	9	3	10.8	25.3	2.2	13.0834	0
247	1990	9	4	11.8	21.4	2.2	13.0834	0
248	1990	9	5	8.3	20.2	2.2	13.0834	0
249	1990	9	6	11.2	18.8	2.2	13.0834	0.2
250	1990	9	7	9.9	15.8	2.2	13.0834	2.4
251	1990	9	8	10	17.7	2.2	13.0834	0
252	1990	9	9	3.9	19.9	2.2	13.0834	0
253	1990	9	10	5	18.9	2.2	13.0834	0
254	1990	9	11	9.1	19.5	2.3	14.1284	0
255	1990	9	12	4.3	20.4	2.3	14.1284	0
256	1990	9	13	6	23	2.3	14.1284	0
257	1990	9	14	4.7	23.3	2.3	14.1284	0
258	1990	9	15	8	19.5	2.3	14.1284	0
259	1990	9	16	2.5	17.9	2.3	14.1284	0
260	1990	9	17	1.3	17.1	2.3	14.1284	0
261	1990	9	18	7.3	18.5	2.3	14.1284	0
262	1990	9	19	10.9	21.1	2.3	14.1284	0
263	1990	9	20	8.3	14.3	2.3	14.1284	0.2
264	1990	9	21	11.2	17.1	1.8	11.4532	1.8
265	1990	9	22	10	20	1.8	11.4532	4
266	1990	9	23	10.6	18.7	1.8	11.4532	6.2
267	1990	9	24	7.4	15.9	1.8	11.4532	0.5
268	1990	9	25	7.6	16.8	1.8	11.4532	0
269	1990	9	26	5	15.7	1.8	11.4532	0
270	1990	9	27	-0.2	15.7	1.8	11.4532	0
271	1990	9	28	2.4	18.7	1.8	11.4532	0
272	1990	9	29	2	20.2	1.8	11.4532	3
273	1990	9	30	12.3	22.4	1.8	11.4532	17.6
274	1990	10	1	14.5	15.7	1.6	9.9484	0
275	1990	10	2	12.5	17.8	1.6	9.9484	0
276	1990	10	3	8	22.4	1.6	9.9484	1.2
277	1990	10	4	8.5	16.7	1.6	9.9484	0
278	1990	10	5	6	17.2	1.6	9.9484	0
279	1990	10	6	12.5	20.4	1.6	9.9484	0.1
280	1990	10	7	11.7	16.1	1.6	9.9484	0
281	1990	10	8	4.4	12.9	1.6	9.9484	0
282	1990	10	9	-0.3	14.9	1.6	9.9484	0
283	1990	10	10	1.7	17.6	1.6	9.9484	0
284	1990	10	11	0.2	19.5	1.1	9.1124	0
285	1990	10	12	5.6	24.4	1.1	9.1124	0
286	1990	10	13	15.2	24.2	1.1	9.1124	0
287	1990	10	14	13.9	23.8	1.1	9.1124	0
288	1990	10	15	14.6	24.1	1.1	9.1124	1
289	1990	10	16	13.9	19.9	1.1	9.1124	0
290	1990	10	17	8.9	21.9	1.1	9.1124	4.3
291	1990	10	18	13.6	18.4	1.1	9.1124	0.9
292	1990	10	19	8.8	18.4	1.1	9.1124	1.5
293	1990	10	20	11.8	17.3	1.1	9.1124	0
294	1990	10	21	6.9	13.8	0.99	6.5626	0
295	1990	10	22	4.6	13.4	0.99	6.5626	0
296	1990	10	23	3	14.9	0.99	6.5626	0
297	1990	10	24	6.5	18.6	0.99	6.5626	2.8
298	1990	10	25	10.3	14.1	0.99	6.5626	6.3
299	1990	10	26	7.3	12	0.99	6.5626	7.8
300	1990	10	27	5.3	12.8	0.99	6.5626	3.7
301	1990	10	28	10	11.6	0.99	6.5626	28.3
302	1990	10	29	6	10.6	0.99	6.5626	6.3
303	1990	10	30	6.8	12.9	0.99	6.5626	0
304	1990	10	31	9.4	14.1	0.99	6.5626	0.2
305	1990	11	1	7.6	12.5	0.1	6.3118	1.5
306	1990	11	2	6.3	9.1	0.1	6.3118	2
307	1990	11	3	3.6	7.3	0.1	6.3118	0.8
308	1990	11	4	2.6	9.2	0.1	6.3118	0.5
309	1990	11	5	3.4	9.4	0.1	6.3118	0
310	1990	11	6	-2.1	8.1	0.1	6.3118	0
311	1990	11	7	-3.5	8.4	0.1	6.3118	0
312	1990	11	8	-4	9.6	0.1	6.3118	0
313	1990	11	9	-2.3	7.7	0.1	6.3118	0.8
314	1990	11	10	3.9	11.6	0.1	6.3118	1.1
315	1990	11	11	10.5	12.4	0.4	2.8006	0.2
316	1990	11	12	7.3	11.7	0.4	2.8006	1.8
317	1990	11	13	9	13	0.4	2.8006	4
318	1990	11	14	9.4	13.6	0.4	2.8006	3.8
319	1990	11	15	7.5	11.1	0.4	2.8006	0
320	1990	11	16	5.1	13.6	0.4	2.8006	0.1
321	1990	11	17	11.9	15.2	0.4	2.8006	1.7
322	1990	11	18	9	13.2	0.4	2.8006	3.3
323	1990	11	19	7.8	9.7	0.4	2.8006	0.7
324	1990	11	20	7.3	10.6	0.4	2.8006	5.3
325	1990	11	21	2.4	8	0	3.2186	0
326	1990	11	22	-2.8	4.1	0	3.2186	0
327	1990	11	23	1.5	3.5	0	3.2186	0.4
328	1990	11	24	0.2	7.8	0	3.2186	0.1
329	1990	11	25	2.3	4.9	0	3.2186	11.4
330	1990	11	26	1.9	7.4	0	3.2186	0
331	1990	11	27	2.5	9.4	0	3.2186	0
332	1990	11	28	-0.4	3.6	0	3.2186	0
333	1990	11	29	0.9	5.1	0	3.2186	2.4
334	1990	11	30	1	6.4	0	3.2186	0
335	1990	12	1	-3.4	4.7	0	2.7588	0.9
336	1990	12	2	0.6	5.3	0	2.7588	0
337	1990	12	3	3.1	4.5	0	2.7588	0
338	1990	12	4	3.6	7	0	2.7588	0
339	1990	12	5	0.7	6.5	0	2.7588	0
340	1990	12	6	-6	1	0	2.7588	0
341	1990	12	7	-6.9	1.1	0	2.7588	0
342	1990	12	8	-4.2	3.2	0	2.7588	0.2
343	1990	12	9	-1.2	0.9	0	2.7588	4.6
344	1990	12	10	-1.4	1.3	0	2.7588	3.9
345	1990	12	11	-0.4	3.9	0.2	1.8392	2.8
346	1990	12	12	0.7	5.1	0.2	1.8392	5.7
347	1990	12	13	2.3	5.1	0.2	1.8392	0
348	1990	12	14	-2.1	4.1	0.2	1.8392	0
349	1990	12	15	-2.8	2.9	0.2	1.8392	0
350	1990	12	16	-2.5	-0.1	0.2	1.8392	0
351	1990	12	17	-5.4	1.9	0.2	1.8392	0
352	1990	12	18	-1	0.1	0.2	1.8392	0
353	1990	12	19	-1.4	0.8	0.2	1.8392	0.1
354	1990	12	20	-2.3	4.5	0.2	1.8392	4
355	1990	12	21	2.2	8.1	0.11	1.9228	1.9
356	1990	12	22	7.2	9.6	0.11	1.9228	1.5
357	1990	12	23	6.3	7.4	0.11	1.9228	0
358	1990	12	24	3.6	4.8	0.11	1.9228	0
359	1990	12	25	3.6	6.6	0.11	1.9228	5.2
360	1990	12	26	1.4	11	0.11	1.9228	7
361	1990	12	27	3	7.2	0.11	1.9228	5
362	1990	12	28	1.7	11.1	0.11	1.9228	1
363	1990	12	29	5.8	13.2	0.11	1.9228	8.1
364	1990	12	30	6.6	9.8	0.11	1.9228	0.2
365	1990	12	31	1.7	9.7	0.11	1.9228	3.4
