# Supplementary material for: Optimization of black-box models with uncertain climatic inputs—Application to sunflower ideotype design
Source: PLoS One. 2017 May 25;12(5):e0176815. doi: 10.1371/journal.pone.0176815 (PMC5444610; doi:10.1371/journal.pone.0176815)
Supplement: S1 Dataset and Code — The dataset used throughout this manuscript and the R code used to call the SUNFLO model and run the proposed algorithm are provided in a single archive file. (TGZ) [file pone.0176815.s001.tgz › supplementary/data/climate/31069001_1981.txt]

JourJ	Annee	Mois	Jour	Tmin	Tmax	ETP	RAD	Pluie
1	1981	1	1	-3.8	8.4	0.46	4.9324	1.6
2	1981	1	2	5.3	9.6	0.46	4.9324	0
3	1981	1	3	6.1	9.7	0.46	4.9324	0
4	1981	1	4	8.3	12.2	0.46	4.9324	3.2
5	1981	1	5	3.1	7.3	0.46	4.9324	0
6	1981	1	6	0.6	12.2	0.46	4.9324	1.8
7	1981	1	7	1.9	7.9	0.46	4.9324	0.6
8	1981	1	8	-2.6	5.7	0.46	4.9324	0
9	1981	1	9	-2.8	6.2	0.46	4.9324	0
10	1981	1	10	-0.9	4.1	0.46	4.9324	1.8
11	1981	1	11	0.1	2.4	0.54	3.2186	13
12	1981	1	12	0.2	1.9	0.54	3.2186	5.5
13	1981	1	13	0.4	2.8	0.54	3.2186	0
14	1981	1	14	-2.3	7.7	0.54	3.2186	4.2
15	1981	1	15	4.2	10.8	0.54	3.2186	21.4
16	1981	1	16	6	11.8	0.54	3.2186	1.8
17	1981	1	17	6.3	11.2	0.54	3.2186	9
18	1981	1	18	4.7	10.1	0.54	3.2186	0.4
19	1981	1	19	7.1	12.1	0.54	3.2186	0.2
20	1981	1	20	8.4	12.2	0.54	3.2186	5.8
21	1981	1	21	1.9	9.3	0.27	7.0642	4
22	1981	1	22	5.8	10.1	0.27	7.0642	0.6
23	1981	1	23	4.1	10.8	0.27	7.0642	0
24	1981	1	24	0	3.1	0.27	7.0642	0
25	1981	1	25	2.3	5.7	0.27	7.0642	0
26	1981	1	26	-2.3	2.5	0.27	7.0642	0
27	1981	1	27	0.2	7.9	0.27	7.0642	0
28	1981	1	28	-2.5	11.1	0.27	7.0642	0
29	1981	1	29	0.7	11.4	0.27	7.0642	0
30	1981	1	30	-1.2	12.8	0.27	7.0642	0
31	1981	1	31	-2.8	11.3	0.27	7.0642	0
32	1981	2	1	-3.4	11.9	0.73	5.6848	0
33	1981	2	2	-2.2	7.8	0.73	5.6848	0
34	1981	2	3	0.7	11.3	0.73	5.6848	1.8
35	1981	2	4	6.7	10.4	0.73	5.6848	4.3
36	1981	2	5	2.8	8.7	0.73	5.6848	1
37	1981	2	6	7.3	13	0.73	5.6848	0.4
38	1981	2	7	7.9	13.6	0.73	5.6848	0
39	1981	2	8	1.1	7.1	0.73	5.6848	0
40	1981	2	9	3.9	10	0.73	5.6848	1.4
41	1981	2	10	5	7.3	0.73	5.6848	0
42	1981	2	11	-1.3	7.4	0.9	10.9934	0
43	1981	2	12	-4.5	6.2	0.9	10.9934	0
44	1981	2	13	-3.4	10.8	0.9	10.9934	0
45	1981	2	14	-2.9	11.6	0.9	10.9934	0
46	1981	2	15	-2.9	11.9	0.9	10.9934	0
47	1981	2	16	-2.8	12	0.9	10.9934	0
48	1981	2	17	-2.2	10.1	0.9	10.9934	0
49	1981	2	18	1	7.8	0.9	10.9934	0
50	1981	2	19	-3.2	3.8	0.9	10.9934	0
51	1981	2	20	-1.7	2	0.9	10.9934	0
52	1981	2	21	-0.2	4	1.18	5.643	0
53	1981	2	22	-2.6	8.9	1.18	5.643	5.3
54	1981	2	23	2.5	10.2	1.18	5.643	4.2
55	1981	2	24	4	8.1	1.18	5.643	4.1
56	1981	2	25	1.7	7	1.18	5.643	0
57	1981	2	26	-3.7	10.4	1.18	5.643	0
58	1981	2	27	4.8	10.4	1.18	5.643	1.8
59	1981	2	28	9.3	13.1	1.18	5.643	3.9
60	1981	3	1	6.9	9.2	1.49	9.8648	0
61	1981	3	2	5.1	15.1	1.49	9.8648	0.2
62	1981	3	3	6.7	12.2	1.49	9.8648	3
63	1981	3	4	6.9	11.2	1.49	9.8648	0
64	1981	3	5	-1.7	16.1	1.49	9.8648	4.6
65	1981	3	6	8.1	15.1	1.49	9.8648	2.4
66	1981	3	7	6.9	19.1	1.49	9.8648	0
67	1981	3	8	11.4	17.1	1.49	9.8648	1
68	1981	3	9	9.2	22.3	1.49	9.8648	0
69	1981	3	10	9.9	24.1	1.49	9.8648	0
70	1981	3	11	9.2	23	1.81	12.2056	0.4
71	1981	3	12	12.4	17.4	1.81	12.2056	0.3
72	1981	3	13	8.4	15.2	1.81	12.2056	1.6
73	1981	3	14	5.9	14	1.81	12.2056	6.4
74	1981	3	15	4.8	13.4	1.81	12.2056	1
75	1981	3	16	3.6	13	1.81	12.2056	0.6
76	1981	3	17	4.9	9.7	1.81	12.2056	4.6
77	1981	3	18	1.7	9.3	1.81	12.2056	0
78	1981	3	19	-1.6	15.3	1.81	12.2056	0
79	1981	3	20	5.3	17.3	1.81	12.2056	0
80	1981	3	21	5	20.3	2.03	13.2088	3
81	1981	3	22	9.9	16.2	2.03	13.2088	2
82	1981	3	23	7.3	19.5	2.03	13.2088	2.4
83	1981	3	24	12	23.7	2.03	13.2088	0.4
84	1981	3	25	9.6	24.5	2.03	13.2088	0.8
85	1981	3	26	11.7	19.1	2.03	13.2088	0
86	1981	3	27	5.1	19.4	2.03	13.2088	0.2
87	1981	3	28	11	16	2.03	13.2088	0.4
88	1981	3	29	10.3	16.9	2.03	13.2088	4
89	1981	3	30	6.4	15.9	2.03	13.2088	13.4
90	1981	3	31	9.2	15.2	2.03	13.2088	0.4
91	1981	4	1	9.1	13.9	2.37	14.4628	0
92	1981	4	2	6.3	17.6	2.37	14.4628	0
93	1981	4	3	7.8	19.9	2.37	14.4628	0
94	1981	4	4	6.1	22.1	2.37	14.4628	0
95	1981	4	5	7.9	21.1	2.37	14.4628	0
96	1981	4	6	7.6	22.6	2.37	14.4628	0
97	1981	4	7	12.7	19.2	2.37	14.4628	0
98	1981	4	8	8.2	21.3	2.37	14.4628	0
99	1981	4	9	9.9	24.8	2.37	14.4628	0
100	1981	4	10	13.5	18.2	2.37	14.4628	0.8
101	1981	4	11	12.3	22.1	2.78	15.9676	0
102	1981	4	12	10.9	21.7	2.78	15.9676	0
103	1981	4	13	13.9	20.3	2.78	15.9676	0.1
104	1981	4	14	12.7	16.8	2.78	15.9676	10.5
105	1981	4	15	7.6	19.4	2.78	15.9676	0
106	1981	4	16	6.8	19.7	2.78	15.9676	0.6
107	1981	4	17	9.8	18.8	2.78	15.9676	0
108	1981	4	18	6.6	16.7	2.78	15.9676	0
109	1981	4	19	2.3	16.4	2.78	15.9676	0
110	1981	4	20	5.1	12.2	2.78	15.9676	0.4
111	1981	4	21	4.7	13.9	2.32	15.3824	0
112	1981	4	22	5.2	16.3	2.32	15.3824	2
113	1981	4	23	6.7	13.5	2.32	15.3824	12.2
114	1981	4	24	8.1	16.2	2.32	15.3824	0
115	1981	4	25	3.2	16.9	2.32	15.3824	10.1
116	1981	4	26	3.1	9.4	2.32	15.3824	7
117	1981	4	27	0.9	13.8	2.32	15.3824	0
118	1981	4	28	0.6	16.9	2.32	15.3824	0
119	1981	4	29	4	16.2	2.32	15.3824	0
120	1981	4	30	6.2	16.4	2.32	15.3824	0
121	1981	5	1	10.8	17.5	2.32	11.9548	0.2
122	1981	5	2	8.4	14.3	2.32	11.9548	4
123	1981	5	3	4.7	10.1	2.32	11.9548	2.8
124	1981	5	4	6.4	12.9	2.32	11.9548	4.6
125	1981	5	5	7.7	12.9	2.32	11.9548	5.4
126	1981	5	6	5.6	21	2.32	11.9548	0
127	1981	5	7	12.9	18.1	2.32	11.9548	0
128	1981	5	8	10.1	20	2.32	11.9548	0
129	1981	5	9	11.2	20.3	2.32	11.9548	29.2
130	1981	5	10	6.7	17.5	2.32	11.9548	4.4
131	1981	5	11	8.7	17.7	3.32	18.0158	2.6
132	1981	5	12	9.2	16.2	3.32	18.0158	2.1
133	1981	5	13	5.3	16.1	3.32	18.0158	0.2
134	1981	5	14	4.1	18.2	3.32	18.0158	0
135	1981	5	15	7.2	22.3	3.32	18.0158	0
136	1981	5	16	10.9	17.9	3.32	18.0158	3.4
137	1981	5	17	7.9	19.8	3.32	18.0158	0
138	1981	5	18	11	22.2	3.32	18.0158	0
139	1981	5	19	14.1	22.8	3.32	18.0158	0
140	1981	5	20	15.8	19.7	3.32	18.0158	0.2
141	1981	5	21	10.3	17	3.47	20.0222	8.4
142	1981	5	22	7.1	20.1	3.47	20.0222	0
143	1981	5	23	7.3	26.2	3.47	20.0222	2.8
144	1981	5	24	12.1	18.2	3.47	20.0222	12.4
145	1981	5	25	9.9	14.1	3.47	20.0222	9.2
146	1981	5	26	8.3	16	3.47	20.0222	6.4
147	1981	5	27	8.3	16.7	3.47	20.0222	0.2
148	1981	5	28	6.8	24.7	3.47	20.0222	0
149	1981	5	29	11.4	24.7	3.47	20.0222	0
150	1981	5	30	14.8	24.1	3.47	20.0222	0.2
151	1981	5	31	14	23.8	3.47	20.0222	0
152	1981	6	1	10.2	27.2	4.52	21.6106	0
153	1981	6	2	15.9	24.9	4.52	21.6106	0.2
154	1981	6	3	13.8	17.4	4.52	21.6106	8.8
155	1981	6	4	8.8	23	4.52	21.6106	0
156	1981	6	5	8.1	25.5	4.52	21.6106	0
157	1981	6	6	11.8	27.2	4.52	21.6106	0
158	1981	6	7	14.9	29.9	4.52	21.6106	0
159	1981	6	8	15.7	30.2	4.52	21.6106	0
160	1981	6	9	16	23.7	4.52	21.6106	0.4
161	1981	6	10	14.8	24	4.52	21.6106	0
162	1981	6	11	11.2	30.9	5.96	29.6362	0
163	1981	6	12	15.6	30.6	5.96	29.6362	0
164	1981	6	13	18	29.3	5.96	29.6362	0
165	1981	6	14	14.4	31.5	5.96	29.6362	0
166	1981	6	15	15.1	33.3	5.96	29.6362	0
167	1981	6	16	17.8	31.5	5.96	29.6362	0
168	1981	6	17	14.4	25.2	5.96	29.6362	0
169	1981	6	18	10.2	21	5.96	29.6362	0
170	1981	6	19	8.2	21.4	5.96	29.6362	0
171	1981	6	20	8.7	23.3	5.96	29.6362	0
172	1981	6	21	14.5	25.6	3.75	18.7682	0
173	1981	6	22	10.9	23.2	3.75	18.7682	0
174	1981	6	23	8.4	21	3.75	18.7682	0
175	1981	6	24	15.3	25.8	3.75	18.7682	11
176	1981	6	25	13.7	20.7	3.75	18.7682	6
177	1981	6	26	12.3	22.5	3.75	18.7682	4.2
178	1981	6	27	13.8	17.3	3.75	18.7682	8.4
179	1981	6	28	12	15	3.75	18.7682	7.4
180	1981	6	29	7.5	20.5	3.75	18.7682	0
181	1981	6	30	7.7	22.7	3.75	18.7682	0
182	1981	7	1	8.7	25.1	4.56	20.7328	0
183	1981	7	2	12.1	26.5	4.56	20.7328	4.6
184	1981	7	3	13.7	21.3	4.56	20.7328	4.6
185	1981	7	4	9.4	25.2	4.56	20.7328	0
186	1981	7	5	14	29	4.56	20.7328	0
187	1981	7	6	16.5	27.2	4.56	20.7328	0
188	1981	7	7	15.7	31.3	4.56	20.7328	0
189	1981	7	8	18.1	29.7	4.56	20.7328	0
190	1981	7	9	18.1	28.4	4.56	20.7328	42.2
191	1981	7	10	15.1	19.2	4.56	20.7328	0.2
192	1981	7	11	13.8	21	3.7	15.9258	0
193	1981	7	12	14.8	24.3	3.7	15.9258	0
194	1981	7	13	16.6	24.7	3.7	15.9258	0
195	1981	7	14	16.9	25.6	3.7	15.9258	0
196	1981	7	15	14.4	24.8	3.7	15.9258	0
197	1981	7	16	14.9	24.4	3.7	15.9258	0
198	1981	7	17	15.4	22.9	3.7	15.9258	1.3
199	1981	7	18	12.1	20	3.7	15.9258	5.4
200	1981	7	19	12.4	22.3	3.7	15.9258	0
201	1981	7	20	14.1	23.2	3.7	15.9258	0
202	1981	7	21	14.1	25	4.41	23.199	0
203	1981	7	22	13.8	22.7	4.41	23.199	6.8
204	1981	7	23	15	20.6	4.41	23.199	0.4
205	1981	7	24	12.9	20.6	4.41	23.199	0.6
206	1981	7	25	12.8	21.6	4.41	23.199	0
207	1981	7	26	11.9	22.4	4.41	23.199	0
208	1981	7	27	11.9	23.4	4.41	23.199	0
209	1981	7	28	11.9	29.8	4.41	23.199	0
210	1981	7	29	13.6	33.3	4.41	23.199	0
211	1981	7	30	18.9	30.4	4.41	23.199	0
212	1981	7	31	19.8	26.9	4.41	23.199	0.8
213	1981	8	1	18.1	19.6	3.6	15.4242	2.4
214	1981	8	2	17.8	26.6	3.6	15.4242	3.3
215	1981	8	3	15.9	29.6	3.6	15.4242	0
216	1981	8	4	17.1	34.3	3.6	15.4242	0
217	1981	8	5	18.6	33.1	3.6	15.4242	0
218	1981	8	6	19.9	27.8	3.6	15.4242	0.4
219	1981	8	7	19.9	24.6	3.6	15.4242	2.6
220	1981	8	8	18.2	23.4	3.6	15.4242	0
221	1981	8	9	16.1	23.6	3.6	15.4242	0
222	1981	8	10	13.9	25.8	3.6	15.4242	0
223	1981	8	11	12.4	25.7	4.82	22.4048	0
224	1981	8	12	13	26.3	4.82	22.4048	0
225	1981	8	13	13	28.1	4.82	22.4048	0
226	1981	8	14	14	30.7	4.82	22.4048	0
227	1981	8	15	15	33.7	4.82	22.4048	0
228	1981	8	16	18.6	32.1	4.82	22.4048	0
229	1981	8	17	20.4	25.1	4.82	22.4048	0
230	1981	8	18	14.8	29.1	4.82	22.4048	0
231	1981	8	19	12.8	29.8	4.82	22.4048	0
232	1981	8	20	16.9	26.9	4.82	22.4048	0
233	1981	8	21	15.7	25.2	4.48	23.5334	0.6
234	1981	8	22	11.3	26.2	4.48	23.5334	0
235	1981	8	23	12.8	27.3	4.48	23.5334	0
236	1981	8	24	14.6	25.2	4.48	23.5334	0
237	1981	8	25	9.5	27.3	4.48	23.5334	0
238	1981	8	26	9.9	29.7	4.48	23.5334	0
239	1981	8	27	10.7	30.2	4.48	23.5334	0
240	1981	8	28	11.9	31.2	4.48	23.5334	0
241	1981	8	29	14.7	28.4	4.48	23.5334	0
242	1981	8	30	14	30.1	4.48	23.5334	0
243	1981	8	31	18.1	28.9	4.48	23.5334	4.2
244	1981	9	1	15.3	24.5	3.24	15.466	0
245	1981	9	2	12.9	26.2	3.24	15.466	0
246	1981	9	3	15.6	25.1	3.24	15.466	0
247	1981	9	4	10.9	25.3	3.24	15.466	0
248	1981	9	5	7.9	27.2	3.24	15.466	0
249	1981	9	6	9.8	29.2	3.24	15.466	0
250	1981	9	7	19.3	28.4	3.24	15.466	0
251	1981	9	8	20.4	26.1	3.24	15.466	1
252	1981	9	9	18.9	22.8	3.24	15.466	4.2
253	1981	9	10	16	30	3.24	15.466	0
254	1981	9	11	15.6	25.4	2.79	13.9194	0
255	1981	9	12	16.2	20.7	2.79	13.9194	0
256	1981	9	13	14.2	24.6	2.79	13.9194	0
257	1981	9	14	11.3	25.2	2.79	13.9194	0
258	1981	9	15	10.5	27.3	2.79	13.9194	0
259	1981	9	16	10.9	26.4	2.79	13.9194	0
260	1981	9	17	11.4	28.1	2.79	13.9194	0
261	1981	9	18	18.4	26.2	2.79	13.9194	0.6
262	1981	9	19	16.1	24.3	2.79	13.9194	0
263	1981	9	20	16	27.8	2.79	13.9194	0
264	1981	9	21	17.8	24.5	1.99	11.3278	0
265	1981	9	22	14.8	17.1	1.99	11.3278	20.7
266	1981	9	23	13.3	20.9	1.99	11.3278	0
267	1981	9	24	10.9	22.4	1.99	11.3278	0
268	1981	9	25	10.1	21.3	1.99	11.3278	0
269	1981	9	26	13.8	19.1	1.99	11.3278	2.4
270	1981	9	27	7.2	16.4	1.99	11.3278	0
271	1981	9	28	9.8	18.4	1.99	11.3278	0.4
272	1981	9	29	6.3	20.5	1.99	11.3278	0
273	1981	9	30	7.1	24.1	1.99	11.3278	0
274	1981	10	1	13.6	18.8	1.86	10.9934	5.8
275	1981	10	2	12.8	16.8	1.86	10.9934	1.2
276	1981	10	3	9	17.8	1.86	10.9934	6.6
277	1981	10	4	7.8	20.1	1.86	10.9934	0
278	1981	10	5	11.8	24.1	1.86	10.9934	0
279	1981	10	6	14.9	26.8	1.86	10.9934	0.2
280	1981	10	7	12.2	22.7	1.86	10.9934	0
281	1981	10	8	7.4	25.6	1.86	10.9934	0
282	1981	10	9	15.2	23.3	1.86	10.9934	0
283	1981	10	10	14.7	22.2	1.86	10.9934	0
284	1981	10	11	14.5	19.3	1.27	7.733	8
285	1981	10	12	15.6	19.5	1.27	7.733	8
286	1981	10	13	13	16.6	1.27	7.733	4.6
287	1981	10	14	12.2	21.1	1.27	7.733	0.5
288	1981	10	15	12.8	23.4	1.27	7.733	0
289	1981	10	16	12.3	24.8	1.27	7.733	0
290	1981	10	17	16	24.5	1.27	7.733	0
291	1981	10	18	15.7	18.5	1.27	7.733	0.2
292	1981	10	19	13.1	18	1.27	7.733	0
293	1981	10	20	5.9	17.5	1.27	7.733	4.4
294	1981	10	21	9	13.4	0.87	8.8616	0.4
295	1981	10	22	3.2	13.9	0.87	8.8616	0.2
296	1981	10	23	7.2	12.3	0.87	8.8616	0
297	1981	10	24	5.3	14.2	0.87	8.8616	0.1
298	1981	10	25	9.1	13.3	0.87	8.8616	20.2
299	1981	10	26	4.3	11.6	0.87	8.8616	0
300	1981	10	27	5.1	14.6	0.87	8.8616	9.7
301	1981	10	28	9.6	17.1	0.87	8.8616	0
302	1981	10	29	3.2	19.3	0.87	8.8616	0
303	1981	10	30	4.9	15.4	0.87	8.8616	0
304	1981	10	31	12.8	17.7	0.87	8.8616	0
305	1981	11	1	11.9	21.2	0.32	6.3118	0
306	1981	11	2	6.7	22.2	0.32	6.3118	0
307	1981	11	3	8.8	19.1	0.32	6.3118	0
308	1981	11	4	10.2	12.8	0.32	6.3118	0
309	1981	11	5	10.6	12.2	0.32	6.3118	0.3
310	1981	11	6	8.8	13.2	0.32	6.3118	0
311	1981	11	7	2.2	9.1	0.32	6.3118	0
312	1981	11	8	1.2	6.9	0.32	6.3118	0
313	1981	11	9	-1.1	8.6	0.32	6.3118	0
314	1981	11	10	-2.7	4.8	0.32	6.3118	0
315	1981	11	11	-1.1	10.8	0.36	8.569	0
316	1981	11	12	-2.8	11.1	0.36	8.569	0
317	1981	11	13	2.2	12.4	0.36	8.569	0.2
318	1981	11	14	-1.1	11.3	0.36	8.569	0
319	1981	11	15	-2.2	13.6	0.36	8.569	0
320	1981	11	16	-0.2	14.7	0.36	8.569	0
321	1981	11	17	0.5	14.2	0.36	8.569	0
322	1981	11	18	2.4	15.2	0.36	8.569	0
323	1981	11	19	3.1	17.1	0.36	8.569	0
324	1981	11	20	6.2	17.4	0.36	8.569	0
325	1981	11	21	8.1	19.1	0.43	5.9356	0
326	1981	11	22	4.3	17.1	0.43	5.9356	0
327	1981	11	23	9.8	17.4	0.43	5.9356	0.4
328	1981	11	24	8	13.9	0.43	5.9356	3.1
329	1981	11	25	5	11.7	0.43	5.9356	0
330	1981	11	26	-2	8.6	0.43	5.9356	0
331	1981	11	27	-1.7	14.4	0.43	5.9356	6
332	1981	11	28	8	11.4	0.43	5.9356	5.6
333	1981	11	29	5.8	10.1	0.43	5.9356	0
334	1981	11	30	3.9	12.9	0.43	5.9356	3.6
335	1981	12	1	4.6	11.8	0.59	2.926	4.6
336	1981	12	2	-0.4	7.4	0.59	2.926	0
337	1981	12	3	0.2	7.3	0.59	2.926	0
338	1981	12	4	0.9	9.1	0.59	2.926	3.4
339	1981	12	5	6	9.1	0.59	2.926	0
340	1981	12	6	0.8	9.3	0.59	2.926	1.8
341	1981	12	7	6.9	11	0.59	2.926	0.2
342	1981	12	8	8.9	14.8	0.59	2.926	1.8
343	1981	12	9	9.6	12.6	0.59	2.926	12.2
344	1981	12	10	9.2	12	0.59	2.926	8.6
345	1981	12	11	9.8	16	0.72	3.2604	11.2
346	1981	12	12	10.8	15.8	0.72	3.2604	15.9
347	1981	12	13	3.2	13	0.72	3.2604	46.4
348	1981	12	14	4.8	12.8	0.72	3.2604	7.5
349	1981	12	15	9.1	15	0.72	3.2604	8.4
350	1981	12	16	9.4	13.9	0.72	3.2604	1.8
351	1981	12	17	5.6	10.8	0.72	3.2604	8
352	1981	12	18	5.1	11.9	0.72	3.2604	3.7
353	1981	12	19	0.4	3.4	0.72	3.2604	0
354	1981	12	20	-2.6	5.4	0.72	3.2604	0
355	1981	12	21	0.1	11.7	0.62	4.4308	3
356	1981	12	22	2.9	10	0.62	4.4308	10
357	1981	12	23	3.7	13.4	0.62	4.4308	12.9
358	1981	12	24	6.4	8.6	0.62	4.4308	1.4
359	1981	12	25	2.3	8.6	0.62	4.4308	0
360	1981	12	26	-1.8	9.1	0.62	4.4308	0
361	1981	12	27	3	7	0.62	4.4308	2.5
362	1981	12	28	3.9	11.8	0.62	4.4308	0.1
363	1981	12	29	2.3	13.1	0.62	4.4308	0
364	1981	12	30	4.2	17.8	0.62	4.4308	0
365	1981	12	31	2.8	12.2	0.62	4.4308	2.2
