# Supplementary material for: Optimization of black-box models with uncertain climatic inputs—Application to sunflower ideotype design
Source: PLoS One. 2017 May 25;12(5):e0176815. doi: 10.1371/journal.pone.0176815 (PMC5444610; doi:10.1371/journal.pone.0176815)
Supplement: S1 Dataset and Code — The dataset used throughout this manuscript and the R code used to call the SUNFLO model and run the proposed algorithm are provided in a single archive file. (TGZ) [file pone.0176815.s001.tgz › supplementary/data/climate/84007004_2010.txt]

JourJ	Annee	Mois	Jour	Tmin	Tmax	ETP	RAD	Pluie
1	2010	1	1	5.5	9.2	0.3	1.95	14
2	2010	1	2	2.2	4.9	1.2	7.7	0
3	2010	1	3	-2.2	3.6	0.6	3.27	1
4	2010	1	4	0.9	3	0.1	1.35	0
5	2010	1	5	0.3	4.6	0.3	3.78	0
6	2010	1	6	-1.3	5.7	0.1	7.63	0
7	2010	1	7	-4.7	2.5	0.2	2.53	18
8	2010	1	8	-0.2	0.4	0.2	1.82	10
9	2010	1	9	-1.8	-0.8	0.4	4.5	0
10	2010	1	10	-2.8	2.1	0.4	7.77	0
11	2010	1	11	-7.6	2.9	0	8.35	0
12	2010	1	12	-7.3	5.4	0	7.7	16.5
13	2010	1	13	1.3	8.3	0.2	6.08	2.5
14	2010	1	14	-1.4	9.1	0.2	3.21	2
15	2010	1	15	2.4	10.1	0.5	8.32	0
16	2010	1	16	-1	9.4	0.3	1.97	0
17	2010	1	17	6.3	11.2	0.9	4.05	0
18	2010	1	18	6.5	12	1	8.98	0
19	2010	1	19	-1.8	9.6	0.2	7.17	0
20	2010	1	20	1.1	5.2	0.2	1.96	2.5
21	2010	1	21	1.8	11.2	0.6	9.25	0
22	2010	1	22	1.9	10	0.5	9.17	0
23	2010	1	23	0.4	7	0.5	3.2	0
24	2010	1	24	-0.6	7.3	0.3	3.64	0
25	2010	1	25	3.4	10	0.9	6.99	0
26	2010	1	26	2.9	6.1	1.2	9.39	0.5
27	2010	1	27	-0.1	3.3	1.2	9.21	0
28	2010	1	28	-0.5	6.6	1.3	8.1	0
29	2010	1	29	1.5	9.7	0.7	8.6	0
30	2010	1	30	-0.1	7.1	0.8	9	0
31	2010	1	31	0.2	5	1.5	10.95	0
32	2010	2	1	-1.1	6.8	1.1	11.04	0
33	2010	2	2	-2.9	8.9	0.5	10.04	0
34	2010	2	3	-3.6	13.5	0.5	10.76	0
35	2010	2	4	-1.8	12.4	0.6	3.95	6.5
36	2010	2	5	6.5	11.3	0.9	6.09	8.5
37	2010	2	6	1.5	13.1	0.7	9.27	0.5
38	2010	2	7	4.2	9.2	1.6	11.87	0
39	2010	2	8	-1.3	12.5	0.6	9.32	4
40	2010	2	9	5.7	7.8	0.8	3.89	0.5
41	2010	2	10	-0.8	3.1	1.8	11.08	0.5
42	2010	2	11	-3.7	-1	1.9	7.69	0
43	2010	2	12	-2	2.5	1.8	11.19	0
44	2010	2	13	-1.9	2.4	1.6	5	0
45	2010	2	14	-0.2	4.9	1.9	8.73	0
46	2010	2	15	-2.8	7.5	1	10.78	0
47	2010	2	16	1.2	9.6	1	3.37	2.5
48	2010	2	17	4.9	11.9	0.9	5.06	6
49	2010	2	18	6	16.2	1	10.99	16
50	2010	2	19	7	9.8	1.4	5.34	5.5
51	2010	2	20	0.8	12.3	1.4	12.05	0
52	2010	2	21	-1.6	12.3	0.9	9.14	2
53	2010	2	22	7.5	12.6	1.2	4.09	0
54	2010	2	23	7	16.3	1.1	10.14	0
55	2010	2	24	8.1	15.1	1.1	7.09	3.5
56	2010	2	25	6.7	16.4	1.2	7.43	0
57	2010	2	26	5.9	16.4	1.8	13.91	0
58	2010	2	27	0.2	13.8	1.2	5.99	2
59	2010	2	28	10.3	17.4	2	8.24	0
60	2010	3	1	0.6	16.1	1.2	11.62	0
61	2010	3	2	1.4	17.3	1.5	15.7	1
62	2010	3	3	5.6	9.2	0.4	1.83	16
63	2010	3	4	6.3	12.5	2	9.94	0.5
64	2010	3	5	2.9	9.1	3.9	17.77	0
65	2010	3	6	-0.4	11.2	2.8	17.6	0
66	2010	3	7	-1.2	1.6	0.8	3.79	0
67	2010	3	8	-1	3.3	1.2	7.96	0
68	2010	3	9	-2	2.7	2.7	16.42	0.5
69	2010	3	10	-0.6	4.9	2.5	11.22	0
70	2010	3	11	-0.5	6.2	2.2	17.06	0
71	2010	3	12	1	8.3	2.6	17.45	0
72	2010	3	13	2.8	11	3.4	17.93	0
73	2010	3	14	4.3	11.3	3.9	18.89	0
74	2010	3	15	5.8	13.9	4.4	19.07	0
75	2010	3	16	2.6	16.5	3.2	19.68	0
76	2010	3	17	0.1	18.5	2.1	18.27	0
77	2010	3	18	1.3	15.8	1.9	17.54	0
78	2010	3	19	6.6	18.9	2.3	17.86	0.5
79	2010	3	20	10	17.1	1.5	7.43	0
80	2010	3	21	10.2	17.3	1.3	6.9	2.5
81	2010	3	22	11.1	15.2	1	6.48	3
82	2010	3	23	10.2	19.1	2.6	19.14	0
83	2010	3	24	7.9	19	2	13.46	0
84	2010	3	25	9.4	16.9	1.4	5.03	0
85	2010	3	26	9.7	18.3	2.7	16.07	6
86	2010	3	27	6.7	17.5	2.2	11.04	0.5
87	2010	3	28	7.7	18.9	2.7	18.66	0
88	2010	3	29	7	19	3	17.8	0
89	2010	3	30	7.5	14.5	2	9.78	13.5
90	2010	3	31	3.4	16.8	2.6	20.29	14
91	2010	4	1	5.3	14.9	2.9	22.02	0
92	2010	4	2	0.9	16.1	2.4	21.84	0
93	2010	4	3	6.8	15.2	1.6	6.16	27
94	2010	4	4	7	16.7	2.6	14.97	0
95	2010	4	5	7	15.8	4.1	23.69	0
96	2010	4	6	2.5	19	2.6	19.91	0
97	2010	4	7	7.7	13.7	1	4.35	6
98	2010	4	8	8.4	14.2	2.1	9.24	0
99	2010	4	9	8.4	20	3.7	23.08	0
100	2010	4	10	5.9	21.6	3.9	22.92	0
101	2010	4	11	11.2	17.7	6	24.56	0
102	2010	4	12	6.5	11.3	1.6	7.95	6.5
103	2010	4	13	1.9	17	2.9	23.67	0
104	2010	4	14	2.8	18.3	3.3	24.42	0
105	2010	4	15	3.2	19.4	3.3	24.11	0
106	2010	4	16	7.1	18.4	3.3	20.62	0
107	2010	4	17	4.2	20	3.2	22.87	0
108	2010	4	18	6.5	19.5	3.6	24.99	0
109	2010	4	19	4.9	24.4	3.7	23.85	0.5
110	2010	4	20	7.9	24.4	3.9	23.17	0
111	2010	4	21	8.2	25.2	4	24.41	0
112	2010	4	22	8.5	22.1	3.4	20.74	0
113	2010	4	23	12.9	19.9	2.4	12.33	0
114	2010	4	24	11.4	23.3	3.4	18.98	0
115	2010	4	25	12.2	27.2	4.3	23.48	0
116	2010	4	26	12.3	24.6	4.8	20.65	0
117	2010	4	27	15	25.3	5.9	26.45	0
118	2010	4	28	9.5	24.8	4.3	25.64	0
119	2010	4	29	9.8	24.9	4.4	26.03	0
120	2010	4	30	9.6	21	2.3	12.57	1
121	2010	5	1	10.7	21.2	2.2	10.73	8
122	2010	5	2	13.8	20.1	3	15.14	0.5
123	2010	5	3	9.6	17.2	2.7	10.93	13
124	2010	5	4	7.7	17.3	2.6	8.45	12
125	2010	5	5	6	12.3	1.4	6.67	6
126	2010	5	6	7.1	15.7	3.3	18.8	0
127	2010	5	7	5.3	17.5	2.9	17.96	0
128	2010	5	8	7.2	14.5	1.1	6.37	8.5
129	2010	5	9	8.4	19.8	2.1	9.49	0.5
130	2010	5	10	14.4	21.7	3.6	18.28	0
131	2010	5	11	11.3	21.4	3.4	18.96	0
132	2010	5	12	12.5	17.9	2.2	11.07	23.5
133	2010	5	13	10.5	18.8	4.1	23.56	2.5
134	2010	5	14	8.4	17.6	4	21.26	0
135	2010	5	15	10.2	16.7	6.1	26.95	0
136	2010	5	16	10.4	18.9	6.5	28.59	0
137	2010	5	17	10.8	20.3	6.4	29.84	0
138	2010	5	18	13	21.5	6.9	28.41	0
139	2010	5	19	12.8	19.8	7.9	29.64	0
140	2010	5	20	12.1	21.3	6.6	25.27	0
141	2010	5	21	13.2	23.9	6.5	29.7	0
142	2010	5	22	15.1	27.3	6	28.98	0
143	2010	5	23	11.7	27.4	4.8	25.71	0
144	2010	5	24	11.3	27.9	5.4	29.39	0
145	2010	5	25	11.3	25.2	5.7	29.87	0
146	2010	5	26	12	25.3	5.4	28.68	2.5
147	2010	5	27	14.1	25.9	5.4	28.3	0
148	2010	5	28	12	25.4	4.2	20.92	0
149	2010	5	29	16.2	27	6.3	28.91	0
150	2010	5	30	15.3	26.5	4.6	20.46	0
151	2010	5	31	18.1	22.2	7.3	29.63	0
152	2010	6	1	14.3	23.4	7.5	28.35	0
153	2010	6	2	16	24.2	7.9	30.7	0
154	2010	6	3	16	26.8	7.1	29.41	0
155	2010	6	4	13.4	30.3	6	29.55	0
156	2010	6	5	14.6	29.5	5.8	29.34	0
157	2010	6	6	13.8	27.5	3.7	17.8	0
158	2010	6	7	16.5	29.1	5.9	26.54	0
159	2010	6	8	14.7	26.6	4.7	21.51	0
160	2010	6	9	17.1	28.2	5.2	17.99	0
161	2010	6	10	22.1	28.3	5.7	15.62	0
162	2010	6	11	16.2	26	3	10.81	3
163	2010	6	12	12.5	26.2	4.3	22.07	0
164	2010	6	13	12.9	29	5	25.06	0.5
165	2010	6	14	13.7	26.4	4.5	21.75	3.5
166	2010	6	15	14.8	21	1.7	6.86	23
167	2010	6	16	15.1	23.5	4.1	20.74	3
168	2010	6	17	13.6	24.8	4.6	23.77	0
169	2010	6	18	13.5	26.1	5.7	28.94	0
170	2010	6	19	16.9	23.1	5.8	21.48	0
171	2010	6	20	12.8	18.3	7.5	28.44	0
172	2010	6	21	13	21.3	7.9	30.84	0
173	2010	6	22	13.9	24.2	7.7	31.13	0.5
174	2010	6	23	15.5	28.1	7.1	30.74	0
175	2010	6	24	13.6	30.4	6.1	30.29	0
176	2010	6	25	13.9	31.6	5.9	27.83	0
177	2010	6	26	14.7	33	6.3	29.49	0
178	2010	6	27	16.2	32.2	5.8	26.88	0
179	2010	6	28	16.4	35.1	6.1	26.76	0
180	2010	6	29	18	34.4	6.7	26.67	0
181	2010	6	30	23.1	34.3	7.2	27.16	0.5
182	2010	7	1	18.8	33.2	6.2	27.52	0
183	2010	7	2	18.5	32.8	6.3	28.55	0
184	2010	7	3	17.8	34.3	6.6	29.6	0
185	2010	7	4	19.9	32.9	7.5	27.71	0
186	2010	7	5	23.4	32.4	9.4	29.98	0
187	2010	7	6	23.5	31	10.1	30.3	0
188	2010	7	7	21.4	34.1	7.8	29.44	0
189	2010	7	8	17.3	35.1	6.5	28.65	0
190	2010	7	9	19.5	31.8	5	20.38	0
191	2010	7	10	20.2	34.9	6	23.85	0
192	2010	7	11	18.7	35.8	6.5	28.32	0
193	2010	7	12	19.4	34.1	6.4	26.96	0
194	2010	7	13	20	33.4	6.3	27.1	0
195	2010	7	14	18.9	33.7	6.7	27.95	0
196	2010	7	15	22.1	34.5	7	28.06	0
197	2010	7	16	19.4	33.8	6.4	27.89	0
198	2010	7	17	21.9	31.3	7.7	26.07	0
199	2010	7	18	19.4	31	9.2	30.04	0
200	2010	7	19	19.2	33.5	6.8	28.89	0
201	2010	7	20	17.3	34.5	6.4	28.12	0
202	2010	7	21	18.7	33	5.9	24.42	0
203	2010	7	22	19.4	31.3	4.5	17.18	5
204	2010	7	23	18.8	28.6	6.1	23.79	0
205	2010	7	24	17.8	27.2	8.3	29.44	0
206	2010	7	25	18.9	27.4	9.3	28.62	0
207	2010	7	26	20.1	29	8.4	28.74	0
208	2010	7	27	20.4	28.6	7.8	28.49	0
209	2010	7	28	19.6	32.8	6.7	26.14	0
210	2010	7	29	22.2	30.3	7	23.28	0
211	2010	7	30	17.9	28.2	7.7	27.68	0
212	2010	7	31	17	31.6	6.1	27.64	0
213	2010	8	1	14.9	32.1	5.7	26.01	6.5
214	2010	8	2	18.5	27.8	3.6	15.45	0
215	2010	8	3	18.8	28.6	7.4	27.29	0
216	2010	8	4	18.4	30.3	7.3	27.65	0
217	2010	8	5	18.1	26.3	6.8	27.19	0
218	2010	8	6	17.1	26.6	8.2	28.46	0
219	2010	8	7	18.2	31.1	6.8	27.87	0
220	2010	8	8	14.9	34.6	5.6	25.89	0
221	2010	8	9	16.7	32.7	5.3	23.88	0
222	2010	8	10	17.7	33.3	5.6	25.38	0
223	2010	8	11	17.2	34.5	5.4	24.02	0
224	2010	8	12	19.1	31.5	5.1	17.64	0
225	2010	8	13	18.9	28.7	7.1	26.44	0
226	2010	8	14	18.7	25.5	4.2	12.49	0
227	2010	8	15	13.1	27.2	4.5	21.55	0
228	2010	8	16	11.8	26.5	5.1	25.66	0
229	2010	8	17	14.7	30.8	5.6	25.97	0
230	2010	8	18	14.7	31.6	4.9	23.5	0
231	2010	8	19	17	31.7	4.4	19.82	0
232	2010	8	20	20.8	31.3	4.4	18.23	0.5
233	2010	8	21	17.4	35.3	5.7	24.72	0
234	2010	8	22	17.5	35.9	5.4	24	0
235	2010	8	23	21.2	29.4	4.3	16.89	0
236	2010	8	24	20.5	33.4	5.5	22.56	0
237	2010	8	25	19.2	33.8	6	24.63	0
238	2010	8	26	16.8	34.3	5.2	23.17	0
239	2010	8	27	23.2	33.5	4.6	14.95	0
240	2010	8	28	20.9	26.4	6.9	22.24	0
241	2010	8	29	16.7	25.8	7.1	24.7	0
242	2010	8	30	16.9	22.6	7.1	24.88	0
243	2010	8	31	14.6	24.5	6.6	24.66	0
244	2010	9	1	10.2	29.2	4.4	23.96	0
245	2010	9	2	10.3	29.2	3.9	21.77	0
246	2010	9	3	12.9	31.8	4.3	22.47	0
247	2010	9	4	13.8	30.9	4.1	20.39	0
248	2010	9	5	17.3	32	4.8	22.65	0
249	2010	9	6	14.5	28.6	3.6	17.96	110.5
250	2010	9	7	17	26	3.7	15.61	68
251	2010	9	8	14.6	24.9	3.6	19.75	0
252	2010	9	9	13.2	24.4	4.1	22.2	0
253	2010	9	10	16.1	25	5.3	22.14	0
254	2010	9	11	13.9	28.5	3.9	21.09	0
255	2010	9	12	14.1	29	4	20.19	0
256	2010	9	13	16.8	23.3	6.1	21.21	0
257	2010	9	14	15.5	24.9	4.5	18.83	0
258	2010	9	15	11.7	29.2	3.6	20.68	0
259	2010	9	16	12.4	26.4	2.6	14.02	6.5
260	2010	9	17	16	22.9	2.9	11.91	0
261	2010	9	18	14.9	19.9	3.9	13.27	0
262	2010	9	19	12.6	21.5	4.3	20.61	0
263	2010	9	20	8.5	25.3	2.7	17.99	0
264	2010	9	21	14.3	23.4	2.1	10.82	0
265	2010	9	22	14.5	27.4	3.1	18.57	0
266	2010	9	23	13.1	25.3	2.5	15.01	1
267	2010	9	24	15.5	21.7	2	9.42	0
268	2010	9	25	12.1	19.8	3.6	17.54	0
269	2010	9	26	11.1	16.9	4.5	19.5	0
270	2010	9	27	8.4	18.5	3	18.67	0
271	2010	9	28	10	18.9	3.6	18.53	0
272	2010	9	29	11.7	21.9	3.3	17.91	0
273	2010	9	30	9.7	23.1	2.3	15.43	0
274	2010	10	1	14	23.7	2.6	14.4	0
275	2010	10	2	9.5	25.2	2.4	16.53	0
276	2010	10	3	12.6	26.8	3.1	15.7	0
277	2010	10	4	18.4	23.8	2.8	6.62	6
278	2010	10	5	12.7	23.5	2.3	15.81	0
279	2010	10	6	10.4	25	2.1	14.77	0
280	2010	10	7	11.7	25.5	2.1	14.87	0
281	2010	10	8	14.7	27	2.2	12.38	0
282	2010	10	9	12.2	25.5	2.2	13.34	0
283	2010	10	10	16.1	20	1.3	2.66	14.5
284	2010	10	11	13.9	18.4	1	5.11	6
285	2010	10	12	11.3	21.7	1.9	13.81	0
286	2010	10	13	10.7	20.2	2	12.96	0
287	2010	10	14	11.3	18	2.4	13.94	0
288	2010	10	15	10.8	16.7	2.7	12.83	0
289	2010	10	16	9.4	14	2.4	10.05	0
290	2010	10	17	9.2	12.2	2.6	11.08	0
291	2010	10	18	9.5	13.4	3.6	14.3	0
292	2010	10	19	7.6	16.4	2.9	14.32	0
293	2010	10	20	7.4	16	2.4	13.73	0
294	2010	10	21	7.1	16.2	2.2	13.25	0
295	2010	10	22	2.8	19.6	1.1	10.97	0
296	2010	10	23	8.5	17.8	0.9	6.04	0
297	2010	10	24	10.5	17.1	1.2	4.74	27.5
298	2010	10	25	8.2	11.1	3.5	11.99	0
299	2010	10	26	6.3	12	2.7	13.22	0
300	2010	10	27	6.7	15.3	1.7	11.8	0
301	2010	10	28	2.6	18	0.9	12	0
302	2010	10	29	4.2	19.2	1.1	11.81	0
303	2010	10	30	13.1	17.7	1.8	2.91	14.5
304	2010	10	31	13.2	17.1	0.6	1.98	37
305	2010	11	1	11.5	16.2	1.1	3.66	2
306	2010	11	2	13	15.5	2.9	10.16	0
307	2010	11	3	12.3	20.2	2.1	10.3	0
308	2010	11	4	14	22.1	1.6	11.13	0
309	2010	11	5	7.7	20.8	0.8	10.28	0
310	2010	11	6	8.1	16.8	0.5	6.46	0
311	2010	11	7	11.1	16.9	1	6.02	0
312	2010	11	8	2.6	11.5	0.6	5.52	0.5
313	2010	11	9	7	15.8	0.9	8.7	11
314	2010	11	10	8.2	15.4	0.8	8.79	0
315	2010	11	11	6.3	14.4	0.8	10.95	0.5
316	2010	11	12	8.6	18.4	0.6	8.59	0
317	2010	11	13	6.7	20.6	0.7	9.74	0
318	2010	11	14	13.7	19.6	1.4	4.79	0
319	2010	11	15	8.4	17.1	1.1	1.3	15
320	2010	11	16	8.3	12.5	2.8	5.48	0
321	2010	11	17	5.6	13.4	0.6	7.84	1.5
322	2010	11	18	6.8	14.2	0.5	8.66	0
323	2010	11	19	0.9	14.7	0.2	8.34	5
324	2010	11	20	8.1	12.1	0.6	2.02	15.5
325	2010	11	21	7.7	15.2	0.6	5.82	2
326	2010	11	22	3.3	12.6	0.4	8.45	0
327	2010	11	23	5.7	9.6	1.3	7.43	0
328	2010	11	24	3.9	9.5	1.1	8.94	0
329	2010	11	25	-0.7	8.4	0.3	5.04	0.5
330	2010	11	26	-0.2	6.7	0.5	8.53	0
331	2010	11	27	-3.7	4.5	0.4	2.57	4
332	2010	11	28	2	7.5	0.5	2.58	0
333	2010	11	29	-3.2	7.5	0	8.38	0
334	2010	11	30	1.4	4.7	0.7	2.32	11
335	2010	12	1	1.5	5	0.2	2.65	1.5
336	2010	12	2	-1	5	0.1	5.72	0
337	2010	12	3	-3.3	4.3	0.3	3.63	0.5
338	2010	12	4	-1.2	5.7	0.4	8.43	0
339	2010	12	5	-2.9	12.4	0.4	1.09	2.5
340	2010	12	6	7.8	14.3	0.2	1.03	0.5
341	2010	12	7	7.7	17.6	0.3	4.28	0
342	2010	12	8	12	18	0.6	4.09	0.5
343	2010	12	9	3.9	7.6	1.3	6.88	0
344	2010	12	10	2	7.3	1.7	8.13	0
345	2010	12	11	4.1	9.2	1.1	7.86	0
346	2010	12	12	3.6	7	1.1	7.67	0
347	2010	12	13	3.5	6.6	1.4	8.12	0
348	2010	12	14	-0.1	5.6	1.6	8.08	0
349	2010	12	15	-1.9	0.5	1.6	7.03	0
350	2010	12	16	-1.3	3.7	0.8	7.6	0
351	2010	12	17	-0.1	7.6	0.7	1.63	0
352	2010	12	18	-3.1	7.7	0.2	7.7	0
353	2010	12	19	-2.4	9.3	0.6	2.12	0
354	2010	12	20	2.2	10.9	0.2	3.72	0
355	2010	12	21	6.7	12.3	0.3	1.07	17.5
356	2010	12	22	10.5	15.6	0.7	3.12	4
357	2010	12	23	12.2	15.2	0.6	3.17	4
358	2010	12	24	2.4	5.9	0.9	4.35	0
359	2010	12	25	-0.1	1.4	2	3.59	0
360	2010	12	26	-2.6	2.2	1.8	8.11	0
361	2010	12	27	-2.9	3.2	0.6	4	0
362	2010	12	28	1.3	8.5	0.4	3.15	0
363	2010	12	29	0.6	6.2	0	1.13	0.5
364	2010	12	30	5.2	9.9	0.2	1.78	0
365	2010	12	31	6.8	10	0.3	1.66	0
