# Supplementary material for: Optimization of black-box models with uncertain climatic inputs—Application to sunflower ideotype design
Source: PLoS One. 2017 May 25;12(5):e0176815. doi: 10.1371/journal.pone.0176815 (PMC5444610; doi:10.1371/journal.pone.0176815)
Supplement: S1 Dataset and Code — The dataset used throughout this manuscript and the R code used to call the SUNFLO model and run the proposed algorithm are provided in a single archive file. (TGZ) [file pone.0176815.s001.tgz › supplementary/README.txt]

The present archive provides the data and software (installation instructions and R scripts) 
used fot he running of experiments detailled into the paper:

'Sunflower phenotype optimization under climatic uncertainties using crop models'

###########
## data
###########

directory: data/climate
-----------------------

Data used in this paper essentialy consists in climatic data as introduced in
section 2 (and Figure 1). We relied on 190 climatic series from 5 locations in 
France. All meteo files are provided into the directory climate. Their name
consists in the concatenation of an identification of the meteorology station
and the year of observations. Stations Identifications are:

- 84007004: Avignon
- 31069001: Blagnac
- 51183001: Reims
- 86139002: Lusignan
- 21473001: Dijon


directory: data/yield_simulated
-------------------------------

Although one can reproduce similar data once the softwares required are installed 
(using for example different seeds), we decided to provide the simulated yields
by the model sunflo for each member of the LHS, which is required to use our
Two-step MOPSO-CD algorithm. 
 
The file yield_10_phenotypes.csv corresponds to the y(B,Omega) introduced in
section 3.1.1.

The file yield_10_phenotypes_2.csv corresponds to the y(B',Omega) introduced in
section 3.3, while launching one replicate of the Two-steps MOPSO-CD algorithm 
for the large budget

The two files contain one matrix where :
- each row corresponds to a phenotype taken from the LHS
- each column corresponds to a climate serie

###########
## software
###########

A bundle of software is required to launch the experiments.

1) First the software R (https://www.r-project.org/) is required and some
of packages available on the CRAN.

- R > 3.0
- pkgs plyr, car, gplot: utils packages
- pkg fExtremes for the conditional value at risk (equation 3)
- pkg dtw for the dynamic time warping  distance (section 3.1.1)
- pkg lhs for the computation of LHS (section 3.1.1)
- pkg emoa for pareto front comparisons (section 3.3)
- pkg mopsocd for the algorithm Full MOPSO-CD (section 4.2)
- pkg rvle (see below)
 

2) Second the software VLE (www.vle-project.org) and some of its extensions
are required to simulate the model sunflo from R.

For performance reason, we used the version of vle which is currently 
under development (especially for multisimulation using mpi parallelization).

- vle from 
  https://github.com/vle-forge/vle 
  git branch master
  commit 605b2e55c041badc443ac53d2a85b87264ba93cb

- rvle R package available from
  https://github.com/vle-forge/rvle 
  git branch master
  commit d5605f8bfd3f931f53a64e676cbae0c266e88654

- vle packages vle.dscrete-time, vle.discrete-time.generic from 
  https://github.com/vle-forge/packages
  git branch master
  commit 56af965dee405ec94b5392805340e2420c105627

- record vle packages record.meteo from 
  http://mulcyber.toulouse.inra.fr/anonscm/git/recordb/recordb.git
  git branch using2.0
  commit  8ad317887fa97b2b8d2a3577ef3c4b7f957e1247

- sunflo vle package from
  https://mulcyber.toulouse.inra.fr/projects/sunrise/
  git branch casdar
  commit  6500a45b285b24a164ff9172bd30a5625be8230f

Detailled instructions for installation are given on the vle-project website.


3) Finally the experiments have been performed in R, the scripts are provided
into the directory software/R

The main script is 'optim_pb.R'. To use it, you have to open a terminal and
to go into the software/R directory , to launch R and to source this file:

> source("optim_pb.R")

The configuration of the experiments are given into 'optim_config.R'

- optim_algo: either "classification", "lhs", "exact_mopso" or "mopso_2steps"
  It gives the experiment to perform :
  1) 'classification' is the step of classification of climatic series as described 
      in section 3
  2) 'lhs' is the random optimization (for comparison) described in section 4.
  3) 'exact_mopso' is the optimization where cvar and mean are estimated using
     the entire set of climatic series (Full MOPSO-CD in section 4)
  4) mopso_2steps is the algorithm we propose based on the reconstruction of
     distributions using a representative subset of climatic series 
     (Two-step MOPSO-CD in section 4)
- expeSeed : the seed used for the run of the experiment
- NB_GENERATIONS : number of generation (nb iteration) for the population based 
  optimization
- POP_SIZE = the size of the population (nb of simulations per iteration)
  for population based optimization.
