# Supplementary material for: Optimization of black-box models with uncertain climatic inputs—Application to sunflower ideotype design
Source: PLoS One. 2017 May 25;12(5):e0176815. doi: 10.1371/journal.pone.0176815 (PMC5444610; doi:10.1371/journal.pone.0176815)
Supplement: S1 Dataset and Code — The dataset used throughout this manuscript and the R code used to call the SUNFLO model and run the proposed algorithm are provided in a single archive file. (TGZ) [file pone.0176815.s001.tgz › supplementary/software/R/details/ComputeDistanceDTW.R]

require(dtw)
##########
## Compute dissimilarities between climates (R^n * R^n matrix) nromalized
## using cosine preprocessing 
##########
### Parameters: 
### - 214 days beginning from April to October 
### - climatic data should contain 6 variables : Tmin, Tmax, ETP, RAD, Pluie
### - windows size for sakoechiba (Pluie : 3, Tmin, Tmax, ETP, RAD: 7)
## TODO : doit on normalisé les données a priori sachant que l'on normalise
##  les distances avec cosine presprocessing ?
#####

###### Build a matrix of normalized data

#ncol = number of variables + 1 (index climatic serie)
#nrow = 214 days times number of climatic series

Mondf = matrix(rep(0,length(climates)*214*6),ncol=6  )

year=0
temp=0
nom=0
for (i in 1: length(climates)) {
    temp[i] = climates[i];
    mondf=read.table(paste("../../data/climate/",temp[i],sep=""),sep="",head=TRUE)
    year[i] = as.numeric(strsplit(strsplit(temp[i], "_")[[1]][2], ".txt")[[1]][1]);
    mondf2=mondf[which((mondf$Mois>3)&(mondf$Mois<11)),]
    Mondf[((i-1)*214+1):(i*214),1]=i #nom[i]
    Mondf[((i-1)*214+1):(i*214),2]=mondf2$Tmin
    Mondf[((i-1)*214+1):(i*214),3]=mondf2$Tmax
    Mondf[((i-1)*214+1):(i*214),4]=mondf2$ETP
    Mondf[((i-1)*214+1):(i*214),5]=mondf2$RAD
    Mondf[((i-1)*214+1):(i*214),6]=mondf2$Pluie
}

###### Build vectors of non normalized distances for each variable
# using dtw "sakoechiba" method 

## Calcul de la distance
Dist_DTW_Tmin  <-  matrix(rep(0,length(climates)*length(climates)),ncol=length(climates))
Dist_DTW_Tmax  <-  matrix(rep(0,length(climates)*length(climates)),ncol=length(climates))
Dist_DTW_ETP  <-  matrix(rep(0,length(climates)*length(climates)),ncol=length(climates))
Dist_DTW_RAD  <-  matrix(rep(0,length(climates)*length(climates)),ncol=length(climates))
Dist_DTW_3_Pluie <-  matrix(rep(0,length(climates)*length(climates)),ncol=length(climates))
##
for (i in 1: (length(climates)-1)) {
    for (j in (i+1):length(climates)) {
        Dist_DTW_Tmin[j,i]=dtw(x = Mondf[((i-1)*214+1):(i*214),2], y =Mondf[((j-1)*214+1):(j*214),2],window.type="sakoechiba",window.size=7)$distance
        Dist_DTW_Tmax[j,i]=dtw(x = Mondf[((i-1)*214+1):(i*214),3], y =Mondf[((j-1)*214+1):(j*214),3],window.type="sakoechiba",window.size=7)$distance
        Dist_DTW_ETP[j,i]=dtw(x = Mondf[((i-1)*214+1):(i*214),4], y =Mondf[((j-1)*214+1):(j*214),4],window.type="sakoechiba",window.size=7)$distance
        Dist_DTW_RAD[j,i]=dtw(x = Mondf[((i-1)*214+1):(i*214),5], y =Mondf[((j-1)*214+1):(j*214),5],window.type="sakoechiba",window.size=7)$distance
        Dist_DTW_3_Pluie[j,i]=dtw(x = Mondf[((i-1)*214+1):(i*214),6], y =Mondf[((j-1)*214+1):(j*214),6],window.type="sakoechiba",window.size=3)$distance
    }
    print(i)
}
## 
## Matrice symétrique
Dist_DTW_Tmin <- as.matrix(as.dist(Dist_DTW_Tmin))
Dist_DTW_Tmax <- as.matrix(as.dist(Dist_DTW_Tmax))
Dist_DTW_ETP <- as.matrix(as.dist(Dist_DTW_ETP))
Dist_DTW_RAD <- as.matrix(as.dist(Dist_DTW_RAD))
Dist_DTW_3_Pluie <- as.matrix(as.dist(Dist_DTW_3_Pluie))


###### Build vectors of normalized distances for each variable
# using cosinePreprocess

Dist_Norm_DTW_Tmin  <-  cosinePreprocess(Dist_DTW_Tmin)
Dist_Norm_DTW_Tmax  <-  cosinePreprocess(Dist_DTW_Tmax )
Dist_Norm_DTW_ETP  <-  cosinePreprocess(Dist_DTW_ETP)
Dist_Norm_DTW_RAD  <-  cosinePreprocess(Dist_DTW_RAD) 
Dist_Norm_DTW_3_Pluie <- cosinePreprocess(Dist_DTW_3_Pluie)
## 

save (Dist_Norm_DTW_Tmin, file="./rdata/Dist_Norm_DTW_Tmin.RData")
save (Dist_Norm_DTW_Tmax, file="./rdata/Dist_Norm_DTW_Tmax.RData")
save (Dist_Norm_DTW_ETP, file="./rdata/Dist_Norm_DTW_ETP.RData")
save (Dist_Norm_DTW_RAD, file="./rdata/Dist_Norm_DTW_RAD.RData")
save (Dist_Norm_DTW_3_Pluie, file="./rdata/Dist_Norm_DTW_3_Pluie.RData")
