# Supplementary material for: Optimization of black-box models with uncertain climatic inputs—Application to sunflower ideotype design
Source: PLoS One. 2017 May 25;12(5):e0176815. doi: 10.1371/journal.pone.0176815 (PMC5444610; doi:10.1371/journal.pone.0176815)
Supplement: S1 Dataset and Code — The dataset used throughout this manuscript and the R code used to call the SUNFLO model and run the proposed algorithm are provided in a single archive file. (TGZ) [file pone.0176815.s001.tgz › supplementary/software/R/details/Kmeans.R]

#######################################
# Regroupement méthodes k means #######
#######################################

#### Sans les Poids, BDDOpti

###########################
# Multi kernel with adapt #
###########################
K.ONLINE <- function(distance, k , itermax, eps0 = 0.3,
        Rend = NULL, BDD=NULL)
{
    #distance <- as.matrix(as.dist(distance))
    n <- dim(distance)[1] # nombre d'individus
    
    # initialisation au hasard des centres
    if (is.null(BDD)) {
        betas <- matrix(runif(k*n, 0, 1), ncol = n, nrow = k)
        betas <- sweep(betas, 1, apply(betas, 1, sum), "/")  
    } else {
        betas = BDD;
    }
    
    # Paramètre de taux
    c0 <- 0.2
    
    # Entrop
    Lp <- list() 
    Entrop <- NULL
    
    # Rendement
    if (length(Rend) != 0 ) {
        if (is.matrix(Rend)== FALSE ) {distance.Rend <- as.matrix(dist(Rend, method = "Euclidean")) }
        else {distance.Rend <- Rend}
        distance.Rend <- distance.Rend/max(distance.Rend)
        distance <- 1/2*(distance + distance.Rend)
    }
    
    # (2) pour le nombre d'itérations voulu
    for (iter in 1:itermax) {
        
        indiv <- sample(1:n,1) # individu à modifier
        
        # (3) étape d'affectation
        winner <- oneObsAffectation(indiv, betas, distance)
        
        # (4) étape de mise a jour betas 
        rate <- eps0/(1+c0*iter/(k))
        betas <- updateCenters(betas, winner, indiv, rate)
        
        Entrop[iter] <- sum(apply(betas%*%distance-0.5*diag(betas%*%distance%*%t(betas)), 2, min ) )
        Lp [[iter]] <- betas
    }
    
    ### Meilleurs betas (au niveau de l'entropie)
    betas <- Lp[[which.min(Entrop)]]
    
    # affectation finale
    cluster <- assignement.mat.Tout(betas,distance) 

    return(cluster)
    
}
##### end function


############################
## Multi kernel with adapt #
############################
#k.online.Entromin <- function(distance,k , itermax, eps0 = 0.3, Rend =NULL) {
#    distance <- as.matrix(as.dist(distance))
#    n <- dim(distance)[1] # nombre d'individus
#    
#    # initialisation au hasard des centres
#    betas <- matrix(runif(k*n, 0, 1), ncol = n, nrow = k)
#    betas <- sweep(betas, 1, apply(betas, 1, sum), "/")  ## Somme colonne = 1
#    # Paramètre de taux
#    c0 <- 0.2
#    
#    # Entrop
#    Lp <- list() 
#    Entrop <- NULL
#    
#    # Rendement
#    if (length(Rend) != 0 ) {
#        if (is.matrix(Rend)== FALSE ) {distance.Rend <- as.matrix(dist(Rend, method = "Euclidean")) }
#        else {distance.Rend <- Rend}
#        distance.Rend <- distance.Rend/max(distance.Rend)
#        distance <- 1/2*(distance + distance.Rend)
#    }
#
#    # (2) pour le nombre d'itérations voulu
#    for (iter in 1:itermax) {
#        
#        indiv <- sample(1:n,1) # individu à modifier
#        
#        # (3) étape d'affectation
#        winner <- oneObsAffectation(indiv, betas, distance)
#        
#        
#        # (4) étape de mise a jour betas 
#        rate <- eps0/(1+c0*iter/(k))
#        betas <- updateCenters(betas, winner, indiv, rate)
#        
#        Entrop[iter] <- sum(apply(betas%*%distance-0.5*diag(betas%*%distance%*%t(betas)), 2, min ) )
#        Lp [[iter]] <- betas
#        
#    }
#    
#    betas <- Lp[[ which.min(Entrop)]]
#    
## affectation finale
#    cluster <- assignement.mat.Tout(betas,distance) 
#    return(cluster)
#    
#}


# Renvoie Var Intra et betas en plus
assignement.mat.Tout <- function (centers,distance)  {
    n <- dim(distance)[1]
    B <- NULL
    centers2 <- NULL
    K <- centers%*%distance - 0.5*diag(centers%*%distance%*% t(centers))
    Entrop <- sum(apply(K , 2, min ) )
    B <- sapply(1:nrow(distance), oneObsAffectation, centers, distance)
    centers2 <- apply(K, 1, which.min )
    cluster <- list (distance = distance, betas = centers, cut  = B,
            centers  = centers2, VarIntra = Entrop)
    return(cluster)
}


## One obs affectation
oneObsAffectation <- function(x.new, centers, distance) {
    winner <- which.min(centers%*%distance[x.new,]-
                    0.5*diag(centers%*%distance%*%
                                    t(centers)))
    
    winner
}


## Update Centers
updateCenters <- function(centers, winner, indiv, rate) {
    indic <- rep(0, ncol(centers))
    indic[indiv] <- 1
    
    centers[winner,] <- centers[winner,]+rate*(indic-centers[winner,])
    centers
}

# Calculate Derivative ### Poids
calculate.derivative <- function(distance, betas, indiv, winner, m) {
    M <- betas%*%distance[,indiv]-0.5*diag(betas%*%distance%*%t(betas)) 
    sum(M)
    #mean(M)
}
