# Supplementary material for: Optimization of black-box models with uncertain climatic inputs—Application to sunflower ideotype design
Source: PLoS One. 2017 May 25;12(5):e0176815. doi: 10.1371/journal.pone.0176815 (PMC5444610; doi:10.1371/journal.pone.0176815)
Supplement: S1 Dataset and Code — The dataset used throughout this manuscript and the R code used to call the SUNFLO model and run the proposed algorithm are provided in a single archive file. (TGZ) [file pone.0176815.s001.tgz › supplementary/software/R/details/climates_cluster.R]

##
## climates selected from classification
##

load("./rdata/List_Cluster.RData")
varintra = unlist(lapply(1:length(List.Cluster), function(i){List.Cluster[[i]]$VarIntra}))
clusterRes = List.Cluster[[which(varintra == min(varintra))]]
Center_index = clusterRes$centers
Allclimates_class_index = clusterRes$cut

climates_cluster = climates_all[unique(Center_index)]
