# Supplementary material for: Optimization of black-box models with uncertain climatic inputs—Application to sunflower ideotype design
Source: PLoS One. 2017 May 25;12(5):e0176815. doi: 10.1371/journal.pone.0176815 (PMC5444610; doi:10.1371/journal.pone.0176815)
Supplement: S1 Dataset and Code — The dataset used throughout this manuscript and the R code used to call the SUNFLO model and run the proposed algorithm are provided in a single archive file. (TGZ) [file pone.0176815.s001.tgz › supplementary/software/R/details/ComputeYBaseOmega.R]

X=maximinLHS(10, 8);
res = sunflo_function(X, normalize=TRUE)
YBaseOmega = matrix(res, nrow=10, byrow=TRUE);
save(x=YBaseOmega, file="./rdata/YBaseOmega.RData")
