# Supplementary material for: Optimization of black-box models with uncertain climatic inputs—Application to sunflower ideotype design
Source: PLoS One. 2017 May 25;12(5):e0176815. doi: 10.1371/journal.pone.0176815 (PMC5444610; doi:10.1371/journal.pone.0176815)
Supplement: S1 Dataset and Code — The dataset used throughout this manuscript and the R code used to call the SUNFLO model and run the proposed algorithm are provided in a single archive file. (TGZ) [file pone.0176815.s001.tgz › supplementary/software/R/details/reduce.Pareto.R]

library("mco")
library("emoa")
#library(GPareto)

###############################################################################
# Fonction pour selectionner n.keep points (bien repartis) d'un front de Pareto 
reduce.Pareto <- function(pareto.front.init, n.keep){
  I.keep <- seq(1, nrow(pareto.front.init))
  while (length(I.keep) > n.keep) {
    pareto.front.current <- pareto.front.init[I.keep,]
    hc <- hypervolume_contribution(points=t(pareto.front.current))
    i <- which.min(hc)
    I.keep <- I.keep[-i]
  }
  return(I.keep)
}
###############################################################################

## Test
#x <- runif(500)
#y <- -x + .1*runif(500)
#
#plot(x,y)
#pareto.init <- t(nondominated_points(rbind(x,y)))
#points(pareto.init, col="blue")
#plotParetoEmp(pareto.init, col="blue")
#I.keep <- reduce.Pareto(pareto.front.init=pareto.init, n.keep=10)
#pareto.keep <- pareto.init[I.keep,]
#points(pareto.keep,col="red", lwd=2)
