# Supplementary material for: Optimization of black-box models with uncertain climatic inputs—Application to sunflower ideotype design
Source: PLoS One. 2017 May 25;12(5):e0176815. doi: 10.1371/journal.pone.0176815 (PMC5444610; doi:10.1371/journal.pone.0176815)
Supplement: S1 Dataset and Code — The dataset used throughout this manuscript and the R code used to call the SUNFLO model and run the proposed algorithm are provided in a single archive file. (TGZ) [file pone.0176815.s001.tgz › supplementary/software/R/details/climates.R]

##
## all available climates
##

climates_all = c(
"21473001_1975.txt","21473001_1993.txt","21473001_2011.txt","31069001_1991.txt",
"31069001_2009.txt","51183001_1989.txt","51183001_2007.txt","84007004_1987.txt",
"84007004_2005.txt","86139002_1985.txt","86139002_2003.txt","21473001_1976.txt",
"21473001_1994.txt","21473001_2012.txt","31069001_1992.txt","31069001_2010.txt",
"51183001_1990.txt","51183001_2008.txt","84007004_1988.txt","84007004_2006.txt",
"86139002_1986.txt","86139002_2004.txt","21473001_1977.txt","21473001_1995.txt",
"31069001_1975.txt","31069001_1993.txt","31069001_2011.txt","51183001_1991.txt",
"51183001_2009.txt","84007004_1989.txt","84007004_2007.txt","86139002_1987.txt",
"86139002_2005.txt","21473001_1978.txt","21473001_1996.txt","31069001_1976.txt",
"31069001_1994.txt","31069001_2012.txt","51183001_1992.txt","51183001_2010.txt",
"84007004_1990.txt","84007004_2008.txt","86139002_1988.txt","86139002_2006.txt",
"21473001_1979.txt","21473001_1997.txt","31069001_1977.txt","31069001_1995.txt",
"51183001_1975.txt","51183001_1993.txt","51183001_2011.txt","84007004_1991.txt",
"84007004_2009.txt","86139002_1989.txt","86139002_2007.txt","21473001_1980.txt",
"21473001_1998.txt","31069001_1978.txt","31069001_1996.txt","51183001_1976.txt",
"51183001_1994.txt","51183001_2012.txt","84007004_1992.txt","84007004_2010.txt",
"86139002_1990.txt","86139002_2008.txt","21473001_1981.txt","21473001_1999.txt",
"31069001_1979.txt","31069001_1997.txt","51183001_1977.txt","51183001_1995.txt",
"84007004_1975.txt","84007004_1993.txt","84007004_2011.txt","86139002_1991.txt",
"86139002_2009.txt","21473001_1982.txt","21473001_2000.txt","31069001_1980.txt",
"31069001_1998.txt","51183001_1978.txt","51183001_1996.txt","84007004_1976.txt",
"84007004_1994.txt","84007004_2012.txt","86139002_1992.txt","86139002_2010.txt",
"21473001_1983.txt","21473001_2001.txt","31069001_1981.txt","31069001_1999.txt",
"51183001_1979.txt","51183001_1997.txt","84007004_1977.txt","84007004_1995.txt",
"86139002_1975.txt","86139002_1993.txt","86139002_2011.txt","21473001_1984.txt",
"21473001_2002.txt","31069001_1982.txt","31069001_2000.txt","51183001_1980.txt",
"51183001_1998.txt","84007004_1978.txt","84007004_1996.txt","86139002_1976.txt",
"86139002_1994.txt","86139002_2012.txt","21473001_1985.txt","21473001_2003.txt",
"31069001_1983.txt","31069001_2001.txt","51183001_1981.txt","51183001_1999.txt",
"84007004_1979.txt","84007004_1997.txt","86139002_1977.txt","86139002_1995.txt",
"21473001_1986.txt","21473001_2004.txt","31069001_1984.txt","31069001_2002.txt",
"51183001_1982.txt","51183001_2000.txt","84007004_1980.txt","84007004_1998.txt",
"86139002_1978.txt","86139002_1996.txt","21473001_1987.txt","21473001_2005.txt",
"31069001_1985.txt","31069001_2003.txt","51183001_1983.txt","51183001_2001.txt",
"84007004_1981.txt","84007004_1999.txt","86139002_1979.txt","86139002_1997.txt",
"21473001_1988.txt","21473001_2006.txt","31069001_1986.txt","31069001_2004.txt",
"51183001_1984.txt","51183001_2002.txt","84007004_1982.txt","84007004_2000.txt",
"86139002_1980.txt","86139002_1998.txt","21473001_1989.txt","21473001_2007.txt",
"31069001_1987.txt","31069001_2005.txt","51183001_1985.txt","51183001_2003.txt",
"84007004_1983.txt","84007004_2001.txt","86139002_1981.txt","86139002_1999.txt",
"21473001_1990.txt","21473001_2008.txt","31069001_1988.txt","31069001_2006.txt",
"51183001_1986.txt","51183001_2004.txt","84007004_1984.txt","84007004_2002.txt",
"86139002_1982.txt","86139002_2000.txt","21473001_1991.txt","21473001_2009.txt",
"31069001_1989.txt","31069001_2007.txt","51183001_1987.txt","51183001_2005.txt",
"84007004_1985.txt","84007004_2003.txt","86139002_1983.txt","86139002_2001.txt",
"21473001_1992.txt","21473001_2010.txt","31069001_1990.txt","31069001_2008.txt",
"51183001_1988.txt","51183001_2006.txt","84007004_1986.txt","84007004_2004.txt",
"86139002_1984.txt","86139002_2002.txt")

##
## 5 climates representative of all locations
## (for feasibility)
##"84007004_2012.txt" avignon
##"31069001_2012.txt" blagnac
##"51183001_2012.txt" courcy (reims)
##"86139002_2012.txt" lusignan (poitiers)
##"21473001_2012.txt" ouges (dijon)
##
climates_5_repr = c("84007004_2012.txt","31069001_2012.txt",
        "51183001_2012.txt","86139002_2012.txt","21473001_2012.txt");
