# Supplementary material for: Optimization of black-box models with uncertain climatic inputs—Application to sunflower ideotype design
Source: PLoS One. 2017 May 25;12(5):e0176815. doi: 10.1371/journal.pone.0176815 (PMC5444610; doi:10.1371/journal.pone.0176815)
Supplement: S1 Dataset and Code — The dataset used throughout this manuscript and the R code used to call the SUNFLO model and run the proposed algorithm are provided in a single archive file. (TGZ) [file pone.0176815.s001.tgz › supplementary/software/R/details/generic_functions.R]

library(emoa)

#' Compute the not dominated points
#' 
#' @param objectives: a matrix with 2 columns (2 criterion)
#' @return row indices of the Pareto points sorted increasingly according
#' the 1st criterion (and decreasingly according the 2nd)
#' criterion
#' @examples
#' notDominated(objectives)
notDominated = function(objectives)
{
    notdom <- c()
    for (i in 1:nrow(objectives)) {
        if (max((objectives[i,1]>objectives[,1])*(objectives[i,2]>objectives[,2])) == 0) {
            notdom <- c(notdom, i)
        }
    }
    notdom <- notdom[sort(objectives[notdom,1],index.return=TRUE)$ix]
    return(notdom);
}

#' Merge many Pareto front in only one pareto front
#' 
#' @param objectives:  a list of matrices with 2 columns (2 criterion)
#' @param notdom: Pareto points of all the points 
#' @return the matrix with 2 columns, each line is a Pareto point
#' @examples
#' paretoFrontMerge(objectives)

paretoFrontMerge = function(objectives)
{
    if (!is.list(objectives)) {
        cat(sprintf("error: objectives must be a list of matrices\n"));
        return(-1);
    }
    objectivesfusion = objectives[[1]];
    if (length(objectives) > 1) {
        for (i in 2:length(objectives)) {
            objectivesfusion = rbind(objectivesfusion, objectives[[i]]);
        }
    }
    return(objectivesfusion[notDominated(objectivesfusion),])
}


#' Plot a set of Pareto fronts.
#' 
#' @param objectives: either
#' - a vector of 2 numeric (2 criterion), 1 pareto front of 1 points. 
#' - a matrix with 2 columns (2 criterion), 1 pareto fornt of many points
#' - a list of such vectors of matrices (many Pareto front)
#' @param what: a string with 3 possible values
#' - "normal": the different Pareto front are plot
#' - "merge": a single pareto front is computed from all objectives
#' - "all": the plot of all Pareto objectives and the merged Pareto front  
#' @param showDominated: either 
#' - a boolean: for the case of only one Pareto set to plot; if TRUE, plot 
#' objectives points even if some points are dominated
#' - a vector of boolean: for the case of many Pareto front to plot. 
#' @param pointsOnPareto: either 
#' - a boolean: for the case of only one Pareto set to plot; 
#' if TRUE, plot points on pareto fronts
#' - a vector of boolean: for the case of many Pareto front to plot. 
#' @param plotMain: parameters to pass to the main plot function
#' @param plotRainbow: either 
#'  - a vector of character of color names
#'  - list parameters to pass to the rainbow function
#' @param plotLegend: parameters to pass to the legend function
#' @return the fusion of Pareto set if "what" is not "normal".
#' @examples
#' objectives = list(matrix(c(5,2.6,3,4,2.5,4.1,1.5,4.6,3.2,2),
#'                          ncol=2, byrow=TRUE),
#'                   matrix(c(6,3.5,4.1,5,1.8,2.1,5.6,1.5,3,3.6,3.5,5.1),
#'                          ncol=2, byrow=TRUE))
#' plotSetOfPareto(objectives, what="all", showDominated=TRUE,
#'     plotLegend=list(legend=c("1st pareto","2nd pareto","merged pareto")))

plotSetOfPareto = function(objectives, what="normal", showDominated = FALSE, 
        pointsOnPareto= FALSE,
        plotMain=list(xlab="crit1", ylab="crit2", main="plotSetOfPareto"),
        plotRainbow=NULL, plotLegend = NULL)
{
    #check and update objectives format
    if (is.numeric(objectives)) {
        if (is.null(dim(objectives))) {
            if (length(objectives) != 2) {
                stop("[plotSetOfPareto] bad format for input 'objectives'");
            }
            objectives = list(t(as.matrix(objectives)));
        }  else if (is.matrix(objectives)) {
            if (ncol(objectives) != 2) {
                stop("[plotSetOfPareto] bad format for input 'objectives'");
            }
            objectives = list(objectives);
        } else {
            stop("[plotSetOfPareto] bad format for input 'objectives'");
        }
    } else {
        if (! is.list(objectives)) {
            stop("[plotSetOfPareto] bad format for input 'objectives'");
        }
        for (i in 1:length(objectives)) {
            obji = objectives[[i]];
            if (is.matrix(obji)) {
                if (ncol(obji) != 2) {
                    stop("[plotSetOfPareto] bad format for input 'objectives'");
                }
            } else if(is.null(dim(obji))) {
                if (length(obji) != 2) {
                    stop("[plotSetOfPareto] bad format for input 'objectives'");
                }
                objectives[[i]] = t(as.matrix(obji));
            } else {
                stop("[plotSetOfPareto] bad format for input 'objectives'");
            }
        }
    }
    str(objectives)
    ##add the fusion if what!="normal"
    n = length(objectives);
    if (length(pointsOnPareto) > 1 && length(pointsOnPareto) != n) {
        cat(sprintf("error: length(pointsOnPareto) should equal %d\n",n));
        return(-8);
    }
    if (length(pointsOnPareto) == 1) {
        pointsOnPareto=rep(pointsOnPareto,n);
    }
    if (what == "merge" || what == "all") {
        mergePareto = paretoFrontMerge(objectives);
        if (what == "all") {
            objectives[[length(objectives)+1]] = mergePareto;    
        } else {
            objectives = list(mergePareto);
        }
    }
    ##many pareto fronts
    colorsPareto = buildColorsPareto(n, plotRainbow);
    for (i in 1:length(objectives)) {
        objectivesi = objectives[[i]];
        if ((! is.matrix(objectivesi)) || (ncol(objectivesi) != 2 )) {
            cat(sprintf("error: objectivesi must be a matrix with 2 cols\n"));
            return(-1);
        }
        notdom <- notDominated(objectivesi);
        coord <- buildLinesForPareto(objectivesi,notdom);
        xobjectivesplot = NULL;
        yobjectivesplot = NULL;
        if (pointsOnPareto[i]) {
            xobjectivesplot = objectivesi[notdom,1];
            yobjectivesplot = objectivesi[notdom,2];
        }
        if (i == 1) {
            bounds = buildBounds(objectives);
            args = append(list(x=xobjectivesplot, y= yobjectivesplot,
                            xlim=bounds$boundsgraphx,
                            ylim=bounds$boundsgraphy,
                            col=colorsPareto[i], pch=2), plotMain);
            do.call("plot",args)
            
            argsdefault = list(
                    x=bounds$boundsgraphx[2]-
                            (bounds$boundsgraphx[2]-bounds$boundsgraphx[1])/5,
                    y=bounds$boundsgraphy[2], 
                    legend=rep("pareto front", n), 
                    col=colorsPareto, 
                    pch = unlist(lapply(1:n,function(i){if (pointsOnPareto[i]){2}else{3}})),
                    lty = 1, merge = TRUE); 
            args = append(argsdefault[setdiff(names(argsdefault),
                                    names(plotLegend))],
                    plotLegend)
            do.call("legend",args)
        } else {
            points(xobjectivesplot, yobjectivesplot,
                    col=colorsPareto[i],pch=2);
        }
        lines(coord$fvect,coord$gvect, col=colorsPareto[i])
        if (length(showDominated) == 1) {
            if (showDominated==TRUE) {
                points(objectivesi[-notdom,1],objectivesi[-notdom,2],
                        col=colorsPareto[i]);
            }
        } else {
            if (length(showDominated) != length(objectives)) {
                cat(sprintf("error: size of showDominated should be %i \n",
                                length(objectives)));
                return(-1);
            }
            points(objectivesi[-notdom,1],objectivesi[-notdom,2],
                    col=colorsPareto[i]);
        }
    }
}

#' Plot pareto 2D projections.
#' 
#' @param inputs: either 
#'  - a matrix with d columns
#'  - a list of such matrices (many data set)
#' @param objectives: either 
#' - a matrix with 2 columns (2 criterion); nrow(objectives) == nrow(inputs)
#' - a list of such matrices (many Pareto front)
#' @param what: a string with 3 possible values
#' - "normal": the different Pareto fronts are plot
#' - "merged": a single pareto front is computed from all objectives
#' - "all": the plot of all Pareto objectives and the merged Pareto front  
#' @param plotRainbow: parameters to pass to rainbow function
#' @examples
#' inputs = list(matrix(c(1.9,2.9,8.2,3.6,4,3.5,2.4,1.8,2,6.1,5,5,1,6,5,4,8,5),
#'                 ncol=3, byrow=TRUE),
#'               matrix(c(2.5,3.6,1.4,5.9,2.6,1.4,1.8,5.4,3,4,2.1,4,6,1,8,6,4,2),
#'                 ncol=3, byrow=TRUE));
#' objectives = list(matrix(c(5,2.6,3,4,2.5,4.1,1.5,4.6,3.2,2,3.6,1.5),
#'                          ncol=2, byrow=TRUE),
#'                   matrix(c(6,3.5,4.1,5,1.8,2.1,5.6,1.5,3,3.6,3.5,5.1),
#'                          ncol=2, byrow=TRUE));
#' plotParetoProjections(inputs,objectives,what="all")

plotParetoProjections = function(inputs, objectives, what ="normal", 
                                 plotRainbow = NULL)
{
  if (is.matrix(objectives)) {
    ##only one pareto front

    nd = notDominated(objectives);
    inputsOrdered = inputs[nd,];
    inputsOrdered = rbind(inputsOrdered,inputs[-nd,]);
    ndLength = length(nd);
    inLength = nrow(inputs);    
    pairs(inputsOrdered, 
          pch=c(rep(2,ndLength),rep(1,inLength-ndLength)))
  } else if(is.list(objectives) && is.list(inputs) 
            && length(objectives)==length(inputs)) {
    ##add the fusion if what!="normal"
    if (what == "merge" || what == "all") {
      objectivesfusion = objectives[[1]];
      inputsfusion = inputs[[1]];
      for (i in 2:length(objectives)) {
        objectivesfusion = rbind(objectivesfusion, objectives[[i]]);
        inputsfusion = rbind(inputsfusion, inputs[[i]]);
      }
      objPareto = notDominated(objectivesfusion);
      objectivemerged = objectivesfusion[objPareto,];
      inputsmerged = inputsfusion[objPareto,];
      if (what == "all") {
        objectives[[length(objectives)+1]] = objectivemerged;    
        inputs[[length(inputs)+1]] = inputsmerged;    
      } else {
        objectives = list(objectivemerged);
        inputs = list(inputsmerged);   
      }
    }
    ##many pareto fronts
    args = append(list(n=length(objectives)), plotRainbow)
    colorsPareto = do.call("rainbow",args);
    inputsOrdered = NULL;
    pchlist = c();
    collist = c();
    for (i in 1:length(objectives)) {
      objectivesi = objectives[[i]];
      if ((! is.matrix(objectivesi)) || (ncol(objectivesi) != 2 )) {
        cat(sprintf("error: objectivesi must be a matrix with 2 cols\n"));
        return(-2);
      }
      inputsi = inputs[[i]];
      if ((! is.matrix(inputsi)) || (nrow(inputsi) != nrow(objectivesi) )) {  
        print(sprintf("error: objectivesi must be a matrix with %i rows\n",
                    nrow(inputsi)))
        return(-3);
      }
      nd = notDominated(objectivesi);
      inputsOrdered = rbind(inputsOrdered,inputsi[nd,]);
      inputsOrdered = rbind(inputsOrdered,inputsi[-nd,]);
      ndLength = length(nd);
      inLength = nrow(inputsi);
      pchlist = c(pchlist, c(rep(2,ndLength),rep(1,inLength-ndLength)));
      collist = c(collist, rep(colorsPareto[i],inLength));
    }
  }
  pairs(inputsOrdered, pch=pchlist, col=collist)
}


#' Plot values of inputs
#' 
#' @param inputs: a matrix with d columns
#' @param inputs_names: names of inputs, of size ncol(inputs)
#' @param y_lim: limits on y
#' @param plotRainbow: parameters to pass to rainbow function
#' @examples
#' inputs = matrix(c(1.9,2.9,8.2,3.6,4,3.5,2.4,1.8,2,6.1,5,5,1,6,5,4,8,5),
#'                 ncol=3, byrow=TRUE);
#' input_names = c("x1", "x2", "x3")
#' plotInputValues(inputs)
plotInputValues = function(inputs, 
                    input_names =rep("i", ncol(inputs)),
                    y_lim = c(min(inputs),max(inputs)),
                    plotRainbow = NULL)
{
    args = append(list(n=nrow(inputs)), plotRainbow)
    colors = do.call("rainbow",args);
    for (i in 1:nrow(inputs)) {
        if (i == 1) {
            plot(inputs[i,], type ="l", xaxt="n", col =colors[i],
                    ylim=y_lim, ylab = "parameter values", xlab="parameter names")
            axis(1, label=input_names, at=1:ncol(inputs))
        } else {
            lines(inputs[i,],col =colors[i])
        }
    }
}

#####################################################
## Internal functions
#####################################################

#' Build the set of colors for many pareto front plot (Internal function for plot)
#'
#' @param n, number of data sets
#' @param plotRainbow: either 
#'  - a vector of character giving color names
#'  - parameter to passt to the rainbow function
#' @examples
#' buildColorsPareto(c("green","red"))

buildColorsPareto = function(n, plotRainbow=NULL)
{
  if (is.character(plotRainbow)) {
    if (n != length(plotRainbow)) {
      print(sprintf("error: buildColorsPareto expects n= \n",n))
      return(-4);
    }
    return(plotRainbow);
  } else {
    args = append(list(n=n), plotRainbow);
    return(do.call("rainbow",args));
    
  }
}


#' Build the coordinates of lines of a pareto front (Internal function for plot)
#' 
#' @param data: a matrix with 2 columns (2 criterion)
#' @param notdom: result of the notDominated function applied on data
#' @return fvect and gvect, the coordinates of lines of the Pareto front
#' @examples
#' buildLinesForPareto(data, notDominated(data))

buildLinesForPareto = function(data, notdom)
{
    fvect <- c(min(data[,1]), data[notdom,1], max(data[,1]))
    gvect <- c(min(data[,2]), data[notdom,2], max(data[,2]))
    fvect <- sort(c(fvect,fvect))[-c(1,2, 2*length(fvect))]
    gvect <- sort(c(gvect,gvect),decreasing =TRUE)[-c(1, (2*length(gvect)-0:1))]
    return(list(fvect=fvect, gvect=gvect));
}

#' Build bounds for graphic (Internal function for plot)
#' 
#' @param data: a list of matrices with 2 columns (2 criterion)
#' @return boundsgraphx and boundsgraphy, min and max values for x and y axis
#' @examples
#' buildBounds(data, notDominated(data))

buildBounds = function(data)
{
    boundsgraphx = c(min(data[[1]][,1]),max(data[[1]][,1]));
    boundsgraphy = c(min(data[[1]][,2]),max(data[[1]][,2]));
    for (j in 1:length(data)) {
        dataj = data[[j]];
        if (min(dataj[,1]) < boundsgraphx[1]) {
            boundsgraphx[1] = min(dataj[,1]); 
        }
        if (max(dataj[,1]) > boundsgraphx[2]) {
            boundsgraphx[2] = max(dataj[,1]); 
        }
        if (min(dataj[,2]) < boundsgraphy[1]) {
            boundsgraphy[1] = min(dataj[,2]); 
        }
        if (max(dataj[,2]) > boundsgraphy[2]) {
            boundsgraphy[2] = max(dataj[,2]); 
        }
    }
    return(list(boundsgraphx=boundsgraphx,boundsgraphy=boundsgraphy))
}


paretoMerge = function(obj, par)
{
  if (!is.list(obj) || !is.list(par)) {
    cat(sprintf("error: objectives must be a list of matrices\n"));
    return(-1);
  }
  objfusion = obj[[1]]
  parfusion = par[[1]]
  
  if (length(obj) > 1) {
    for (i in 2:length(obj)) {
      objfusion = rbind(objfusion, obj[[i]]);
      parfusion = rbind(parfusion, par[[i]]);
    }
  }
  is_d <- !is_dominated(t(objfusion))
  str(is_d)
  objfusion <- objfusion[is_d,]
  parfusion <- parfusion[is_d,]
  
  return(list(obj=objfusion, par=parfusion))
}

plotParetoSet <- function(data, doe_data) {
  I <- sort(data$obj[,1],index.return=TRUE)$ix
  data$par <- data$par[I,]
  data$obj <- data$obj[I,]
  pairs(data$par)
  col <- rainbow(ncol(data$par))
  plot(-data$obj[,1], data$par[,1],col=col[1],ylim=c(0,1),type="l",xlab="Yield",ylab="Trait")
  abline(h=mean(doe_data[[1]]),col=col[1],lty=2)
  for (i in 2:ncol(data$par)) {
    lines(-data$obj[,1], data$par[,i],col=col[i])
    abline(h=mean(doe_data[[i]]),col=col[i],lty=2)
  }
#   legend(legend=colnames(doe_data),x=min(-data$obj[,1]),y=.4,lty = 1,col=col)
  
  plot(-data$obj[,1], (data$par[,1]-mean(doe_data[[1]]))/sd(doe_data[[1]]),col=col[1],ylim=c(-3,3),type="l",xlab="Yield",ylab="Trait")
  for (i in 2:ncol(data$par)) {
    lines(-data$obj[,1], (data$par[,i]-mean(doe_data[[i]]))/sd(doe_data[[i]]),col=col[i])
  }
abline(h=0)
abline(h=-1.96,lty=2)
abline(h= 1.96,lty=2)
#   legend(legend=colnames(doe_data),x=min(-data$obj[,1]),y=.4,lty = 1,col=col)
}
